# Supplementary material for: Glucose is dynamically regulated by time of day in humans and Drosophila
Source: PLoS Biol. 2026 Apr 16;24(4):e3003717. doi: 10.1371/journal.pbio.3003717 (PMC13086310; doi:10.1371/journal.pbio.3003717)
Supplement: S1 Data — Table A. Human data—All sets and transitions combined (no zeroes). Table B. Sample information. (XLSX) [file pbio.3003717.s010.xlsx]

## Sheet: AllSetsAndTransitionsCombined
ID	FileName	SampleText	Subject	TimePoint	ClockTime	20:0 Carnitine_WDB0073 (2)	22:0 Carnitine_WDB0074 (2)	22:6 Carnitine_WDB0075 (2)	3-Hydroxyisovalerylcarnitine_WDB0287 (6)	Acetoacetate_WDB0092 (7)	Acetylcarnitine_WDB0096 (6)	Acetylserine_WDB0015 (5)	Acetylserine_WDB0015 (6)	Acetylserine_WDB0015 (7)	Aconitate_WDB0322 (6)	Alanine_WDB0002 (6)	alpha-Ketoglutarate_WDB0034 (6)	AMP_WDB0023 (7)	Arachidonylcarnitine_WDB0116 (2)	Arginine_WDB0056 (9)	Asparagine_WDB0010 (7)	Aspartate_WDB0012 (7)	Butylcarnitine_WDB0122 (5)	Carnitine_WDB0127 (7)	Citrate/Isocitrate_WDB0043 (7)	Citrulline_WDB0060 (7)	Creatine_WDB0063 (7)	Creatinine_WDB0137 (4)	Cystathionine_WDB0020 (7)	Cysteine_WDB0006 (7)	Cystine_WDB0140 (7)	Cytidine_WDB0141 (5)	Decadienyolcarnitine_WDB0146 (2)	Decanoylcarnitine_WDB0147 (2)	Decenoylcarnitine_WDB0148 (2)	Disaccharide_WDB0162 (7)	Dodecenoylcarnitine_Unknown (2)	Dodecenoylcarnitine_WDB0163 (2)	FAD_WDB0168 (6)	GDP_WDB0174 (7)	Gluconate_WDB0337 (6)	Glutamate_WDB0014 (7)	Glutamine_WDB0013 (7)	Glycine_WDB0001 (7)	GMP_WDB0177 (7)	Hydroxydecenoylcarnitine_Unknown (2)	Hydroxydecenoylcarnitine_WDB0188 (2)	Hydroxydodecanoylcarnitine_WDB0189 (2)	Hydroxydodecenoylcarnitine_Unknown (2)
AllSetsAndTransitionsCombined_No0_1	BSLEEP-B003-B004-01302022-016	QC4	QC	QC	QC	0.996358	0.854809	NA	0.866253	1.03174	0.921356	0.696961	1.18146	1.01487	1.11293	1.08851	1.0864	0.936073	0.956825	0.886276	0.995708	1.02499	1.17195	1.0805	NA	0.997573	1.28344	1.01998	NA	0.764593	1.77637	0.986063	0.798616	0.967048	0.940288	1.10073	1.16397	1.2269	1.28439	NA	1.15118	1.56797	1.17544	0.936009	0.961511	NA	NA	NA	NA
AllSetsAndTransitionsCombined_No0_2	BSLEEP-B003-B004-01302022-017	3_067	3	67	04:00:00	0.431837	1.37027	NA	0.68106	1.40427	0.412015	0.544861	0.9828	0.805882	0.80959	1.08012	0.275403	0.192971	2.00694	1.00559	0.968163	0.827058	0.913606	1.25225	NA	1.00738	0.964842	1.00938	NA	0.847423	0.972252	1.69352	1.20007	2.9054	1.3568	1.43704	0.638831	0.739724	0.473418	NA	1.02958	0.860409	0.966815	1.08758	NA	NA	NA	NA	NA
AllSetsAndTransitionsCombined_No0_3	BSLEEP-B003-B004-01302022-018	4_125	4	125	08:00:00	1.37832	0.750266	NA	1.25737	1.11549	1.57777	0.915244	1.23645	1.00452	0.875393	1.22428	1.13649	1.43018	0.752487	1.56544	1.25322	0.949057	0.933095	0.922451	NA	0.77122	1.02755	1.09925	NA	1.14498	1.19705	0.435557	0.44535	2.73572	1.61232	0.574342	0.953842	0.821891	1.39008	NA	1.2822	1.04132	0.994322	1.14327	2.30462	NA	NA	NA	NA
AllSetsAndTransitionsCombined_No0_4	BSLEEP-B003-B004-01302022-019	4_117	4	117	00:00:00	0.700947	0.880287	NA	1.34175	1.28437	0.986668	0.891244	1.21215	1.33482	0.888737	1.00558	1.65573	2.70167	0.776443	1.31463	1.18393	1.11718	1.35029	0.917702	NA	0.957034	1.36073	0.913785	NA	1.74593	1.20448	0.562803	0.997105	0.434571	0.841963	1.01758	0.472256	0.809686	0.579496	NA	1.00235	1.42478	0.958393	0.919408	3.19786	NA	NA	NA	NA
AllSetsAndTransitionsCombined_No0_5	BSLEEP-B003-B004-01302022-020	4_118	4	118	04:00:00	1.0812	1.07833	NA	1.2769	0.662221	1.88369	1.14689	0.882478	0.637088	0.917946	0.888988	1.02563	0.498744	1.0637	1.04039	1.12259	1.33448	0.99942	0.840887	NA	1.06309	1.00058	1.05193	NA	2.05346	0.798092	0.793169	2.00145	2.69733	2.28569	0.836882	2.93756	0.867306	1.09419	NA	0.952822	0.727199	0.933009	0.752325	1.93253	NA	NA	NA	NA
AllSetsAndTransitionsCombined_No0_6	BSLEEP-B003-B004-01302022-021	3_055	3	55	04:00:00	1.11129	1.04828	NA	0.964039	1.07495	1.2518	0.794119	0.824307	1.36521	0.69312	1.1835	1.53712	0.0409988	1.63053	1.18927	0.823858	0.836088	1.03419	1.08099	NA	1.21156	1.05392	0.862181	NA	1.11007	1.0652	0.614839	1.31917	0.587489	2.03355	0.983255	0.400747	0.722653	1.02131	NA	0.839231	1.29337	1.08734	1.11129	0.010634	NA	NA	NA	NA
AllSetsAndTransitionsCombined_No0_7	BSLEEP-B003-B004-01302022-022	3_061	3	61	04:00:00	1.30474	1.17384	NA	1.10389	1.0073	1.87087	0.547583	0.677467	1.1007	1.32097	0.677436	4.00316	0.181344	1.71707	1.02943	0.690819	0.812027	0.761943	0.940602	NA	1.09039	0.79028	0.747557	NA	0.796663	0.993839	1.47119	1.1173	2.77949	1.37338	1.62663	2.71652	0.631046	0.630247	NA	1.44236	0.931211	1.00715	0.989902	0.116876	NA	NA	NA	NA
AllSetsAndTransitionsCombined_No0_8	BSLEEP-B003-B004-01302022-023	4_124	4	124	04:00:00	0.72285	1.06896	NA	1.15471	1.39648	1.46283	1.53148	1.22448	1.55833	0.888323	0.990993	1.18597	0.717546	0.907732	1.03214	1.07089	1.37871	1.07702	1.10016	NA	0.857974	0.95334	1.02938	NA	1.12748	0.99357	0.858141	0.42098	2.28225	1.0623	1.18695	2.31965	0.661368	1.00643	NA	1.27381	1.52635	1.1166	0.91074	1.60067	NA	NA	NA	NA
AllSetsAndTransitionsCombined_No0_9	BSLEEP-B003-B004-01302022-024	3_062	3	62	08:00:00	1.24473	1.48714	NA	0.796358	1.28411	1.49673	0.575351	0.90744	1.28433	0.94536	0.875092	1.39616	0.023257	1.15274	1.07247	1.01032	1.01262	0.715203	1.37388	NA	1.30464	0.861043	1.61958	NA	1.09267	0.969172	1.20889	1	2.04831	3.47244	0.815775	1.18096	1.06189	0.46504	NA	0.88237	1.18758	1.18935	0.942209	NA	NA	NA	NA	NA
AllSetsAndTransitionsCombined_No0_10	BSLEEP-B003-B004-01302022-025	3_052	3	52	16:00:00	0.641173	1.34999	NA	0.42596	0.805066	0.103843	1.40761	0.521938	1.21574	0.984366	1.24753	1.35988	0.0602945	2.85398	1.35511	0.902342	0.840148	0.869549	1.17091	NA	1.0682	1.12553	0.951519	NA	0.658081	1.24558	1.09284	0.259607	0.307683	0.504613	0.874379	0.280065	1.35884	0.70953	NA	0.796253	0.999957	1.24118	1.25454	0.156971	NA	NA	NA	NA
AllSetsAndTransitionsCombined_No0_11	BSLEEP-B003-B004-01302022-026	3_059	3	59	20:00:00	0.829056	1.38522	NA	0.503432	1.5625	0.0717792	1.11486	0.802205	1.30917	1.228	1.65229	0.879136	0.100461	0.71382	1.10614	0.900407	0.986247	0.817445	1.14983	NA	1.3309	0.894405	0.874267	NA	0.830577	1.12495	1.39346	0.377178	0.226235	0.787463	1.09695	0.191281	0.785177	0.228172	NA	1.17023	1.47463	0.964347	1.19303	0.0972378	NA	NA	NA	NA
AllSetsAndTransitionsCombined_No0_12	BSLEEP-B003-B004-01302022-027	QC5	QC	QC	QC	0.95903	1.20881	NA	1.0154	0.814469	0.91215	1.52491	1.06349	0.987309	1.12086	0.996304	0.99687	0.997668	1.07115	1.03567	0.99751	0.968919	1.05742	0.997224	NA	0.818733	0.932646	0.989707	NA	0.944788	1.0635	1.08684	1.16319	0.950665	0.853346	1.12316	0.756944	1.01772	1.00532	NA	1.06715	0.948215	0.988694	0.964387	0.796757	NA	NA	NA	NA
AllSetsAndTransitionsCombined_No0_13	BSLEEP-B003-B004-01302022-028	4_115	4	115	16:00:00	1.01271	1.06741	NA	1.44767	0.877493	1.54256	1.15803	1.34606	0.805014	0.956087	0.982609	1.03681	3.28973	0.832606	1.23171	1.28791	1.15028	1.4098	0.759035	NA	0.68247	1.64134	0.929955	NA	0.995023	1.00002	0.632888	2.31204	2.60551	2.00652	1.10799	2.10492	0.943321	0.952454	NA	1.49664	0.814172	0.862078	0.921734	3.30304	NA	NA	NA	NA
AllSetsAndTransitionsCombined_No0_14	BSLEEP-B003-B004-01302022-029	4_123	4	123	00:00:00	0.760011	1.1387	NA	0.877906	1.29234	0.0846431	1.05628	1.3461	1.1264	0.851308	1.0381	0.273788	1.94861	0.808738	0.947869	1.23395	1.35224	1.31171	1.17073	NA	1.01071	1.05979	1.08314	NA	1.12734	0.973148	1.50273	0.476434	0.290781	0.284314	1.54867	0.371163	0.99847	0.482971	NA	2.33921	1.10218	0.815265	0.954691	2.17745	NA	NA	NA	NA
AllSetsAndTransitionsCombined_No0_15	BSLEEP-B003-B004-01302022-030	4_116	4	116	20:00:00	1.37812	0.902363	NA	1.09214	1.3538	0.153036	0.915608	1.26216	0.799808	1.50375	1.34406	0.323748	5.21107	0.896743	1.12964	1.38329	1.2544	0.957936	1.02698	NA	0.872437	0.947147	1.11238	NA	1.58112	0.79382	1.60802	0.654475	1.90042	0.916037	0.915266	1.25882	0.44242	0.213561	NA	1.39571	0.555882	0.799314	1.10526	5.39747	NA	NA	NA	NA
AllSetsAndTransitionsCombined_No0_16	BSLEEP-B003-B004-01302022-031	4_111	4	111	00:00:00	1.05545	1.10297	NA	1.50424	0.961779	0.943607	1.13673	1.21176	1.40519	0.960652	0.925786	1.43211	1.71038	0.828059	0.924569	1.20601	1.1892	1.55361	0.724217	NA	0.883669	1.12068	0.94864	NA	0.985686	1.20723	0.538463	0.845441	0.699083	0.68642	1.62904	0.929764	0.515232	0.708808	NA	2.11473	1.36099	0.905847	0.892039	3.30046	NA	NA	NA	NA
AllSetsAndTransitionsCombined_No0_17	BSLEEP-B003-B004-01302022-032	3_056	3	56	08:00:00	0.847274	1.24895	NA	1.05486	0.942419	1.13944	0.870999	0.824664	0.859318	1.2756	1.17912	1.59507	0.0803747	0.725441	1.1536	0.797203	1.05656	1.01575	1.05843	NA	1.96143	0.900247	0.873457	NA	1.18431	1.20601	0.717994	1.35986	0.366692	1.11423	0.588091	0.793647	0.896491	1.53479	NA	1.26122	0.828878	1.14126	1.07707	0.224841	NA	NA	NA	NA
AllSetsAndTransitionsCombined_No0_18	BSLEEP-B003-B004-01302022-033	4_120	4	120	12:00:00	0.950638	1.13299	NA	1.21894	0.922258	1.11259	0.674931	1.35286	0.869977	1.03169	1.26634	1.151	1.80517	1.3277	1.06585	1.24613	1.15091	1.02256	0.946243	NA	0.900978	0.913933	1.13268	NA	1.0702	1.00131	0.767046	0.720529	2.94549	1.88601	0.893115	0.95412	2.03574	0.937966	NA	1.20451	0.830536	1.05421	0.982935	1.98266	NA	NA	NA	NA
AllSetsAndTransitionsCombined_No0_19	BSLEEP-B003-B004-01302022-034	3_050	3	50	08:00:00	2.27975	1.29226	NA	0.940521	0.910729	1.58607	0.914081	1.04221	0.772776	0.867521	1.25626	1.15245	0.0311384	2.44468	1.05656	0.945874	0.793673	0.903033	0.940031	NA	1.20393	0.818447	0.842608	NA	1.00761	1.16487	0.663397	0.678597	1.11378	1.14686	0.743121	1.13898	1.19316	1.04059	NA	0.891505	0.666254	1.49979	1.1226	0.132619	NA	NA	NA	NA
AllSetsAndTransitionsCombined_No0_20	BSLEEP-B003-B004-01302022-035	3_063	3	63	12:00:00	2.00137	1.99216	NA	0.853306	1.15941	0.339638	0.956493	0.927411	1.071	1.25243	0.908485	0.565241	0.0312159	1.87411	1.00081	0.84313	1.15343	0.63559	1.14575	NA	1.17637	0.710726	0.945047	NA	0.843011	0.95424	1.87191	0.879224	0.936217	1.77914	1.35763	1.03125	0.630303	0.467121	NA	1.2295	1.04378	0.880208	1.02153	0.0291261	NA	NA	NA	NA
AllSetsAndTransitionsCombined_No0_21	BSLEEP-B003-B004-01302022-036	3_060	3	60	00:00:00	1.06033	1.02525	NA	0.928645	0.983975	0.866493	0.882465	0.595843	1.0988	0.975739	1.17949	0.925562	0.0553524	1.31127	1.08253	1.23353	0.964361	1.04863	1.68804	NA	1.30488	0.935048	0.789075	NA	0.561337	1.17119	0.783077	0.384254	1.24233	0.975114	1.68308	0.317972	1.16783	1.07229	NA	1.02712	1.0598	1.02439	1.14774	0.120236	NA	NA	NA	NA
AllSetsAndTransitionsCombined_No0_22	BSLEEP-B003-B004-01302022-037	3_053	3	53	20:00:00	0.84639	1.65192	NA	0.476056	1.32997	0.163969	1.47159	0.82636	0.883693	1.03226	1.25869	0.229932	0.188678	1.28086	1.234	0.954494	0.787665	0.900556	1.31884	NA	1.02091	1.35052	1.02588	NA	0.87578	0.960649	0.919844	0.327028	0.20135	0.626569	1.00159	0.241338	1.97653	0.122286	NA	0.778868	0.96561	1.08998	0.798282	0.517675	NA	NA	NA	NA
AllSetsAndTransitionsCombined_No0_23	BSLEEP-B003-B004-01302022-038	QC6	QC	QC	QC	0.787315	1.06296	NA	1.05623	1.34838	0.998048	0.977189	1.4547	0.952476	1.03705	0.961745	1.14035	0.977995	0.743074	1.02611	0.973607	0.939306	0.858841	0.929041	NA	0.932188	0.981172	0.962653	NA	1.06663	0.992526	1.03772	0.977409	1.46532	0.91969	0.955319	1.07111	0.904152	1.02946	NA	0.853622	1.30196	0.996843	0.918835	1.02316	NA	NA	NA	NA
AllSetsAndTransitionsCombined_No0_24	BSLEEP-B003-B004-01302022-039	4_112	4	112	04:00:00	1.72702	1.00743	NA	1.12139	0.960135	1.66822	0.72283	1.9775	1.17194	0.802572	0.986676	1.09038	3.43042	0.872998	1.08675	1.1294	0.865165	0.692594	0.882549	NA	0.831698	1.1012	1.14281	NA	1.26595	1.08807	0.840156	0.816917	1.13717	0.754525	2.15432	0.936758	0.419512	1.35391	NA	0.985843	1.2052	1.12106	0.833743	3.05654	NA	NA	NA	NA
AllSetsAndTransitionsCombined_No0_25	BSLEEP-B003-B004-01302022-040	3_066	3	66	00:00:00	1.13966	1.29958	NA	1.05082	1.10471	0.914106	0.564168	0.800088	1.51675	0.674907	1.04382	1.82995	0.128002	1.7808	1.50611	0.888467	0.793189	2.30973	0.974812	NA	1.04211	1.03274	0.927036	NA	0.746243	1.24384	0.505436	1.46046	0.2637	2.09094	2.02169	0.227372	0.858374	0.771055	NA	1.12884	1.27928	1.03605	0.824785	0.0239331	NA	NA	NA	NA
AllSetsAndTransitionsCombined_No0_26	BSLEEP-B003-B004-01302022-041	4_119	4	119	08:00:00	1.30153	0.845599	NA	0.997788	1.05431	1.71899	1.08198	1.65331	0.811725	0.969817	0.89647	1.26325	0.238927	1.02014	1.01001	1.10899	1.11571	0.688916	0.834482	NA	0.855989	0.978751	1.13674	NA	1.28364	0.823271	0.853509	1.28774	1.62291	1.24712	0.598472	1.59628	0.754621	1.05332	NA	0.633348	0.858244	0.868241	0.946054	1.04901	NA	NA	NA	NA
AllSetsAndTransitionsCombined_No0_27	BSLEEP-B003-B004-01302022-042	4_109	4	109	16:00:00	1.19105	1.1065	NA	1.25324	0.917236	1.38702	1.62406	1.66237	0.66513	1.0615	1.07877	0.922493	3.61121	1.36046	1.01896	0.981041	0.832422	1.04973	0.813099	NA	0.707014	1.08321	1.37144	NA	1.0825	0.875721	0.648533	1.67697	0.917076	1.36245	1.15877	0.838292	0.581411	1.77608	NA	1.16127	0.684835	0.902299	1.64143	4.17193	NA	NA	NA	NA
AllSetsAndTransitionsCombined_No0_28	BSLEEP-B003-B004-01302022-043	4_122	4	122	20:00:00	1.72657	0.847091	NA	1.14474	1.2481	1.02262	1.238	1.21383	1.19229	1.10186	0.904745	1.0191	1.26612	1.19404	1.06617	0.99871	1.14627	1.31259	0.957393	NA	0.994338	1.16623	1.02096	NA	1.53949	1.00783	0.636399	0.872693	0.524055	0.695701	1.26001	0.675905	1.15694	0.8101	NA	1.10345	1.21344	0.903795	0.957802	0.985432	NA	NA	NA	NA
AllSetsAndTransitionsCombined_No0_29	BSLEEP-B003-B004-01302022-044	4_110	4	110	20:00:00	1.38549	0.669425	NA	1.32887	0.811867	0.787033	1.75	1.24029	0.781477	0.777998	1.0272	1.17233	4.21295	1.22122	1.02178	1.11455	1.64551	1.11809	0.756588	NA	0.718674	1.30871	1.12182	NA	1.17003	0.829187	0.910702	0.899635	1.26937	0.886556	1.18151	0.738848	0.596231	0.84056	NA	0.849135	0.696087	0.788349	0.674401	3.96435	NA	NA	NA	NA
AllSetsAndTransitionsCombined_No0_30	BSLEEP-B003-B004-01302022-045	4_113	4	113	08:00:00	0.640171	1.00701	NA	1.18289	1.07617	1.22512	1.04183	1.22401	0.802562	0.922177	0.967855	1.10356	1.90581	0.938047	0.994152	1.02939	1.26098	0.697006	0.934287	NA	0.708315	1.07294	1.23068	NA	0.9753	0.913219	0.768235	1.28032	1.22907	0.875496	0.685119	1.45693	1.24799	0.794547	NA	1.00431	0.683423	0.998064	1.34293	1.26812	NA	NA	NA	NA
AllSetsAndTransitionsCombined_No0_31	BSLEEP-B003-B004-01302022-046	3_064	3	64	16:00:00	1.77952	1.56846	NA	0.838388	1.57724	0.635419	0.984652	0.934826	1.0164	1.31295	0.950813	1.13922	0.0692428	1.13302	0.953365	0.679347	0.882174	0.967408	1.14973	NA	1.29361	1.01421	0.944234	NA	0.666979	0.837691	1.14208	1.33295	0.743725	1.01248	1.09114	0.681097	0.480143	0.330276	NA	0.947563	1.0454	1.61294	0.943459	0.172427	NA	NA	NA	NA
AllSetsAndTransitionsCombined_No0_32	BSLEEP-B003-B004-01302022-047	3_057	3	57	12:00:00	0.81369	1.05789	NA	0.343326	1.60162	0.297688	1.09935	0.959779	1.73058	1.00903	1.07268	0.619223	0.0534587	1.29213	0.81343	0.726803	1.00453	0.416191	1.46002	NA	1.36889	0.981565	1.07442	NA	0.788367	0.996356	1.47326	0.916249	0.458016	0.461918	1.22408	0.348714	0.970559	1.04727	NA	0.802923	1.69496	1.12892	1.17117	0.0536015	NA	NA	NA	NA
AllSetsAndTransitionsCombined_No0_33	BSLEEP-B003-B004-01302022-048	3_051	3	51	12:00:00	1.66038	1.2998	NA	0.851988	1.39702	1.24445	0.665488	0.998232	1.39733	0.962026	1.46587	1.34094	0.0744383	1.93638	0.932052	1.49474	0.876717	0.886197	1.09833	NA	1.39002	0.960372	0.930759	NA	0.597474	1.14605	0.953856	1.55372	0.991444	0.812961	0.963558	1.21237	1.01909	1.72815	NA	0.728338	1.27509	1.10388	1.01331	0.13348	NA	NA	NA	NA
AllSetsAndTransitionsCombined_No0_34	BSLEEP-B003-B004-01302022-049	QC7	QC	QC	QC	1.14354	0.940886	NA	1.03123	1.14045	1.01278	1.1572	0.975681	0.998995	0.927925	0.95781	0.794799	1.05212	1.21454	0.966959	0.974792	0.997718	0.986104	0.994766	NA	1.06384	1.04808	0.870092	NA	1.18939	1.00588	0.780886	1.08053	1.07509	1.09314	1.01134	1.50354	1.03604	1.0121	NA	0.935472	0.935609	1.02329	0.921771	0.876626	NA	NA	NA	NA
AllSetsAndTransitionsCombined_No0_35	BSLEEP-B003-B004-01302022-050	4_107	4	107	08:00:00	1.656	0.647741	NA	1.15654	0.975471	0.582425	1.49022	1.44136	0.544993	1.36844	0.992062	0.551971	3.35648	0.818225	0.862317	1.13853	1.08074	0.727748	0.928494	NA	1.10642	0.783331	1.29425	NA	0.706376	0.933299	1.54211	1.16807	1.52634	1.23371	0.66015	1.77048	0.629135	0.698932	NA	0.998042	1.0231	0.868537	1.0268	2.34904	NA	NA	NA	NA
AllSetsAndTransitionsCombined_No0_36	BSLEEP-B003-B004-01302022-051	4_108	4	108	12:00:00	1.97218	1.19601	NA	1.11707	0.83457	1.70846	0.800952	1.64129	0.678064	1.12093	1.06033	1.20893	3.50227	2.01846	0.863299	1.14705	0.883738	0.944469	0.821576	NA	1.00343	0.892644	0.996565	NA	0.653528	0.911251	0.496528	1.48861	1.62487	1.09516	0.794844	1.55451	0.993955	1.03056	NA	0.984723	0.637376	1.05689	1.08673	2.67021	NA	NA	NA	NA
AllSetsAndTransitionsCombined_No0_37	BSLEEP-B003-B004-01302022-052	3_068	3	68	08:00:00	1.01899	0.717686	NA	0.813614	1.25708	1.48333	1.00186	1.05811	1.10017	0.710976	1.00582	1.59625	0.0860238	1.53597	1.81522	0.82168	0.877762	0.862252	1.24564	NA	1.19101	1.07007	0.909108	NA	1.27125	1.0282	1.54234	0.954636	0.630901	0.675798	0.755584	0.865266	1.16653	0.962865	NA	1.04213	0.820223	1.14653	1.00778	0.115881	NA	NA	NA	NA
AllSetsAndTransitionsCombined_No0_38	BSLEEP-B003-B004-01302022-053	3_058	3	58	16:00:00	1.05912	0.909687	NA	1.12551	1.22802	1.2668	0.763211	0.611571	1.03643	0.816353	1.07481	1.67191	0.0256314	1.73993	1.04675	0.854015	0.931165	1.16647	1.03088	NA	1.00132	0.905789	0.859587	NA	0.73666	1.08388	0.529585	1.13912	0.611842	0.994029	1.12955	0.73004	0.734694	1.5384	NA	0.811734	0.995348	1.05388	1.09464	0.00493792	NA	NA	NA	NA
AllSetsAndTransitionsCombined_No0_39	BSLEEP-B003-B004-01302022-054	3_059	3	59	20:00:00	1.05379	1.63242	NA	0.954242	0.99301	0.900189	0.84849	0.828829	1.21359	1.18649	1.08233	1.29176	0.0298125	0.97914	1.09014	0.839385	0.806762	1.11302	1.06464	NA	1.12755	1.04115	0.904769	NA	1.11658	1.05862	0.607824	1.19265	0.44118	0.731975	0.718499	0.536638	0.733909	1.14188	NA	0.905288	1.16351	0.997031	1.07215	0.278957	NA	NA	NA	NA
AllSetsAndTransitionsCombined_No0_40	BSLEEP-B003-B004-01302022-055	3_054	3	54	00:00:00	1.52766	1.12785	NA	0.991757	1.07715	0.982836	0.883365	0.750556	1.26266	0.858422	0.893315	1.41662	0.0282516	1.58976	1.19717	0.814695	0.911705	1.23367	0.961544	NA	1.29312	1.06215	0.920358	NA	1.29852	1.15891	0.627784	0.862499	0.38677	0.757947	0.839464	0.566613	0.527473	1.71764	NA	1.01183	1.25605	1.06683	0.959103	0.157815	NA	NA	NA	NA
AllSetsAndTransitionsCombined_No0_41	BSLEEP-B003-B004-01302022-056	4_119	4	119	08:00:00	1.22931	0.589639	NA	1.09126	1.15973	1.81595	1.48535	1.04334	0.861295	0.993766	0.820806	0.928557	0.178014	1.5404	0.975469	1.06982	1.05396	0.741253	0.930489	NA	0.948345	0.945952	1.30125	NA	1.19727	1.38926	0.894783	1.25987	1.60806	0.983574	0.70665	1.77274	0.485078	1.42057	NA	0.659169	0.855145	1.03558	0.884623	0.782404	NA	NA	NA	NA
AllSetsAndTransitionsCombined_No0_42	BSLEEP-B003-B004-01302022-057	4_122	4	122	20:00:00	0.591471	0.831982	NA	0.914001	1.17033	0.992727	0.836763	0.989924	1.19095	0.96156	0.933705	1.1855	1.22168	1.4325	1.06568	1.2294	1.16373	1.35918	1.07466	NA	0.913652	1.17532	0.990765	NA	1.11814	1.0619	0.545354	1.12005	0.477806	1.23451	1.21721	0.458876	1.64793	1.45504	NA	1.00209	1.10479	1.04005	0.879424	1.33093	NA	NA	NA	NA
AllSetsAndTransitionsCombined_No0_43	BSLEEP-B003-B004-01302022-058	4_112	4	112	04:00:00	1.17708	0.834999	NA	1.23954	0.887687	1.56164	0.859096	1.63807	1.25776	0.992693	0.850771	1.12619	3.68648	0.974804	1.0228	1.19379	1.03429	0.908783	0.889638	NA	0.927578	1.15604	1.25095	NA	0.676311	0.972293	0.835842	0.737797	0.832658	0.679152	2.65126	1.00731	0.448738	2.38936	NA	0.827101	1.25519	1.14661	1.09802	2.86398	NA	NA	NA	NA
AllSetsAndTransitionsCombined_No0_44	BSLEEP-B003-B004-01302022-059	3_062	3	62	08:00:00	1.1855	1.56952	NA	0.731432	1.35782	1.44215	0.91071	1.13756	0.987614	0.90106	0.823557	1.25921	0.0570262	0.579725	0.951753	0.901215	0.988729	0.716237	1.25312	NA	1.28448	0.922368	1.08988	NA	0.692935	0.977576	1.0073	1.15843	2.13839	1.47462	0.885322	2.18884	1.76071	1.2288	NA	0.512146	1.25071	1.25126	1.21097	0.130394	NA	NA	NA	NA
AllSetsAndTransitionsCombined_No0_45	BSLEEP-B003-B004-01302022-060	QC8	QC	QC	QC	1.0172	0.932841	NA	1.07005	1.12226	1.01018	0.819188	1.17714	0.949866	1.01252	1.72541	1.00194	1.17893	1.09495	0.966134	0.934209	1.05871	1.15632	1.1095	NA	0.959269	1.17486	0.989024	NA	1.49326	1.10098	1.02468	1.17699	0.746024	0.861529	0.868595	0.824077	1.13594	0.960858	NA	0.974309	0.985806	0.939411	1.27734	1.22767	NA	NA	NA	NA
AllSetsAndTransitionsCombined_No0_46	BSLEEP-B003-B004-01302022-061	3_059	3	59	20:00:00	1.60054	1.60465	NA	0.687345	1.10789	0.0552616	1.03011	1.08112	1.30048	0.919493	0.911588	0.422391	0.0790642	1.01747	1.0424	0.90627	1.0543	0.830823	0.995378	NA	1.25179	1.00066	0.935746	NA	0.640779	1.07615	1.63421	0.511305	0.305899	0.763924	1.11402	0.187185	0.0642285	1.13994	NA	1.38631	1.32161	0.862491	0.989734	0.158817	NA	NA	NA	NA
AllSetsAndTransitionsCombined_No0_47	BSLEEP-B003-B004-01302022-062	3_056	3	56	08:00:00	1.05604	0.356842	NA	1.08062	1.22197	1.10438	0.740523	0.948427	0.796951	0.893861	1.08712	1.82751	0.0408562	0.678823	1.02271	0.8053	1.00627	1.04307	1.13572	NA	1.22344	0.992707	0.943335	NA	0.933683	1.13634	0.815264	1.36566	0.35366	2.25446	0.670868	0.596557	0.185075	2.17302	NA	1.7384	0.859193	1.19515	1.1419	0.138637	NA	NA	NA	NA
AllSetsAndTransitionsCombined_No0_48	BSLEEP-B003-B004-01302022-063	4_125	4	125	08:00:00	0.96074	1.17066	NA	1.23807	0.836414	1.48865	0.906495	0.8625	0.932666	0.99979	1.09486	1.28652	1.5127	0.526544	0.930582	1.03415	1.05151	1.13359	0.870758	NA	0.772085	1.2151	1.13709	NA	1.05056	1.1324	0.666995	1.00021	2.19248	1.11171	0.616812	2.16039	0.385377	1.38871	NA	1.2601	0.981638	1.01944	1.04474	2.2459	NA	NA	NA	NA
AllSetsAndTransitionsCombined_No0_49	BSLEEP-B003-B004-01302022-064	4_123	4	123	00:00:00	1.15582	0.892312	NA	0.998537	1.2204	0.105682	1.36207	0.980983	1.998	0.878135	0.985115	0.393334	2.06819	0.57524	0.864588	1.2743	1.43604	1.47797	1.05289	NA	1.24476	1.08863	1.75381	NA	1.5724	1.01039	1.41102	0.500704	0.289666	0.590712	1.65716	0.186757	0.360972	0.714041	NA	2.42999	1.08065	0.930453	0.995341	2.2228	NA	NA	NA	NA
AllSetsAndTransitionsCombined_No0_50	BSLEEP-B003-B004-01302022-065	3_066	3	66	00:00:00	1.16901	0.971126	NA	0.957821	1.00717	0.921182	0.922824	0.902436	1.25796	0.651111	0.875099	1.43858	0.134857	0.782519	1.11664	0.932153	0.839971	1.16874	0.978035	NA	1.07721	1.09293	0.949667	NA	0.799604	1.19293	0.713502	1.13988	0.731895	0.926572	1.35601	0.757775	0.364184	1.69797	NA	1.52942	1.40899	1.06031	1.40387	0.240731	NA	NA	NA	NA
AllSetsAndTransitionsCombined_No0_51	BSLEEP-B003-B004-01302022-066	4_108	4	108	12:00:00	1.66401	1.11042	NA	1.30724	0.999093	1.54987	1.06838	1.35856	0.597261	1.95073	1.01323	1.25726	2.88786	1.93654	0.842803	1.23415	0.863927	0.893729	0.779455	NA	0.976642	0.71511	0.990648	NA	0.864154	0.867971	0.561902	1.29296	6.39339	1.73487	0.715421	3.73474	5.4531	2.01436	NA	1.16468	0.69723	1.14783	1.09478	2.66369	NA	NA	NA	NA
AllSetsAndTransitionsCombined_No0_52	BSLEEP-B003-B004-01302022-067	3_052	3	52	16:00:00	0.988999	1.59583	NA	0.466268	1.33678	0.0962098	1.44266	0.843209	1.04083	0.834788	1.26509	1.14193	0.111275	1.21171	1.27309	0.990187	0.942213	0.913925	1.23634	NA	1.24959	1.22098	1.08258	NA	0.565101	1.11545	1.09438	0.405256	0.243657	0.356946	1.05026	0.262635	0.951443	0.401139	NA	0.745196	1.08633	1.30635	1.00104	0.311264	NA	NA	NA	NA
AllSetsAndTransitionsCombined_No0_53	BSLEEP-B003-B004-01302022-068	3_053	3	53	20:00:00	1.11902	1.03969	NA	0.511659	1.37718	0.131616	2.96786	0.595473	0.785826	1.00258	1.11872	0.326685	0.181555	1.57027	1.15787	0.999446	0.761486	0.850033	1.53396	NA	0.914792	1.88512	1.10324	NA	0.688955	0.84771	1.22313	0.35113	0.538447	0.336253	0.724873	0.422213	2.30652	0.161546	NA	0.673174	0.954751	0.943673	1.11234	0.386266	NA	NA	NA	NA
AllSetsAndTransitionsCombined_No0_54	BSLEEP-B003-B004-01302022-069	3_055	3	55	04:00:00	1.0734	1.22976	NA	0.850197	1.21201	1.1534	0.881253	0.923507	1.23372	0.896888	0.96388	1.18702	0.0192239	0.897584	1.08152	0.805732	0.746389	1.00255	1.11743	NA	1.14922	1.03692	0.870342	NA	0.760991	1.0288	0.613742	1.44274	0.386408	1.51873	0.98881	0.369949	1.17851	2.06944	NA	0.64163	1.28778	1.20691	0.978841	0.0676855	NA	NA	NA	NA
AllSetsAndTransitionsCombined_No0_55	BSLEEP-B003-B004-01302022-070	4_118	4	118	04:00:00	0.943168	1.00224	NA	1.27736	0.871654	1.5138	1.07333	1.10098	0.586313	0.803585	0.814101	0.874847	0.527213	0.952327	1.12378	1.10557	1.21393	0.913368	0.877539	NA	0.798947	0.973009	1.06961	NA	1.64245	0.796066	1.03969	2.20636	2.50456	3.55799	1.17482	1.68547	1.24333	0.99449	NA	0.742472	0.716359	1.05054	0.985275	1.39047	NA	NA	NA	NA
AllSetsAndTransitionsCombined_No0_56	BSLEEP-B003-B004-01302022-071	QC9	QC	QC	QC	1.24996	1.14238	NA	1.08039	0.856433	0.806999	0.823813	0.936059	0.922465	1.00079	1.01555	0.755267	1.02302	0.920836	1.0035	1.07303	0.938246	0.985905	1.13992	NA	1.00721	1.01021	1.01027	NA	1.31545	0.977491	1.00021	0.816797	0.860878	1.49558	1.01126	0.661986	0.827403	1.04671	NA	1.0415	1.02315	0.845047	1.02392	0.949594	NA	NA	NA	NA
AllSetsAndTransitionsCombined_No0_57	BSLEEP-B003-B004-01302022-072	4_113	4	113	08:00:00	1.37552	0.894251	NA	1.23543	1.05119	1.0844	1.06397	2.14049	0.796466	0.805538	0.988522	1.05819	1.77093	0.769832	1.05941	1.177	1.24264	0.891134	0.869167	NA	1.09261	1.13191	1.12836	NA	0.706724	0.941756	0.897803	0.942446	3.01658	1.57169	0.645449	1.21475	2.15717	0.620004	NA	0.899219	0.799471	1.02571	1.13513	1.58802	NA	NA	NA	NA
AllSetsAndTransitionsCombined_No0_58	BSLEEP-B003-B004-01302022-073	3_050	3	50	08:00:00	1.12672	1.23112	NA	0.880406	0.805786	1.29684	0.702173	0.868449	0.703518	0.915119	1.24874	1.24675	0.0415611	2.09912	1.09585	0.857111	0.802625	1.01908	1.15627	NA	1.46427	0.848983	0.871633	NA	0.65767	1.01623	0.675267	0.750629	0.950326	1.9238	0.898545	0.966095	1.11064	2.93532	NA	0.895379	0.799176	1.20722	1.28262	0.072	NA	NA	NA	NA
AllSetsAndTransitionsCombined_No0_59	BSLEEP-B003-B004-01302022-074	3_051	3	51	12:00:00	1.85435	1.37221	NA	0.966916	0.868826	1.08474	1.03346	0.996394	1.33869	0.967243	1.04411	1.09187	0.0281706	2.53056	0.942078	0.802347	0.883053	0.979408	1.05494	NA	1.30542	0.801911	0.96652	NA	0.941142	0.941575	1.26847	1.11675	1.59577	1.66527	1.00752	1.49355	1.4068	2.16046	NA	0.937014	1.50886	1.11232	1.42272	0.0917898	NA	NA	NA	NA
AllSetsAndTransitionsCombined_No0_60	BSLEEP-B003-B004-01302022-075	4_116	4	116	20:00:00	1.03019	1.36035	NA	1.09633	0.616979	0.143999	0.954683	1.16796	0.501456	1.62641	1.25827	0.44499	4.78834	1.10976	1.24662	1.39453	1.26653	1.0694	0.98722	NA	1.0316	1.04798	1.16812	NA	0.992688	0.812482	1.26321	0.794784	2.26815	0.798255	0.88533	1.55147	0.668591	1.17721	NA	1.1853	0.456901	0.80861	1.28989	4.47215	NA	NA	NA	NA
AllSetsAndTransitionsCombined_No0_61	BSLEEP-B003-B004-01302022-076	3_061	3	61	04:00:00	1.17986	1.36387	NA	1.1108	0.796563	2.81543	0.863285	0.622223	0.833667	1.04026	0.748533	1.58936	0.151754	1.30778	0.935807	0.723387	1.00369	0.769403	1.45017	NA	1.33192	0.76133	0.808981	NA	0.749493	0.976951	1.3774	1.242	3.2827	1.98266	1.49382	1.11715	1.11629	2.4744	NA	0.847006	0.892355	0.94844	1.0329	0.0510878	NA	NA	NA	NA
AllSetsAndTransitionsCombined_No0_62	BSLEEP-B003-B004-01302022-077	3_067	3	67	04:00:00	0.941978	1.54736	NA	0.647618	0.876659	0.389173	1.1081	0.831471	0.798247	1.02724	0.92428	0.355269	0.196026	0.519817	0.989019	0.913836	0.893844	0.95039	1.40343	NA	1.02026	0.89458	0.996071	NA	0.978776	1.08167	1.52649	0.775637	0.783517	1.43271	1.24706	0.443786	1.16569	0.807016	NA	0.774396	0.744687	1.04231	1.29533	0.0644028	NA	NA	NA	NA
AllSetsAndTransitionsCombined_No0_63	BSLEEP-B003-B004-01302022-078	4_117	4	117	00:00:00	0.969177	1.04012	NA	1.19841	0.948602	0.838384	0.95542	0.926023	1.18426	0.913492	1.08941	0.850671	2.57274	1.10641	1.05999	1.1885	1.08605	1.17252	0.828717	NA	0.798939	1.47173	1.11322	NA	1.19143	1.2529	0.611448	0.482649	0.495829	0.594574	0.868927	0.570885	0.436873	2.5113	NA	1.02085	1.10728	1.05073	0.799221	3.52787	NA	NA	NA	NA
AllSetsAndTransitionsCombined_No0_64	BSLEEP-B003-B004-01302022-079	3_064	3	64	16:00:00	1.42554	0.777162	NA	0.804341	1.02705	0.573422	1.06722	0.601782	1.06907	1.28108	0.965249	0.594926	0.0534601	0.896236	0.935616	0.845474	1.07045	1.09283	1.27036	NA	1.36815	0.858578	0.98398	NA	0.994428	0.893633	1.15346	0.980382	0.71117	0.858818	1.01065	0.54637	0.65212	1.59754	NA	1.00557	1.01808	0.959233	1.02198	0.125579	NA	NA	NA	NA
AllSetsAndTransitionsCombined_No0_65	BSLEEP-B003-B004-01302022-080	3_057	3	57	12:00:00	1.0712	1.50865	NA	0.225596	2.10737	0.286464	1.04354	0.831493	1.80179	0.921594	1.30136	0.618517	0.0602833	2.41711	0.978635	1.03533	1.03908	0.738591	1.77334	NA	1.38087	0.91534	0.961481	NA	0.747917	0.999165	1.21367	0.835253	0.453566	0.422145	1.09587	0.692813	2.79111	1.62684	NA	0.925887	1.73385	1.36669	1.45493	0.00428276	NA	NA	NA	NA
AllSetsAndTransitionsCombined_No0_66	BSLEEP-B003-B004-01302022-081	4_124	4	124	04:00:00	0.95596	0.495686	NA	1.05834	1.49044	1.4719	1.75475	1.43511	1.46972	0.962958	0.95123	1.15685	0.725399	0.992855	0.920384	1.13033	1.27553	1.15144	1.02	NA	0.828229	1.16838	1.08468	NA	0.98226	1.0675	0.818165	0.76239	0.47717	0.428537	1.50513	0.595119	2.57657	4.43796	NA	1.10363	1.49738	1.33054	1.02133	1.79845	NA	NA	NA	NA
AllSetsAndTransitionsCombined_No0_67	BSLEEP-B003-B004-01302022-082	QC10	QC	QC	QC	0.774292	1.00892	NA	0.897292	0.967612	0.910003	1.07897	0.988188	1.18269	1.085	0.999976	1.14431	0.866841	1.13601	1.03103	1.07972	0.992046	0.968842	1.00219	NA	1.15361	1.08611	0.973024	NA	1.03614	0.977992	0.93699	1.82292	0.699236	0.718214	0.920194	0.846918	1.29999	0.479998	NA	0.995222	1.18385	1.00002	1.7396	0.810941	NA	NA	NA	NA
AllSetsAndTransitionsCombined_No0_68	BSLEEP-B003-B004-01302022-083	3_060	3	60	00:00:00	0.986168	0.948667	NA	0.863576	1.08524	0.716879	0.695103	0.770177	1.16181	0.991982	1.11529	1.25239	0.0417874	1.49459	1.13053	1.13916	0.964366	1.20633	1.02237	NA	1.35662	0.971823	0.815162	NA	0.538005	1.02927	0.659691	0.419552	0.819894	0.528834	0.954262	1.12374	3.46012	1.11434	NA	1.26579	1.12641	1.10986	1.25545	0.126441	NA	NA	NA	NA
AllSetsAndTransitionsCombined_No0_69	BSLEEP-B003-B004-01302022-084	3_058	3	58	16:00:00	0.769853	1.0629	NA	1.05059	0.911705	1.12964	1.15771	0.622762	1.06547	1.08398	1.09865	1.7779	0.0160182	1.1164	1.19538	0.759388	1.3647	1.29523	0.914289	NA	0.890243	0.916878	0.857009	NA	0.702779	1.00066	0.536459	0.929764	0.803305	1.0497	0.968854	1.03849	0.380267	3.42634	NA	0.657138	1.00431	1.03263	0.898595	NA	NA	NA	NA	NA
AllSetsAndTransitionsCombined_No0_70	BSLEEP-B003-B004-01302022-085	4_115	4	115	16:00:00	1.39259	0.767281	NA	1.49354	0.857478	1.66871	2.41849	0.740889	0.916605	0.922147	1.01001	1.3306	2.5862	0.826933	1.04656	1.24234	1.13595	1.19679	0.801573	NA	0.727716	0.961563	1.10631	NA	0.712837	0.831561	0.864451	2.32759	2.02642	2.24708	0.979245	2.46184	0.787137	2.41143	NA	0.986309	1.00228	0.990419	0.997719	3.48718	NA	NA	NA	NA
AllSetsAndTransitionsCombined_No0_71	BSLEEP-B003-B004-01302022-086	4_111	4	111	00:00:00	0.912372	0.534185	NA	1.37878	0.905702	0.848617	1.10721	1.15017	1.30733	1.07566	0.947645	0.880569	1.48564	0.347784	0.915007	1.13168	1.14578	1.43787	0.958172	NA	1.02822	1.13488	1.27769	NA	0.628696	0.980097	1.03076	0.55841	0.697459	0.698487	1.46104	1.36109	0.656397	1.08365	NA	2.12121	1.2848	1.46576	1.25405	2.9563	NA	NA	NA	NA
AllSetsAndTransitionsCombined_No0_72	BSLEEP-B003-B004-01302022-087	3_068	3	68	08:00:00	0.569218	0.772238	NA	0.776933	1.36518	1.3704	0.823475	0.925013	0.951132	0.747525	1.00154	0.876178	0.0539088	2.13474	1.22677	0.92787	0.923769	0.97253	1.24227	NA	1.13337	0.981523	0.998457	NA	0.938525	1.07983	1.07871	0.861966	0.532752	0.735825	1.02732	0.586385	1.37137	2.08932	NA	0.699809	0.883138	1.3736	1.37751	0.216378	NA	NA	NA	NA
AllSetsAndTransitionsCombined_No0_73	BSLEEP-B003-B004-01302022-088	4_120	4	120	12:00:00	1.44591	1.65023	NA	1.07184	0.886309	0.935192	0.965775	1.06238	0.83265	1.03963	1.08417	0.922083	1.46048	0.863334	0.943089	1.88113	1.26983	0.934285	0.88487	NA	0.902019	0.936967	1.05078	NA	1.06039	0.699409	0.733343	0.753276	0.963927	1.34818	0.910185	1.00015	1.70565	1.22394	NA	0.809264	0.737299	1.00118	1.1911	1.85523	NA	NA	NA	NA
AllSetsAndTransitionsCombined_No0_74	BSLEEP-B003-B004-01302022-089	4_107	4	107	08:00:00	1.25171	0.756034	NA	1.13028	0.850892	0.557508	1.52439	1.53339	0.513856	1.53662	1.02407	0.399831	1.99208	0.670645	0.969194	1.24038	1.05689	0.724252	0.947342	NA	0.92532	0.828988	1.31166	NA	0.774971	0.850427	1.44237	1.17471	1.28833	0.900748	0.672488	1.08231	0.395306	1.81124	NA	0.840116	0.567776	0.940769	1.36843	2.69651	NA	NA	NA	NA
AllSetsAndTransitionsCombined_No0_75	BSLEEP-B003-B004-01302022-090	3_063	3	63	12:00:00	0.941522	0.900759	NA	0.789775	0.805084	0.30252	0.491657	0.915683	1.08303	1.21527	0.989167	0.301714	0.0460721	1.48662	0.90757	0.811722	1.06018	0.902997	1.36293	NA	1.25139	0.954621	0.967681	NA	0.535978	1.74268	1.57181	0.901448	1.97963	1.40481	1.38707	1.52475	0.524728	2.90724	NA	1.1511	1.61157	1.07896	1.07736	0.0369365	NA	NA	NA	NA
AllSetsAndTransitionsCombined_No0_76	BSLEEP-B003-B004-01302022-091	4_110	4	110	20:00:00	1.39951	0.98547	NA	1.17152	1.01118	0.883172	2.01119	1.38444	0.70898	0.859114	1.22015	0.840746	3.50508	0.980166	1.02478	1.25873	1.08686	1.19342	0.784897	NA	0.777228	1.33171	1.05755	NA	1.03903	0.871	0.648833	0.819171	0.6895	0.736547	1.19412	0.432238	1.03161	2.48171	NA	0.925435	0.743264	0.971753	1.0424	3.26837	NA	NA	NA	NA
AllSetsAndTransitionsCombined_No0_77	BSLEEP-B003-B004-01302022-092	4_109	4	109	16:00:00	3.20419	0.871561	NA	1.17654	0.938645	0.971563	2.06799	1.39194	0.650413	1.09715	1.43749	0.921171	2.99716	0.579136	1.6385	1.2579	1.00355	1.10196	0.821457	NA	0.8111	1.17407	1.24062	NA	0.819052	0.855615	0.613425	1.80443	2.43709	2.89185	0.909871	0.99645	0.623249	2.5815	NA	0.6813	0.68076	1.02228	1.2437	3.24603	NA	NA	NA	NA
AllSetsAndTransitionsCombined_No0_78	BSLEEP-B003-B004-01302022-093	QC11	QC	QC	QC	0.962799	0.940685	NA	0.9743	0.987864	1.08012	0.924391	1.05886	0.963256	0.914511	1.02993	0.992872	1.00313	0.851895	1.03794	0.990302	0.958173	1.04092	0.991086	NA	1.03992	1.02251	0.841181	NA	0.817431	1.04837	0.948138	0.965244	1.33307	0.901941	1.14168	1.38741	0.791553	1.75585	NA	1.12123	1.05	1.032	0.805238	1.04456	NA	NA	NA	NA
AllSetsAndTransitionsCombined_No0_79	BSLEEP-B005-B021-01272022-018	QC4	QC	QC	QC	NA	1.13036	1.12932	0.830831	1.10665	0.880367	0.814676	0.789991	0.991752	0.801745	0.973462	0.894647	0.887884	NA	0.966517	0.898532	0.992075	1.04948	0.898942	NA	1.02988	0.9415	1.06011	NA	NA	1.02852	1.02879	0.756187	1.26552	NA	0.985282	NA	NA	0.848218	1.08056	0.964145	0.952326	1.04154	0.843898	1.39375	NA	1.00435	NA	NA
AllSetsAndTransitionsCombined_No0_80	BSLEEP-B005-B021-01272022-019	5_78	5	78	20:00:00	NA	1.20734	0.791853	1.07158	1.26582	1.02575	1.03222	0.291267	1.35284	0.901223	0.952434	1.80112	0.902998	NA	1.03801	0.896864	1.50226	0.992358	0.832977	NA	0.774855	1.46534	0.892254	NA	NA	0.936516	0.502138	1.01966	0.626644	NA	1.43421	NA	NA	1.80575	2.32818	0.695273	1.20195	0.897471	1.04	0.339852	NA	0.635394	NA	NA
AllSetsAndTransitionsCombined_No0_81	BSLEEP-B005-B021-01272022-020	5_66	5	66	20:00:00	NA	0.928626	0.386938	1.25983	0.953392	1.16349	1.36449	1.02042	0.833039	1.10561	1.27956	1.60507	0.69865	NA	1.06172	1.1378	0.90118	0.962369	1.00499	NA	0.764074	1.16975	0.857098	NA	NA	1.00141	0.536087	1.20808	0.736012	NA	0.799417	NA	NA	1.71866	NA	0.998589	0.668102	1.01664	1.58815	0.531839	NA	0.764355	NA	NA
AllSetsAndTransitionsCombined_No0_82	BSLEEP-B005-B021-01272022-021	5_80	5	80	04:00:00	NA	0.900083	1.48076	1.0227	0.557182	0.793927	1.16074	0.643867	1.07407	1.23919	0.764289	1.131	2.29615	NA	0.969089	0.807599	1	0.553931	1.33613	NA	0.952178	1.02201	1.05696	NA	NA	1.20771	2.3674	1.09498	0.750284	NA	0.595618	NA	NA	0.778767	0.298891	0.869811	0.91583	1.03721	1.21703	2.04668	NA	0.51783	NA	NA
AllSetsAndTransitionsCombined_No0_83	BSLEEP-B005-B021-01272022-022	21_43	21	43	12:00:00	NA	0.786532	0.967621	0.940388	0.858744	1.08548	0.834378	0.831447	0.806399	1.01081	1.19324	1.21129	1.15276	NA	0.967477	0.940258	0.781664	1.19589	1.06685	NA	1.38037	0.667181	1.2233	NA	NA	0.96131	0.695659	0.716562	0.987787	NA	1.44821	NA	NA	1.10697	NA	0.704904	0.727494	1.16591	1.21854	1.04606	NA	0.829581	NA	NA
AllSetsAndTransitionsCombined_No0_84	BSLEEP-B005-B021-01272022-023	21_40	21	40	00:00:00	NA	1.09237	1.03015	1.04507	0.860556	0.821738	1.86035	0.954362	1.15548	0.743515	1.03604	0.357921	1.26678	NA	0.8854	0.980584	0.777485	1.0121	1.08339	NA	1.06559	0.719178	1.16144	NA	NA	1.14835	1.10116	0.831999	1.08068	NA	1.12127	NA	NA	1.52836	NA	0.834607	0.987901	0.859116	1.16853	0.426276	NA	1.22557	NA	NA
AllSetsAndTransitionsCombined_No0_85	BSLEEP-B005-B021-01272022-024	5_453	5	453	20:00:00	NA	0.617259	0.888017	0.734288	0.878799	0.283123	1.72438	1.23385	1.29409	1.17449	1.18128	2.12011	1.19136	NA	1.16152	1.42645	1.19094	0.76119	1.01491	NA	1.05935	1.65488	0.963364	NA	NA	0.968471	1.66088	0.43858	0.711235	NA	1.02187	NA	NA	0.172681	NA	0.63158	0.913446	1.15684	1.6913	1.76442	NA	0.639313	NA	NA
AllSetsAndTransitionsCombined_No0_86	BSLEEP-B005-B021-01272022-025	21_45	21	45	20:00:00	NA	0.90387	1.10402	0.92793	0.817736	0.353563	0.535527	1.14648	1.983	0.926922	0.867971	0.383159	0.0370836	NA	0.908841	0.996098	1.61323	1.63351	1.13578	NA	1.42707	0.758795	1.40936	NA	NA	0.812852	1.80681	0.309943	1.07642	NA	1.86435	NA	NA	0.591348	NA	0.850886	1.99255	0.84795	1.48952	NA	NA	0.63065	NA	NA
AllSetsAndTransitionsCombined_No0_87	BSLEEP-B005-B021-01272022-026	21_51	21	51	20:00:00	NA	0.826539	1.0155	1.53742	0.800602	1.43953	1.09639	0.977598	0.682347	1.08482	1.06465	1.23123	0.447228	NA	1.23436	0.776873	0.782188	1.43025	0.924628	NA	1.01097	0.69702	1.23778	NA	NA	1.37181	0.606663	1.03253	1.41486	NA	1.25173	NA	NA	2.41552	NA	1.24968	0.700185	0.984207	0.849843	0.171281	NA	0.775213	NA	NA
AllSetsAndTransitionsCombined_No0_88	BSLEEP-B005-B021-01272022-027	21_54	21	54	08:00:00	NA	0.411248	1.33892	0.633179	1.05112	0.126416	0.679138	1.29496	1.9143	0.649802	1.38391	1.22126	0.467092	NA	1.1441	1.02455	1.24942	0.917251	1.05705	NA	1.20099	0.808936	1.20627	NA	NA	1.24487	1.31515	0.421652	0.514256	NA	0.662132	NA	NA	0.288257	NA	1.03349	1.66819	1.3054	0.897725	0.420121	NA	1.07145	NA	NA
AllSetsAndTransitionsCombined_No0_89	BSLEEP-B005-B021-01272022-028	5_63	5	63	08:00:00	NA	0.672131	1.11234	1.01748	2.01211	1.97092	1.10111	0.585819	0.829129	0.917627	1.12525	1.68003	1.72076	NA	0.987064	1.03699	0.631951	0.55511	1.11918	NA	1.10286	1.00406	1.02938	NA	NA	0.888938	0.697609	1.85869	3.13973	NA	0.523592	NA	NA	0.79043	NA	0.722734	0.966596	1.2876	1.80859	1.55738	NA	0.861633	NA	NA
AllSetsAndTransitionsCombined_No0_90	BSLEEP-B005-B021-01272022-029	QC5	QC	QC	QC	NA	0.743295	0.828881	1.13852	1.06596	1.07117	1.01194	1.07918	0.990459	1.03984	2.33618	1.16342	1.24516	NA	0.958784	1.00101	0.759605	0.875917	1.01131	NA	0.973176	0.981073	0.802122	NA	NA	0.915889	1.13949	0.90563	1.395	NA	1.08433	NA	NA	1.47756	1.09522	1.01101	0.960611	1.04629	1.10889	1.44665	NA	0.883703	NA	NA
AllSetsAndTransitionsCombined_No0_91	BSLEEP-B005-B021-01272022-030	5_69	5	69	08:00:00	NA	1.64623	1.88419	1.22759	1	1.40957	1.47517	1.28936	1.09599	0.945742	0.92722	1.25046	1.61975	NA	0.990669	0.908877	0.806813	0.576337	2.27686	NA	0.902349	1.03517	0.644794	NA	NA	0.879385	0.779789	1.08851	3.0187	NA	0.594808	NA	NA	1.1774	0.534085	0.747382	1.08511	1.22339	1.15601	1.74907	NA	1.06847	NA	NA
AllSetsAndTransitionsCombined_No0_92	BSLEEP-B005-B021-01272022-031	21_53	21	53	04:00:00	NA	0.882899	1.12717	0.842664	0.974465	0.283302	0.913939	0.920052	1.56029	0.672303	1.17719	0.370846	0.352604	NA	0.921898	0.958598	1.18442	1.26948	1.18458	NA	0.901736	0.860984	1.24368	NA	NA	1.20794	4.06296	0.873546	1.19166	NA	0.453643	NA	NA	0.163966	NA	1.08012	1.66637	0.815175	1.23148	0.175505	NA	1.40062	NA	NA
AllSetsAndTransitionsCombined_No0_93	BSLEEP-B005-B021-01272022-032	21_47	21	47	04:00:00	NA	1.00385	1.01354	1.21471	1	0.547533	1.68256	1.85977	1.10652	0.78637	0.932882	0.459813	0.217877	NA	0.902903	0.891792	1.05361	1.10073	1.29476	NA	0.855949	0.753403	1.1929	NA	NA	1.06847	1.28006	0.477076	2.40571	NA	0.592273	NA	NA	NA	NA	0.936638	1.22356	0.810777	1.17176	0.131497	NA	1.48553	NA	NA
AllSetsAndTransitionsCombined_No0_94	BSLEEP-B005-B021-01272022-033	21_48	21	48	08:00:00	NA	1.00001	1.07868	1.35722	0.886652	1.10878	0.535372	1.06222	1.42671	1.5092	0.909296	1.511	0.0427454	NA	0.863703	1.03047	1.11577	1.07582	0.986445	NA	0.964435	0.627872	1.00198	NA	NA	0.827519	0.740386	0.816674	0.663477	NA	0.942114	NA	NA	1.43989	NA	0.541995	1.21025	0.859599	0.703155	0.206316	NA	2.02704	NA	NA
AllSetsAndTransitionsCombined_No0_95	BSLEEP-B005-B021-01272022-034	21_38	21	38	16:00:00	NA	0.654697	2.0434	0.917288	0.870797	0.958541	1.18528	0.999134	1.06681	1.42679	1.11321	1.10672	0.622691	NA	0.993141	0.975843	1.33818	1.53845	1.0505	NA	1.03838	1.20053	1.25591	NA	NA	0.675214	0.936065	1.1704	0.989606	NA	1.01253	NA	NA	0.271249	NA	0.764329	0.936696	0.923543	0.901315	0.848226	NA	1.00087	NA	NA
AllSetsAndTransitionsCombined_No0_96	BSLEEP-B005-B021-01272022-035	21_44	21	44	16:00:00	NA	0.783972	0.852478	0.843182	0.9678	0.260067	0.516716	0.97802	1.7454	1.12029	1.10243	1.16531	1.34813	NA	1.12442	1.24924	1.14581	1.03988	1.00224	NA	1.4391	0.819917	1.08279	NA	NA	1.36937	0.827451	0.24882	0.290651	NA	1.2515	NA	NA	0.486903	2.20621	1.63974	1.64954	0.990836	0.907547	1.16355	NA	0.619431	NA	NA
AllSetsAndTransitionsCombined_No0_97	BSLEEP-B005-B021-01272022-036	5_71	5	71	16:00:00	NA	1.47692	0.829265	0.945358	0.774294	0.913744	0.661016	1.13363	0.52411	1.29104	1.10098	1.47282	1.65412	NA	1.04971	1.35523	0.954521	0.746394	1.0079	NA	1.15067	1.16259	0.960421	NA	NA	0.769162	1.32414	1.25001	1.19964	NA	0.986667	NA	NA	1.12774	NA	0.609335	0.564145	1.05609	1.33105	1.35654	NA	1.2178	NA	NA
AllSetsAndTransitionsCombined_No0_98	BSLEEP-B005-B021-01272022-037	21_41	21	41	04:00:00	NA	1.20468	2.40329	0.816973	1.00024	0.259122	1.04652	0.850448	1.53975	0.694789	1.07975	0.345935	0.634493	NA	1.11949	0.961175	0.988925	0.860317	1.22453	NA	0.928479	0.796811	1.38492	NA	NA	1.00484	1.56484	0.671445	1.13066	NA	1.03416	NA	NA	1.36582	NA	1.0992	1.40233	1.19204	1.22831	0.444095	NA	0.644533	NA	NA
AllSetsAndTransitionsCombined_No0_99	BSLEEP-B005-B021-01272022-038	21_50	21	50	16:00:00	NA	0.900626	0.765682	1.19602	0.561554	1.38635	1.41632	0.78556	1.55718	0.713178	1.08414	1.22314	0.533092	NA	1.0765	1.02665	1.32688	1.29331	0.847188	NA	1.09408	1.0175	0.925662	NA	NA	1.03905	0.561724	0.915012	0.395762	NA	1.41591	NA	NA	0.683507	NA	1.24616	1.57941	1.06392	1.05536	0.364473	NA	1.01905	NA	NA
AllSetsAndTransitionsCombined_No0_100	BSLEEP-B005-B021-01272022-039	21_46	21	46	00:00:00	NA	0.753623	0.888696	1.31418	0.911857	1.18899	0.97786	1.04853	1.25344	0.545907	0.896158	1.31035	0.449881	NA	0.888523	0.927808	1.25372	1.15289	1.00201	NA	1.08417	0.740094	1.02535	NA	NA	1.1666	0.94115	0.618206	0.957752	NA	0.742619	NA	NA	2.23502	NA	0.997986	1.19981	1.07611	0.872604	0.590393	NA	0.775056	NA	NA
AllSetsAndTransitionsCombined_No0_101	BSLEEP-B005-B021-01272022-040	QC6	QC	QC	QC	NA	0.707603	0.844354	0.90462	0.84736	1.08941	1.44516	0.868836	0.977282	0.890088	1.29912	0.832686	1.26178	NA	1.01131	1.1083	0.944072	0.955354	1.03072	NA	1.07157	1.09935	1.4914	NA	NA	0.967446	1.09544	0.922317	0.968848	NA	0.939071	NA	NA	0.878149	0.919664	0.944223	1.00816	1.00236	0.922371	1.05622	NA	0.895518	NA	NA
AllSetsAndTransitionsCombined_No0_102	BSLEEP-B005-B021-01272022-041	5_69	5	69	08:00:00	NA	1.15576	0.848259	0.987593	0.8992	1.47768	0.585866	0.575209	1.22414	0.864286	1.00992	0.916986	2.04856	NA	1.10377	1.07569	0.847564	0.501817	1.2336	NA	1.00487	1.19822	0.934424	NA	NA	0.968053	0.570417	1.2718	1.43737	NA	1.08375	NA	NA	1.72575	NA	0.762558	1.14573	1.28855	1.65046	2.04882	NA	0.813148	NA	NA
AllSetsAndTransitionsCombined_No0_103	BSLEEP-B005-B021-01272022-042	5_531	5	531	04:00:00	NA	1.39172	2.05906	1.24095	0.82192	2.41906	1.0771	0.541726	0.990105	0.869855	0.784171	1.07034	4.76296	NA	0.921249	0.814442	0.897852	0.986734	0.918595	NA	1.04231	1.31424	1.02812	NA	NA	1.0537	0.723085	1.57573	2.95979	NA	0.60074	NA	NA	1.02124	NA	0.671021	1.03654	1.63325	1.23795	1.76123	NA	0.978644	NA	NA
AllSetsAndTransitionsCombined_No0_104	BSLEEP-B005-B021-01272022-043	21_49	21	49	12:00:00	NA	1.32667	1.85413	0.90471	0.679326	1.49699	0.712989	0.959819	3.47752	0.970567	1.12298	1.18778	0.542114	NA	1.08203	0.769338	1.13591	1.42068	0.933373	NA	1.23131	0.725507	1.15474	NA	NA	1.10155	0.605361	0.944365	0.659575	NA	1.30712	NA	NA	1.68055	0.86621	0.876421	1.4364	1.12052	0.884319	0.736266	NA	0.934489	NA	NA
AllSetsAndTransitionsCombined_No0_105	BSLEEP-B005-B021-01272022-044	5_70	5	70	12:00:00	NA	0.830708	2.09768	1.48459	0.841231	1.37393	1.21687	1.2568	0.760667	1.48102	0.825377	2.13617	1.91139	NA	0.968084	0.940006	0.861228	1.95432	0.991761	NA	1.01814	0.826842	0.897165	NA	NA	0.807628	0.69282	1.0915	0.827401	NA	1.00824	NA	NA	1.8591	NA	1.33108	0.779314	1.08073	1.15825	1.58014	NA	1.15223	NA	NA
AllSetsAndTransitionsCombined_No0_106	BSLEEP-B005-B021-01272022-045	5_75	5	75	08:00:00	NA	1.13219	1.70586	0.604091	0.627484	0.376774	1.16357	1.28404	0.374848	1.07351	0.776415	1.20212	2.19288	NA	1.06426	1.07501	0.863736	0.488409	1.04256	NA	0.960812	0.932851	1.0745	NA	NA	2.76488	1.19823	0.696007	2.34046	NA	0.451027	NA	NA	1.31166	NA	0.295407	0.256434	1.27136	1.81473	1.96174	NA	1.14593	NA	NA
AllSetsAndTransitionsCombined_No0_107	BSLEEP-B005-B021-01272022-046	5_73	5	73	00:00:00	NA	1.0267	1.139	1.13654	0.609253	1.02387	1.04447	1.03579	0.9322	0.930494	0.881262	1.14037	1.05797	NA	1.13593	1.31381	1.05342	1	0.768938	NA	0.903717	1.4192	0.984819	NA	NA	0.960232	0.533459	0.718038	0.429631	NA	0.637208	NA	NA	2.58255	0.492239	0.78515	0.695796	0.88675	0.968332	1.08012	NA	0.947679	NA	NA
AllSetsAndTransitionsCombined_No0_108	BSLEEP-B005-B021-01272022-047	5_77	5	77	16:00:00	NA	1.33002	1.29842	1.25395	0.617876	1.11475	1.56334	0.838699	0.752998	0.970155	0.80546	2.0348	2.03592	NA	1.10456	0.964149	0.959096	0.865931	0.851047	NA	0.763014	1.25362	0.808442	NA	NA	1.10754	0.573577	1.58577	1.68706	NA	1.01294	NA	NA	0.901311	1.78884	0.930195	0.665517	1.0224	2.28088	2.63665	NA	1.00205	NA	NA
AllSetsAndTransitionsCombined_No0_109	BSLEEP-B005-B021-01272022-048	5_80	5	80	04:00:00	NA	1.08187	1.28806	0.973964	0.978528	0.854579	0.775672	0.531909	0.915262	1.15419	0.54506	0.48617	2.75086	NA	0.886639	0.896658	1.02147	0.5071	1.02316	NA	0.899519	1.093	0.925455	NA	NA	0.869683	1.69018	0.688306	2.04753	NA	0.705356	NA	NA	0.370452	NA	1.05411	0.88448	1.0845	1.04996	2.63044	NA	0.750541	NA	NA
AllSetsAndTransitionsCombined_No0_110	BSLEEP-B005-B021-01272022-049	5_79	5	79	00:00:00	NA	1.48365	1.21301	1.68136	0.899321	0.632163	1.48769	0.986193	0.860504	1.43828	0.682802	0.296034	2.10754	NA	1.01087	1.12364	1.16761	0.968496	0.970508	NA	1.01035	1.35892	1.23156	NA	NA	0.960957	1.67149	1.02105	2.71425	NA	1.277	NA	NA	0.454815	3.94499	1.28583	0.727863	0.746972	0.936079	2.22385	NA	1	NA	NA
AllSetsAndTransitionsCombined_No0_111	BSLEEP-B005-B021-01272022-050	5_65	5	65	16:00:00	NA	1.11468	0.938437	1.38952	0.824314	1.10052	0.979842	1.12697	0.554259	1.06479	0.990395	1.90259	1.75892	NA	1.06184	1.19676	0.868223	0.928983	0.912197	NA	0.802325	1.52183	1.02869	NA	NA	0.843029	0.576591	1.55284	1.65147	NA	0.882035	NA	NA	1.71956	NA	0.835519	0.477001	0.814008	1.07534	1.84165	NA	0.476122	NA	NA
AllSetsAndTransitionsCombined_No0_112	BSLEEP-B005-B021-01272022-051	QC7	QC	QC	QC	NA	1.83746	0.841926	0.902696	1.10656	1.11357	0.753154	1.13207	0.977463	1	0.947798	0.767412	1.10765	NA	0.974961	0.970095	0.971541	0.918487	0.948903	NA	0.976229	1.06074	0.972614	NA	NA	1.08626	0.846884	1.17271	0.820371	NA	1.08597	NA	NA	1.0082	0.876571	0.937951	1.08718	1.14347	0.813438	1.19976	NA	0.898046	NA	NA
AllSetsAndTransitionsCombined_No0_113	BSLEEP-B005-B021-01272022-052	21_52	21	52	00:00:00	NA	1.59269	1.6331	1.30977	1.11261	0.852516	0.974044	1.9906	0.870198	1.09297	1.10166	0.534229	0.71623	NA	1.12638	0.877468	0.880912	1.30514	1.28104	NA	0.786634	0.733104	1.28314	NA	NA	1.00386	1.23427	0.89582	0.710399	NA	0.849592	NA	NA	0.783751	0.58733	1.53923	0.956566	0.989132	0.908989	1.13842	NA	0.708561	NA	NA
AllSetsAndTransitionsCombined_No0_114	BSLEEP-B005-B021-01272022-053	21_42	21	42	08:00:00	NA	1.24137	0.466038	1.19188	0.829512	1.29961	0.531814	1.04452	1.63092	1.0998	0.867379	1.4033	0.771252	NA	0.976375	1.37996	0.907541	1.18991	0.909769	NA	1.2114	0.699498	0.988601	NA	NA	1.07474	0.635574	0.544584	0.463021	NA	1.5068	NA	NA	2.09861	NA	1.20143	1.71535	1.05894	0.706247	0.670771	NA	0.588529	NA	NA
AllSetsAndTransitionsCombined_No0_115	BSLEEP-B005-B021-01272022-054	21_37	21	37	12:00:00	NA	0.867591	1.17958	1.14682	1.03567	1.48244	0.248618	1.02028	0.906916	0.79123	1.09648	0.817098	0.736342	NA	1.14214	0.974483	0.733149	1.35525	0.92756	NA	1.13373	0.980633	1.12045	NA	NA	1.01937	0.539757	1.58107	0.492775	NA	0.919069	NA	NA	1.46999	NA	2.4682	0.687759	1.07521	0.682459	0.708804	NA	0.915146	NA	NA
AllSetsAndTransitionsCombined_No0_116	BSLEEP-B005-B021-01272022-055	5_68	5	68	04:00:00	NA	1.26275	0.78733	1.01624	1.01544	1.32927	1.01553	0.904128	0.643689	1.25243	0.940163	1.04529	1.37381	NA	0.951519	0.970461	0.914907	0.746874	0.901934	NA	1.08418	1.06621	0.859098	NA	NA	0.846305	0.729559	1.11705	2.73001	NA	0.973984	NA	NA	1.41003	NA	0.579293	0.618688	1.16519	1.07191	1.41897	NA	1.07606	NA	NA
AllSetsAndTransitionsCombined_No0_117	BSLEEP-B005-B021-01272022-056	5_67	5	67	00:00:00	NA	1.2545	2.83862	0.988084	1.11744	0.503382	1.15358	0.913561	0.566853	0.624475	0.993913	1.00429	0.467948	NA	0.844873	1.28182	1.10107	0.881078	1.09329	NA	0.99571	1.29328	0.864321	NA	NA	0.901181	0.897985	0.949459	0.515192	NA	1.07603	NA	NA	0.27237	NA	0.930462	0.790477	0.947867	1.20318	1.17806	NA	1.31566	NA	NA
AllSetsAndTransitionsCombined_No0_118	BSLEEP-B005-B021-01272022-057	5_81	5	81	08:00:00	NA	1.43205	0.431357	0.998206	1.03633	0.73013	1.81318	1.02293	0.669647	0.853327	0.979368	1.66375	2.57592	NA	0.79907	0.894175	0.805063	0.567677	1.00019	NA	0.783725	1.15897	1.11967	NA	NA	1.25873	1.48939	1.17042	3.34073	NA	0.608071	NA	NA	1.43945	NA	0.906638	0.647679	1.18314	1.00986	2.3469	NA	0.769568	NA	NA
AllSetsAndTransitionsCombined_No0_119	BSLEEP-B005-B021-01272022-058	21_50	21	50	16:00:00	NA	0.780879	1.03744	1.20217	0.849796	1.63471	0.857868	1.15052	1.55648	1.05339	1.02202	1.0615	0.486245	NA	1.01088	1.00338	3.22822	1.2515	0.859176	NA	0.771746	0.98505	0.983042	NA	NA	1.07529	0.556849	0.836547	0.397451	NA	1.59471	NA	NA	0.310855	NA	1.23223	1.55674	0.873386	0.849383	1.09757	NA	0.924192	NA	NA
AllSetsAndTransitionsCombined_No0_120	BSLEEP-B005-B021-01272022-059	5_63	5	63	08:00:00	NA	1.08049	0.967274	0.961828	0.876307	2.02191	1.03266	0.515332	0.779692	1.02852	1.00582	1.27878	1.6466	NA	1.04315	1.20376	0.815534	0.556271	0.926702	NA	1.05778	0.994179	2.20324	NA	NA	0.851593	0.60673	1.23186	3.43576	NA	0.468855	NA	NA	1.97278	NA	0.712572	0.85386	1.44278	1.32184	1.69741	NA	1.58786	NA	NA
AllSetsAndTransitionsCombined_No0_121	BSLEEP-B005-B021-01272022-060	21_48	21	48	08:00:00	NA	1.2991	1.25637	1.18261	0.727869	1.25572	0.47347	1.3689	1.16761	1.31849	0.889734	1.24418	0.0477936	NA	0.960045	0.975651	1.13132	1.12585	1.03176	NA	1.1336	0.757176	1.02528	NA	NA	1.00386	0.655876	0.885099	0.548681	NA	2.88042	NA	NA	1.5116	NA	0.898533	1.11993	0.991398	0.729238	0.0172614	NA	1.2839	NA	NA
AllSetsAndTransitionsCombined_No0_122	BSLEEP-B005-B021-01272022-061	5_75	5	75	08:00:00	NA	2.25599	1.08709	0.671467	1.14447	0.42004	1.24027	1.63131	0.345744	1.05888	0.838705	1.18375	2.22734	NA	1.04169	0.962079	0.777991	0.491746	1.05514	NA	0.959285	0.953868	1.06748	NA	NA	1.02487	1.52706	1.07509	3.70232	NA	0.57077	NA	NA	0.422756	NA	0.776565	0.379097	2.92254	1.12315	2.51806	NA	1.14171	NA	NA
AllSetsAndTransitionsCombined_No0_123	BSLEEP-B005-B021-01272022-062	QC8	QC	QC	QC	NA	0.83223	1.21422	1.16265	0.97419	1.12582	0.885552	1.18749	0.922462	1.21291	0.878423	1.31571	1.07771	NA	1.09912	1.16507	0.982568	0.957544	1.02261	NA	0.996892	0.88549	1.00015	NA	NA	0.915324	1.13788	1.34084	0.580441	NA	1.11849	NA	NA	0.591122	NA	1.0342	1.17288	0.954998	0.903587	0.894855	NA	1.0541	NA	NA
AllSetsAndTransitionsCombined_No0_124	BSLEEP-B005-B021-01272022-063	5_79	5	79	00:00:00	NA	1.81955	1.33139	1.37227	0.781872	0.662498	0.958022	0.470467	0.817318	0.901465	0.753585	0.341747	2.05653	NA	1.04888	1.1035	1.00804	0.811106	1.0649	NA	1.11941	1.38323	1.05709	NA	NA	0.848026	1.81822	0.934151	1.08753	NA	1.26001	NA	NA	1.43395	NA	1.72796	0.74103	0.807952	0.787059	1.64016	NA	0.928695	NA	NA
AllSetsAndTransitionsCombined_No0_125	BSLEEP-B005-B021-01272022-064	5_65	5	65	16:00:00	NA	1.14621	1.4592	1.36674	0.91069	1.13415	1.33414	1.01761	0.641246	1.22104	0.963112	1.88111	1.89931	NA	1.19056	1.09617	0.957715	0.917016	0.977773	NA	0.909996	1.59275	1.02249	NA	NA	0.753458	0.935157	1.53062	0.56176	NA	0.731206	NA	NA	1.72892	NA	0.930839	0.554029	0.893188	0.905295	2.01843	NA	0.254263	NA	NA
AllSetsAndTransitionsCombined_No0_126	BSLEEP-B005-B021-01272022-065	21_40	21	40	00:00:00	NA	1.23169	0.586884	1.36094	1	0.791574	0.90192	1.05868	1.20446	0.676677	0.824413	0.384176	0.787076	NA	0.863646	0.951331	0.843537	1.15962	1.06056	NA	1.20609	0.705915	1.18703	NA	NA	1.12438	1.13838	1.18379	1.36071	NA	1.00804	NA	NA	1.86374	1.49544	1.93478	1.23582	0.805869	0.723098	1.05115	NA	1.24143	NA	NA
AllSetsAndTransitionsCombined_No0_127	BSLEEP-B005-B021-01272022-066	5_78	5	78	20:00:00	NA	1.40671	1.48726	1.57259	1.01328	1.61716	1.52498	0.859223	1.15695	1.08203	0.780326	1.55973	1.12009	NA	1.03575	0.976924	1.59791	1.25585	0.906011	NA	0.755842	1.54631	0.892887	NA	NA	0.903098	0.84418	0.875313	0.346604	NA	0.970343	NA	NA	1.28665	0.637067	1.13575	1.32517	0.837022	0.782872	2.49786	NA	0.513234	NA	NA
AllSetsAndTransitionsCombined_No0_128	BSLEEP-B005-B021-01272022-067	21_37	21	37	12:00:00	NA	0.688133	1.03631	1.3665	0.979828	1.31486	0.833107	0.748545	0.748462	0.755643	1.18436	0.717597	0.668682	NA	1.48276	0.938126	0.792813	1.36963	1.03499	NA	1.05691	0.625099	1.11529	NA	NA	1.04129	0.638794	1.66365	1.31983	NA	0.971662	NA	NA	2.35018	NA	1.46932	0.729574	1.00209	0.717044	1.05642	NA	0.50239	NA	NA
AllSetsAndTransitionsCombined_No0_129	BSLEEP-B005-B021-01272022-068	5_453	5	453	20:00:00	NA	1.35469	0.863401	0.810803	0.778884	0.27802	1.41905	0.666223	0.761532	2.94811	1.23423	1.54984	1.56726	NA	1.02477	1.40657	1.18814	0.743808	1.00749	NA	1.43099	1.44808	0.907539	NA	NA	0.962082	1.51112	0.372616	0.271251	NA	1.05752	NA	NA	0.712148	NA	0.937047	0.819187	1.05284	1.41288	1.57235	NA	0.683513	NA	NA
AllSetsAndTransitionsCombined_No0_130	BSLEEP-B005-B021-01272022-069	5_76	5	76	12:00:00	NA	1.85687	0.929706	1.083	0.85438	1.04814	1.57344	1.22091	0.748482	1.13064	0.994654	1.30179	2.4541	NA	1.00994	0.971948	1.05964	0.713777	1.19537	NA	1	1.03356	1.06791	NA	NA	0.939406	1.42581	2.7672	2.4029	NA	0.920163	NA	NA	0.767963	0.516984	1.38626	0.695763	0.970073	1.63411	2.54888	NA	0.598539	NA	NA
AllSetsAndTransitionsCombined_No0_131	BSLEEP-B005-B021-01272022-070	21_52	21	52	00:00:00	NA	3.22097	0.489503	1.22966	0.791192	0.784874	1.25493	0.983092	0.893775	1.14541	1.00624	0.421216	0.672586	NA	0.993756	1.02455	0.769525	1.55851	1.30704	NA	0.822555	0.674937	1.56839	NA	NA	0.90102	1.29586	0.86578	0.505767	NA	0.746514	NA	NA	1.47187	NA	0.891084	0.880649	0.875129	0.910765	1.42117	NA	1.12463	NA	NA
AllSetsAndTransitionsCombined_No0_132	BSLEEP-B005-B021-01272022-071	21_39	21	39	20:00:00	NA	0.92586	0.715803	1.14704	0.637283	1.46941	0.94026	2.00063	1.19136	0.869077	0.652609	0.702887	0.818857	NA	0.909009	1.02337	0.969984	1.36214	0.74186	NA	1.39907	0.864365	0.961289	NA	NA	1.13575	0.65121	0.821732	1.16794	NA	1.88187	NA	NA	1.98801	NA	1.34335	1.12395	0.900417	0.598159	1.50263	NA	0.877812	NA	NA
AllSetsAndTransitionsCombined_No0_133	BSLEEP-B005-B021-01272022-072	5_531	5	531	04:00:00	NA	1.37895	1.69918	1.21283	1.0372	2.44343	1.46514	0.684689	0.894114	0.835375	0.570159	1.10014	1.82274	NA	0.826796	1.9766	0.876521	0.93515	0.610435	NA	0.822409	1.05936	0.912076	NA	NA	1.01569	0.443952	1.74754	1.47784	NA	0.596153	NA	NA	1.16418	4.68601	1.01998	0.846362	1.11168	0.959874	2.03872	NA	0.69152	NA	NA
AllSetsAndTransitionsCombined_No0_134	BSLEEP-B005-B021-01272022-073	QC9	QC	QC	QC	NA	0.835272	1.27082	1.23633	0.937563	0.95432	0.83212	1.00973	1.00701	1.06971	1.03335	0.944672	0.974884	NA	1.10094	0.975931	1.03125	1.00232	0.881655	NA	1.0218	2.28255	0.973814	NA	NA	0.995034	0.84652	0.96266	0.699483	NA	1.00972	NA	NA	0.807255	NA	0.990156	1.11529	0.898876	0.973886	0.789673	NA	1.12881	NA	NA
AllSetsAndTransitionsCombined_No0_135	BSLEEP-B005-B021-01272022-074	5_76	5	76	12:00:00	NA	1.4388	0.880769	1.10469	1.20058	0.981363	0.972947	1.1438	0.694356	1.39604	0.855101	1.58359	2.26621	NA	0.866676	1.00819	0.802049	0.786423	1.14077	NA	1.17035	0.990319	1.02501	NA	NA	0.966593	1.06539	1.37108	7.81559	NA	1.00571	NA	NA	0.745985	1.75213	0.901229	0.709017	0.923486	1.062	2.95166	NA	0.58585	NA	NA
AllSetsAndTransitionsCombined_No0_136	BSLEEP-B005-B021-01272022-075	21_36	21	36	08:00:00	NA	1.27605	0.848109	1.29653	1.11106	1.43135	0.522178	0.960856	0.984916	0.999722	1.04459	1.00028	0.707801	NA	0.895678	1.08771	0.785355	1.22837	0.897748	NA	1.14073	0.588527	0.905307	NA	NA	1.0407	0.511945	2.27435	1.52823	NA	0.953113	NA	NA	1.87792	NA	1.23105	2.39115	0.901321	0.649702	0.850544	NA	0.451723	NA	NA
AllSetsAndTransitionsCombined_No0_137	BSLEEP-B005-B021-01272022-076	5_64	5	64	12:00:00	NA	1.3746	0.817148	0.855902	0.69852	0.494803	1.17988	1.15301	0.946001	0.897117	1.08045	0.328988	1.80905	NA	1	0.943032	0.886551	0.599782	1.00115	NA	0.930619	0.876828	0.855189	NA	NA	0.661254	1.45131	1.2145	2.68201	NA	0.775908	NA	NA	0.0428549	5.27189	1.13272	0.97102	0.843714	1.17315	2.21879	NA	0.817838	NA	NA
AllSetsAndTransitionsCombined_No0_138	BSLEEP-B005-B021-01272022-077	5_81	5	81	08:00:00	NA	1.44499	0.723511	1.03611	1.1314	0.66586	1.29511	1.05493	0.660004	1.02752	0.942003	1.70073	2.18964	NA	1.01976	0.868733	0.652312	0.564281	0.99563	NA	0.93237	0.994304	0.796147	NA	NA	1.18516	1.58596	0.709353	2.02863	NA	0.685182	NA	NA	1	0.355657	0.828873	0.651346	0.974962	1.03307	2.12158	NA	0.576189	NA	NA
AllSetsAndTransitionsCombined_No0_139	BSLEEP-B005-B021-01272022-078	21_49	21	49	12:00:00	NA	1.38521	1.08923	0.83167	0.869875	0.283865	0.713717	1.10218	1.62116	1.10629	1.24037	0.732186	1.44147	NA	1.10114	1.23123	1.03061	1.10618	1.0732	NA	1.84628	0.862589	0.859858	NA	NA	1.2922	0.874287	0.30776	0.582664	NA	1.06975	NA	NA	0.560758	NA	1.30711	1.58902	0.969395	0.780119	1.22115	NA	0.497654	NA	NA
AllSetsAndTransitionsCombined_No0_140	BSLEEP-B005-B021-01272022-079	5_66	5	66	20:00:00	NA	1.50912	0.831974	1.29002	0.76799	1.30528	0.973372	0.773304	0.7583	1.79219	1.15324	1.8265	0.902044	NA	1.12616	1.34806	0.997222	0.957679	1	NA	0.829231	1.43092	0.928544	NA	NA	0.970952	0.614776	1.13043	0.530462	NA	0.73824	NA	NA	1.56406	10.6419	1.23165	0.76642	0.939472	1.36479	1.19369	NA	0.620443	NA	NA
AllSetsAndTransitionsCombined_No0_141	BSLEEP-B005-B021-01272022-080	21_51	21	51	20:00:00	NA	1.05537	1.18968	1.45023	1.23444	1.49188	0.975205	1.03327	0.718364	0.913058	1.23757	0.938463	0.36296	NA	1.00277	0.853713	0.872799	1.62683	0.918233	NA	1.0384	0.683588	1.18907	NA	NA	0.98171	0.872529	1.31468	1.09299	NA	1.22444	NA	NA	1.97308	NA	1.25066	0.653014	0.845298	0.70432	0.774335	NA	0.757848	NA	NA
AllSetsAndTransitionsCombined_No0_142	BSLEEP-B005-B021-01272022-081	21_41	21	41	04:00:00	NA	2.02804	1.04295	0.873279	1.08625	0.264749	0.844865	1.10047	1.51894	0.759698	1.55024	0.318331	0.487325	NA	1.00929	1.02308	1.01827	1.08115	1.23424	NA	0.912725	0.749602	1.29582	NA	NA	1.1206	1.58613	0.632858	0.425023	NA	0.762258	NA	NA	0.889462	NA	1.30655	1.56933	0.998206	0.966498	0.641352	NA	0.738685	NA	NA
AllSetsAndTransitionsCombined_No0_143	BSLEEP-B005-B021-01272022-082	21_42	21	42	08:00:00	NA	0.840966	0.780653	1.05905	1.10035	1.03704	0.471149	1.13966	1.80605	1.09028	0.902423	1.35622	0.453152	NA	0.900075	0.975199	0.985451	1.25741	1.32628	NA	1.05247	0.68356	0.901369	NA	NA	1.20088	0.668612	0.490642	0.922449	NA	1.67283	NA	NA	2.58354	NA	1.20454	1.66134	1.04238	0.781355	0.78155	NA	0.496241	NA	NA
AllSetsAndTransitionsCombined_No0_144	BSLEEP-B005-B021-01272022-083	5_70	5	70	12:00:00	NA	1.17538	0.997444	1.21765	0.866836	1.54507	1.91373	0.61019	0.875389	1.13873	1.0007	1.61159	1.57389	NA	0.855405	1.26722	0.858407	0.888909	0.933872	NA	0.998266	1.06541	0.927353	NA	NA	0.946501	0.961672	0.875738	1.23272	NA	1.09253	NA	NA	1.54666	1.33985	1.19778	0.801553	1.15537	1.38332	1.40973	NA	0.508328	NA	NA
AllSetsAndTransitionsCombined_No0_145	BSLEEP-B005-B021-01272022-084	QC10	QC	QC	QC	NA	1.20088	1.00443	1.06924	0.990965	0.975301	1.19481	0.992281	0.853679	0.970118	1.05854	2.39553	0.699181	NA	1.13217	0.971685	1.03718	1.10381	1.00717	NA	0.910373	1.15372	0.937712	NA	NA	1.02398	0.942101	0.884501	1.43527	NA	0.975217	NA	NA	1.24372	0.82057	0.994825	1.04878	0.928843	1.16127	1.29422	NA	1.09752	NA	NA
AllSetsAndTransitionsCombined_No0_146	BSLEEP-B005-B021-01272022-085	5_64	5	64	12:00:00	NA	1.22835	0.96997	0.796906	1.19072	1.02698	1.13423	0.833438	0.722623	0.892551	0.899966	0.367612	1.6765	NA	0.89963	0.998423	1.09887	0.522216	1.03141	NA	1.28558	0.922606	0.978418	NA	NA	0.746481	1.55915	0.900442	1.78396	NA	1.07922	NA	NA	0.199999	NA	1.19223	1.00158	0.913541	1.07867	1.72214	NA	1.43643	NA	NA
AllSetsAndTransitionsCombined_No0_147	BSLEEP-B005-B021-01272022-086	21_53	21	53	04:00:00	NA	1.07221	1.09761	0.727533	1.1985	0.354943	0.646287	0.901663	1.53504	0.594774	1.21551	0.337588	0.334547	NA	2.6025	0.923142	1.15064	0.954317	1.20613	NA	0.927566	0.85612	1.2257	NA	NA	1.0106	1.85701	0.679416	0.48112	NA	0.719657	NA	NA	0.0514244	NA	1.04169	2.01237	0.956588	0.81299	0.180379	NA	1.03526	NA	NA
AllSetsAndTransitionsCombined_No0_148	BSLEEP-B005-B021-01272022-087	21_39	21	39	20:00:00	NA	0.651903	1.00666	1.0191	0.960254	1.34499	1.06365	0.804005	1.27207	0.61234	1.06637	0.648705	0.808701	NA	0.993342	1.01674	0.958435	1.14948	0.915074	NA	3.40132	0.761344	0.962906	NA	NA	0.81961	0.521943	0.918083	0.279596	NA	1.38331	NA	NA	1.18611	NA	1.12086	1.13313	1.05124	0.789524	1.27142	NA	1.11264	NA	NA
AllSetsAndTransitionsCombined_No0_149	BSLEEP-B005-B021-01272022-088	21_46	21	46	00:00:00	NA	0.959125	1.16284	1.28007	0.675777	1.18204	0.931017	0.798091	1.206	0.809031	0.733272	1.09108	0.361726	NA	0.87383	0.80948	1	1.33503	1.08468	NA	1.10193	0.626992	0.987281	NA	NA	0.982398	1.06814	1.69519	1.14412	NA	1.0815	NA	NA	1.05542	3.50843	1.37733	1.24008	0.962638	0.634382	0.476142	NA	1.05676	NA	NA
AllSetsAndTransitionsCombined_No0_150	BSLEEP-B005-B021-01272022-089	5_73	5	73	00:00:00	NA	0.797105	0.711992	1.10527	1.04152	1.00359	1.4117	0.820647	1.0357	0.851166	0.914124	1.20668	1.1047	NA	1.09372	1.25537	1.40118	0.996409	0.81477	NA	0.913994	1.27037	0.878482	NA	NA	1.05469	0.708484	0.670159	0.571526	NA	0.66897	NA	NA	2.49219	NA	0.874911	0.987522	0.991167	0.967537	3.13247	NA	1.31321	NA	NA
AllSetsAndTransitionsCombined_No0_151	BSLEEP-B005-B021-01272022-090	21_54	21	54	08:00:00	NA	1.4616	1.08165	0.554261	1.40645	0.127223	1.0877	0.799151	1.99676	0.633853	1.4608	0.965929	0.730395	NA	1.15159	0.911688	1.1438	0.946268	1.056	NA	1.0107	0.826511	1.14985	NA	NA	1.27206	1.15646	0.365719	0.244944	NA	0.646563	NA	NA	0.472979	NA	1.0751	1.77186	1.24382	1.09875	0.706611	NA	0.605533	NA	NA
AllSetsAndTransitionsCombined_No0_152	BSLEEP-B005-B021-01272022-091	21_45	21	45	20:00:00	NA	0.912217	1.24207	0.863215	1.00252	0.324296	0.794884	1.06336	2.02035	0.805955	0.967242	0.301979	0.0274648	NA	0.896792	0.848827	1.53258	1.30878	1.31709	NA	1.39703	0.69956	1.08081	NA	NA	0.835773	1.41553	0.197759	0.221858	NA	2.0625	NA	NA	0.727381	NA	1.8762	1.61321	0.911699	0.997485	0.0556413	NA	0.836209	NA	NA
AllSetsAndTransitionsCombined_No0_153	BSLEEP-B005-B021-01272022-092	21_47	21	47	04:00:00	NA	1.48638	0.703955	0.973542	0.916083	0.47978	1.33582	1.25293	1.26166	0.7235	0.995734	0.374832	0.100806	NA	0.985128	0.899852	1.02672	1.188	1.29896	NA	0.921474	0.561513	1.0947	NA	NA	1.04731	1.42853	0.500416	1.52416	NA	0.705742	NA	NA	2.00142	NA	0.937587	1.07964	1.01319	0.70985	0.186559	NA	1.4777	NA	NA
AllSetsAndTransitionsCombined_No0_154	BSLEEP-B005-B021-01272022-093	21_49	21	49	12:00:00	NA	1.3381	1.95074	0.81223	1.01043	1.31286	1.1509	1.1086	1.29	0.737842	1.07018	0.919311	0.416366	NA	0.976142	0.928072	1.04224	1.54271	0.856113	NA	1.14934	0.753163	0.997196	NA	NA	1.0028	0.84268	1.65227	0.364516	NA	1.07848	NA	NA	2.48083	NA	1.06363	1.21454	1.04749	0.817843	0.725114	NA	1.03595	NA	NA
AllSetsAndTransitionsCombined_No0_155	BSLEEP-B005-B021-01272022-094	5_71	5	71	16:00:00	NA	1.01008	0.64973	0.842895	1.10215	0.835899	1.52776	0.656877	0.53285	1.24601	1.26	1.41663	2.7432	NA	1.06178	1.47988	0.808964	0.760689	0.980475	NA	1.21359	1.17642	0.855558	NA	NA	0.949612	1	1.13779	0.675498	NA	0.854378	NA	NA	NA	NA	0.832766	0.450283	1.06925	1.26295	2.22225	NA	1.48652	NA	NA
AllSetsAndTransitionsCombined_No0_156	BSLEEP-B005-B021-01272022-095	QC11	QC	QC	QC	NA	0.978239	1.0471	0.886022	1.04584	0.955027	0.79667	1.07692	1.50497	0.877887	1.0455	1.23016	0.885815	NA	1.06141	0.968537	1.10351	0.997419	1.05099	NA	1.0042	1.12706	0.986027	NA	NA	1.05104	0.961635	1.01498	1.07295	NA	0.980254	NA	NA	0.82274	NA	0.915628	1.03235	1.08757	1.29882	0.830447	NA	0.954447	NA	NA
AllSetsAndTransitionsCombined_No0_157	BSLEEP-B005-B021-01272022-096	5_77	5	77	16:00:00	NA	2.00272	0.951205	0.963409	0.790198	1.43499	1.00181	0.714488	0.775072	0.892955	0.973118	1.29057	2.20938	NA	1.10169	0.98806	1.06046	1.42887	0.920672	NA	0.829853	1.34365	1.03099	NA	NA	1.13239	0.550594	0.879514	0.939077	NA	0.762274	NA	NA	1.9474	NA	0.870672	0.781509	1.01766	1.1186	1.9851	NA	0.920371	NA	NA
AllSetsAndTransitionsCombined_No0_158	BSLEEP-B005-B021-01272022-097	5_67	5	67	00:00:00	NA	0.959255	0.64977	0.701433	1.00411	0.641541	1.96379	0.62112	0.582744	0.681472	0.995568	0.602216	0.56678	NA	1.13865	1.10648	0.888912	0.860239	1.02437	NA	0.924913	1.25044	0.931617	NA	NA	1.08046	1.03131	0.918265	0.728039	NA	1.35111	NA	NA	0.0306657	2.97267	0.90536	0.59778	0.915455	1.422	1.15717	NA	1.20889	NA	NA
AllSetsAndTransitionsCombined_No0_159	BSLEEP-B005-B021-01272022-098	21_36	21	36	08:00:00	NA	1.28478	0.782823	1.06447	0.88224	1.28023	0.434901	0.930149	1.03201	1.07635	1.25574	1.02295	0.634705	NA	1.03365	1.20369	0.941597	1.27647	0.885038	NA	1.55244	0.572385	1.01128	NA	NA	1.09994	0.465779	1.70928	0.909873	NA	0.826089	NA	NA	3.14255	NA	1.50536	0.960717	1.12541	0.662398	0.541095	NA	0.66494	NA	NA
AllSetsAndTransitionsCombined_No0_160	BSLEEP-B005-B021-01272022-099	21_43	21	43	12:00:00	NA	0.81672	0.701164	0.835719	2.6834	1.16107	0.993076	0.853732	0.724612	1.1087	1.22316	0.948679	1.05224	NA	1.03189	1.04032	0.771951	1.38035	1.30172	NA	1.4229	0.694557	1.22814	NA	NA	0.94187	0.654018	0.673284	0.552395	NA	1.64777	NA	NA	0.827266	NA	0.920138	0.797328	1.26874	1.21038	0.614003	NA	0.718419	NA	NA
AllSetsAndTransitionsCombined_No0_161	BSLEEP-B005-B021-01272022-100	21_38	21	38	16:00:00	NA	1.93438	1.56632	0.837985	0.962734	0.94754	1.22518	0.94218	0.933724	1.07972	2.2993	0.928364	0.548398	NA	1.09672	1.01932	0.957729	1.34405	1.07068	NA	1.1663	1.16694	1.03413	NA	NA	0.905416	1.17537	0.990639	0.649096	NA	0.947602	NA	NA	0.903179	NA	1.18531	0.826382	0.911372	0.750531	1.24784	NA	0.856395	NA	NA
AllSetsAndTransitionsCombined_No0_162	BSLEEP-B005-B021-01272022-101	5_68	5	68	04:00:00	NA	1.20341	1.29265	0.89106	1.0532	1.59035	0.79231	1.02138	0.765424	0.845502	0.923263	1.24136	1.24999	NA	0.901722	0.983729	0.842533	0.715246	2.32937	NA	1.05374	1.15699	0.665043	NA	NA	0.850704	0.957378	1.11657	0.87271	NA	0.846839	NA	NA	1.42318	NA	1.20497	0.70184	1.28414	0.96602	1.48119	NA	1.06257	NA	NA
AllSetsAndTransitionsCombined_No0_163	BSLEEP-B005-B021-01272022-102	QC12	QC	QC	QC	NA	0.914764	0.790445	0.866817	0.83339	0.9193	1.12151	0.902694	0.848113	0.930694	1.04664	0.826158	0.89521	NA	0.9181	1	1.06203	1.09464	0.944203	NA	0.999771	1.019	0.873202	NA	NA	1.02642	2.22332	0.739537	1.02724	NA	0.732519	NA	NA	1.26759	1.51498	0.928769	0.971148	0.88455	1.00662	1.1176	NA	1.14903	NA	NA
AllSetsAndTransitionsCombined_No0_164	BSLEEP-B013-B025-02012022-016	QC4	QC	QC	QC	1.38302	1.1725	NA	0.844649	1.2556	0.940528	0.950691	1.14687	1.11931	0.738281	1.03986	1.2294	1	NA	0.955538	1.13738	0.91602	0.929631	1.03371	0.966369	1.00407	0.983747	1.04362	NA	0.617348	0.935392	0.880798	0.807624	NA	NA	0.964317	NA	NA	NA	NA	1.07515	0.986901	1.0091	1.03527	0.869973	0.723042	0.7841	1.17757	NA
AllSetsAndTransitionsCombined_No0_165	BSLEEP-B013-B025-02012022-017	25_88	25	88	16:00:00	1.0498	0.332448	NA	0.998453	0.698894	0.808815	0.670816	0.978227	1.05452	0.819605	1.12383	1.3743	1.32514	NA	1.12228	1.02397	1.02866	0.878815	0.982652	1.02288	0.636571	1.23952	1.30718	NA	0.861661	1.39231	0.686083	0.870801	NA	NA	0.878571	NA	NA	NA	NA	0.661569	1.00975	1.08164	1.33499	1.63175	0.560723	0.583606	0.502713	NA
AllSetsAndTransitionsCombined_No0_166	BSLEEP-B013-B025-02012022-018	13_641	13	641	08:00:00	1.59684	0.983247	NA	1.42432	0.875902	1.58576	0.914418	1.27194	1.63501	0.947952	1.20199	1.54383	0.158367	NA	0.932833	0.984475	1.35103	1.40222	1.39372	0.706727	1	1.01436	1.18165	NA	0.671306	1.42679	0.513816	1.5505	NA	NA	1.18159	NA	NA	NA	NA	1.22864	1.59701	1.01929	0.737265	0.252569	0.563582	0.688083	0.642181	NA
AllSetsAndTransitionsCombined_No0_167	BSLEEP-B013-B025-02012022-019	13_636	13	636	12:00:00	0.688781	1.07869	NA	1.16629	0.985661	1.28779	1.03205	1.11488	1.06075	1.26844	0.921529	1.73827	1.87516	NA	0.946837	1.03452	0.84819	1.28948	0.773828	1.11488	1.26098	0.56734	0.906723	NA	1.20296	1.21725	0.369096	0.774802	NA	NA	1.09942	NA	NA	NA	NA	1.30841	1.1346	1.05789	0.461327	2.30459	0.4048	0.617799	0.492059	NA
AllSetsAndTransitionsCombined_No0_168	BSLEEP-B013-B025-02012022-020	13_646	13	646	04:00:00	0.762485	0.605435	NA	0.502102	1.03056	1.15808	2.30427	1.88567	1.4897	0.908128	1.0455	0.936233	0.465387	NA	1.04359	0.969637	1.23504	0.666387	1.19108	0.661956	1.46051	1.6046	0.962178	NA	0.399936	0.395793	1.82065	0.974394	NA	NA	1.32461	NA	NA	NA	NA	0.555901	1.36313	1.10384	0.964491	0.223448	1.57763	2.00275	2.14747	NA
AllSetsAndTransitionsCombined_No0_169	BSLEEP-B013-B025-02012022-021	13_650	13	650	20:00:00	0.765244	0.671584	NA	1.58846	0.591895	1.06479	0.561878	1.09608	0.962518	1.05098	0.840041	1.55139	0.638805	NA	1.08216	1.08942	1.05109	1.36879	0.874188	0.541625	0.930503	1.32444	0.982038	NA	1.37424	1.05747	0.47244	0.826073	NA	NA	1.23214	NA	NA	NA	NA	0.694973	1.1638	0.850788	0.741051	1.15185	1.04943	0.798675	0.684025	NA
AllSetsAndTransitionsCombined_No0_170	BSLEEP-B013-B025-02012022-022	25_92	25	92	08:00:00	0.470017	0.755684	NA	1.12802	0.871498	0.897761	0.820788	1.37184	0.732799	1.19708	1.32834	2.02693	0.357473	NA	1	1.1872	0.853373	0.661757	1.14932	1.52863	0.940128	0.841456	1.00222	NA	1.36845	1.47672	1.19849	0.990047	NA	NA	0.475529	NA	NA	NA	NA	0.531396	0.632594	1.24149	1.4053	0.358121	1.12154	0.633814	0.484489	NA
AllSetsAndTransitionsCombined_No0_171	BSLEEP-B013-B025-02012022-023	25_89	25	89	20:00:00	0.66914	0.460546	NA	1.05296	1	0.80007	1.07556	1.19633	0.63386	1.40927	1.61684	1.81043	1.26015	NA	1.07846	0.988868	0.959014	0.886847	1.01096	0.970778	1.02093	0.82045	0.886636	NA	0.598718	0.865958	0.574271	0.857073	NA	NA	1.02459	NA	NA	NA	NA	1.06342	0.632688	1.31659	1.29691	1.1747	1.19102	0.731544	1.14769	NA
AllSetsAndTransitionsCombined_No0_172	BSLEEP-B013-B025-02012022-024	25_90	25	90	00:00:00	0.667455	0.858268	NA	1.02967	0.967622	0.965897	0.490252	0.849455	1.10336	0.933905	1.46257	1.40126	0.143358	NA	1.0384	1.32088	1.02693	1.05753	1.15409	1.20003	1.02685	0.950409	0.836238	NA	1.07	1.194	0.84111	0.835097	NA	NA	0.878337	NA	NA	NA	NA	1.15416	1.07965	1.1349	1.49011	0.488884	0.697796	0.44825	0.541298	NA
AllSetsAndTransitionsCombined_No0_173	BSLEEP-B013-B025-02012022-025	13_640	13	640	04:00:00	0.666485	0.907223	NA	0.867462	1.03905	1.59564	1.2881	1.46532	1.94288	0.84202	1.06208	0.939519	0.281851	NA	0.998889	1.0269	1.27041	1.18317	1.17056	0.643034	1.18901	1.05507	1.1023	NA	1.16861	0.788476	0.731424	1.45604	NA	NA	0.921402	NA	NA	NA	NA	0.438091	2.0031	1.06377	0.800712	0.360031	0.837403	1.36665	1.47924	NA
AllSetsAndTransitionsCombined_No0_174	BSLEEP-B013-B025-02012022-026	25_94	25	94	16:00:00	0.634381	0.49291	NA	0.494697	1.0968	0.125293	1.04052	1.08444	0.883312	0.751813	1.17466	0.41918	3.57591	NA	1.03397	1.64375	0.846329	0.639977	1.15683	0.879379	0.689461	1.19571	0.772743	NA	1.30238	0.901862	1.01054	0.46457	NA	NA	0.554097	NA	NA	NA	NA	1.29761	0.990459	1.02868	1.13071	1.73721	0.559134	0.391702	1.31942	NA
AllSetsAndTransitionsCombined_No0_175	BSLEEP-B013-B025-02012022-027	QC5	QC	QC	QC	1.08434	0.82487	NA	0.960504	0.993494	0.98583	0.943612	0.626935	1.24702	1.10681	0.983858	1.01222	1.2497	NA	1.04888	0.973473	0.971562	1.00801	1.08997	1.01702	1.07662	0.934734	0.966587	NA	1.15037	0.934684	1.01144	1.21371	NA	NA	0.994973	NA	NA	NA	NA	0.954901	0.994804	1	1.19715	1.31369	1.52727	0.872205	0.821559	NA
AllSetsAndTransitionsCombined_No0_176	BSLEEP-B013-B025-02012022-028	13_648	13	648	12:00:00	1.88948	0.750083	NA	1.08262	0.779628	2.00319	0.5973	1.11396	0.686334	1.15296	0.846374	1	0.296659	NA	1.06221	1.00864	0.993917	1.22316	1.0466	0.947631	0.899213	1.24282	1.03749	NA	0.96101	0.761105	0.385918	1.52811	NA	NA	1.20964	NA	NA	NA	NA	0.678552	0.669916	0.959147	0.877208	0.0894933	0.71486	0.960276	0.660577	NA
AllSetsAndTransitionsCombined_No0_177	BSLEEP-B013-B025-02012022-029	13_642	13	642	12:00:00	1.24769	1.41942	NA	1.36198	0.988904	1.14137	1.20459	0.95488	1.08712	0.953324	0.861332	1.62924	0.715148	NA	1.04589	0.82383	1.08453	1.29825	1.0226	0.887444	1.15568	0.911474	1.15858	NA	1.25249	0.829437	1.76218	0.683388	NA	NA	1.25207	NA	NA	NA	NA	1.45939	1.05676	0.912618	0.693516	0.901748	1.09488	0.706848	0.901522	NA
AllSetsAndTransitionsCombined_No0_178	BSLEEP-B013-B025-02012022-030	25_87	25	87	12:00:00	0.575013	1.27998	NA	0.945529	0.676865	1.12684	0.594867	0.80883	1.43403	0.727547	1	1.2605	2.85496	NA	0.923513	0.951031	0.885069	1.01804	0.93381	0.751293	0.940103	1.54265	0.853786	NA	1.14907	1.01297	0.631876	0.75454	NA	NA	0.854164	NA	NA	NA	NA	1.06288	1.46308	1.12537	1.16785	2.31297	1.22836	0.642211	0.881782	NA
AllSetsAndTransitionsCombined_No0_179	BSLEEP-B013-B025-02012022-031	13_637	13	637	16:00:00	0.896681	1.34366	NA	0.590778	1.05301	0.0864039	0.956285	0.938642	1.12293	1.00522	1.07535	1.85221	0.161231	NA	1.10739	1.13292	1.31994	1.32747	1.12676	0.781141	1.16116	0.705923	1.12526	NA	0.746386	1.19444	2.12731	0.302575	NA	NA	0.869262	NA	NA	NA	NA	1.30551	0.935801	1.0435	0.653759	0.238302	1.09892	0.578458	0.443801	NA
AllSetsAndTransitionsCombined_No0_180	BSLEEP-B013-B025-02012022-032	13_652	13	652	04:00:00	1.64666	1.44098	NA	1.56669	0.904959	2.73896	1.37274	0.865549	1.52985	0.84006	0.68309	1.45872	0.201054	NA	0.927779	0.923365	1.24585	1.01743	0.923542	0.742197	1.13422	1.22994	1.1427	NA	0.940766	1.16443	0.580417	1.4696	NA	NA	1.09034	NA	NA	NA	NA	1.71039	1.61471	1.00055	0.69642	0.421667	1.23094	0.89536	0.594205	NA
AllSetsAndTransitionsCombined_No0_181	BSLEEP-B013-B025-02012022-033	13_643	13	643	16:00:00	1.61589	0.92484	NA	1.01283	0.813059	1.46934	1.40231	1.58596	1.10474	1.04606	0.946364	0.715153	1.08625	NA	1.00517	0.974001	1.21758	1.23773	1.14166	0.583287	1.56459	0.814881	1.22506	NA	1.26779	0.728533	0.485534	0.825905	NA	NA	1.29999	NA	NA	NA	NA	0.694166	0.91374	1.1021	0.778926	1.10318	0.975364	0.589485	0.898721	NA
AllSetsAndTransitionsCombined_No0_182	BSLEEP-B013-B025-02012022-034	25_91	25	91	04:00:00	0.494536	0.718676	NA	0.595818	1.36491	0.526122	1.71191	1.41293	1.18267	1.00471	1.31718	0.478935	0.389868	NA	0.946557	0.975299	0.907166	0.641101	1.33151	0.818094	0.916791	1.19299	0.992235	NA	1	0.363409	0.666756	1.38248	NA	NA	0.739957	NA	NA	NA	NA	0.542166	1.11845	1.2815	2.04907	0.264533	1.6715	1.09578	1.35085	NA
AllSetsAndTransitionsCombined_No0_183	BSLEEP-B013-B025-02012022-035	25_86	25	86	08:00:00	0.688362	0.231141	NA	0.784933	0.655303	0.285927	1.31222	1.24178	0.949736	0.93351	1.12341	0.403035	3.27834	NA	1.09759	0.946479	0.891419	0.598	1.21864	1.48234	0.8598	0.975732	1.31221	NA	1.82829	1.05721	1.74624	1.05571	NA	NA	0.680476	NA	NA	NA	NA	0.857299	1.04066	1.17212	1.28651	1.47533	1.32974	1	0.827182	NA
AllSetsAndTransitionsCombined_No0_184	BSLEEP-B013-B025-02012022-036	25_96	25	96	00:00:00	0.675275	1.15869	NA	1.14738	0.669475	0.289149	1.27649	0.75506	1.23716	0.712982	1.1503	0.324479	2.39323	NA	1	1.02486	0.857163	0.93744	0.983074	1.03227	0.849936	0.991285	0.848485	NA	1.53429	1.07603	0.966799	0.622517	NA	NA	1.29452	NA	NA	NA	NA	0.905285	1.21508	0.835773	1.17856	1.71618	0.278293	0.687681	0.537987	NA
AllSetsAndTransitionsCombined_No0_185	BSLEEP-B013-B025-02012022-037	25_81	25	81	12:00:00	1.05745	0.740756	NA	1.13036	1.07287	1.77315	0.761293	1.18764	1.06058	0.99271	1.05495	1.58001	0.150673	NA	1.14507	1.09313	1.04624	1	0.752371	0.961592	0.966674	0.736672	0.937552	NA	0.650754	1.27525	0.565708	1.56292	NA	NA	0.667077	NA	NA	NA	NA	0.596949	0.89428	1.10234	1.20622	0.692243	1.78314	0.749825	1.00507	NA
AllSetsAndTransitionsCombined_No0_186	BSLEEP-B013-B025-02012022-038	QC6	QC	QC	QC	0.889789	0.8367	NA	0.987934	1.07169	0.96922	1.26413	1.09958	1.00353	1.01119	0.997578	0.758661	0.98161	NA	1.05663	0.954913	1.02569	1.02077	0.983282	0.93281	0.946914	0.994409	1.00422	NA	1.1811	0.959711	1.006	0.869322	NA	NA	1.06603	NA	NA	NA	NA	1.21346	0.981393	1	1.56384	0.991233	0.979158	1.39875	1.05589	NA
AllSetsAndTransitionsCombined_No0_187	BSLEEP-B013-B025-02012022-039	13_653	13	653	08:00:00	1.40572	1.03761	NA	1.69768	1.19682	1.82863	1.23422	0.728369	1.10163	0.929173	0.791144	1.27733	0.147266	NA	1.522	0.889734	1.3419	0.903683	0.863624	0.968066	1.01664	1	1.09738	NA	1.10355	1.13819	0.673054	1.42203	NA	NA	1.5486	NA	NA	NA	NA	1.0809	1.0845	0.999703	0.792918	0.264588	2.12596	0.810099	1.19938	NA
AllSetsAndTransitionsCombined_No0_188	BSLEEP-B013-B025-02012022-040	25_97	25	97	04:00:00	0.706574	1.04266	NA	0.927522	0.840757	0.400931	1.78421	1.10559	1.12627	0.929362	1.39618	0.207867	1.74469	NA	0.964184	0.958944	0.934669	1.0063	1.26124	1	0.884912	1.07427	0.916971	NA	1.53367	0.901884	1.1147	0.653909	NA	NA	1.08743	NA	NA	NA	NA	0.85905	1.10512	1.02779	1.51167	0.904623	0.55427	0.994836	0.892231	NA
AllSetsAndTransitionsCombined_No0_189	BSLEEP-B013-B025-02012022-041	25_82	25	82	16:00:00	0.242644	0.562347	NA	0.961997	1.03146	0.942076	0.645138	1.07547	0.631944	1.12655	1.24976	1.47469	1	NA	1.07852	1.23303	1.03017	1.01333	0.921952	1.23902	1.51602	0.685071	0.93354	NA	0.560858	1.04834	0.828435	1.46372	NA	NA	0.770083	NA	NA	NA	NA	0.876105	0.596598	1.3215	1.12107	0.976763	2.0194	0.537964	0.587025	NA
AllSetsAndTransitionsCombined_No0_190	BSLEEP-B013-B025-02012022-042	25_84	25	84	00:00:00	0.561794	1.81103	NA	1.04758	0.906536	0.595646	0.728138	1.12286	0.843458	0.934762	1.24169	1.46726	3.07814	NA	0.895162	0.927786	0.842129	1.13926	1.0314	1.14502	1.09047	1.04384	0.94341	NA	1.32524	0.891243	0.940302	0.734618	NA	NA	1.07339	NA	NA	NA	NA	0.720307	0.858931	1.00005	1.34703	2.23428	1.5165	0.972485	0.776296	NA
AllSetsAndTransitionsCombined_No0_191	BSLEEP-B013-B025-02012022-043	25_85	25	85	04:00:00	0.832134	1.33419	NA	0.987406	1.15939	0.895546	0.92581	1.00922	0.851066	1.19063	0.991228	0.33317	1.3135	NA	0.965334	1.0863	1.21436	0.686115	1.16554	1.2177	1.53695	1	1.21183	NA	1.12794	1.09087	1.33912	0.853807	NA	NA	0.712573	NA	NA	NA	NA	0.702597	0.817425	0.997831	1.32308	1.19012	1.72171	0.914005	0.525471	NA
AllSetsAndTransitionsCombined_No0_192	BSLEEP-B013-B025-02012022-044	13_635	13	635	08:00:00	1.61813	1.31758	NA	0.963986	1.22755	0.541047	2.02109	1.13995	1.14194	1.12426	0.893875	0.528834	0.376608	NA	0.861112	1.12322	1.57662	1.04153	1.33303	1.1772	1.10848	0.63687	1.27982	NA	1.02048	0.847286	1.80154	0.896476	NA	NA	1.17621	NA	NA	NA	NA	1.05456	1.11292	0.872568	0.620437	0.329982	2.00068	0.715939	0.529938	NA
AllSetsAndTransitionsCombined_No0_193	BSLEEP-B013-B025-02012022-045	25_95	25	95	20:00:00	0.434145	0.530573	NA	0.790933	0.977003	0.128708	0.987204	0.960321	0.912602	0.861682	1.20147	0.388085	1.51789	NA	1.2212	1.27413	1.00103	0.700292	1.1197	1.65838	0.711489	1.39228	0.85968	NA	1.7518	1.33171	1.33955	0.429061	NA	NA	0.809628	NA	NA	NA	NA	0.909331	0.853623	0.925363	1.32513	1.84195	0.386614	1.08533	0.533906	NA
AllSetsAndTransitionsCombined_No0_194	BSLEEP-B013-B025-02012022-046	13_644	13	644	20:00:00	0.714548	1.02278	NA	1.02152	0.662209	1.42952	1.16536	1.36006	1.10775	1.10791	0.930005	1.00082	0.527175	NA	1.01989	1.11208	1.12232	1.00481	1.15181	0.735145	1.15051	1	1.0872	NA	1.00345	0.892741	0.623769	0.736588	NA	NA	0.810005	NA	NA	NA	NA	0.99932	1.1464	0.978375	0.508196	0.588521	1.71814	1.17366	0.937275	NA
AllSetsAndTransitionsCombined_No0_195	BSLEEP-B013-B025-02012022-047	13_638	13	638	20:00:00	0.555311	1.24805	NA	1.20581	1.19063	1.24456	0.996227	0.969834	1.0668	1.41127	0.965669	1.63257	0.398625	NA	1.11608	0.965974	0.927588	1.42707	0.856189	0.921283	1.04581	1.05925	1.16602	NA	1.55698	0.954133	0.678886	0.674183	NA	NA	1.05348	NA	NA	NA	NA	1.21484	1.14353	1.0145	0.634963	0.888569	1.61049	1.00586	1.15538	NA
AllSetsAndTransitionsCombined_No0_196	BSLEEP-B013-B025-02012022-048	13_639	13	639	00:00:00	0.824128	1.31562	NA	0.561151	1.76789	0.0864925	1.02662	1.70487	1.65466	1.03867	0.990848	0.616086	0.51777	NA	1.05952	1	1.47854	1.32998	1.14218	0.908417	1.528	1.00962	1.6443	NA	0.662843	1.18016	2.09369	0.779534	NA	NA	1.11552	NA	NA	NA	NA	0.812884	1.69946	0.876493	0.892943	0.849837	0.712714	0.567995	0.995053	NA
AllSetsAndTransitionsCombined_No0_197	BSLEEP-B013-B025-02012022-049	QC7	QC	QC	QC	1.04206	0.935898	NA	1.01685	0.840483	0.976331	1.19551	1.1959	1.03598	1.32767	0.862601	1.13987	1.17601	NA	0.990124	0.983083	0.972488	1.00758	0.971134	0.853485	0.983394	1.05126	1.0018	NA	1.33764	1.02929	0.932623	1.16211	NA	NA	1.00742	NA	NA	NA	NA	0.904563	1.0198	1.2135	0.855574	0.788395	1.22681	1.24488	1.10735	NA
AllSetsAndTransitionsCombined_No0_198	BSLEEP-B013-B025-02012022-050	13_647	13	647	08:00:00	1.77706	1.16816	NA	1.23012	1.21863	2.31957	1.71329	1.33776	0.882072	1.13048	0.944327	1.11895	0.0813812	NA	0.921989	0.977694	1.17182	0.714876	1.05537	0.870213	1.18709	0.993562	1.10515	NA	0.554865	0.976915	0.785783	1.04306	NA	NA	0.897647	NA	NA	NA	NA	1.07168	0.823395	1.05552	0.666914	0.33588	0.749696	1.10284	1.15899	NA
AllSetsAndTransitionsCombined_No0_199	BSLEEP-B013-B025-02012022-051	25_98	25	98	08:00:00	0.717049	0.441984	NA	0.765593	1.48431	0.223565	0.94975	1.1627	1.06727	0.822574	1.52575	0.15844	0.706861	NA	1.03857	1.12688	0.91801	0.728646	1.26272	0.994412	0.881047	1.12699	1.053	NA	1.37007	0.854647	1.28516	0.700211	NA	NA	0.609698	NA	NA	NA	NA	0.412466	1.03473	1.83136	1.7756	0.48887	0.492282	1.27946	1.35383	NA
AllSetsAndTransitionsCombined_No0_200	BSLEEP-B013-B025-02012022-052	25_93	25	93	12:00:00	0.732731	0.809754	NA	0.432549	1.27083	0.119727	0.861867	1.33262	1	0.757955	2.21559	0.980226	0.687535	NA	1.23324	1.54504	1.05054	0.657588	1.42078	0.460181	1.16806	1.03127	1.0231	NA	1.53119	0.965362	1.00241	0.516883	NA	NA	1.50238	NA	NA	NA	NA	0.575844	1.02171	1.41051	1.89717	0.816513	0.961666	1.02556	0.742093	NA
AllSetsAndTransitionsCombined_No0_201	BSLEEP-B013-B025-02012022-053	13_651	13	651	00:00:00	0.747877	0.910413	NA	1.11522	1.03355	0.262461	1.49509	1.31251	1.09993	0.804913	0.763941	0.338042	1.21227	NA	0.990585	1.1583	1.2155	1.56072	1.04268	0.539105	1.21848	1.06829	1.04846	NA	1.15166	0.61072	1.30564	0.528013	NA	NA	1.19476	NA	NA	NA	NA	1.14889	1.11831	0.791268	0.660809	1.30324	1.02868	1.31908	0.772149	NA
AllSetsAndTransitionsCombined_No0_202	BSLEEP-B013-B025-02012022-054	13_645	13	645	00:00:00	1.29839	0.567283	NA	1.11177	0.96827	1.67841	0.864559	0.806325	1.06053	1.18186	0.877849	0.90931	0.494426	NA	1	1.03259	1.33492	1.22845	1.06648	0.670466	1.35248	1.0695	1.21785	NA	0.711946	0.755059	0.393596	1.49304	NA	NA	0.843191	NA	NA	NA	NA	0.877077	1.1286	0.917756	0.756318	0.876041	2.25722	1.54222	1.08536	NA
AllSetsAndTransitionsCombined_No0_203	BSLEEP-B013-B025-02012022-055	25_80	25	80	08:00:00	1.27427	0.657262	NA	0.867653	0.883832	0.369856	0.994094	1.19124	1.16981	0.984069	0.916404	1.66575	0.745314	NA	0.937569	1.09524	1.16156	0.576706	1.15681	1.04554	1	0.933798	0.976384	NA	0.954838	1.10905	1.44288	0.76501	NA	NA	0.778043	NA	NA	NA	NA	0.754842	0.985397	1.2461	1.50923	1.04483	1.08946	1.05494	0.662617	NA
AllSetsAndTransitionsCombined_No0_204	BSLEEP-B013-B025-02012022-056	25_83	25	83	20:00:00	0.556791	0.477643	NA	0.448503	0.91804	0.065756	0.408146	1.1358	0.68599	1.02963	1.31272	1.07361	2.33231	NA	1.33402	1.50141	0.912948	0.719009	1.42967	1.0335	1	1.53387	0.772207	NA	2.09995	1.15614	0.923207	0.72683	NA	NA	1.18818	NA	NA	NA	NA	0.817967	0.702942	1.08885	1.18808	2.38455	0.528494	1.07286	0.829138	NA
AllSetsAndTransitionsCombined_No0_205	BSLEEP-B013-B025-02012022-057	13_649	13	649	16:00:00	1.35243	1.32019	NA	1.80979	0.737095	1.47463	0.833074	1.16915	0.72844	0.977216	0.787848	1.6399	0.448597	NA	1.21013	1.27757	1.06765	1.71399	0.824909	0.909499	0.888035	1.07339	1.20352	NA	0.932194	0.835271	0.355965	1.75556	NA	NA	1.4775	NA	NA	NA	NA	1.57777	0.751171	0.908226	0.453308	0.708916	1.98652	0.643784	0.619585	NA
AllSetsAndTransitionsCombined_No0_206	BSLEEP-B013-B025-02012022-058	13_651	13	651	00:00:00	0.198553	1.37096	NA	0.901895	1.17365	0.219764	1.331	0.958248	1.0318	0.763516	0.774087	0.512443	1.10671	NA	1.09982	1.12637	1.06352	1.60065	1.18525	0.561747	1.30736	1.22518	1.23128	NA	0.324145	0.689564	1.25257	0.486094	NA	NA	1.57878	NA	NA	NA	NA	1.90448	1.06458	0.844068	0.626526	0.670201	0.863835	1.4727	2.00644	NA
AllSetsAndTransitionsCombined_No0_207	BSLEEP-B013-B025-02012022-059	13_641	13	641	08:00:00	1	1.46748	NA	1.49213	1.18613	1.59024	1.34535	1.43468	1.58894	0.864742	0.910351	1.02499	0.221372	NA	1.03528	0.945089	1.33673	1.45204	0.969791	0.776455	0.92825	0.911409	1.24019	NA	1.07505	1.34766	0.923903	1.40123	NA	NA	1.21691	NA	NA	NA	NA	1.55275	1.47027	0.93777	0.716681	0.0976529	0.503547	0.923581	0.705457	NA
AllSetsAndTransitionsCombined_No0_208	BSLEEP-B013-B025-02012022-060	QC8	QC	QC	QC	1.09497	1.0288	NA	1.34405	1.0143	0.997632	0.90242	0.862957	0.942727	1.16131	0.919694	1.00882	0.775479	NA	0.959585	0.943501	0.999555	1	0.974156	1.04731	1.02459	1.03901	0.96362	NA	0.67383	1.72059	1.12515	1.00154	NA	NA	0.909617	NA	NA	NA	NA	1.03154	1.04868	0.874253	0.752936	1.18793	0.772112	0.960807	0.724255	NA
AllSetsAndTransitionsCombined_No0_209	BSLEEP-B013-B025-02012022-061	13_650	13	650	20:00:00	1.08833	1.03351	NA	1.6063	0.822335	1.34638	1.1184	1.26663	1.02251	0.962475	0.757936	1.1749	1.16202	NA	1.04411	1.18641	0.99514	1.65053	0.856261	0.725054	1.00979	1.65461	0.996074	NA	0.842685	0.948222	0.543871	0.885245	NA	NA	0.82635	NA	NA	NA	NA	0.719562	0.849565	0.835837	0.456473	1.21329	1.58984	0.97982	1.45328	NA
AllSetsAndTransitionsCombined_No0_210	BSLEEP-B013-B025-02012022-062	13_640	13	640	04:00:00	0.6377	1.29576	NA	0.835248	0.709135	1.50249	1.46057	2.20025	1.57804	1.05769	0.92282	1	0.341274	NA	0.991593	0.930798	1.38289	1.17347	1.09967	0.595835	1.20263	1.01535	1.1867	NA	0.714395	0.815079	0.644358	1.33488	NA	NA	0.937897	NA	NA	NA	NA	0.537036	2.07399	1.0047	0.612758	0.862645	0.817671	2.73058	0.713854	NA
AllSetsAndTransitionsCombined_No0_211	BSLEEP-B013-B025-02012022-063	25_98	25	98	08:00:00	0.410084	0.646553	NA	0.754176	1.19927	0.228542	1.31823	0.587761	1.20633	0.779507	1.26048	0.347925	0.531903	NA	1.06298	1.12669	0.915904	0.696546	1.2412	1.02853	0.919467	1.06366	0.935804	NA	1.50714	0.83894	1.22749	0.390762	NA	NA	0.516459	NA	NA	NA	NA	0.434123	1.08109	1.00462	1.47305	0.812694	0.707068	1.44242	1.00218	NA
AllSetsAndTransitionsCombined_No0_212	BSLEEP-B013-B025-02012022-064	25_94	25	94	16:00:00	0.68734	0.966968	NA	0.683624	0.70983	0.138729	1.22989	1.25602	0.835088	1.10281	1.09265	0.490639	3.14192	NA	1.08426	1	0.780656	0.513515	1.1801	1.42874	0.64401	1.01497	0.824057	NA	1.24361	1.09851	1.12037	0.558953	NA	NA	0.701635	NA	NA	NA	NA	1.30241	1.21713	0.978296	1.33834	1.47568	1.09914	0.379061	1.11626	NA
AllSetsAndTransitionsCombined_No0_213	BSLEEP-B013-B025-02012022-065	25_86	25	86	08:00:00	1.0601	0.867251	NA	0.741075	0.723533	0.197894	1.20381	0.635685	1.4558	0.875382	1	0.179439	3.01944	NA	1.15889	0.89479	0.853555	0.619073	1.08088	1.86732	0.781201	1.01623	1.09456	NA	0.970938	1.32951	1.85016	0.900254	NA	NA	0.566511	NA	NA	NA	NA	1.34596	0.881182	1.00981	1.06322	2.12364	0.655075	0.70551	0.392882	NA
AllSetsAndTransitionsCombined_No0_214	BSLEEP-B013-B025-02012022-066	13_639	13	639	00:00:00	0.572753	1.25783	NA	0.585785	1.27489	0.100111	1.7378	0.821026	1.40533	0.877972	0.807315	0.463421	0.498035	NA	1.04763	1.0073	1.19893	1.09921	1.01668	0.923879	1.28607	0.748047	1.1897	NA	1.273	1.05457	1.95806	0.685092	NA	NA	0.964001	NA	NA	NA	NA	2.60198	1.42497	0.809022	0.561702	0.887358	1.44574	1.25509	0.871969	NA
AllSetsAndTransitionsCombined_No0_215	BSLEEP-B013-B025-02012022-067	25_90	25	90	00:00:00	0.855818	0.84811	NA	0.958951	0.637119	0.910132	0.437881	0.552043	1.06444	0.965934	1.19541	1.46339	0.156207	NA	1.08278	1.23086	1.12153	1.23775	0.991755	1.0613	1.13677	1.09019	0.812506	NA	1.20384	1.18753	0.95334	0.495657	NA	NA	0.844849	NA	NA	NA	NA	1.21742	0.984659	1.09589	1.29963	0.199049	0.617356	0.69154	0.66959	NA
AllSetsAndTransitionsCombined_No0_216	BSLEEP-B013-B025-02012022-068	25_85	25	85	04:00:00	0.52769	1.2732	NA	0.953546	1.30688	0.926677	0.869354	0.535793	0.810573	1.07556	0.998634	0.398123	1.41729	NA	1.00613	1.02525	0.999443	0.750567	1.11786	1.24439	0.973097	0.976493	0.996368	NA	0.6697	1.07025	1.24748	1.15963	NA	NA	0.754219	NA	NA	NA	NA	0.821651	0.855609	1.06553	1.43547	1.17532	0.440738	1.28091	1.15145	NA
AllSetsAndTransitionsCombined_No0_217	BSLEEP-B013-B025-02012022-069	25_82	25	82	16:00:00	1	0.999983	NA	0.981371	1.39158	0.945469	0.633179	0.921422	0.614139	0.925863	1.17084	1.52113	0.864034	NA	1.18656	1.14388	0.923648	1.34325	0.881349	1.01811	1.45618	0.634402	0.846074	NA	1.00606	1.00108	0.75495	1.54468	NA	NA	0.709341	NA	NA	NA	NA	0.79191	0.598326	1.27449	1.39744	1.05447	0.835716	1.50489	0.601129	NA
AllSetsAndTransitionsCombined_No0_218	BSLEEP-B013-B025-02012022-073	13_636	13	636	12:00:00	0.946464	0.990034	NA	1.44909	0.852442	1.35904	0.786312	1.10089	1.09007	1.44374	1.04619	1.42528	1.91717	NA	1.23789	1.10359	0.960261	1.43099	0.822862	1.46633	1.3786	0.598803	1.03256	NA	0.7863	1.20566	0.522667	0.764906	NA	NA	1.16646	NA	NA	NA	NA	1.08822	1.07161	0.977748	0.503422	3.258	1.26493	0.814456	0.637584	NA
AllSetsAndTransitionsCombined_No0_219	BSLEEP-B013-B025-02012022-074	13_649	13	649	16:00:00	1.15702	0.945203	NA	1.64427	0.87492	1.6388	1.10376	1.17048	0.727847	1.12552	0.816418	1.74514	0.274527	NA	1	0.970716	1.10189	1.65557	0.826156	1.02617	0.91035	1.18878	1.10125	NA	1.35318	1.08257	0.483722	1.57036	NA	NA	1.45519	NA	NA	NA	NA	1.50252	0.726744	0.991772	0.496105	1.08209	0.974822	1.28531	0.453554	NA
AllSetsAndTransitionsCombined_No0_220	BSLEEP-B013-B025-02012022-075	25_81	25	81	12:00:00	0.730584	0.961882	NA	0.962479	0.686462	2.05209	0.601379	1	0.877729	1.05693	1.09734	1.57963	0.249529	NA	0.945762	1.01407	1.15658	0.801001	0.727271	1.02959	1.05175	0.721895	0.831542	NA	0.870225	1.33475	0.563354	0.929214	NA	NA	0.753659	NA	NA	NA	NA	0.507215	0.878648	1.09994	0.970906	0.245624	1.90237	0.940654	1.87094	NA
AllSetsAndTransitionsCombined_No0_221	BSLEEP-B013-B025-02012022-076	25_91	25	91	04:00:00	0.963793	0.33715	NA	0.565014	1.42391	0.502108	1.01557	0.857152	1.15311	0.957203	1.30618	0.716761	0.263337	NA	0.987929	1.02816	0.944996	0.63367	1.40419	1.27229	1.10026	1.1456	0.892208	NA	1.30303	0.694757	1.08561	0.885662	NA	NA	0.882893	NA	NA	NA	NA	0.542768	1.10027	1.18852	1.84687	0.617702	0.661796	1.33301	2.62243	NA
AllSetsAndTransitionsCombined_No0_222	BSLEEP-B013-B025-02012022-077	13_648	13	648	12:00:00	1.04565	1.05991	NA	1.06815	0.947311	1.89202	1.05217	1.31457	0.657195	1.51348	0.717481	1.46751	0.434977	NA	1.11476	1.00037	1.05693	1.21294	1	1.31308	1.1472	0.999863	1.11316	NA	0.819905	0.825405	0.532961	1.72991	NA	NA	1.42653	NA	NA	NA	NA	0.736353	0.633625	0.95335	0.629689	0.323026	0.812932	0.966666	1.56908	NA
AllSetsAndTransitionsCombined_No0_223	BSLEEP-B013-B025-02012022-078	25_96	25	96	00:00:00	0.52464	0.944959	NA	1.12089	1.13887	0.308071	0.565272	0.8991	1.02801	0.796747	1.00707	0.229179	2.48942	NA	1.00103	1.03247	0.817516	0.821952	0.932638	1.02094	0.800285	0.954928	0.823591	NA	1.2397	1.18192	1.02696	0.401738	NA	NA	1.35492	NA	NA	NA	NA	1.49163	1.00841	0.806485	1.17232	2.89458	0.707183	0.540628	0.684657	NA
AllSetsAndTransitionsCombined_No0_224	BSLEEP-B013-B025-02012022-079	13_635	13	635	08:00:00	1.29712	1.41877	NA	1.05315	1.21687	0.635133	1.67247	0.893386	1.07181	1.43357	0.999216	0.415286	0.275321	NA	0.957662	0.94275	1.15296	1.09548	1.35061	1.66132	1.15421	0.570626	1.39848	NA	0.908805	0.980808	2.36632	1.1922	NA	NA	1.3186	NA	NA	NA	NA	1.54698	1.06153	0.886443	0.72614	0.720862	0.989129	1.00153	0.473596	NA
AllSetsAndTransitionsCombined_No0_225	BSLEEP-B013-B025-02012022-080	25_87	25	87	12:00:00	0.854109	1.05008	NA	0.997717	1.39362	1.14958	0.753443	0.960595	1.34492	0.934867	1.03802	1.11409	2.52342	NA	0.925204	0.979228	0.828853	0.926755	0.919045	0.990393	0.970928	0.970963	0.804083	NA	0.788963	1.38982	0.731478	1.13007	NA	NA	1.22286	NA	NA	NA	NA	0.748074	1.38918	1.39151	0.985327	3.37904	2.22993	1.36069	2.69872	NA
AllSetsAndTransitionsCombined_No0_226	BSLEEP-B013-B025-02012022-081	13_638	13	638	20:00:00	0.995548	1.02469	NA	1.08988	0.975178	1.2443	1.77975	1.15372	1.1055	1.23465	1.08699	1.46248	0.457874	NA	1	0.967082	1.05785	1.35457	0.81326	1.06109	1.10978	0.95849	1.00501	NA	1.35773	1.17393	0.677165	0.693256	NA	NA	1.00486	NA	NA	NA	NA	1.3993	1.04959	0.927472	0.636346	0.979687	0.765904	0.964612	2.39538	NA
AllSetsAndTransitionsCombined_No0_227	BSLEEP-B013-B025-02012022-082	QC10	QC	QC	QC	0.804404	0.991348	NA	1.05899	1.03705	0.977492	0.995442	1.12457	0.999214	1	1.05068	1.18073	1.13777	NA	1.08568	1.05444	0.933357	0.983489	0.954476	1.7157	0.997577	0.993141	0.931507	NA	0.956445	1.10749	0.964282	0.969753	NA	NA	1.08292	NA	NA	NA	NA	1.05367	0.954424	0.997709	1.2258	1.12557	1.14017	1.24253	1.24046	NA
AllSetsAndTransitionsCombined_No0_228	BSLEEP-B013-B025-02012022-083	25_89	25	89	20:00:00	0.921563	1.28911	NA	0.7833	1.03253	0.728943	0.766745	0.712088	0.651473	1.01898	1.4381	1.29117	1.07389	NA	1.15217	1.08633	1.23232	0.889922	1.04356	0.812817	1.10864	0.823631	0.85009	NA	1.38205	0.969076	0.656829	0.550111	NA	NA	1.16406	NA	NA	NA	NA	0.905556	0.607694	1.15756	1.21886	1.46181	1.18476	0.943934	2.11515	NA
AllSetsAndTransitionsCombined_No0_229	BSLEEP-B013-B025-02012022-084	13_637	13	637	16:00:00	0.519859	0.865259	NA	0.511795	1.06251	0.0652069	1.34375	1.35034	0.908216	1.12479	0.985467	0.911219	0.315612	NA	1.08096	1.05372	1.14387	0.970174	1.08543	0.742448	1.02924	0.709185	1.02832	NA	1.38476	0.910426	1.72011	0.52768	NA	NA	0.883399	NA	NA	NA	NA	1.01899	1.00283	1.11767	0.57174	0.309339	1.8255	0.651803	1.03415	NA
AllSetsAndTransitionsCombined_No0_230	BSLEEP-B013-B025-02012022-085	13_647	13	647	08:00:00	1.62631	0.835355	NA	0.910898	1.16643	2.34108	1.56794	1.04182	1.01123	1.22886	0.899644	0.814625	0.114637	NA	0.954088	0.935269	1.56959	0.776942	1.38473	0.711536	1.13408	0.976853	1.28086	NA	0.672844	0.715637	1.00186	1.31399	NA	NA	0.830609	NA	NA	NA	NA	0.650668	1.06203	1.39154	0.663302	0.308985	1.15776	1.72786	1.37546	NA
AllSetsAndTransitionsCombined_No0_231	BSLEEP-B013-B025-02012022-086	13_646	13	646	04:00:00	2.13803	0.701851	NA	0.454684	1.34929	0.980795	1.08219	1.29066	1.55795	0.722014	1.02787	0.622419	0.258891	NA	1.04802	0.926247	1.07201	0.615964	1.08099	0.572241	1.62199	1.36562	0.935181	NA	1.53402	0.243773	1.12785	0.808959	NA	NA	1.09908	NA	NA	NA	NA	0.0541203	1.29988	0.978702	0.737269	0.251867	0.650081	3.60513	1.61286	NA
AllSetsAndTransitionsCombined_No0_232	BSLEEP-B013-B025-02012022-087	25_93	25	93	12:00:00	0.429724	0.654067	NA	0.365517	1.83368	0.103604	0.529274	1.20876	1.02289	0.823516	1.30215	1.15443	0.608647	NA	1.07884	1.26235	1.00987	0.588333	1.22138	0.664728	1.35642	1	1.05744	NA	0.568797	0.998834	1.13573	0.382366	NA	NA	1.36597	NA	NA	NA	NA	0.687807	1.07977	1.33288	1.43186	0.90707	0.767623	1.22843	2.04402	NA
AllSetsAndTransitionsCombined_No0_233	BSLEEP-B013-B025-02012022-088	13_653	13	653	08:00:00	1.28489	1.17659	NA	1.58639	1.24476	1.70968	1.25967	1.02694	1.22894	1.01528	0.736448	1.35592	0.0691883	NA	0.930743	1.02106	0.954765	1	0.866492	1.01175	0.92271	1.11633	1.21863	NA	0.660403	1.13764	0.62786	1.2965	NA	NA	1.51646	NA	NA	NA	NA	1.44549	1.10635	0.920008	0.580128	0.0437113	1.15689	1.21654	0.692948	NA
AllSetsAndTransitionsCombined_No0_234	BSLEEP-B013-B025-02012022-089	25_92	25	92	08:00:00	0.734657	0.672717	NA	0.963757	0.994337	0.905742	0.951952	0.985059	0.631964	1.34391	1.41245	1.70959	0.230198	NA	0.986103	1.1061	0.974963	0.782372	1.17651	1.7132	0.943834	0.830868	1.60634	NA	1.08141	1.38449	1.06974	1.43402	NA	NA	0.569885	NA	NA	NA	NA	1.0389	0.573608	1.24682	1.40303	0.786515	1.80873	0.951173	1.47763	NA
AllSetsAndTransitionsCombined_No0_235	BSLEEP-B013-B025-02012022-090	13_652	13	652	04:00:00	1.78985	1.35549	NA	1.45941	1.24425	2.8811	0.750706	1.20922	1.40578	0.990175	0.752197	1.20796	0.408668	NA	0.966905	0.864286	1.19628	1.16609	1.10197	0.816508	1.05607	1.30027	1.10208	NA	0.395572	1.07308	0.771231	1.12982	NA	NA	0.839096	NA	NA	NA	NA	1.21923	1.38554	1.02607	0.685523	0.694183	0.443122	1.29209	1.48123	NA
AllSetsAndTransitionsCombined_No0_236	BSLEEP-B013-B025-02012022-091	25_97	25	97	04:00:00	0.273391	0.752617	NA	0.808293	1.33725	0.414051	1.14377	0.871031	1.07829	0.972201	1.16088	0.256181	1.29517	NA	1.03166	1.01658	0.912299	0.831241	1.1267	0.691177	0.909397	1.1728	0.875413	NA	1.54473	0.797995	1.17388	0.732289	NA	NA	1.24152	NA	NA	NA	NA	0.400644	1.15387	1.13634	1.22155	0.941809	0.641902	0.879807	0.260205	NA
AllSetsAndTransitionsCombined_No0_237	BSLEEP-B013-B025-02012022-092	25_80	25	80	08:00:00	0.438626	0.333049	NA	0.593741	1.44882	0.351061	1.17949	1.34589	1.21477	1.05428	1.2157	1.44331	0.804018	NA	0.957075	1.15509	1.31023	0.605477	1.13941	0.90752	1.07644	1.13269	0.951528	NA	0.99096	1.08507	1.43052	0.819488	NA	NA	0.934213	NA	NA	NA	NA	0.623355	1.08397	1.30159	1.2741	0.579486	0.868274	1.13282	0.921001	NA
AllSetsAndTransitionsCombined_No0_238	BSLEEP-B013-B025-02012022-093	QC11	QC	QC	QC	0.86399	1.12367	NA	0.862558	1.07017	0.998678	0.786597	1.17273	1.03217	1.20295	0.983903	1.01221	1.09775	NA	1.00094	0.951928	1.00623	1.01988	1.01616	0.979409	0.990414	0.986317	0.997257	NA	0.973176	1.07479	0.971268	1.08996	NA	NA	1.42302	NA	NA	NA	NA	1.32805	1.27805	0.953036	1.01195	1.12129	0.95785	0.871143	0.655242	NA
AllSetsAndTransitionsCombined_No0_239	BSLEEP-B013-B025-02012022-094	25_88	25	88	16:00:00	0.400846	0.483663	NA	0.888223	1.20962	0.907026	0.836506	1.80252	1.38218	1.07828	1.19767	1.22426	1.72236	NA	1.26169	1.3045	0.965986	0.831372	1.07887	0.863751	0.713479	1.45428	0.893925	NA	1.61311	1.4181	0.747724	1.1065	NA	NA	0.741772	NA	NA	NA	NA	0.661013	1.15832	1.21443	1.25392	1.82091	0.536887	1.07183	0.69845	NA
AllSetsAndTransitionsCombined_No0_240	BSLEEP-B013-B025-02012022-095	25_95	25	95	20:00:00	0.293629	0.951642	NA	0.907984	1.15257	0.133454	0.730714	0.830706	0.915967	1.49969	1.28296	0.192524	1.97969	NA	1.30056	1.17482	0.885125	0.705565	0.997509	1.36168	0.684201	1.39116	0.807847	NA	0.672609	1.22288	1.04744	0.379217	NA	NA	0.82145	NA	NA	NA	NA	1.14004	0.913463	1.01568	1.15974	1.37856	0.927117	1.42586	0.275126	NA
AllSetsAndTransitionsCombined_No0_241	BSLEEP-B013-B025-02012022-096	13_643	13	643	16:00:00	0.877458	1.65931	NA	1.02923	1.34055	1.23212	1.33408	1.32642	0.961499	0.898321	1.05171	0.917354	0.84098	NA	0.995787	1.15823	1.22809	1.2292	1.28855	0.664709	1.26451	0.853824	1.21823	NA	1.05491	0.829636	0.530137	0.918766	NA	NA	1.10634	NA	NA	NA	NA	0.871639	0.96177	1.06885	0.628417	1.11729	1.05669	1.77941	2.14717	NA
AllSetsAndTransitionsCombined_No0_242	BSLEEP-B013-B025-02012022-097	13_642	13	642	12:00:00	0.584975	0.678326	NA	0.928022	0.837488	1.3218	0.859976	1.14028	1.12675	0.965718	0.882085	1.38576	0.582983	NA	0.982826	0.999924	1.18702	1.35093	1	0.767378	1.26221	0.842423	1.1858	NA	0.467574	0.830521	1.63397	0.807117	NA	NA	1.40681	NA	NA	NA	NA	1.31115	1.23641	0.985425	0.577326	1.37989	1.28797	3.79423	1.28617	NA
AllSetsAndTransitionsCombined_No0_243	BSLEEP-B013-B025-02012022-098	25_84	25	84	00:00:00	0.649306	0.713523	NA	0.884126	0.813172	0.551292	0.867874	0.938169	0.97655	0.752987	1.06596	1.17381	3.12256	NA	0.933468	1.47243	0.872414	1.32676	0.932709	1.00895	1.03331	1.17648	0.822368	NA	0.776992	1.02589	0.840556	0.893117	NA	NA	1.04656	NA	NA	NA	NA	0.908547	1.12688	1	1.27856	3.69945	0.619949	0.931647	2.45792	NA
AllSetsAndTransitionsCombined_No0_244	BSLEEP-B013-B025-02012022-099	13_644	13	644	20:00:00	0.933242	0.574121	NA	0.877147	0.892539	1.43935	0.722644	0.82636	1.49518	1.29497	0.845403	1	0.591758	NA	1.06546	1.00957	1.12024	1.10192	1.10693	0.914504	1.32869	0.974806	1.0247	NA	0.847471	0.868242	0.58875	0.911372	NA	NA	0.918417	NA	NA	NA	NA	0.759126	1.12694	1.02743	0.696229	1.49273	0.977862	1.41693	2.7327	NA
AllSetsAndTransitionsCombined_No0_245	BSLEEP-B013-B025-02012022-100	QC12	QC	QC	QC	1.20713	0.851771	NA	0.916463	1.14369	0.946182	1.15552	0.840238	0.975805	0.887621	1.0256	0.94864	1.04281	NA	1.0517	1.02831	0.946565	0.9591	1.13507	1.07397	1.02085	1.22535	0.988691	NA	1.17031	1.07648	0.95164	0.948809	NA	NA	1.07864	NA	NA	NA	NA	0.956364	0.971685	0.975804	1.20723	0.825317	1.05588	0.73104	1.1657	NA
AllSetsAndTransitionsCombined_No0_246	BSLEEP-Samples-B006-B016-091	16_49	16	49	08:00:00	0.588815	1.11585	1.20278	0.51802	1.10533	0.419825	1.02391	NA	NA	1.7797	1.61432	1.41248	NA	1.56145	0.97529	0.903003	1.17826	0.820695	1.10432	NA	1.099	0.773857	1.00717	NA	0.636909	0.949763	1.13447	0.776386	NA	NA	1.16035	NA	NA	0.579221	NA	1.35109	1.12563	1.21816	1.31522	NA	NA	NA	NA	NA
AllSetsAndTransitionsCombined_No0_247	BSLEEP-Samples-B006-B016-058	16_49	16	49	08:00:00	0.919532	1.16007	1.18263	0.465515	0.880197	0.483527	0.463728	NA	NA	1.57789	1.67018	1.27683	NA	0.972898	1.12636	1	1.37817	0.766146	1.09043	NA	0.956979	0.839179	0.982351	NA	0.553636	1.00983	1.37307	0.740578	NA	NA	0.639144	NA	NA	1.70594	NA	0.959593	0.989241	1.2863	1.08012	NA	NA	NA	NA	NA
AllSetsAndTransitionsCombined_No0_248	BSLEEP-Samples-B006-B016-097	16_49	16	49	08:00:00	1.01568	0.972878	1.0365	0.529614	0.879382	0.459085	0.597048	NA	NA	1.69599	1.63613	1.38896	NA	0.893636	1.19045	0.953013	1.10209	0.950811	1.00263	NA	1.11698	0.776335	0.997371	NA	0.522828	1.00682	1.35516	0.777765	NA	NA	0.862779	NA	NA	1.62717	NA	1.41205	1.19101	1.18058	1.15601	NA	NA	NA	NA	NA
AllSetsAndTransitionsCombined_No0_249	BSLEEP-Samples-B006-B016-025	16_50	16	50	12:00:00	1.03568	0.922437	1.17899	0.739023	1.7766	1.00029	0.616359	NA	NA	2.03853	1.22276	1.4746	NA	1.07533	1.04628	0.901546	1.05138	0.969299	1.15039	NA	1.21108	0.783611	1.09213	NA	0.825934	1.2833	1.59751	1.15363	NA	NA	1.53458	NA	NA	1.06248	NA	1.22318	1.24121	1.16545	0.982605	NA	NA	NA	NA	NA
AllSetsAndTransitionsCombined_No0_250	BSLEEP-Samples-B006-B016-051	16_50	16	50	12:00:00	0.70009	1.10761	1.28926	0.716729	1.00598	1.0192	1.02353	NA	NA	2.08896	1.29579	0.928216	NA	1.16746	1.05211	0.961461	1.34871	0.952211	0.958779	NA	1.22363	0.784057	0.974876	NA	0.660641	1.02504	1.57909	1.00583	NA	NA	1.61714	NA	NA	2.02758	NA	1.39297	1.17561	1.02167	0.719025	NA	NA	NA	NA	NA
AllSetsAndTransitionsCombined_No0_251	BSLEEP-Samples-B006-B016-108	16_50	16	50	12:00:00	0.561626	0.882842	1.04933	0.652091	1.02794	1.11609	1.44069	NA	NA	1.73592	1.35417	1.16218	NA	1.32	0.952443	0.774658	1.13605	0.902947	1.18429	NA	1.42253	0.767228	0.845714	NA	1.02624	1.07023	1.23447	0.542403	NA	NA	1.67344	NA	NA	1.3752	NA	1.59915	1.35607	0.984654	1.30716	NA	NA	NA	NA	NA
AllSetsAndTransitionsCombined_No0_252	BSLEEP-Samples-B006-B016-133	16_51	16	51	16:00:00	0.906343	1.0264	1.07884	0.664334	1.3369	0.235959	0.959725	NA	NA	2.43378	0.965297	0.46028	NA	0.711139	1.06012	0.973962	1.09301	0.895125	1.59574	NA	0.86707	0.83557	0.875391	NA	0.566679	0.743399	1.47191	0.688548	NA	NA	1.61803	NA	NA	0.906563	NA	2.26692	0.877243	0.947959	0.814962	NA	NA	NA	NA	NA
AllSetsAndTransitionsCombined_No0_253	BSLEEP-Samples-B006-B016-057	16_51	16	51	16:00:00	0.597404	1.20985	1.23561	0.562265	1.00654	0.258916	0.926498	NA	NA	2.26873	1.32331	0.54061	NA	1.16311	1.08526	1.10497	1.23032	1.02863	1.04467	NA	1.12864	0.696503	0.930807	NA	0.474671	0.770809	1.34142	0.469425	NA	NA	2.00278	NA	NA	0.493369	NA	1.50745	0.93003	1.08538	0.798168	NA	NA	NA	NA	NA
AllSetsAndTransitionsCombined_No0_254	BSLEEP-Samples-B006-B016-070	16_51	16	51	16:00:00	0.572437	1.03515	1.11329	0.469409	1.29075	0.225352	1.0898	NA	NA	2.10073	0.999505	0.397714	NA	0.964973	1.26561	0.954203	1.31576	0.821729	1.05787	NA	1.4852	0.765849	1.02685	NA	0.883974	0.863534	1.55092	0.383062	NA	NA	1.58122	NA	NA	1.12126	NA	1.73114	1.02157	0.905083	1.02035	NA	NA	NA	NA	NA
AllSetsAndTransitionsCombined_No0_255	BSLEEP-Samples-B006-B016-095	16_52	16	52	20:00:00	1.13067	0.956748	1.92554	0.835831	1.23846	2.02748	1.26551	NA	NA	1.87074	0.98143	1.15361	NA	1.31008	0.993858	0.816947	1.24952	1.27688	0.930086	NA	1.16305	1.44687	0.857135	NA	0.584793	0.857738	0.587664	1.09611	NA	NA	1.58495	NA	NA	0.826964	NA	1.76207	1.34293	0.809572	1.22931	NA	NA	NA	NA	NA
AllSetsAndTransitionsCombined_No0_256	BSLEEP-Samples-B006-B016-107	16_52	16	52	20:00:00	0.921215	0.95421	1.37094	0.824914	0.91054	2.01308	0.717314	NA	NA	2.40447	0.96877	1.18107	NA	1.35563	0.994749	0.985418	1.27584	1.42562	0.881352	NA	1.07955	1.26811	1.00525	NA	0.877806	0.789746	0.629792	1.43837	NA	NA	1.40451	NA	NA	0.929149	NA	1.66162	1.60272	0.747609	1.02887	NA	NA	NA	NA	NA
AllSetsAndTransitionsCombined_No0_257	BSLEEP-Samples-B006-B016-022	16_52	16	52	20:00:00	1.14487	1.07957	1.43992	0.801834	1.24197	1.99506	1.36169	NA	NA	1.91353	0.664804	1.04037	NA	1.39244	0.923381	1.05943	1.2752	1.32283	1.06195	NA	1.0513	1.6006	0.92943	NA	0.913983	1.11781	0.812299	1.5742	NA	NA	1.50283	NA	NA	0.228942	NA	1.82982	1.32185	0.892886	0.684363	NA	NA	NA	NA	NA
AllSetsAndTransitionsCombined_No0_258	BSLEEP-Samples-B006-B016-034	16_53	16	53	00:00:00	0.98349	0.981055	1.12629	1.01102	1.30008	2.51466	0.893517	NA	NA	1.94738	0.784481	1.28442	NA	1.07219	1.09628	0.818383	1.43078	1.46834	0.974521	NA	1.16776	1.15368	0.99403	NA	0.354987	1.0788	0.983728	0.876761	NA	NA	1.28037	NA	NA	0.480354	NA	1.98691	1.31062	0.977634	1.10941	NA	NA	NA	NA	NA
AllSetsAndTransitionsCombined_No0_259	BSLEEP-Samples-B006-B016-123	16_53	16	53	00:00:00	0.982963	0.829172	0.903745	0.677046	0.938349	0.589424	0.818927	NA	NA	2.3289	1.23855	1.24883	NA	0.918505	1.06673	1.03778	1.27348	1.37611	0.893854	NA	1.30866	0.994167	0.991962	NA	0.480785	1.00404	0.940431	0.737931	NA	NA	1.22124	NA	NA	1.2175	NA	1.77533	1.46381	0.996215	0.988111	NA	NA	NA	NA	NA
AllSetsAndTransitionsCombined_No0_260	BSLEEP-Samples-B006-B016-026	16_53	16	53	00:00:00	0.639837	0.60313	0.672849	0.706868	1.05279	0.487364	1.30646	NA	NA	2.30194	1.04644	1.22353	NA	1.41721	1.01565	0.885009	0.868686	1.08203	0.839109	NA	1.6446	1.0299	0.86054	NA	0.488468	1.36778	1.05465	0.565897	NA	NA	1.01246	NA	NA	1.41559	NA	1.90634	1.19124	1.02748	0.694672	NA	NA	NA	NA	NA
AllSetsAndTransitionsCombined_No0_261	BSLEEP-Samples-B006-B016-085	16_53	16	53	00:00:00	0.989949	0.904322	1.29448	0.839223	1.0679	0.569885	0.704737	NA	NA	2.31746	1.12962	1.40766	NA	0.600668	1.10993	0.854758	0.877954	1.16537	0.908908	NA	1.45667	0.637017	1.01005	NA	0.625546	1.20196	1.023	0.567375	NA	NA	1.56632	NA	NA	0.599279	NA	2.76669	1.42591	0.98262	0.580769	NA	NA	NA	NA	NA
AllSetsAndTransitionsCombined_No0_262	BSLEEP-Samples-B006-B016-064	16_54	16	54	04:00:00	1.09781	1.09313	1.00091	0.869464	1.26799	0.905717	1.15667	NA	NA	2.28097	0.949094	0.653408	NA	1.32636	0.955755	0.832041	0.801769	1.28715	1.18604	NA	1.16308	0.59479	0.940964	NA	0.938479	0.97107	1.20162	0.751332	NA	NA	1.13988	NA	NA	2.06838	NA	1.93211	1.06909	0.923825	0.965089	NA	NA	NA	NA	NA
AllSetsAndTransitionsCombined_No0_263	BSLEEP-Samples-B006-B016-081	16_54	16	54	04:00:00	1.05133	0.658944	0.601412	0.853531	1.34675	0.78447	0.875962	NA	NA	2.11998	1.20638	0.948806	NA	1.3337	0.897234	0.956915	0.934364	1.30734	0.927808	NA	1.08196	0.913884	1.00984	NA	1.1151	1.05809	1.31165	0.934342	NA	NA	0.782984	NA	NA	1.7231	NA	2.1053	1.11514	0.945892	1.12168	NA	NA	NA	NA	NA
AllSetsAndTransitionsCombined_No0_264	BSLEEP-Samples-B006-B016-075	16_54	16	54	04:00:00	0.74817	1.20642	0.897259	0.78719	1.15479	1.05605	1.16371	NA	NA	2.1662	0.972838	1.33504	NA	1.35497	0.939852	0.812187	0.826344	1.2023	0.934703	NA	1.17861	0.802665	1.06621	NA	0.666915	1.00924	1.01709	0.786621	NA	NA	1.01134	NA	NA	0.935043	NA	2.31572	1.25	0.981762	0.868273	NA	NA	NA	NA	NA
AllSetsAndTransitionsCombined_No0_265	BSLEEP-Samples-B006-B016-121	16_55	16	55	08:00:00	0.614044	1.11803	1.23738	0.504002	0.709823	0.162232	1.12269	NA	NA	1.81049	1.59377	1.55171	NA	1.38737	1.0817	0.938416	1.12553	0.941002	1.13987	NA	1.12639	0.931524	1.04915	NA	0.39299	1.10404	1.15241	0.31172	NA	NA	0.780868	NA	NA	1.19914	NA	1.39145	0.877701	1.27671	0.741861	NA	NA	NA	NA	NA
AllSetsAndTransitionsCombined_No0_266	BSLEEP-Samples-B006-B016-019	16_55	16	55	08:00:00	1.15158	0.955756	1.08253	0.422379	1.53874	0.152788	1.03554	NA	NA	1.11241	1.39277	1.44735	NA	0.609651	1.19358	0.814738	1.05583	0.858167	1.00148	NA	1.20588	0.854351	1.18843	NA	0.868534	1.30744	1.62793	0.539866	NA	NA	0.880522	NA	NA	1.14776	NA	1.68621	0.96726	1.06723	1.02521	NA	NA	NA	NA	NA
AllSetsAndTransitionsCombined_No0_267	BSLEEP-Samples-B006-B016-098	16_55	16	55	08:00:00	1.61694	1.32317	0.71385	0.419268	1.37656	0.152281	1.10786	NA	NA	1.34599	1.24517	1.2435	NA	0.624964	1.01925	0.954099	0.995112	1.00324	0.955422	NA	1.08372	1.05434	0.967075	NA	1.20118	1.23327	1.12142	0.605013	NA	NA	0.686072	NA	NA	0.792917	NA	1.64394	1.44028	1.20999	1.24159	NA	NA	NA	NA	NA
AllSetsAndTransitionsCombined_No0_268	BSLEEP-Samples-B006-B016-135	16_56	16	56	12:00:00	0.885562	1.13523	0.961472	0.755187	0.84722	1.2012	0.480128	NA	NA	2.10565	0.723384	1.03117	NA	0.996884	1.12291	0.802029	1.26284	1.55124	1.14786	NA	1.14275	0.889352	0.87049	NA	0.40095	0.946822	0.817398	0.667368	NA	NA	1.23366	NA	NA	1.26487	NA	2.97987	1.41161	1.2117	0.684435	NA	NA	NA	NA	NA
AllSetsAndTransitionsCombined_No0_269	BSLEEP-Samples-B006-B016-054	16_56	16	56	12:00:00	0.76605	1.0638	1.23928	0.944885	1.20361	1.19597	1.42905	NA	NA	2.62453	0.905197	1.0153	NA	0.760695	1.0996	0.798886	0.90979	1.27168	0.936984	NA	1.095	1.05372	1.03505	NA	0.909695	0.845458	1.06707	0.799454	NA	NA	1.22918	NA	NA	2.25162	NA	2.42496	1.44178	0.993441	0.779467	NA	NA	NA	NA	NA
AllSetsAndTransitionsCombined_No0_270	BSLEEP-Samples-B006-B016-060	16_56	16	56	12:00:00	0.727522	0.931342	1.36165	0.861378	0.994952	1.32301	0.935415	NA	NA	2.01768	0.81378	1.19278	NA	1.06485	0.94269	0.86258	1.05949	1.08256	0.94916	NA	1.18833	1.03986	0.649699	NA	0.733774	0.776535	1.102	0.775169	NA	NA	0.949404	NA	NA	1.88112	NA	2.35635	1.24999	1.18186	0.843185	NA	NA	NA	NA	NA
AllSetsAndTransitionsCombined_No0_271	BSLEEP-Samples-B006-B016-129	16_57	16	57	16:00:00	0.495872	1.32877	0.518932	0.497717	0.929408	0.126542	0.932236	NA	NA	1.90566	1.27825	1.6533	NA	0.931912	1.41269	0.939779	1.15745	1.1235	0.952016	NA	1.49247	1.2331	0.789016	NA	0.938461	1.16051	0.920348	0.34217	NA	NA	1.22916	NA	NA	0.525283	NA	2.15302	1.93373	0.981316	0.887927	NA	NA	NA	NA	NA
AllSetsAndTransitionsCombined_No0_272	BSLEEP-Samples-B006-B016-109	16_57	16	57	16:00:00	0.510171	1.32752	1.17017	0.431747	0.95412	0.149842	1.44986	NA	NA	1.98339	1.11201	1.11064	NA	1.28766	1.05033	0.884113	1.20649	1.01234	0.940079	NA	1.14496	1.07787	0.993055	NA	1.22252	1.00166	0.965146	0.27535	NA	NA	1.4984	NA	NA	0.60713	NA	1.80722	1.44044	0.919819	0.634825	NA	NA	NA	NA	NA
AllSetsAndTransitionsCombined_No0_273	BSLEEP-Samples-B006-B016-042	16_57	16	57	16:00:00	1.48455	1.39421	0.87867	0.356129	1.43701	0.150349	1.53737	NA	NA	1.85035	0.980629	1.4859	NA	0.945869	1.04442	0.870976	1.03001	0.851545	0.856232	NA	1.16986	1.11918	0.996724	NA	1.29475	1.06463	1.0395	0.246685	NA	NA	1.28251	NA	NA	0.513953	NA	1.37366	1.86487	1.04745	0.962664	NA	NA	NA	NA	NA
AllSetsAndTransitionsCombined_No0_274	BSLEEP-Samples-B006-B016-090	16_58	16	58	20:00:00	0.579874	1.42343	0.621439	0.885811	0.932102	0.428278	1.2751	NA	NA	2.71305	0.802383	0.412735	NA	0.734461	1.12614	0.926867	1.08124	1.37502	1.0336	NA	1.1273	1.21496	1.06397	NA	0.806932	0.70805	1.02806	0.671947	NA	NA	0.773017	NA	NA	0.328594	NA	2.16269	1.32372	0.528231	0.835507	NA	NA	NA	NA	NA
AllSetsAndTransitionsCombined_No0_275	BSLEEP-Samples-B006-B016-093	16_58	16	58	20:00:00	1.08814	0.871374	1.70027	0.85517	0.809374	0.391988	1.60694	NA	NA	2.05469	0.874224	0.542998	NA	1.97715	0.735471	1.01242	0.90805	1.40366	1.06202	NA	0.965548	1.43024	1.01342	NA	1.05394	0.685004	1.13943	0.824361	NA	NA	0.939072	NA	NA	1.04063	NA	2.08673	1.28707	0.608321	0.781644	NA	NA	NA	NA	NA
AllSetsAndTransitionsCombined_No0_276	BSLEEP-Samples-B006-B016-049	16_58	16	58	20:00:00	0.716538	1.11364	1.25433	0.821382	0.789907	0.447518	1.05934	NA	NA	2.16022	1.05966	0.504329	NA	0.871062	0.803844	0.842409	1.08317	1.26232	1.17758	NA	0.897739	1.19711	1.21921	NA	0.774104	0.647563	1.35492	0.832073	NA	NA	0.862815	NA	NA	1.14677	NA	2.09314	1.22539	0.823898	0.740442	NA	NA	NA	NA	NA
AllSetsAndTransitionsCombined_No0_277	BSLEEP-Samples-B006-B016-136	16_59	16	59	00:00:00	1.28016	1.36523	1.09223	0.639477	1.10738	0.382201	1.34176	NA	NA	2.06936	1.01023	1.00347	NA	1.08665	1.12816	0.997078	0.983571	1.23249	1.04196	NA	1.11718	1.1223	0.989345	NA	0.943434	1.24041	0.900153	0.653233	NA	NA	0.916983	NA	NA	0.650016	NA	1.34664	1.09698	0.949203	1.39975	NA	NA	NA	NA	NA
AllSetsAndTransitionsCombined_No0_278	BSLEEP-Samples-B006-B016-037	16_59	16	59	00:00:00	0.497138	0.726307	0.49821	0.476313	1.01697	0.366778	1.04942	NA	NA	2.26919	1.07589	0.979733	NA	1.41961	1.1462	1.06399	0.974685	1.1116	0.888951	NA	0.991516	1.13141	1.21921	NA	1.45183	1.27281	1.08228	0.400802	NA	NA	1.03489	NA	NA	0.524713	NA	1.14172	1.12888	0.979737	1.11245	NA	NA	NA	NA	NA
AllSetsAndTransitionsCombined_No0_279	BSLEEP-Samples-B006-B016-115	16_59	16	59	00:00:00	0.897043	1.65916	0.627873	0.579035	0.728271	0.475445	0.753578	NA	NA	2.0881	1.19783	1.24013	NA	1.00053	1.18721	1.02778	1.18281	1.0969	0.886619	NA	1.05032	1.22868	1.25578	NA	0.545952	1.41589	0.836507	1.11515	NA	NA	0.869454	NA	NA	0.543846	NA	1.32493	1.37807	0.944855	1.19045	NA	NA	NA	NA	NA
AllSetsAndTransitionsCombined_No0_280	BSLEEP-Samples-B006-B016-040	16_60	16	60	04:00:00	1.58109	0.833372	1.71158	0.571095	1.04445	0.788641	1.03865	NA	NA	1.89037	0.860524	0.93699	NA	1.6764	0.986717	0.958364	0.980284	1.05271	1.09902	NA	1.09253	1.43212	1.09346	NA	0.629148	1.23234	1.28637	1.08773	NA	NA	0.964543	NA	NA	0.732812	NA	1.66152	1.1353	1.16099	0.658371	NA	NA	NA	NA	NA
AllSetsAndTransitionsCombined_No0_281	BSLEEP-Samples-B006-B016-055	16_60	16	60	04:00:00	1.17535	0.844817	0.373428	0.641521	1.33874	0.73519	1.05033	NA	NA	1.78622	0.766864	1.29756	NA	0.987908	1.13792	0.740844	0.934676	1.19541	0.970258	NA	1.0663	1.05072	1.05586	NA	1.01768	1.14853	1.28265	1.2008	NA	NA	1.30141	NA	NA	0.54973	NA	1.32743	0.965533	0.899794	0.600957	NA	NA	NA	NA	NA
AllSetsAndTransitionsCombined_No0_282	BSLEEP-Samples-B006-B016-099	16_60	16	60	04:00:00	0.698487	1.75413	0.485448	0.732864	0.881135	0.784455	1.48298	NA	NA	1.87389	1.11416	1.13179	NA	1.1958	1.0009	0.766779	0.970624	1.06301	0.889704	NA	0.982323	1.17503	1.0887	NA	1.27389	1.12194	1.10458	0.907229	NA	NA	0.867227	NA	NA	0.688285	NA	1.42346	0.985811	1.17411	1.03159	NA	NA	NA	NA	NA
AllSetsAndTransitionsCombined_No0_283	BSLEEP-Samples-B006-B016-059	16_61	16	61	08:00:00	0.96189	0.915288	1.70467	0.57831	1.36354	0.291647	1.41946	NA	NA	1.45656	0.980007	1.58907	NA	1.35859	1.2842	1.03668	1.06248	0.608655	1.04728	NA	0.977684	1.05793	1.0926	NA	0.911791	1.39231	1.46889	0.496737	NA	NA	0.950895	NA	NA	1.25402	NA	1.65067	1.45714	1.24419	0.59278	NA	NA	NA	NA	NA
AllSetsAndTransitionsCombined_No0_284	BSLEEP-Samples-B006-B016-035	16_61	16	61	08:00:00	0.608348	1.19145	0.775111	0.574519	1.7767	0.274532	1.08911	NA	NA	1.32558	1.1114	1.52457	NA	1.17156	1.25632	0.666315	1.18324	0.606496	1.1138	NA	0.973994	1.00412	1.24632	NA	0.50399	1.68395	1.54671	0.840466	NA	NA	1.19297	NA	NA	1.69351	NA	1.31181	1.87441	1.1659	0.916928	NA	NA	NA	NA	NA
AllSetsAndTransitionsCombined_No0_285	BSLEEP-Samples-B006-B016-020	16_61	16	61	08:00:00	0.731162	0.912471	0.372038	0.499223	1.34701	0.261885	1.28305	NA	NA	1.45497	0.974281	1.13793	NA	1.5557	1.10093	0.728134	1.06529	0.642331	1.03532	NA	1.03111	0.947682	1.07	NA	0.644956	1.42444	1.55506	1.11916	NA	NA	0.954224	NA	NA	2.09788	NA	1.10521	1.04165	1.10611	1.00857	NA	NA	NA	NA	NA
AllSetsAndTransitionsCombined_No0_286	BSLEEP-Samples-B006-B016-069	16_62	16	62	12:00:00	1.11548	1.14621	1.1253	0.544334	1.17851	0.144441	0.792788	NA	NA	1.71189	1.16286	1.28439	NA	0.630217	1.04484	1.05812	0.972439	0.840297	1.09454	NA	1.69206	1.20552	0.91885	NA	0.57075	1.0427	1.04486	0.520889	NA	NA	1.25424	NA	NA	0.734756	NA	2.45671	1.1387	1.07147	0.940397	NA	NA	NA	NA	NA
AllSetsAndTransitionsCombined_No0_287	BSLEEP-Samples-B006-B016-130	16_62	16	62	12:00:00	0.885285	1.52507	0.815588	0.497785	0.898611	0.122814	0.898819	NA	NA	2.12401	1.04583	1.35875	NA	0.951412	1.10369	1	1.21663	0.842808	0.974503	NA	1.25786	1.00831	0.959149	NA	1.4667	1.24311	1.03383	0.501379	NA	NA	1.25514	NA	NA	0.357444	NA	2.37977	1.22262	1.05984	1.33285	NA	NA	NA	NA	NA
AllSetsAndTransitionsCombined_No0_288	BSLEEP-Samples-B006-B016-071	16_62	16	62	12:00:00	0.480839	1.11895	0.284977	0.509916	0.970905	0.127442	1.02605	NA	NA	1.76241	1.02945	1.32508	NA	1.41079	1.07281	1.01526	1.0052	0.881935	0.93743	NA	1.30263	1.03051	0.93964	NA	0.900615	0.795422	1.19118	0.43245	NA	NA	1.36601	NA	NA	1.07198	NA	2.24134	1.13482	1.21418	0.885532	NA	NA	NA	NA	NA
AllSetsAndTransitionsCombined_No0_289	BSLEEP-Samples-B006-B016-065	16_63	16	63	16:00:00	1.20789	1.03284	1.07235	0.937276	1.01587	1.53472	0.997905	NA	NA	1.67867	0.958501	1.04112	NA	1.37462	1.22236	0.715203	1.12599	1.47005	0.857125	NA	1.02108	1.0934	1.21755	NA	0.429955	0.770241	0.854008	0.744689	NA	NA	1.24275	NA	NA	0.690145	NA	1.86246	1.15789	0.950875	0.555198	NA	NA	NA	NA	NA
AllSetsAndTransitionsCombined_No0_290	BSLEEP-Samples-B006-B016-103	16_63	16	63	16:00:00	1.00342	0.88926	0.978522	0.98375	0.994551	1.96836	0.812761	NA	NA	1.75325	1.06768	1.01183	NA	1.0977	1.06837	0.870947	1.19349	1.40342	1.00997	NA	0.908049	1.19764	0.971473	NA	0.635791	1.0715	0.948706	1.14636	NA	NA	1.44926	NA	NA	1.42541	NA	2.21356	1.45312	0.893111	0.735368	NA	NA	NA	NA	NA
AllSetsAndTransitionsCombined_No0_291	BSLEEP-Samples-B006-B016-114	16_64	16	64	20:00:00	1.29444	1.12835	0.770169	0.491377	0.951622	0.129684	1.28502	NA	NA	1.95425	1.36659	1.19215	NA	1.74935	1.12726	1.0162	1.13914	0.968634	0.954951	NA	0.909015	1.23394	0.992091	NA	0.873361	1.29701	1.04798	0.35452	NA	NA	0.962677	NA	NA	0.826806	NA	1.74606	1.31641	0.955665	1.20701	NA	NA	NA	NA	NA
AllSetsAndTransitionsCombined_No0_292	BSLEEP-Samples-B006-B016-141	16_64	16	64	20:00:00	1.06109	1.47384	1.69096	0.43772	0.984416	0.12433	0.765163	NA	NA	1.83401	1.05069	1.09368	NA	1.20862	1.09755	1.20043	1.16813	0.987117	0.900953	NA	1.0057	1.26516	1	NA	0.44524	1.3368	0.815693	0.392167	NA	NA	0.951215	NA	NA	1.03626	NA	1.81511	1.34369	0.936911	1.03569	NA	NA	NA	NA	NA
AllSetsAndTransitionsCombined_No0_293	BSLEEP-Samples-B006-B016-104	16_64	16	64	20:00:00	0.752112	1.40759	0.813869	0.444086	0.872952	0.156943	0.561547	NA	NA	1.91518	1.10951	1.5305	NA	1.09362	1.24357	1.27766	0.835305	1.24336	0.85214	NA	1.07493	1.39716	0.934187	NA	0.921001	1.24743	1.14541	0.483982	NA	NA	1.08771	NA	NA	1.00411	NA	1.55294	1.42286	1.29916	0.952974	NA	NA	NA	NA	NA
AllSetsAndTransitionsCombined_No0_294	BSLEEP-Samples-B006-B016-102	16_65	16	65	00:00:00	0.967657	0.958495	0.956725	0.964285	1.21885	1.92843	0.880491	NA	NA	1.60402	1.01669	1.25385	NA	1.05515	1.27543	0.855044	0.866481	1.38991	0.846669	NA	0.968253	1.35236	0.852876	NA	1.49845	1.24166	0.795624	1.0721	NA	NA	1.07808	NA	NA	0.901987	NA	1.29752	1.10407	0.906076	1.1364	NA	NA	NA	NA	NA
AllSetsAndTransitionsCombined_No0_295	BSLEEP-Samples-B006-B016-048	16_65	16	65	00:00:00	0.895489	0.673402	0.98642	0.99688	1.15185	1.83789	1.24498	NA	NA	2.09339	0.925607	1.47621	NA	1.53812	1.06575	0.915589	1.13669	1.67753	0.927382	NA	1.04569	1.51087	1.17363	NA	1.0002	1.24898	0.830807	0.885044	NA	NA	0.977831	NA	NA	1.5508	NA	1.59287	1.05841	1.00372	0.870968	NA	NA	NA	NA	NA
AllSetsAndTransitionsCombined_No0_296	BSLEEP-Samples-B006-B016-106	16_65	16	65	00:00:00	1.62627	1.15415	1.2046	0.969694	0.916694	1.99374	0.836828	NA	NA	1.6185	0.825314	1.55543	NA	0.878677	1.08995	0.895412	1.19916	1.76724	0.874829	NA	0.905338	1.14673	0.950532	NA	0.678256	1.33259	0.809325	1.31027	NA	NA	1.0159	NA	NA	1.32899	NA	1.71152	1.09585	1.02203	0.572655	NA	NA	NA	NA	NA
AllSetsAndTransitionsCombined_No0_297	BSLEEP-Samples-B006-B016-041	16_66	16	66	04:00:00	1.07763	0.557104	1.18824	0.818475	1.18483	0.867922	1.26015	NA	NA	1.52123	1.06549	1.23087	NA	1.56252	1.07707	0.887645	0.832163	1.0514	1.05751	NA	0.813493	1.00814	1.03895	NA	0.806419	1.58465	0.915804	1.40003	NA	NA	0.917421	NA	NA	1.22698	NA	1.13591	1.28719	1.03831	1.1465	NA	NA	NA	NA	NA
AllSetsAndTransitionsCombined_No0_298	BSLEEP-Samples-B006-B016-079	16_66	16	66	04:00:00	1.19919	1.27578	1.52425	0.856604	0.57495	1.07791	0.820532	NA	NA	2.22032	1.15092	1.28899	NA	0.730279	0.969934	0.999723	0.901768	1.35686	1.02536	NA	0.836403	1.15391	1.01056	NA	1.03163	1.31664	0.986602	0.909458	NA	NA	0.898865	NA	NA	0.747608	NA	1.49133	1.43947	1.00823	1.23521	NA	NA	NA	NA	NA
AllSetsAndTransitionsCombined_No0_299	BSLEEP-Samples-B006-B016-038	16_66	16	66	04:00:00	0.89657	0.944509	0.935208	0.834463	0.934281	0.862771	1.61952	NA	NA	1.71526	1.2047	1.29999	NA	1.80264	0.993175	0.961808	1.12726	1.1048	0.999445	NA	1.07968	0.964379	1.09511	NA	0.92168	1.5008	1.3602	1.00012	NA	NA	0.919947	NA	NA	1.41485	NA	1.49532	1.61026	1.3265	0.60555	NA	NA	NA	NA	NA
AllSetsAndTransitionsCombined_No0_300	BSLEEP-Samples-B006-B016-033	16_67	16	67	08:00:00	1.08209	0.999654	1.48592	0.536898	1.2575	0.344621	1.54268	NA	NA	1.25692	1.34262	1.22415	NA	1.30388	1.35301	1.02459	1.23398	0.772899	1.03847	NA	0.980797	0.882398	0.996636	NA	0.954087	1.59972	1.49465	0.96277	NA	NA	0.690513	NA	NA	0.70758	NA	1.24139	1.27849	1.09519	0.724726	NA	NA	NA	NA	NA
AllSetsAndTransitionsCombined_No0_301	BSLEEP-Samples-B006-B016-086	16_67	16	67	08:00:00	1.13344	1.37645	1.32371	0.596393	1.18621	0.356965	1.01806	NA	NA	1.49154	1.10196	1.10434	NA	1.15589	1.02186	0.942656	1.36852	0.791569	0.95534	NA	0.913504	0.949334	1.0802	NA	1.08753	1.21221	1.25212	0.680283	NA	NA	0.99699	NA	NA	0.715643	NA	1.67244	1.1971	1.0498	1.25438	NA	NA	NA	NA	NA
AllSetsAndTransitionsCombined_No0_302	BSLEEP-Samples-B006-B016-113	16_67	16	67	08:00:00	1.26554	1.25239	1.14126	0.642962	1.04842	0.294078	0.700799	NA	NA	1.42171	1.03875	1.26032	NA	0.983624	1.08949	0.954757	1.36501	0.513796	1.11631	NA	0.801323	1.01903	1.04281	NA	1.10579	1.3814	1.11146	1.07493	NA	NA	0.752529	NA	NA	1.15013	NA	1.47084	1.28777	1.02195	1.24369	NA	NA	NA	NA	NA
AllSetsAndTransitionsCombined_No0_303	BSLEEP-Samples-B006-B016-078	6_65	6	65	08:00:00	2.14963	1.12786	1.7597	1.2344	1.12338	3.29917	1.388	NA	NA	1.66119	0.830737	1.01227	NA	1.19951	0.93944	1.2729	0.676351	0.532337	0.930026	NA	1.06289	0.614105	1.16592	NA	0.968324	0.835186	0.71547	1.56194	NA	NA	0.639647	NA	NA	1.1637	NA	1.36764	0.63019	1.17942	1.09985	NA	NA	NA	NA	NA
AllSetsAndTransitionsCombined_No0_304	BSLEEP-Samples-B006-B016-126	6_65	6	65	08:00:00	1.57473	1.66296	2.26564	1.35172	0.952808	2.96013	1.2831	NA	NA	1.71005	1.16008	0.960421	NA	1.20789	1.09373	1.08412	0.907165	0.753193	1.08632	NA	1.14632	0.708641	1.38777	NA	1.43125	0.944967	0.546881	2.26103	NA	NA	0.552893	NA	NA	1.04562	NA	1.41843	0.631695	1.21579	1.11615	NA	NA	NA	NA	NA
AllSetsAndTransitionsCombined_No0_305	BSLEEP-Samples-B006-B016-062	6_65	6	65	08:00:00	1.22059	1.58032	0.99856	1.37769	1.20831	2.62962	0.666877	NA	NA	2.17018	0.881151	0.996638	NA	0.681679	0.970564	1.13282	0.859366	0.795503	1.19056	NA	1.04417	0.606327	1.15538	NA	1.18201	0.833634	0.886623	2.14364	NA	NA	0.677729	NA	NA	0.667647	NA	1.69996	0.686805	1.26499	1.39017	NA	NA	NA	NA	NA
AllSetsAndTransitionsCombined_No0_306	BSLEEP-Samples-B006-B016-056	6_66	6	66	12:00:00	1.27587	0.684692	1.09356	1.11307	1.26512	1.90507	1.08402	NA	NA	2.05386	0.983652	0.747992	NA	1.34775	0.934012	1.23879	0.92686	0.728501	0.959297	NA	1.27039	0.627603	0.962449	NA	1.44233	0.962135	0.726172	0.683234	NA	NA	1.3394	NA	NA	1.25307	NA	1.33101	0.916754	1.21894	1.04069	NA	NA	NA	NA	NA
AllSetsAndTransitionsCombined_No0_307	BSLEEP-Samples-B006-B016-066	6_66	6	66	12:00:00	1.34086	1.40281	1.47738	1.23296	1.62632	1.10253	1.14637	NA	NA	2.51763	0.79318	0.799194	NA	2.13722	0.88928	1.02353	1.14074	0.729106	1.10398	NA	1.10742	0.517508	1.02976	NA	1.23286	1.13488	0.687169	0.947244	NA	NA	0.952262	NA	NA	1.28121	NA	1.45914	0.911049	1.29063	1.41405	NA	NA	NA	NA	NA
AllSetsAndTransitionsCombined_No0_308	BSLEEP-Samples-B006-B016-030	6_66	6	66	12:00:00	1.53678	1.14103	1.21163	1.21619	1.27179	1.45138	0.740692	NA	NA	1.8042	0.953029	0.784393	NA	2.78022	1.08648	1.03254	0.973386	0.929598	0.953599	NA	1.17918	0.65534	1.01525	NA	0.85955	0.984752	0.614457	0.974412	NA	NA	1.19886	NA	NA	1.23495	NA	1.67128	0.979254	1.47483	1.10807	NA	NA	NA	NA	NA
AllSetsAndTransitionsCombined_No0_309	BSLEEP-Samples-B006-B016-087	6_67	6	67	16:00:00	0.99971	1.01028	1.54833	1.22042	1.00815	1.71313	0.928997	NA	NA	1.83024	1.05926	0.674297	NA	2.26205	1.14859	1.32734	0.940362	0.749864	0.872579	NA	0.735774	0.889914	0.79995	NA	1.20966	0.738963	0.685275	1.5286	NA	NA	0.694417	NA	NA	0.244001	NA	1.62517	0.586739	0.931431	0.718233	NA	NA	NA	NA	NA
AllSetsAndTransitionsCombined_No0_310	BSLEEP-Samples-B006-B016-073	6_67	6	67	16:00:00	1.39626	1.29738	1.27316	1.21085	0.979952	1.71765	0.977466	NA	NA	2.51721	0.952636	0.64112	NA	1.33081	0.961373	1.15121	0.946003	1.01007	1.05669	NA	0.76982	0.938515	1.00465	NA	1.15064	0.729582	0.615835	1.7998	NA	NA	0.569662	NA	NA	0.454181	NA	1.74216	0.497078	0.951137	1.02983	NA	NA	NA	NA	NA
AllSetsAndTransitionsCombined_No0_311	BSLEEP-Samples-B006-B016-068	6_67	6	67	16:00:00	0.915847	0.630804	1.71541	1.12977	0.869534	1.61275	1.33292	NA	NA	2.34651	1.2337	0.683323	NA	1.12142	0.95921	1.22596	0.844451	0.866579	0.650164	NA	0.913925	0.836201	1.01223	NA	0.800265	0.708302	0.736506	1.48602	NA	NA	0.782474	NA	NA	0.42757	NA	1.74488	0.652499	1.07262	0.952935	NA	NA	NA	NA	NA
AllSetsAndTransitionsCombined_No0_312	BSLEEP-Samples-B006-B016-096	6_68	6	68	20:00:00	1.36157	1.2955	1.39683	1.28559	1.23544	0.425459	1.2128	NA	NA	2.07695	1.1217	0.216002	NA	1.04615	1.02023	1.30213	1.30381	0.848446	0.673448	NA	0.773511	1.16508	0.939538	NA	1.44068	0.717803	0.690788	1.28407	NA	NA	0.732339	NA	NA	0.945546	NA	1.55715	0.998045	0.714213	0.836507	NA	NA	NA	NA	NA
AllSetsAndTransitionsCombined_No0_313	BSLEEP-Samples-B006-B016-139	6_68	6	68	20:00:00	0.865725	1.50387	1.04008	1.04166	0.972167	0.610665	1.32387	NA	NA	2.22553	1.24549	0.345256	NA	1.42849	0.971194	1.28869	1.03316	0.728987	1.01101	NA	0.904921	1.247	1.03068	NA	1.25489	0.977626	0.660712	1.25332	NA	NA	0.73007	NA	NA	0.375129	NA	1.52223	0.791482	0.707641	0.890234	NA	NA	NA	NA	NA
AllSetsAndTransitionsCombined_No0_314	BSLEEP-Samples-B006-B016-018	6_68	6	68	20:00:00	0.777714	1.34922	1.04551	1.11933	1.06906	0.465451	1.66273	NA	NA	2.33868	1.24616	0.301857	NA	0.932182	0.915605	1.2515	1.09784	0.850066	1.01484	NA	0.985156	1.23884	0.896667	NA	1.32381	0.782718	0.616363	1.61131	NA	NA	0.755445	NA	NA	0.774834	NA	1.51386	0.855061	0.787244	1.11894	NA	NA	NA	NA	NA
AllSetsAndTransitionsCombined_No0_315	BSLEEP-Samples-B006-B016-140	6_69	6	69	00:00:00	0.926599	0.686472	1.25431	1.66213	0.844552	1.52968	1.06415	NA	NA	1.70505	0.935378	0.708499	NA	0.634831	1.00442	1.24403	0.856603	1.15384	0.9398	NA	1.05817	0.973611	0.784524	NA	1.49533	0.922616	0.513659	0.88973	NA	NA	0.633152	NA	NA	0.511223	NA	2.28798	0.779904	1.08715	1.00828	NA	NA	NA	NA	NA
AllSetsAndTransitionsCombined_No0_316	BSLEEP-Samples-B006-B016-100	6_69	6	69	00:00:00	0.865054	0.817859	1.06883	1.73095	0.827117	1.48625	0.98567	NA	NA	1.69612	1.16983	0.798529	NA	1.13722	1.09408	1.29882	0.840236	1.37211	0.870057	NA	1.36141	0.961382	0.81883	NA	0.941241	0.870934	0.778843	1.21598	NA	NA	0.81569	NA	NA	0.905962	NA	2.55141	0.924571	1.05794	1.20901	NA	NA	NA	NA	NA
AllSetsAndTransitionsCombined_No0_317	BSLEEP-Samples-B006-B016-125	6_69	6	69	00:00:00	0.780816	0.920122	1.44749	1.64055	1.21083	1.32039	0.958986	NA	NA	1.797	0.972974	0.663198	NA	1.13073	1.04392	1.46505	0.846079	1.11245	1.07714	NA	1.10124	0.913096	0.983685	NA	1.40308	0.966699	0.5979	0.661705	NA	NA	1.01453	NA	NA	1.38872	NA	2.19096	0.942991	1.08382	1.10668	NA	NA	NA	NA	NA
AllSetsAndTransitionsCombined_No0_318	BSLEEP-Samples-B006-B016-142	6_70	6	70	04:00:00	0.927731	1.09055	1.67497	1.09174	0.927052	0.336388	1.3362	NA	NA	2.49083	1.19511	1.04383	NA	1.38192	1.16405	1.52285	0.930685	0.615849	1.02701	NA	0.996136	0.760017	1.03148	NA	0.795787	1.26964	0.781805	0.790158	NA	NA	1.04972	NA	NA	1.40854	NA	1.35638	0.694015	1.1955	0.82243	NA	NA	NA	NA	NA
AllSetsAndTransitionsCombined_No0_319	BSLEEP-Samples-B006-B016-084	6_70	6	70	04:00:00	0.615933	0.990804	0.658574	0.957568	1.14279	0.329156	1.93607	NA	NA	1.869	1.40444	0.949623	NA	1.41241	1.0274	1.2895	0.711721	0.585922	1.31524	NA	1.1954	0.722102	0.991737	NA	1.28006	1.18237	0.837127	0.935474	NA	NA	1.00826	NA	NA	0.674387	NA	2.10096	0.801796	1.12741	1.22435	NA	NA	NA	NA	NA
AllSetsAndTransitionsCombined_No0_320	BSLEEP-Samples-B006-B016-045	6_70	6	70	04:00:00	0.470647	0.999271	1.75731	0.982904	1.22125	0.331033	1.11881	NA	NA	2.20027	1.18462	1.03961	NA	1.10479	0.967128	1.15761	0.619279	0.563846	1.23382	NA	0.711259	0.787591	0.918792	NA	1.39173	1.27677	0.733796	0.879839	NA	NA	0.912262	NA	NA	0.618723	NA	1.54558	0.665911	1.16415	1.0606	NA	NA	NA	NA	NA
AllSetsAndTransitionsCombined_No0_321	BSLEEP-Samples-B006-B016-043	6_71	6	71	08:00:00	0.810125	0.922438	1.25805	1.17385	1.25668	1.97975	0.782115	NA	NA	1.69054	1.25418	1.0877	NA	0.83966	0.908063	1.17539	1.0741	0.884591	1.15971	NA	0.822237	0.916978	0.980524	NA	0.74022	1.01683	0.627576	1.12193	NA	NA	0.852811	NA	NA	1.05943	NA	1.4496	0.82656	1.33342	1.27681	NA	NA	NA	NA	NA
AllSetsAndTransitionsCombined_No0_322	BSLEEP-Samples-B006-B016-132	6_71	6	71	08:00:00	0.460622	1.68926	2.43893	1.12632	1.03084	1.6121	0.939158	NA	NA	1.74901	0.987325	0.800896	NA	1.19972	1.09558	1.05196	1.13955	0.651591	1.10083	NA	1.07609	1.05098	0.93859	NA	1.55419	1.22177	0.768183	0.923615	NA	NA	0.843552	NA	NA	0.107963	NA	1.29261	0.828624	1.19133	0.794796	NA	NA	NA	NA	NA
AllSetsAndTransitionsCombined_No0_323	BSLEEP-Samples-B006-B016-046	6_71	6	71	08:00:00	0.530688	1.01875	1.47502	1.09736	1.23749	1.67869	1.03253	NA	NA	1.51077	1.00236	0.996301	NA	0.877003	0.906047	0.986892	0.996435	0.715564	1.15338	NA	1.14829	1.08806	0.988121	NA	1	0.957126	0.621013	0.6555	NA	NA	1.17405	NA	NA	1.02989	NA	1.29325	0.866319	1.13255	1.07785	NA	NA	NA	NA	NA
AllSetsAndTransitionsCombined_No0_324	BSLEEP-Samples-B006-B016-074	6_72	6	72	12:00:00	0.796509	1.10905	0.738581	0.613524	0.954334	0.102992	1.2601	NA	NA	2.36434	1.36339	0.923385	NA	1.84011	0.911549	1.24797	1.07217	0.684963	1.0173	NA	0.999058	0.821655	0.994234	NA	1.0329	0.890366	0.514888	0.446747	NA	NA	1.40076	NA	NA	0.273996	NA	2.31302	1.09281	0.896232	1.26995	NA	NA	NA	NA	NA
AllSetsAndTransitionsCombined_No0_325	BSLEEP-Samples-B006-B016-111	6_72	6	72	12:00:00	1.03234	1.45425	0.970302	0.75884	1.17576	0.102528	1.03929	NA	NA	1.9971	0.869989	0.845834	NA	1.67939	0.831025	1.29192	1.08992	0.618421	1.10646	NA	0.916218	0.997536	1.00246	NA	1.41211	1.12884	0.532338	0.512882	NA	NA	1.23958	NA	NA	0.344265	NA	2.78196	0.858403	1.04921	0.883418	NA	NA	NA	NA	NA
AllSetsAndTransitionsCombined_No0_326	BSLEEP-Samples-B006-B016-117	6_72	6	72	12:00:00	0.633576	1.06534	1.28823	0.794373	1.32405	0.137318	0.899264	NA	NA	2.1181	0.948453	1.00113	NA	1.06772	0.938888	1.19733	1.25541	0.621986	0.999942	NA	1.10734	0.823124	0.974229	NA	1.10987	0.928217	0.594528	0.28454	NA	NA	1.38691	NA	NA	0.43524	NA	2.47072	1.06191	1.07393	1.18262	NA	NA	NA	NA	NA
AllSetsAndTransitionsCombined_No0_327	BSLEEP-Samples-B006-B016-120	6_73	6	73	16:00:00	0.747703	1.07017	1.33502	1.25979	0.902877	0.540731	1.41297	NA	NA	2.14922	1.19505	0.191022	NA	1.3279	0.957599	1.17516	1.33907	0.860235	0.895627	NA	0.731484	0.989758	1.03662	NA	1.00738	0.689341	0.766379	0.673518	NA	NA	0.75849	NA	NA	0.6918	NA	1.54098	0.679773	0.754716	0.677135	NA	NA	NA	NA	NA
AllSetsAndTransitionsCombined_No0_328	BSLEEP-Samples-B006-B016-047	6_73	6	73	16:00:00	0.78387	0.798478	0.44494	0.983233	1.02592	0.583811	0.793979	NA	NA	2.26581	1.29224	0.293003	NA	0.992521	1.00741	1.12756	1.09149	0.784253	1.01027	NA	0.995311	1.24279	1.17703	NA	0.658547	0.938866	1.00009	0.733516	NA	NA	0.729578	NA	NA	0.69031	NA	1.90363	0.622415	0.909219	0.834825	NA	NA	NA	NA	NA
AllSetsAndTransitionsCombined_No0_329	BSLEEP-Samples-B006-B016-134	6_73	6	73	16:00:00	0.955577	1.13345	1.23192	1.18442	1.24158	0.602186	1.31464	NA	NA	2.15303	1.10831	0.35341	NA	1.2448	1.08379	1.05136	0.986698	0.819717	1	NA	0.92615	0.737795	1.16327	NA	0.915974	0.873399	0.801365	0.891797	NA	NA	0.895109	NA	NA	0.384378	NA	1.81212	0.725124	0.806759	0.529101	NA	NA	NA	NA	NA
AllSetsAndTransitionsCombined_No0_330	BSLEEP-Samples-B006-B016-067	6_74	6	74	20:00:00	1.47623	0.548547	0.922408	1.1956	1.13416	0.774633	1.34464	NA	NA	3.75511	1.16779	0.453787	NA	1.78354	0.963499	1.0723	0.892785	0.943213	1.31125	NA	0.941917	0.851504	0.999944	NA	1.0339	0.810084	0.850673	1.10046	NA	NA	0.849355	NA	NA	0.633185	NA	2.16454	0.367034	0.974661	1.16136	NA	NA	NA	NA	NA
AllSetsAndTransitionsCombined_No0_331	BSLEEP-Samples-B006-B016-029	6_74	6	74	20:00:00	0.715025	0.968429	0.98714	1.31859	1.12631	0.751563	2.01394	NA	NA	2.9693	1.51573	0.652853	NA	0.905209	1.00375	1.30921	0.611015	0.959011	1.04251	NA	0.887614	1.14165	1.17116	NA	1.08304	0.971406	1.06338	0.868441	NA	NA	0.933518	NA	NA	0.426565	NA	2.07227	0.372441	0.990058	0.804265	NA	NA	NA	NA	NA
AllSetsAndTransitionsCombined_No0_332	BSLEEP-Samples-B006-B016-131	6_74	6	74	20:00:00	0.613236	1.19398	1.09457	1.29222	0.979728	0.929319	1.23034	NA	NA	3.22963	1.23627	0.820892	NA	1.38284	0.958888	1.06842	0.775948	0.905078	1.03936	NA	0.903271	1.08079	1.24203	NA	0.414533	0.822539	0.780334	1.58551	NA	NA	0.733671	NA	NA	0.99919	NA	2.01944	0.420176	0.957549	0.721399	NA	NA	NA	NA	NA
AllSetsAndTransitionsCombined_No0_333	BSLEEP-Samples-B006-B016-137	6_75	6	75	00:00:00	0.820387	1.04165	0.834477	1.48365	0.862898	1.93163	0.896077	NA	NA	2.63255	1.25989	0.888318	NA	2.14863	0.948085	0.9362	1.00058	1.09758	0.94204	NA	0.760571	1.27597	0.915331	NA	1.32803	0.880393	0.494571	1.20354	NA	NA	0.689691	NA	NA	2.02891	NA	1.60117	0.559596	1.0499	0.626293	NA	NA	NA	NA	NA
AllSetsAndTransitionsCombined_No0_334	BSLEEP-Samples-B006-B016-032	6_75	6	75	00:00:00	1.14748	0.623528	1.09976	1.47357	0.99386	1.87004	1.66725	NA	NA	1.93784	1.17431	0.718823	NA	0.511826	1.13189	0.860395	0.977914	1.16357	0.881276	NA	0.922783	1.22475	1.10843	NA	0.635726	1.07345	0.661758	1.08298	NA	NA	0.794285	NA	NA	1.53412	NA	1.57234	0.656143	0.928146	0.778746	NA	NA	NA	NA	NA
AllSetsAndTransitionsCombined_No0_335	BSLEEP-Samples-B006-B016-089	6_75	6	75	00:00:00	1.44719	0.773362	0.901718	1.59206	0.986153	1.90681	1.70549	NA	NA	2.1977	1.03141	0.817271	NA	0.629108	0.881937	0.959948	1.02454	1.19007	0.845241	NA	0.755854	1.46903	0.918195	NA	0.758922	1.01079	0.469229	1.1086	NA	NA	0.588856	NA	NA	1.30822	NA	1.89341	0.893682	1.01876	0.868171	NA	NA	NA	NA	NA
AllSetsAndTransitionsCombined_No0_336	BSLEEP-Samples-B006-B016-027	6_76	6	76	04:00:00	0.945087	0.574164	1.02584	1.26946	0.872319	1.94435	1.03361	NA	NA	1.47288	0.953772	1.05497	NA	0.98863	1.04366	0.981785	0.923748	1.18723	1.20436	NA	0.994589	1.13061	0.980789	NA	1.01464	1.20704	0.565071	1.31814	NA	NA	0.616533	NA	NA	1.12671	NA	1.37207	0.821583	1.26243	1.12477	NA	NA	NA	NA	NA
AllSetsAndTransitionsCombined_No0_337	BSLEEP-Samples-B006-B016-023	6_76	6	76	04:00:00	1.02615	0.933895	1.34662	1.50512	1.24507	1.73493	1.63807	NA	NA	1.39543	0.901164	0.971364	NA	1.20578	1.02217	0.921954	0.816611	0.927379	0.980742	NA	0.918863	1.15904	1.09823	NA	0.680298	1.12099	0.721256	1.53729	NA	NA	0.69213	NA	NA	1.21335	NA	1.26922	0.80903	1.02507	0.951616	NA	NA	NA	NA	NA
AllSetsAndTransitionsCombined_No0_338	BSLEEP-Samples-B006-B016-128	6_76	6	76	04:00:00	0.762881	1.23571	1.48458	1.35603	1.04548	2.24035	1.09157	NA	NA	1.39643	0.941213	1.27536	NA	1.5733	0.908365	0.998436	0.756888	0.864798	0.974117	NA	0.942589	1.31663	0.672138	NA	0.624354	0.974864	0.564288	1.4935	NA	NA	0.545986	NA	NA	1.26218	NA	1.22354	0.759536	1.21494	1.19903	NA	NA	NA	NA	NA
AllSetsAndTransitionsCombined_No0_339	BSLEEP-Samples-B006-B016-053	6_77	6	77	08:00:00	0.490958	0.684612	0.996953	1.27452	0.915298	1.8224	0.99392	NA	NA	2.03522	1.02933	0.928853	NA	1.5593	1.06172	1.06723	1.00305	0.793458	0.969179	NA	1.2013	1.00747	0.74749	NA	1.52495	1.18616	0.783899	1.77527	NA	NA	0.6624	NA	NA	1.08559	NA	1.35087	0.65528	1.04167	1.16048	NA	NA	NA	NA	NA
AllSetsAndTransitionsCombined_No0_340	BSLEEP-Samples-B006-B016-082	6_77	6	77	08:00:00	0.672857	0.707463	0.998831	1.48784	1.20987	2.10417	0.854174	NA	NA	2.11175	0.874903	0.967196	NA	1.84727	0.82168	1.01608	1.14484	0.700817	1.00117	NA	0.903999	0.917052	1.00975	NA	0.626402	0.993807	0.659837	1.99703	NA	NA	0.782921	NA	NA	1.25256	NA	1.29064	0.544252	1.02155	0.930958	NA	NA	NA	NA	NA
AllSetsAndTransitionsCombined_No0_341	BSLEEP-Samples-B006-B016-076	6_77	6	77	08:00:00	0.98563	1.11444	0.998804	1.39639	1.05004	2.31531	1.20334	NA	NA	2.14688	0.857819	0.96327	NA	1.0012	0.85585	1.07913	0.982345	0.645077	0.946315	NA	0.951596	0.97544	1.05278	NA	0.844641	1.01019	0.641262	1.7954	NA	NA	0.60477	NA	NA	1.28165	NA	1.34442	0.594029	1.17783	1.05443	NA	NA	NA	NA	NA
AllSetsAndTransitionsCombined_No0_342	BSLEEP-Samples-B006-B016-077	6_78	6	78	12:00:00	1.27096	1.43828	1.06957	1.32982	1.1468	1.57734	0.78076	NA	NA	1.89695	0.90101	0.857206	NA	2.49315	0.975106	1.07015	0.983579	1.00648	0.985675	NA	1.16799	0.841386	0.990406	NA	0.61424	0.921427	0.550199	0.877281	NA	NA	1.02255	NA	NA	0.542364	NA	2.38411	1.03977	0.738159	1.02872	NA	NA	NA	NA	NA
AllSetsAndTransitionsCombined_No0_343	BSLEEP-Samples-B006-B016-044	6_78	6	78	12:00:00	0.666491	0.840591	0.769807	1.379	1.08986	1.47962	1.17656	NA	NA	1.60402	0.911677	0.843097	NA	1.59118	0.597446	1.17973	0.977077	1.04627	1.00244	NA	1.07656	1.09046	0.889647	NA	1.0317	1.02367	0.508272	0.78028	NA	NA	0.916755	NA	NA	0.865472	NA	1.86085	0.864663	0.8159	0.454747	NA	NA	NA	NA	NA
AllSetsAndTransitionsCombined_No0_344	BSLEEP-Samples-B006-B016-119	6_78	6	78	12:00:00	0.968291	0.624534	1.24619	1.45836	0.930174	1.88426	0.903806	NA	NA	1.73524	1.2226	0.993185	NA	1.41511	0.736552	1.08922	1.10775	1.04966	1.13235	NA	1.02945	1.00808	1.18968	NA	0.600895	0.916168	0.623691	0.926354	NA	NA	1.06017	NA	NA	0.717199	NA	2.24699	0.868278	1.17729	0.84038	NA	NA	NA	NA	NA
AllSetsAndTransitionsCombined_No0_345	BSLEEP-Samples-B006-B016-088	6_79	6	79	16:00:00	0.999495	1.20075	1.28313	0.967932	0.815101	0.736542	0.947295	NA	NA	1.64955	1.24243	0.851027	NA	1.85212	1.17281	1.50189	1.05893	0.981396	1.26939	NA	1.42642	0.970103	0.843103	NA	0.633496	0.859839	0.617056	0.34768	NA	NA	0.824416	NA	NA	0.726824	NA	1.79712	0.827095	1.29056	1.01426	NA	NA	NA	NA	NA
AllSetsAndTransitionsCombined_No0_346	BSLEEP-Samples-B006-B016-092	6_79	6	79	16:00:00	0.81887	1.04617	1.33219	0.999934	0.974238	0.660441	0.620875	NA	NA	1.80926	1.25301	0.836272	NA	2.1686	1.12262	1.53823	1.08171	0.873585	0.997996	NA	1.15404	0.950945	1.11286	NA	0.965299	0.874194	0.568236	0.526991	NA	NA	1.09363	NA	NA	0.564054	NA	1.3577	0.853486	1.23642	0.561412	NA	NA	NA	NA	NA
AllSetsAndTransitionsCombined_No0_347	BSLEEP-Samples-B006-B016-021	6_79	6	79	16:00:00	0.269821	0.850247	0.521883	0.86447	1.43776	0.696833	1.10023	NA	NA	1.41245	1.3245	0.962812	NA	1.26103	1.16718	1.41886	1.10263	0.862477	1.00392	NA	1.32735	1.06488	1.14601	NA	1.01423	1.43533	0.496952	0.854153	NA	NA	0.703318	NA	NA	0.969369	NA	1.40756	0.96157	1.22532	0.635537	NA	NA	NA	NA	NA
AllSetsAndTransitionsCombined_No0_348	BSLEEP-Samples-B006-B016-031	6_80	6	80	20:00:00	1.54214	0.502676	1.38009	0.936724	0.793187	1.86006	1.75177	NA	NA	2.08525	1.09799	0.672004	NA	2.55807	0.992353	1.44502	1.18402	1.06456	1.11822	NA	1.19071	1.75443	0.977629	NA	0.750473	0.990021	0.481964	1.01218	NA	NA	1.15013	NA	NA	0.468389	NA	1.63416	0.82214	1.29622	1.08716	NA	NA	NA	NA	NA
AllSetsAndTransitionsCombined_No0_349	BSLEEP-Samples-B006-B016-052	6_80	6	80	20:00:00	1.26837	0.475786	1.10818	0.990305	1.02045	1.53899	1.19576	NA	NA	1.99284	1.03913	0.941443	NA	1.60509	1.16616	1.13133	1.14812	1.17868	0.946918	NA	1.17102	1.35189	0.922176	NA	0.794706	0.94115	0.417682	0.989602	NA	NA	1.11752	NA	NA	0.668036	NA	1.49002	0.634407	1.0289	0.866099	NA	NA	NA	NA	NA
AllSetsAndTransitionsCombined_No0_350	BSLEEP-Samples-B006-B016-124	6_80	6	80	20:00:00	1.1738	1.71123	1.14141	0.912275	0.906102	1.81545	1.35931	NA	NA	1.79086	1.3792	0.702456	NA	1.01073	1.01275	1.1027	1.04797	0.992639	0.880216	NA	1.06631	1.42731	0.864324	NA	0.393833	1.14677	0.456228	0.86806	NA	NA	0.996427	NA	NA	0.896883	NA	1.74911	0.776718	1.35695	0.634771	NA	NA	NA	NA	NA
AllSetsAndTransitionsCombined_No0_351	BSLEEP-Samples-B006-B016-118	6_81	6	81	00:00:00	0.82367	0.981072	1.45935	0.564113	0.972895	0.0586211	0.784405	NA	NA	1.52466	1.27896	0.692687	NA	1.48001	1.47567	1.54157	0.781128	0.838758	1.04105	NA	1.35055	1.21078	0.946075	NA	1.84006	1.26142	0.453772	0.34087	NA	NA	1.14425	NA	NA	0.989558	NA	2.54289	1.02164	1.36912	0.658887	NA	NA	NA	NA	NA
AllSetsAndTransitionsCombined_No0_352	BSLEEP-Samples-B006-B016-036	6_81	6	81	00:00:00	0.346783	0.710041	1.17848	0.498783	1.22425	0.0516288	0.864531	NA	NA	1.52635	1.33064	0.659715	NA	1.59755	1.42569	0.978267	0.853635	0.746769	1.1237	NA	1.50085	1.0833	1.03253	NA	1.17507	1.59322	0.482678	0.0862936	NA	NA	1.35853	NA	NA	0.680331	NA	1.70519	1.22511	1.25931	1.03536	NA	NA	NA	NA	NA
AllSetsAndTransitionsCombined_No0_353	BSLEEP-Samples-B006-B016-110	6_81	6	81	00:00:00	0.584045	1.61449	1.1603	0.572337	1.05052	0.056196	0.999855	NA	NA	1.41789	1.26639	0.64176	NA	1.69863	1.3029	1.12434	0.859898	0.836464	1.04605	NA	1.58143	1.08301	0.871491	NA	1.10319	1.16632	0.525958	0.49148	NA	NA	1.27571	NA	NA	0.527701	NA	1.64232	0.935798	1.21939	0.800884	NA	NA	NA	NA	NA
AllSetsAndTransitionsCombined_No0_354	BSLEEP-Samples-B006-B016-080	6_82	6	82	04:00:00	1.14582	0.780126	1.56797	0.937866	0.911311	0.219477	1.68593	NA	NA	2.1778	0.969129	0.353938	NA	1.22484	0.942419	1.16412	0.904056	0.763394	1.17342	NA	1.33906	1.06433	0.926725	NA	0.919684	0.78999	0.784407	0.567754	NA	NA	0.996757	NA	NA	0.616066	NA	2.23949	0.966222	1.00324	1.00356	NA	NA	NA	NA	NA
AllSetsAndTransitionsCombined_No0_355	BSLEEP-Samples-B006-B016-024	6_82	6	82	04:00:00	0.229213	0.783938	0.831834	0.890684	1.43766	0.185255	0.977009	NA	NA	2.05352	0.827937	0.470937	NA	1.6302	1.03426	1.16812	0.965798	0.722329	1.12339	NA	1.04285	0.773833	1.01922	NA	0.927206	1.04074	0.838683	0.375855	NA	NA	1.48817	NA	NA	0.221094	NA	2.06246	0.958648	1.00244	1.01273	NA	NA	NA	NA	NA
AllSetsAndTransitionsCombined_No0_356	BSLEEP-Samples-B006-B016-112	6_82	6	82	04:00:00	1.00291	1.18425	0.598728	0.913027	0.898543	0.177925	1.15416	NA	NA	1.97032	0.923117	0.343058	NA	1.26939	0.997087	1.15841	0.938407	0.836571	1.01946	NA	1.06011	0.924191	1.02919	NA	0.837664	0.607438	0.907585	0.430458	NA	NA	1.39175	NA	NA	0.623164	NA	1.7096	0.888427	1.16256	0.84119	NA	NA	NA	NA	NA
AllSetsAndTransitionsCombined_No0_357	BSLEEP-Samples-B006-B016-101	6_83	6	83	08:00:00	0.963036	1.00401	0.630829	1.07747	1.26272	0.673795	1.30107	NA	NA	1.51398	1.28331	0.911397	NA	0.901022	1.12481	1.09136	1.21867	0.871496	1.03701	NA	1.09546	0.86928	1.30287	NA	0.726796	0.722979	0.658553	0.615604	NA	NA	0.859308	NA	NA	0.568545	NA	1.14865	0.668626	1.18487	1.4848	NA	NA	NA	NA	NA
AllSetsAndTransitionsCombined_No0_358	BSLEEP-Samples-B006-B016-122	6_83	6	83	08:00:00	1.26823	1.25845	0.997306	1.16459	0.655031	0.72572	1.15841	NA	NA	1.50833	1.34294	0.948754	NA	2.08282	0.966245	1.32751	1.14978	0.862173	1.26666	NA	1.0028	1.03922	1.0205	NA	0.952373	1.17344	0.832502	0.435058	NA	NA	0.811334	NA	NA	1.72835	NA	1.26157	0.782322	1.22182	1.00377	NA	NA	NA	NA	NA
AllSetsAndTransitionsCombined_No0_359	BSLEEP-Samples-B006-B016-063	6_83	6	83	08:00:00	0.377217	0.7166	1.12547	1.22924	1.62566	0.634462	1.96828	NA	NA	1.65664	1.43808	1.08939	NA	1.45593	0.909396	1.12508	1.01236	0.862037	1.06349	NA	0.945577	0.936013	1.01131	NA	1.41529	1.01727	0.797992	0.576612	NA	NA	0.72859	NA	NA	0.802947	NA	2.01675	0.668944	1.09651	1.21282	NA	NA	NA	NA	NA
AllSetsAndTransitionsCombined_No0_360	BSLEEP-Samples-B006-B016-083	QC10	QC	QC	QC	1.17551	0.887588	1.37196	1.02515	1.25135	0.958412	0.648985	NA	NA	2.20742	0.991861	0.933063	NA	0.677026	0.990322	1.29337	1.08397	1.03172	0.913023	NA	1.05953	1.00495	1.12705	NA	0.783118	1.03217	0.984977	0.969265	NA	NA	0.878051	NA	NA	1.18064	NA	2.0967	0.910879	1.02569	1.26013	NA	NA	NA	NA	NA
AllSetsAndTransitionsCombined_No0_361	BSLEEP-Samples-B006-B016-094	QC11	QC	QC	QC	1.27674	1.03369	0.708677	0.9597	1.04669	1.11184	0.722433	NA	NA	1.98827	0.908887	0.890168	NA	1.26803	0.969217	1.12326	0.635194	1.11161	0.84583	NA	1.00706	1.02105	0.986888	NA	0.886465	0.890305	1.17256	1.18435	NA	NA	0.992936	NA	NA	0.632342	NA	2.16098	0.988727	1.21479	0.920494	NA	NA	NA	NA	NA
AllSetsAndTransitionsCombined_No0_362	BSLEEP-Samples-B006-B016-105	QC12	QC	QC	QC	1.11524	0.924557	0.993201	1.07852	1.01479	1.01908	0.913731	NA	NA	2.15723	1.05647	0.970234	NA	1.18282	1.24695	1.03099	0.816548	0.940383	0.923586	NA	1.0054	1.07877	0.95575	NA	1.26554	1.0647	0.976978	1.15274	NA	NA	1.24176	NA	NA	0.764965	NA	1.75679	1.06915	0.96878	1.01277	NA	NA	NA	NA	NA
AllSetsAndTransitionsCombined_No0_363	BSLEEP-Samples-B006-B016-116	QC13	QC	QC	QC	0.543773	1.14697	1.2074	1.04261	1.03708	0.989759	0.878055	NA	NA	2.14615	0.955926	1.17826	NA	1.12259	0.972676	1.03106	1.0787	1.05778	0.968104	NA	1.08358	1.22161	1.10818	NA	0.744661	0.954513	0.879884	0.850954	NA	NA	0.932333	NA	NA	1.08765	NA	1.94283	0.915114	1.00927	1.12903	NA	NA	NA	NA	NA
AllSetsAndTransitionsCombined_No0_364	BSLEEP-Samples-B006-B016-127	QC14	QC	QC	QC	1.39108	0.768556	1.29454	0.984775	0.962653	0.970482	0.798983	NA	NA	1.72985	0.894444	1.23278	NA	0.52049	1.0755	1.07093	1.04884	1.10161	0.956161	NA	0.979903	0.973951	0.981734	NA	0.959024	1.26488	1.1059	1.23932	NA	NA	0.944239	NA	NA	0.88055	NA	1.96108	1.03687	1.10407	0.960098	NA	NA	NA	NA	NA
AllSetsAndTransitionsCombined_No0_365	BSLEEP-Samples-B006-B016-138	QC15	QC	QC	QC	0.812945	1.04841	1.32945	1.0061	0.906103	0.969926	1.12538	NA	NA	1.99111	0.953356	1.09202	NA	1.17678	1.02373	0.964787	0.985428	1.0044	1.0363	NA	0.867063	0.917949	0.985815	NA	1.15565	1.17121	0.637489	1.22737	NA	NA	0.783353	NA	NA	1.16036	NA	1.83237	1.00099	0.955112	1.30978	NA	NA	NA	NA	NA
AllSetsAndTransitionsCombined_No0_366	BSLEEP-Samples-B006-B016-143	QC16	QC	QC	QC	1.16567	0.986722	0.956375	0.94525	0.759205	1.07116	1.05666	NA	NA	1.95894	1.12183	0.883925	NA	1.11848	0.997687	1.16627	0.929509	1.15799	1.02153	NA	0.924361	1.11869	1.00068	NA	1.3912	1.16437	0.816227	0.546814	NA	NA	0.907969	NA	NA	1.1609	NA	1.98737	1.14718	0.968709	0.806501	NA	NA	NA	NA	NA
AllSetsAndTransitionsCombined_No0_367	BSLEEP-Samples-B006-B016-017	QC4	QC	QC	QC	0.835197	0.897297	0.93106	1.10098	0.954749	0.922329	1.20942	NA	NA	1.6895	1.00398	1.14302	NA	1.27418	0.947181	0.951689	1.07514	0.963478	0.967934	NA	1.05615	0.955106	1.00418	NA	0.79602	0.989214	1.19518	0.950002	NA	NA	0.954523	NA	NA	0.855659	NA	1.89787	1.20373	1.16882	0.943514	NA	NA	NA	NA	NA
AllSetsAndTransitionsCombined_No0_368	BSLEEP-Samples-B006-B016-028	QC5	QC	QC	QC	1.04747	0.872639	0.966387	0.9494	0.994993	1.10178	0.860209	NA	NA	1.63073	1.08598	1.01019	NA	1.45104	1.23218	0.994569	1.00812	0.976279	1.04551	NA	0.952616	0.94302	0.990836	NA	1.91808	1.32063	1.02981	1.35125	NA	NA	0.959459	NA	NA	1.02899	NA	1.98057	0.990045	0.997395	0.800025	NA	NA	NA	NA	NA
AllSetsAndTransitionsCombined_No0_369	BSLEEP-Samples-B006-B016-039	QC6	QC	QC	QC	1.04956	1.4247	1.55006	0.895207	1.01534	1.18028	0.989924	NA	NA	1.9633	0.987544	0.85739	NA	1.07392	1.00385	0.985399	1.31205	1.07628	1.02863	NA	0.973816	1.04034	1.02437	NA	0.848828	1.1068	0.962374	0.893328	NA	NA	1.05849	NA	NA	1.42514	NA	1.99474	0.966706	1.02681	1.10681	NA	NA	NA	NA	NA
AllSetsAndTransitionsCombined_No0_370	BSLEEP-Samples-B006-B016-050	QC7	QC	QC	QC	1.39964	1.3527	1.33147	0.951817	0.875341	0.987463	1.11916	NA	NA	2.31341	0.899165	0.987	NA	0.829143	0.99347	0.992226	1.22425	0.652378	1.08532	NA	0.842016	1.06159	1.04979	NA	0.948547	1.13419	0.957542	0.98917	NA	NA	0.965431	NA	NA	0.935369	NA	1.87616	1.07972	0.980132	1.15461	NA	NA	NA	NA	NA
AllSetsAndTransitionsCombined_No0_371	BSLEEP-Samples-B006-B016-061	QC8	QC	QC	QC	0.937775	1.0181	0.664827	1.05745	0.88053	1.12098	1.13383	NA	NA	2.1715	0.893779	1.08751	NA	0.758875	0.958166	1.2839	1.04386	0.769294	0.933277	NA	0.949991	0.972956	1.10397	NA	0.688332	0.916548	1.12582	1.01802	NA	NA	0.95404	NA	NA	1.39661	NA	2.03016	0.965561	1.04323	0.787189	NA	NA	NA	NA	NA
AllSetsAndTransitionsCombined_No0_372	BSLEEP-Samples-B006-B016-072	QC9	QC	QC	QC	0.620666	0.986726	0.621321	1.00291	1.12263	0.919512	1.019	NA	NA	2.21889	1.14208	0.983245	NA	0.858736	0.997247	0.979653	1.00275	1.03283	1.05835	NA	0.988319	1.03669	1.1952	NA	1.22689	0.913662	0.947684	0.928399	NA	NA	1.01223	NA	NA	0.428124	NA	2.02132	0.900977	0.91816	1.41986	NA	NA	NA	NA	NA
AllSetsAndTransitionsCombined_No0_373	BSLEEP- Samples-B007-B020-121	20_77	20	77	08:00:00	1.57951	1.08664	NA	0.792113	0.923023	1.48976	0.858771	NA	NA	1.85787	1.11565	1.40586	0.077434	NA	0.996422	1.16214	1.01519	0.782911	1.12488	0.968264	1.02154	0.782687	1.10719	0.694232	NA	1.22191	0.652196	2.98598	NA	2.43913	0.836032	NA	NA	NA	NA	1.90965	0.851846	1.05538	0.964342	NA	NA	NA	NA	NA
AllSetsAndTransitionsCombined_No0_374	BSLEEP- Samples-B007-B020-117	20_77	20	77	08:00:00	0.445802	0.896166	NA	0.773221	1.08568	1.67533	0.888686	NA	NA	1.91707	1.12483	1.04655	0.172849	NA	1.02998	1.24821	0.933128	0.768242	1.29498	0.820783	1.05587	0.760022	1.07335	0.337233	NA	1.04175	0.697385	3.45542	NA	2.711	0.771509	NA	NA	NA	NA	1.44512	0.885703	1.02146	1.34308	NA	NA	NA	NA	NA
AllSetsAndTransitionsCombined_No0_375	BSLEEP- Samples-B007-B020-025	20_77	20	77	08:00:00	0.833906	0.897795	NA	0.834055	0.843224	1.69988	1.06961	NA	NA	1.28495	1.15985	1.29523	0.104786	NA	1.09649	1.35022	1	0.804784	1.20542	0.851328	1.1029	0.770244	1.03805	0.464338	NA	1.08929	0.882708	3.52051	NA	3.3811	0.791362	NA	NA	NA	NA	1.67062	0.885437	1.18236	1.29176	NA	NA	NA	NA	NA
AllSetsAndTransitionsCombined_No0_376	BSLEEP- Samples-B007-B020-069	20_78	20	78	12:00:00	0.951668	1	NA	0.842267	1.28451	0.809369	0.783918	NA	NA	2.11696	1.15404	1.05956	1.48014	NA	1.01383	1.14452	0.803869	0.785175	1.13619	1.51248	0.822009	0.633632	0.916828	1.26296	NA	1.20137	1.34214	2.59591	NA	0.849116	1.03573	NA	NA	NA	NA	1.96582	0.799643	0.898295	0.983589	NA	NA	NA	NA	NA
AllSetsAndTransitionsCombined_No0_377	BSLEEP- Samples-B007-B020-112	20_78	20	78	12:00:00	1.28582	1.0483	NA	0.752089	0.933393	0.717154	0.687562	NA	NA	2.4322	1.2048	1.11477	1.53171	NA	0.980276	1.23895	0.899462	0.863178	1.0062	1.29711	0.83079	0.652909	0.94495	1.56742	NA	1.1314	1.22974	2.51539	NA	0.776558	0.963089	NA	NA	NA	NA	2.00212	0.774277	0.983622	0.91966	NA	NA	NA	NA	NA
AllSetsAndTransitionsCombined_No0_378	BSLEEP- Samples-B007-B020-136	20_78	20	78	12:00:00	1.28369	1.06637	NA	0.639791	1.07502	0.690711	0.844832	NA	NA	2.39381	1.16666	1.05617	1.30678	NA	1	1.16644	0.890274	0.863838	1.11338	1.34677	0.92806	0.601334	0.903418	1.41351	NA	1.12961	1.22446	1.69662	NA	0.82547	1.06524	NA	NA	NA	NA	1.92084	0.78722	0.874284	0.891719	NA	NA	NA	NA	NA
AllSetsAndTransitionsCombined_No0_379	BSLEEP- Samples-B007-B020-108	20_79	20	79	16:00:00	1.19473	1	NA	0.593966	1.32115	0.731697	1.37823	NA	NA	2.14943	1.10636	0.956514	3.02603	NA	1.08362	1.15883	1.06951	0.753883	1.10919	0.94362	0.752938	1.08191	0.958715	1.30806	NA	0.913623	1.31672	1.50583	NA	1.58416	0.937872	NA	NA	NA	NA	1.61945	0.890506	0.971816	1.09586	NA	NA	NA	NA	NA
AllSetsAndTransitionsCombined_No0_380	BSLEEP- Samples-B007-B020-081	20_79	20	79	16:00:00	0.566515	1.25891	NA	0.722557	0.939672	0.750292	1.15005	NA	NA	1.6776	1.14606	0.992142	2.32417	NA	1.02522	1.09425	1.13977	0.760954	1.04406	1.10864	0.877688	0.963736	1.04763	1.2285	NA	1.01164	1.4236	1.66294	NA	0.94381	1.15569	NA	NA	NA	NA	1.67738	0.875208	0.94235	0.892764	NA	NA	NA	NA	NA
AllSetsAndTransitionsCombined_No0_381	BSLEEP- Samples-B007-B020-098	20_79	20	79	16:00:00	0.815034	1.21156	NA	0.755606	1.04236	0.812143	1.2557	NA	NA	2.18704	1.20601	0.942325	2.64577	NA	1.05701	1.08893	1.17377	0.81454	1.00303	0.964644	0.786355	0.973248	1	1.82939	NA	0.941105	1.3169	1.32955	NA	1.04488	1.12161	NA	NA	NA	NA	1.82144	0.809415	0.903889	0.929854	NA	NA	NA	NA	NA
AllSetsAndTransitionsCombined_No0_382	BSLEEP- Samples-B007-B020-042	20_80	20	80	20:00:00	0.111931	0.838826	NA	0.610232	0.283566	1.14785	1.7468	NA	NA	1.77842	1.15197	0.850518	1.13615	NA	1.02691	1.28134	0.893362	0.848217	0.865802	0.644541	0.959121	0.947723	0.918781	1.26521	NA	0.860435	0.754233	2.04345	NA	1.77243	1.44385	NA	NA	NA	NA	1.21156	0.720363	0.914391	1.21689	NA	NA	NA	NA	NA
AllSetsAndTransitionsCombined_No0_383	BSLEEP- Samples-B007-B020-073	20_80	20	80	20:00:00	0.67205	0.86045	NA	1.02263	1.08122	1.14027	0.93314	NA	NA	2.21008	1.07319	1.15836	1.18077	NA	1.0806	1.13598	0.840909	0.858859	0.792393	1.02879	0.732964	1	0.921923	1.28099	NA	0.989216	0.86571	1.67768	NA	0.74277	1.27155	NA	NA	NA	NA	1.77041	0.61642	0.833432	1.11718	NA	NA	NA	NA	NA
AllSetsAndTransitionsCombined_No0_384	BSLEEP- Samples-B007-B020-054	20_80	20	80	20:00:00	1.11169	1.34346	NA	0.794007	0.494692	1.09035	1.05207	NA	NA	2.02069	1.04657	1.05353	0.893918	NA	1.10833	1.19376	0.862491	0.857303	0.868492	0.737904	0.836982	1.06506	0.892331	0.856353	NA	0.860429	0.599597	1.92972	NA	1.6204	1.24001	NA	NA	NA	NA	1.90683	0.659113	0.918545	0.885907	NA	NA	NA	NA	NA
AllSetsAndTransitionsCombined_No0_385	BSLEEP- Samples-B007-B020-020	20_81	20	81	00:00:00	0.911003	0.908068	NA	0.721845	1.1633	0.887626	0.98804	NA	NA	2.01873	1	1.00271	3.04162	NA	1.03574	1.21638	1.00535	0.963912	1.07284	0.774915	1.19943	0.859181	1.00522	1.06586	NA	0.964115	1.36395	2.038	NA	0.895245	1.33106	NA	NA	NA	NA	2.38323	1.11645	0.995062	1.18798	NA	NA	NA	NA	NA
AllSetsAndTransitionsCombined_No0_386	BSLEEP- Samples-B007-B020-129	20_81	20	81	00:00:00	0.926698	1.31392	NA	0.886273	0.88684	0.799239	1.24655	NA	NA	2.25337	0.987799	1.11458	3.2051	NA	0.971575	1.16958	1.06687	0.983537	0.982685	1.08489	1.01637	0.976015	0.899651	1.32085	NA	1.05127	1.03332	1.73577	NA	0.732231	1.45948	NA	NA	NA	NA	2.46487	1.27341	0.932838	1.21922	NA	NA	NA	NA	NA
AllSetsAndTransitionsCombined_No0_387	BSLEEP- Samples-B007-B020-135	20_81	20	81	00:00:00	1.16312	0.837116	NA	0.847287	1.00812	0.815556	0.899659	NA	NA	2.28058	0.934454	1.15683	3.10941	NA	1.06789	1.23163	1.01748	0.951487	1.079	0.958131	1.07955	0.87911	0.880893	1.00064	NA	0.986393	1.15466	1.25667	NA	1.69709	1.57376	NA	NA	NA	NA	2.04409	1.27522	0.926384	1.08604	NA	NA	NA	NA	NA
AllSetsAndTransitionsCombined_No0_388	BSLEEP- Samples-B007-B020-059	20_82	20	82	04:00:00	0.466952	1.54637	NA	0.77289	0.89945	0.627163	1.35886	NA	NA	1.6595	0.986316	1.04229	3.28463	NA	1.04694	1.11123	1	0.606038	1.07967	1.07441	0.995804	0.862126	0.949906	0.376162	NA	1.06997	1.32873	1.36978	NA	0.923017	1.19129	NA	NA	NA	NA	1.64758	0.991169	1.02103	0.969163	NA	NA	NA	NA	NA
AllSetsAndTransitionsCombined_No0_389	BSLEEP- Samples-B007-B020-110	20_82	20	82	04:00:00	0.732592	1.33564	NA	0.683802	1.33309	0.619375	1.19474	NA	NA	1.73921	0.965868	0.866494	5.27188	NA	1.08152	1.27167	1.01484	0.558321	1.13436	0.884489	0.976337	0.76874	0.982381	0.444961	NA	1.02008	1.34233	1.12703	NA	1.78468	1.38511	NA	NA	NA	NA	1.89932	0.901153	1	1.13187	NA	NA	NA	NA	NA
AllSetsAndTransitionsCombined_No0_390	BSLEEP- Samples-B007-B020-049	20_82	20	82	04:00:00	1.49309	1.11554	NA	0.671623	0.961605	0.699886	1.2431	NA	NA	1.68327	0.955333	0.925337	3.34574	NA	1	1.18238	1.08154	0.581866	1.0913	0.973233	1.05923	0.78443	1.02689	0.544695	NA	1.08771	1.40375	2.02872	NA	1.02257	1.22275	NA	NA	NA	NA	1.70976	0.935252	0.988724	1.07489	NA	NA	NA	NA	NA
AllSetsAndTransitionsCombined_No0_391	BSLEEP- Samples-B007-B020-132	20_83	20	83	08:00:00	1.12144	0.839217	NA	0.841301	1.64061	1.4842	1.23794	NA	NA	2.0907	0.875087	1.20537	0.783495	NA	1	0.992288	1.08597	0.751395	1.24524	0.933037	0.953975	0.889809	0.965214	0.472758	NA	1.21543	1.00008	2.28529	NA	1.04143	0.892718	NA	NA	NA	NA	1.69546	1.07285	1.02173	1.14759	NA	NA	NA	NA	NA
AllSetsAndTransitionsCombined_No0_392	BSLEEP- Samples-B007-B020-052	20_83	20	83	08:00:00	0.713949	1.5145	NA	0.708805	0.771999	1.13216	1.06805	NA	NA	1.09339	0.927751	1	0.788706	NA	0.936635	1.02184	1.04065	0.695937	1.32069	0.653905	0.890008	0.721892	1.17342	0.490299	NA	1.20098	0.969747	1.44367	NA	1.36154	0.819393	NA	NA	NA	NA	1.4259	1.13228	1.08121	1.11831	NA	NA	NA	NA	NA
AllSetsAndTransitionsCombined_No0_393	BSLEEP- Samples-B007-B020-120	20_83	20	83	08:00:00	0.72998	0.562	NA	0.879564	1.32239	1.20462	0.866036	NA	NA	1.73131	0.919581	1.17914	1	NA	0.961737	1.07278	1.0445	0.726842	1.30209	0.848549	0.934146	0.803409	1.12451	0.535945	NA	1.09849	0.977219	2.18261	NA	2.24431	0.709675	NA	NA	NA	NA	1.81468	1.10363	1.16224	1.11383	NA	NA	NA	NA	NA
AllSetsAndTransitionsCombined_No0_394	BSLEEP- Samples-B007-B020-031	20_85	20	85	16:00:00	1.15766	1.07131	NA	0.787699	1.254	1.00447	0.975361	NA	NA	2.0686	1.04262	0.848975	6.79953	NA	1.03519	1.19661	0.971863	0.728996	1.09755	0.875569	0.977824	0.681262	1	0.652008	NA	0.931799	0.999473	0.905807	NA	1.06181	1.98639	NA	NA	NA	NA	1.74225	0.9585	1.20247	1.07512	NA	NA	NA	NA	NA
AllSetsAndTransitionsCombined_No0_395	BSLEEP- Samples-B007-B020-019	20_85	20	85	16:00:00	0.848361	0.83973	NA	0.667373	1.16283	1.12334	1.14116	NA	NA	2.10523	1.13145	0.818922	6.88821	NA	0.983711	1.24233	1.15213	0.687588	1.14987	0.843213	1.0295	0.726848	0.832329	0.856758	NA	0.941463	0.767788	0.753044	NA	0.539787	2.0397	NA	NA	NA	NA	1.67495	0.990104	1.12696	0.920879	NA	NA	NA	NA	NA
AllSetsAndTransitionsCombined_No0_396	BSLEEP- Samples-B007-B020-128	20_85	20	85	16:00:00	1.13361	0.851038	NA	0.726612	1.3819	1.09927	0.818703	NA	NA	2.32631	1.20419	1.14594	9.43485	NA	1.0496	1.17393	1.09913	0.669369	1.0295	1.22007	0.969566	0.721876	1	0.969663	NA	1.05342	0.880883	0.458786	NA	0.875761	2.41489	NA	NA	NA	NA	1.47057	0.99968	1.12112	1.18802	NA	NA	NA	NA	NA
AllSetsAndTransitionsCombined_No0_397	BSLEEP- Samples-B007-B020-080	20_86	20	86	20:00:00	1.55161	1.511	NA	0.790127	0.89551	0.899424	0.658597	NA	NA	2.97072	1.15812	1.12201	4.14958	NA	1.01937	1.21442	1.00105	0.608914	1.04439	1.60112	0.946096	1.01447	0.97461	0.924586	NA	1.11513	1.39113	0.659144	NA	0.908834	1.63687	NA	NA	NA	NA	1.66602	1.19474	0.970263	1.14909	NA	NA	NA	NA	NA
AllSetsAndTransitionsCombined_No0_398	BSLEEP- Samples-B007-B020-097	20_86	20	86	20:00:00	1.46084	1.10986	NA	0.67761	0.876954	0.83256	0.823819	NA	NA	2.56393	1.16349	0.921537	4.03542	NA	1.04389	1.25767	0.973801	0.618585	1.1065	1.23348	1.02723	0.99812	0.976963	1	NA	0.922077	1.37249	0.88942	NA	0.689593	1.36655	NA	NA	NA	NA	1.75168	1.24924	1.04564	1.33925	NA	NA	NA	NA	NA
AllSetsAndTransitionsCombined_No0_399	BSLEEP- Samples-B007-B020-113	20_86	20	86	20:00:00	1.02856	0.862293	NA	0.656611	1.11321	0.862151	0.545721	NA	NA	2.58426	1.18952	0.771324	5.05795	NA	1.14374	1.29417	1.04338	0.622595	1.15746	1.09255	1.04257	1.12465	0.925523	1.0608	NA	0.948872	1.22283	0.513345	NA	0.482638	1.37448	NA	NA	NA	NA	1.93973	1.19316	1.09528	1.37533	NA	NA	NA	NA	NA
AllSetsAndTransitionsCombined_No0_400	BSLEEP- Samples-B007-B020-048	20_87	20	87	00:00:00	NA	NA	NA	0.691506	1.27374	1.13356	1.00565	NA	NA	1.62968	1.01978	1.36449	0.0720199	NA	0.960188	1.21424	1.50875	0.812895	1.07376	0.546897	1.16439	0.812858	0.915788	1.01228	NA	0.959632	1.23105	0.0153355	NA	0.0160374	2.47569	NA	NA	NA	NA	2.09946	2.16111	1.0831	1.09862	NA	NA	NA	NA	NA
AllSetsAndTransitionsCombined_No0_401	BSLEEP- Samples-B007-B020-101	20_87	20	87	00:00:00	1.10126	1.40339	NA	0.823525	1.38413	1.37131	0.587498	NA	NA	1.78828	0.943545	1.19141	0.0175272	NA	0.961717	1.07216	1.44466	0.879517	1.00321	0.73865	1.16033	0.850048	0.913799	0.963592	NA	0.937047	1.21057	0.80254	NA	0.636135	2.29112	NA	NA	NA	NA	2.56379	2.01783	1.08091	1.36742	NA	NA	NA	NA	NA
AllSetsAndTransitionsCombined_No0_402	BSLEEP- Samples-B007-B020-034	20_87	20	87	00:00:00	0.815443	1.11877	NA	0.715798	1.49301	1.15027	0.971787	NA	NA	1.58554	1.05202	1.00691	0.0730922	NA	1	1.1748	1.34863	0.921006	1.05506	0.467247	1.15557	0.827103	0.935829	0.821819	NA	0.954804	1.2534	0.812192	NA	0.707286	2.30551	NA	NA	NA	NA	2.58064	2.428	1.07236	1.1756	NA	NA	NA	NA	NA
AllSetsAndTransitionsCombined_No0_403	BSLEEP- Samples-B007-B020-032	20_88	20	88	04:00:00	1.21953	1.50047	NA	0.751823	1.32482	1.44521	1.04331	NA	NA	1.54178	0.791795	0.782188	1.88102	NA	0.992446	1	1.13938	0.726459	1.18505	0.61634	1.18868	0.846804	0.944311	0.728572	NA	1.00294	0.828609	1.47382	NA	1.0738	1.28237	NA	NA	NA	NA	2.08305	1.87255	1.05558	0.860464	NA	NA	NA	NA	NA
AllSetsAndTransitionsCombined_No0_404	BSLEEP- Samples-B007-B020-040	20_88	20	88	04:00:00	0.696087	1.24937	NA	0.662064	1.14502	1.38312	1.40895	NA	NA	1.54414	0.765461	0.915487	1.74959	NA	0.899767	0.969525	1.11068	0.71451	1.10743	0.609579	1.08615	0.796227	0.826612	0.60696	NA	1.18967	0.789926	1.2173	NA	1.20116	1.11336	NA	NA	NA	NA	1.78358	1.74371	1.07832	1.33794	NA	NA	NA	NA	NA
AllSetsAndTransitionsCombined_No0_405	BSLEEP- Samples-B007-B020-091	20_88	20	88	04:00:00	0.887048	1.07594	NA	0.758638	1.48707	1.45604	0.900451	NA	NA	1.95222	0.769043	1.13515	1.18443	NA	0.896336	1.01637	1.06557	0.776668	1.07269	0.730057	1.09246	0.916564	0.945881	0.713937	NA	1.15158	0.847084	1.20293	NA	1.0337	1.14169	NA	NA	NA	NA	1.55402	1.64144	1.01888	1.12883	NA	NA	NA	NA	NA
AllSetsAndTransitionsCombined_No0_406	BSLEEP- Samples-B007-B020-067	20_89	20	89	08:00:00	0.473807	1.23707	NA	0.747859	1.2869	0.995613	1.11544	NA	NA	2.14826	0.926195	1.19098	0.441645	NA	1.05121	1.07047	1.20287	0.682208	1.22402	1.2081	1.05795	0.874598	1.05806	0.463119	NA	1.42747	2.06944	0.849311	NA	0.695843	0.638352	NA	NA	NA	NA	1.4286	1.86446	1.10326	1.36246	NA	NA	NA	NA	NA
AllSetsAndTransitionsCombined_No0_407	BSLEEP- Samples-B007-B020-106	20_89	20	89	08:00:00	1	1.14079	NA	0.77183	1.54035	1.01734	0.698804	NA	NA	1.60328	0.861328	1.03022	0.51917	NA	0.992871	1.01133	1.18563	0.645092	1.33842	1.05567	0.992451	0.832734	1.02576	0.566643	NA	1.21068	1.70319	1.21528	NA	1.42349	0.707883	NA	NA	NA	NA	1.8843	1.72539	1.05075	1.15968	NA	NA	NA	NA	NA
AllSetsAndTransitionsCombined_No0_408	BSLEEP- Samples-B007-B020-118	20_89	20	89	08:00:00	1.0675	0.925111	NA	0.740561	1.29581	1.02636	0.986198	NA	NA	1.84446	0.906049	1.26907	0.985525	NA	1.16526	1.04433	1.22628	0.644148	1.36463	0.9689	1.04588	0.802403	1	0.47517	NA	1.34459	1.94616	1.15313	NA	1.62814	0.669744	NA	NA	NA	NA	1.77804	1.7779	1.28588	1.14417	NA	NA	NA	NA	NA
AllSetsAndTransitionsCombined_No0_409	BSLEEP- Samples-B007-B020-027	20_90	20	90	12:00:00	1.35886	0.905249	NA	0.751942	0.960962	1.17272	1	NA	NA	2.40804	0.916945	0.716381	0.639217	NA	1.07399	1.2346	1.57806	0.666537	1.04298	0.773664	0.829397	0.775319	0.872028	0.98889	NA	0.998835	1.07367	0.733352	NA	1.0162	1.52434	NA	NA	NA	NA	1.45873	1.86195	1.00873	1.06583	NA	NA	NA	NA	NA
AllSetsAndTransitionsCombined_No0_410	BSLEEP- Samples-B007-B020-021	20_90	20	90	12:00:00	0.537426	0.965186	NA	0.773592	1.31459	1.27972	1.15242	NA	NA	2.18765	0.966129	1.01596	0.753246	NA	1.10691	1.24888	1.61962	0.721152	1.10316	0.675684	0.864852	0.800366	0.967139	1.34608	NA	0.979452	1.16721	0.859509	NA	0.766882	1.34941	NA	NA	NA	NA	1.45317	2.04777	0.961402	1.03071	NA	NA	NA	NA	NA
AllSetsAndTransitionsCombined_No0_411	BSLEEP- Samples-B007-B020-038	20_90	20	90	12:00:00	1.06834	1.20099	NA	0.774829	1.27015	1.1338	0.786302	NA	NA	2.53696	0.946924	0.955326	0.792594	NA	1.0204	1.20861	1.61507	0.69739	1.14913	0.81499	0.8521	0.794816	0.972322	1.00284	NA	0.992494	0.93102	0.564939	NA	0.868782	1.31465	NA	NA	NA	NA	1.93007	1.90334	0.880576	0.988212	NA	NA	NA	NA	NA
AllSetsAndTransitionsCombined_No0_412	BSLEEP- Samples-B007-B020-030	20_91	20	91	16:00:00	0.271847	1.00889	NA	0.554122	1.36262	0.201302	1.56574	NA	NA	2.50589	0.982476	0.653051	3.80596	NA	1.04297	1.21159	1.24201	0.592361	1.31321	0.813108	0.699193	1	0.912048	0.973673	NA	0.844187	1.37207	0.525482	NA	0.657626	1.18607	NA	NA	NA	NA	1.1478	1.44124	1.05643	1.05969	NA	NA	NA	NA	NA
AllSetsAndTransitionsCombined_No0_413	BSLEEP- Samples-B007-B020-133	20_91	20	91	16:00:00	0.841369	1.14632	NA	0.413064	1.64287	0.251013	1.194	NA	NA	2.19595	1.11076	0.989579	4.77391	NA	1.13052	1.17165	1.32957	0.572891	1.39126	0.837999	0.891856	1.08942	1	0.8401	NA	1.05238	1.17868	1.39196	NA	0.982592	1.26446	NA	NA	NA	NA	2.13181	1.6377	1.13099	0.990201	NA	NA	NA	NA	NA
AllSetsAndTransitionsCombined_No0_414	BSLEEP- Samples-B007-B020-044	20_91	20	91	16:00:00	0.630299	1.44007	NA	0.386866	1.01154	0.263988	1.25145	NA	NA	2.17475	1.13206	1	3.62748	NA	1.08406	1.27334	1.28915	0.552818	1.29284	0.749806	0.823982	1.05235	0.918946	0.589463	NA	0.968612	1.32327	0.91934	NA	0.649272	1.12759	NA	NA	NA	NA	1.45883	1.48016	1.0972	0.97378	NA	NA	NA	NA	NA
AllSetsAndTransitionsCombined_No0_415	BSLEEP- Samples-B007-B020-122	20_92	20	92	20:00:00	0.97259	0.744062	NA	0.611206	0.982627	1.33708	0.946408	NA	NA	2.35969	1.08221	1.06315	4.85826	NA	1.25928	1.12948	1.15956	0.577504	1.11968	1.06165	0.650882	1.1988	0.957443	0.739635	NA	1.05724	1	1.176	NA	1.15816	1.11429	NA	NA	NA	NA	1.67144	1.4513	1.01538	1.11272	NA	NA	NA	NA	NA
AllSetsAndTransitionsCombined_No0_416	BSLEEP- Samples-B007-B020-064	20_92	20	92	20:00:00	1.01262	1.29535	NA	0.727185	0.941128	1.31666	0.96519	NA	NA	2.62843	0.993345	0.913306	3.1475	NA	1.05801	1.08284	1.06868	0.602925	0.95753	1.52081	0.603949	1.12692	0.903449	1.3882	NA	1.11753	1.17556	1.75538	NA	1.26978	1.02909	NA	NA	NA	NA	2.04801	1.24964	0.893762	0.889094	NA	NA	NA	NA	NA
AllSetsAndTransitionsCombined_No0_417	BSLEEP- Samples-B007-B020-095	20_92	20	92	20:00:00	0.543913	0.969519	NA	0.764903	1.36827	1.19477	1.21853	NA	NA	2.21706	1.05935	0.995089	3.66324	NA	1.21875	1.12628	1.17316	0.616332	1.02454	1.15017	0.690101	1.16732	1	0.943724	NA	1.15086	1.12341	1.30914	NA	0.950661	1.17597	NA	NA	NA	NA	1.96107	1.28993	0.977482	1.09233	NA	NA	NA	NA	NA
AllSetsAndTransitionsCombined_No0_418	BSLEEP- Samples-B007-B020-076	20_93	20	93	00:00:00	0.695131	1.35419	NA	0.90886	1.15939	1.50885	1.01002	NA	NA	2.18919	0.979396	1.20393	2.4976	NA	1.01513	1	1.32084	0.72423	0.96368	0.996271	0.732448	1.11274	1.05165	0.914853	NA	1.00151	0.658625	2.09068	NA	1.8065	0.983174	NA	NA	NA	NA	2.19598	1.39317	0.930067	1.0721	NA	NA	NA	NA	NA
AllSetsAndTransitionsCombined_No0_419	BSLEEP- Samples-B007-B020-062	20_93	20	93	00:00:00	0.829891	0.799003	NA	1.07112	1.11461	1.10286	1.04594	NA	NA	2.35116	0.885136	1.44393	2.11728	NA	0.969197	0.945857	1.11451	0.737305	0.804262	1.04852	0.668278	1.15743	0.883867	1.56336	NA	1.00913	0.702331	2.18934	NA	1.00674	1	NA	NA	NA	NA	2.05994	1.25771	0.868659	0.860879	NA	NA	NA	NA	NA
AllSetsAndTransitionsCombined_No0_420	BSLEEP- Samples-B007-B020-115	20_93	20	93	00:00:00	0.647881	0.95037	NA	0.779788	1.2145	1.38252	1.44017	NA	NA	2.01643	0.933624	1.30409	2.74709	NA	1.14668	1.01606	1.24829	0.746593	1	0.821971	0.692356	1.15367	0.91442	1.13076	NA	0.909161	0.803192	2.30827	NA	1.9197	0.990039	NA	NA	NA	NA	1.66415	1.39893	0.934222	1.08037	NA	NA	NA	NA	NA
AllSetsAndTransitionsCombined_No0_421	BSLEEP- Samples-B007-B020-024	20_94	20	94	04:00:00	0.577244	1.36975	NA	0.714734	0.810851	0.561421	1.46668	NA	NA	1.84018	0.824061	0.857514	1.79917	NA	0.973682	1.11467	1.14594	0.704386	1.1441	0.719062	0.784249	0.872953	1.08591	0.618933	NA	1.1692	1.85651	1.94331	NA	1.58439	1.20114	NA	NA	NA	NA	1.79142	1.49369	0.948113	1.00639	NA	NA	NA	NA	NA
AllSetsAndTransitionsCombined_No0_422	BSLEEP- Samples-B007-B020-053	20_94	20	94	04:00:00	1.47235	1.02299	NA	0.764163	1.25378	0.552901	1.32333	NA	NA	2.04757	0.859146	0.93261	2.26281	NA	0.98552	1	1.15768	0.652949	1.16139	0.882053	0.744181	0.912377	1.05955	0.827376	NA	1.38194	1.63149	1.88885	NA	1.01705	1.00888	NA	NA	NA	NA	2.15435	1.55514	0.925816	0.916967	NA	NA	NA	NA	NA
AllSetsAndTransitionsCombined_No0_423	BSLEEP- Samples-B007-B020-078	20_94	20	94	04:00:00	0.753389	0.965024	NA	0.759015	1.20616	0.572889	1.58163	NA	NA	1.84309	0.8395	1.17192	2.42104	NA	0.969431	1.10157	1.23629	0.708218	1.18135	0.979684	0.712411	0.978599	1.09254	1.11765	NA	1.41465	1.44825	0.622883	NA	0.832731	1.13391	NA	NA	NA	NA	2.57336	1.22568	0.929304	0.917951	NA	NA	NA	NA	NA
AllSetsAndTransitionsCombined_No0_424	BSLEEP- Samples-B007-B020-102	20_95	20	95	08:00:00	1.15623	1.2737	NA	0.711347	1.31069	1.07966	0.620846	NA	NA	2.26333	0.937857	1.07732	1.07116	NA	0.959618	0.912117	1	0.748236	1.11749	1.03757	0.650066	0.872915	1.09402	0.622552	NA	1.23568	1.50601	2.22346	NA	1.52714	0.907532	NA	NA	NA	NA	1.65566	0.9267	1.04543	1.09861	NA	NA	NA	NA	NA
AllSetsAndTransitionsCombined_No0_425	BSLEEP- Samples-B007-B020-125	20_95	20	95	08:00:00	0.84685	1.34419	NA	0.817569	1.64565	1.14563	1.09054	NA	NA	1.97583	0.897509	1.0019	1.71584	NA	0.976552	1.01719	1.05909	0.702385	1.14059	0.966991	0.637574	0.845595	1.23354	0.467922	NA	1.28552	1.41628	2.36891	NA	1.60799	0.878475	NA	NA	NA	NA	1.65367	1	1.02344	1.05694	NA	NA	NA	NA	NA
AllSetsAndTransitionsCombined_No0_426	BSLEEP- Samples-B007-B020-092	20_95	20	95	08:00:00	1.24034	1.34723	NA	0.818074	1.05249	1.11458	1.33076	NA	NA	1.9574	0.987802	1.00235	1.16123	NA	0.934793	0.945453	1.03153	0.752231	1.08596	0.943823	0.64396	0.827299	1.07631	0.524662	NA	1.04931	1.36455	2.46371	NA	1.31276	0.983625	NA	NA	NA	NA	2.02684	0.96585	1.06028	1.10388	NA	NA	NA	NA	NA
AllSetsAndTransitionsCombined_No0_427	BSLEEP- Samples-B007-B020-066	7_22	7	22	08:00:00	2.13602	1.1192	NA	1.42609	0.896561	2.32773	0.744578	NA	NA	2.42698	0.864416	1.45824	NA	NA	0.854122	0.839398	1.05499	1.05286	0.954102	2.2177	0.971419	1.01526	1.07886	0.62579	NA	1.18067	1.15814	0.769819	NA	0.732456	0.457334	NA	NA	NA	NA	1.61596	0.87974	1.00838	0.936477	NA	NA	NA	NA	NA
AllSetsAndTransitionsCombined_No0_428	BSLEEP- Samples-B007-B020-018	7_22	7	22	08:00:00	1.71473	0.9896	NA	0.97842	1.24161	2.44546	1.60172	NA	NA	1.71875	0.886761	0.816893	0.0166413	NA	1.02177	0.877861	0.985931	1.0584	1	1.13739	1.1055	1.01607	1.1243	0.326382	NA	0.967279	1.05	0.938967	NA	0.982669	0.506236	NA	NA	NA	NA	1.18648	0.845625	1.11581	0.806809	NA	NA	NA	NA	NA
AllSetsAndTransitionsCombined_No0_429	BSLEEP- Samples-B007-B020-090	7_22	7	22	08:00:00	1.30951	1.52691	NA	1.30643	0.775853	2.52315	0.812523	NA	NA	2.56819	0.798192	1.04143	NA	NA	0.87746	0.85589	1.08381	0.971523	1.00376	2.2038	1.05532	0.954766	1.3633	0.620525	NA	1.17049	1.13472	0.878667	NA	1.79947	0.497276	NA	NA	NA	NA	1.36497	0.834273	1.01732	0.986095	NA	NA	NA	NA	NA
AllSetsAndTransitionsCombined_No0_430	BSLEEP- Samples-B007-B020-114	7_23	7	23	12:00:00	1.00633	1.12605	NA	1.15367	1.17473	0.81692	0.98695	NA	NA	2.05954	1.07625	0.984592	0.826334	NA	0.943472	0.860127	0.6741	1.22886	1.08048	0.892096	1.11531	1.04834	1.11337	1.76696	NA	1.05285	1.13158	0.491467	NA	0.628433	1.03538	NA	NA	NA	NA	2.64215	0.720199	1.11826	1	NA	NA	NA	NA	NA
AllSetsAndTransitionsCombined_No0_431	BSLEEP- Samples-B007-B020-089	7_23	7	23	12:00:00	1.5386	1.08585	NA	1.22173	1	0.833641	0.78901	NA	NA	2.48433	1.06897	0.888288	0.367952	NA	0.941108	0.950858	0.84104	1.41909	1.06878	0.973806	1.19877	1.1275	1.28758	1.64787	NA	1.12428	1.12545	0.406359	NA	0.994556	1.17284	NA	NA	NA	NA	2.69293	0.765898	1.2049	0.870306	NA	NA	NA	NA	NA
AllSetsAndTransitionsCombined_No0_432	BSLEEP- Samples-B007-B020-023	7_23	7	23	12:00:00	0.821038	0.518964	NA	1.23227	0.963438	0.687629	1.14294	NA	NA	1.88522	1.02764	1.02545	0.392024	NA	1.02192	0.90653	0.879996	1.34287	1.1704	0.797992	1.20451	1.13585	1.13853	1.45621	NA	0.935836	0.84735	0.931442	NA	1.05724	0.801432	NA	NA	NA	NA	2.40486	0.702303	1.10715	0.848933	NA	NA	NA	NA	NA
AllSetsAndTransitionsCombined_No0_433	BSLEEP- Samples-B007-B020-111	7_24	7	24	16:00:00	0.789014	0.323098	NA	1.45706	0.864369	0.604574	0.793916	NA	NA	2.53843	1.17331	1.15558	0.181322	NA	1.1181	0.886509	0.794137	1.66101	1	1.35208	1.11578	1.11101	1.25524	1.53136	NA	1.04359	1.00972	0.926975	NA	1.30578	0.695464	NA	NA	NA	NA	2.01989	0.490495	1.16816	0.963121	NA	NA	NA	NA	NA
AllSetsAndTransitionsCombined_No0_434	BSLEEP- Samples-B007-B020-124	7_24	7	24	16:00:00	1.09026	0.746567	NA	1.25725	0.809113	0.646263	0.739606	NA	NA	1.95855	1.17487	1.00678	0.0387345	NA	1.08035	0.946411	0.775266	1.46155	0.931064	1.22761	1	1.0762	1.12815	1.34812	NA	0.925415	0.951074	1.00365	NA	1.06556	0.600142	NA	NA	NA	NA	1.79612	0.540141	1.01045	0.867642	NA	NA	NA	NA	NA
AllSetsAndTransitionsCombined_No0_435	BSLEEP- Samples-B007-B020-075	7_24	7	24	16:00:00	0.696437	0.889463	NA	1.42688	1.14091	0.643216	1.06224	NA	NA	2.18081	1.19107	1.04737	0.0713002	NA	0.898883	0.773863	0.700255	1.60176	0.86791	1.30944	1	1.12101	1.12193	1.51929	NA	0.977906	1.08768	1.11278	NA	0.975007	0.574285	NA	NA	NA	NA	1.75964	0.495296	0.974332	0.823958	NA	NA	NA	NA	NA
AllSetsAndTransitionsCombined_No0_436	BSLEEP- Samples-B007-B020-068	7_25	7	25	20:00:00	1.35118	1.06732	NA	1.17716	1.36059	1.21252	1.08961	NA	NA	1.89588	1.00286	0.913233	0.16396	NA	0.987775	0.855679	0.825951	1.42733	0.797052	1.03258	1.34335	1.56928	1.08644	1.6376	NA	1.07525	0.715169	1.07194	NA	1.0042	0.910308	NA	NA	NA	NA	1.83585	1.05528	0.885124	0.784145	NA	NA	NA	NA	NA
AllSetsAndTransitionsCombined_No0_437	BSLEEP- Samples-B007-B020-100	7_25	7	25	20:00:00	1.02843	1.0315	NA	1.44695	0.890307	1.17233	0.866395	NA	NA	2.36122	0.987107	1.03439	0.156116	NA	0.993224	0.862639	0.872761	1.55506	0.86154	1.29051	1.35063	1.60682	1.09677	1.99046	NA	1.22123	0.549531	0.947385	NA	1.1419	0.862306	NA	NA	NA	NA	1.40003	0.995859	0.921318	0.999556	NA	NA	NA	NA	NA
AllSetsAndTransitionsCombined_No0_438	BSLEEP- Samples-B007-B020-137	7_25	7	25	20:00:00	1.05946	0.668701	NA	1.35495	0.94584	1.18989	1	NA	NA	1.72974	0.964722	1.00621	0.178412	NA	1.01529	0.981033	0.799754	1.52343	0.835497	0.86895	1.42212	1.63847	1.09964	1.14314	NA	1.143	0.584014	1.03196	NA	1.1035	0.97163	NA	NA	NA	NA	1.64592	1.01912	0.949355	0.840187	NA	NA	NA	NA	NA
AllSetsAndTransitionsCombined_No0_439	BSLEEP- Samples-B007-B020-139	7_26	7	26	00:00:00	1.50322	0.811744	NA	1.41836	0.730916	0.787068	0.948628	NA	NA	1.77637	1.11768	0.758725	0.130221	NA	1.0919	1.31432	0.841086	1.71099	1.04358	0.852958	1.51471	1.2168	1.03725	1.59225	NA	1.11113	0.626027	0.572553	NA	0.928619	0.974743	NA	NA	NA	NA	3.11062	0.645709	1.09374	0.998745	NA	NA	NA	NA	NA
AllSetsAndTransitionsCombined_No0_440	BSLEEP- Samples-B007-B020-035	7_26	7	26	00:00:00	1.45542	0.87343	NA	1.52018	0.948843	0.893268	1.01294	NA	NA	1.23385	1.13889	0.735626	0.0594808	NA	1.07335	1.20432	0.799431	1.71553	0.96801	0.75215	1.5129	1.07879	0.965696	1.13073	NA	1.0199	0.599292	0.66557	NA	0.626511	1.04084	NA	NA	NA	NA	2.76297	0.659887	1.23767	0.901594	NA	NA	NA	NA	NA
AllSetsAndTransitionsCombined_No0_441	BSLEEP- Samples-B007-B020-065	7_26	7	26	00:00:00	1.1241	0.880791	NA	1.48349	0.77383	0.736129	0.396438	NA	NA	1.84237	1.09404	0.893057	0.0864279	NA	0.959985	0.999187	0.732872	1.48386	0.915241	1.0883	1.29778	1.07143	0.997561	1.57079	NA	1.12972	0.518686	0.348971	NA	0.489555	0.888152	NA	NA	NA	NA	3.10176	0.574317	0.970212	0.802108	NA	NA	NA	NA	NA
AllSetsAndTransitionsCombined_No0_442	BSLEEP- Samples-B007-B020-070	7_27	7	27	04:00:00	0.884132	0.70984	NA	1.75195	1.16742	1.20308	1.00714	NA	NA	1.8705	1.05596	1.0533	1.73148	NA	1	0.965629	0.701448	1.39467	0.849988	1.30283	1.10009	0.959795	1.18226	0.999431	NA	1.20681	0.94037	0.625597	NA	0.562599	0.727653	NA	NA	NA	NA	2.9088	0.694289	1.17748	0.905148	NA	NA	NA	NA	NA
AllSetsAndTransitionsCombined_No0_443	BSLEEP- Samples-B007-B020-126	7_27	7	27	04:00:00	1.46777	0.743276	NA	1.56876	1.35315	1.3271	0.956386	NA	NA	1.74699	1.0162	0.862634	2.47231	NA	1.03527	0.981156	0.69025	1.49426	0.97643	1.25185	1.23926	0.924009	1.33575	0.455999	NA	1.14579	0.744383	0.9902	NA	0.586587	0.664689	NA	NA	NA	NA	1.7323	0.739817	1.09211	0.974966	NA	NA	NA	NA	NA
AllSetsAndTransitionsCombined_No0_444	BSLEEP- Samples-B007-B020-130	7_27	7	27	04:00:00	0.344431	1.33064	NA	1.43011	0.835851	1.20376	1.00776	NA	NA	1.73281	0.847076	0.775833	2.64327	NA	1.06877	0.930823	0.648048	1.33902	1.0105	0.976111	1.14692	0.987658	1.15644	0.786323	NA	1.03529	0.873345	0.770858	NA	1.06642	0.735863	NA	NA	NA	NA	1.50826	0.702734	1.09687	1.21136	NA	NA	NA	NA	NA
AllSetsAndTransitionsCombined_No0_445	BSLEEP- Samples-B007-B020-096	7_28	7	28	08:00:00	0.560695	0.835731	NA	1.502	1.14789	0.440484	0.387827	NA	NA	1.49137	1.0388	1.1444	0.0260114	NA	1.09806	1.12913	0.980158	1.04033	0.977768	1.29672	0.931199	0.675149	1.3093	0.358982	NA	0.936986	1.05816	0.515492	NA	0.632442	0.6105	NA	NA	NA	NA	2.04752	0.34727	1.15196	1.13742	NA	NA	NA	NA	NA
AllSetsAndTransitionsCombined_No0_446	BSLEEP- Samples-B007-B020-026	7_28	7	28	08:00:00	0.817363	0.514764	NA	1.37148	1.11788	0.54005	1.20885	NA	NA	1.375	1.19497	0.805303	0.0166086	NA	1.09244	1.09067	0.931445	1.00841	0.986626	0.909878	0.963533	0.703486	1.16669	0.377726	NA	0.785266	1.19732	0.712303	NA	0.746775	0.705502	NA	NA	NA	NA	1.49599	0.355188	1.07115	1.14335	NA	NA	NA	NA	NA
AllSetsAndTransitionsCombined_No0_447	BSLEEP- Samples-B007-B020-087	7_28	7	28	08:00:00	0.550717	0.574587	NA	1.71733	0.987553	0.505498	0.89197	NA	NA	2.09857	1.19324	1.25518	0.118582	NA	1.06011	1.15302	1	1.02179	0.901301	1.99131	0.954519	0.629877	1.24807	0.456133	NA	1.05482	1.10051	0.570782	NA	1.04582	0.674517	NA	NA	NA	NA	2.20486	0.495543	1.03219	1.25124	NA	NA	NA	NA	NA
AllSetsAndTransitionsCombined_No0_448	BSLEEP- Samples-B007-B020-036	7_29	7	29	12:00:00	0.73448	1.28056	NA	1.26464	1.54493	1.13333	0.718281	NA	NA	2.12339	0.925252	0.694951	0.123209	NA	1.12041	0.797629	0.983135	1.34281	0.869576	0.867543	1.53485	1.01035	1.11476	1.73699	NA	1.20278	0.752383	0.538006	NA	0.443024	1.0708	NA	NA	NA	NA	2.31471	0.943438	1.00437	0.9491	NA	NA	NA	NA	NA
AllSetsAndTransitionsCombined_No0_449	BSLEEP- Samples-B007-B020-043	7_29	7	29	12:00:00	0.678028	1.12104	NA	1.23615	0.672798	1.04527	0.704952	NA	NA	2.13785	0.94213	1.03114	0.023362	NA	1.08589	0.779848	0.946467	1.33563	0.963247	0.781385	1.55284	1.07452	1.06647	1.7156	NA	1.14624	0.653305	0.690813	NA	0.566724	1.2056	NA	NA	NA	NA	3.01356	0.975585	1.00529	0.764638	NA	NA	NA	NA	NA
AllSetsAndTransitionsCombined_No0_450	BSLEEP- Samples-B007-B020-079	7_29	7	29	12:00:00	1.05616	0.887439	NA	1.34907	0.71115	1.00989	0.532941	NA	NA	2.38866	0.86416	1.28964	NA	NA	0.867548	0.788092	0.902152	1.38585	0.786565	1.10597	1.44283	0.992234	1.16576	1.94208	NA	1.19002	0.603242	0.308416	NA	0.659215	1.0633	NA	NA	NA	NA	2.80715	0.887501	0.95521	0.732472	NA	NA	NA	NA	NA
AllSetsAndTransitionsCombined_No0_451	BSLEEP- Samples-B007-B020-099	7_30	7	30	16:00:00	1.05901	0.631743	NA	1.57201	1	0.911494	0.458414	NA	NA	2.528	1.10556	1.23367	0.0268187	NA	0.85579	0.859832	0.942797	1.67039	0.802015	1.3861	1.25607	0.852064	1.04958	1.22536	NA	0.90486	0.683538	0.689435	NA	0.732894	1.01106	NA	NA	NA	NA	2.62824	0.679466	1.03	0.795986	NA	NA	NA	NA	NA
AllSetsAndTransitionsCombined_No0_452	BSLEEP- Samples-B007-B020-084	7_30	7	30	16:00:00	0.479467	0.857611	NA	1.47138	1.01474	0.961454	0.889898	NA	NA	2.54323	1.15295	0.997867	NA	NA	0.956929	0.893718	0.988103	1.57701	0.848479	1.46388	1.21711	0.842909	1.06721	1.57393	NA	0.97751	0.690839	0.647007	NA	0.477774	1.00213	NA	NA	NA	NA	2.47549	0.75393	1.01151	0.849427	NA	NA	NA	NA	NA
AllSetsAndTransitionsCombined_No0_453	BSLEEP- Samples-B007-B020-046	7_30	7	30	16:00:00	0.800124	1.09013	NA	1.39754	0.836839	0.998129	0.587919	NA	NA	2.28871	1.21972	0.843802	0.020263	NA	0.953995	0.893364	1.03863	1.47411	0.798014	1.23033	1.30192	0.878389	0.998527	1.38618	NA	0.991142	0.554374	0.651897	NA	0.767157	1.06832	NA	NA	NA	NA	2.21831	0.737429	1.07505	0.798241	NA	NA	NA	NA	NA
AllSetsAndTransitionsCombined_No0_454	BSLEEP- Samples-B007-B020-103	7_31	7	31	20:00:00	0.470315	0.516888	NA	1.46408	1.06334	0.693946	0.70365	NA	NA	2.97255	0.997954	1.07837	3.7658	NA	0.9917	1.02525	0.767923	1.4102	0.721737	1.76669	1.21368	1.19012	0.975726	1.63382	NA	1	0.861134	0.506552	NA	0.314136	1.01706	NA	NA	NA	NA	2.6864	0.865296	0.82777	0.607235	NA	NA	NA	NA	NA
AllSetsAndTransitionsCombined_No0_455	BSLEEP- Samples-B007-B020-109	7_31	7	31	20:00:00	1.12211	0.725519	NA	1.35501	0.700977	0.795823	0.685594	NA	NA	3.28815	1.14014	1.14011	4.69532	NA	0.987818	0.99941	0.748049	1.35897	0.766614	1.54422	1.34998	1.26094	1.03882	1.34478	NA	0.993494	0.766196	0.817423	NA	0.332509	0.844168	NA	NA	NA	NA	2.75192	0.897679	0.898872	0.723651	NA	NA	NA	NA	NA
AllSetsAndTransitionsCombined_No0_456	BSLEEP- Samples-B007-B020-074	7_31	7	31	20:00:00	0.667507	0.549483	NA	1.573	0.912194	0.800033	0.980168	NA	NA	3.41567	1.10156	1.08781	4.00856	NA	0.95701	0.939876	0.779713	1.48149	0.818145	2.22446	1.2653	1.34741	0.949358	1.96176	NA	1.1253	0.955083	0.631998	NA	0.370405	1.06913	NA	NA	NA	NA	2.79445	0.729971	0.894759	0.777437	NA	NA	NA	NA	NA
AllSetsAndTransitionsCombined_No0_457	BSLEEP- Samples-B007-B020-093	7_32	7	32	00:00:00	0.661805	0.92758	NA	1.1185	0.871462	0.764127	1.06461	NA	NA	1.73183	0.943257	1.04284	NA	NA	0.931267	0.741622	1.01246	1.36162	0.88195	0.631374	1.41478	1.33998	1.00618	1.71917	NA	0.852673	0.784845	0.528552	NA	0.26268	0.856955	NA	NA	NA	NA	2.81703	0.92413	0.914502	0.710315	NA	NA	NA	NA	NA
AllSetsAndTransitionsCombined_No0_458	BSLEEP- Samples-B007-B020-057	7_32	7	32	00:00:00	0.762227	0.701002	NA	1.02168	0.681349	0.846834	1.26223	NA	NA	1.89277	1.07704	1.23998	0.0122649	NA	1	0.895247	1.00637	1.41948	0.941979	0.606911	1.64315	1.36179	0.946049	1.39732	NA	0.781916	0.780436	0.599013	NA	0.239897	0.866754	NA	NA	NA	NA	1.72307	0.920223	1.04321	0.704428	NA	NA	NA	NA	NA
AllSetsAndTransitionsCombined_No0_459	BSLEEP- Samples-B007-B020-119	7_32	7	32	00:00:00	0.369142	0.572307	NA	1.13952	0.734922	0.836828	1.24363	NA	NA	1.93042	1.00911	0.741816	NA	NA	1.02051	0.841114	1.02464	1.43801	0.839101	0.597819	1.41888	1.27719	1.02524	1.30826	NA	0.859458	0.613599	0.368247	NA	0.269993	0.990886	NA	NA	NA	NA	2.56116	0.970393	1.02461	0.883001	NA	NA	NA	NA	NA
AllSetsAndTransitionsCombined_No0_460	BSLEEP- Samples-B007-B020-055	7_33	7	33	04:00:00	1	0.585168	NA	1.2408	0.727602	1.08108	1.20169	NA	NA	1.60942	0.978693	0.823945	0.117559	NA	0.95504	0.908471	0.925826	1.70823	1.02452	1.08806	1.12779	1.08384	1.12123	1.13396	NA	1.17067	1.04004	1.04885	NA	1.06606	0.686451	NA	NA	NA	NA	1.6659	0.726139	1.13772	0.773897	NA	NA	NA	NA	NA
AllSetsAndTransitionsCombined_No0_461	BSLEEP- Samples-B007-B020-037	7_33	7	33	04:00:00	0.810402	0.523643	NA	1.20975	1.06726	0.979994	1.00001	NA	NA	1.41165	1.0034	0.514322	0.0257666	NA	1.06228	0.904426	0.922856	1.59612	1.00496	1.47367	1.16066	1.0423	1.14077	1.19785	NA	1.06541	0.901887	0.94559	NA	1.13555	0.787646	NA	NA	NA	NA	1.613	0.718343	1.13374	1.13662	NA	NA	NA	NA	NA
AllSetsAndTransitionsCombined_No0_462	BSLEEP- Samples-B007-B020-082	7_33	7	33	04:00:00	1.03855	1.42824	NA	1.48972	1.04989	1.19939	1.25191	NA	NA	2.14748	0.968296	0.733131	0.106231	NA	0.895719	0.875886	0.793887	1.76133	0.924235	1.62543	1.17842	0.974465	1.3253	1.03194	NA	1.30231	0.944633	1.08925	NA	0.720424	0.911793	NA	NA	NA	NA	2.10915	0.5573	0.972656	1.16334	NA	NA	NA	NA	NA
AllSetsAndTransitionsCombined_No0_463	BSLEEP- Samples-B007-B020-022	7_34	7	34	08:00:00	0.615757	0.737309	NA	1.37136	1.12228	1.32936	1.08287	NA	NA	1.91582	1.01194	0.769523	0.0923464	NA	1.11629	1.01805	0.859621	1.08776	1.00665	1.6892	1.27239	0.781705	1.11747	0.349137	NA	1.05227	0.955709	1.39688	NA	1.78359	0.588669	NA	NA	NA	NA	1.41368	0.449035	1.18548	1.26902	NA	NA	NA	NA	NA
AllSetsAndTransitionsCombined_No0_464	BSLEEP- Samples-B007-B020-086	7_34	7	34	08:00:00	0.692392	0.720686	NA	1.34721	0.917405	1.21274	0.487048	NA	NA	2.09818	1.01457	1.03405	0.00557283	NA	1.09406	0.966989	1.06903	0.998546	0.946168	1.52184	1.10751	0.82289	1.22924	0.575035	NA	1.09767	0.8066	1	NA	2.14946	0.411721	NA	NA	NA	NA	2.20576	0.391597	1.11948	1.21355	NA	NA	NA	NA	NA
AllSetsAndTransitionsCombined_No0_465	BSLEEP- Samples-B007-B020-041	7_34	7	34	08:00:00	1.28766	1.03477	NA	1.24501	1.02795	1.05856	0.88668	NA	NA	1.72952	1.0476	1.00866	0.017482	NA	1.06249	1.02244	0.849208	1.01468	0.903231	1.03512	1.02613	0.696352	1.11156	0.603194	NA	1.05851	0.982736	1.09879	NA	1.48189	0.549371	NA	NA	NA	NA	1.31945	0.356118	1.13281	1.36379	NA	NA	NA	NA	NA
AllSetsAndTransitionsCombined_No0_466	BSLEEP- Samples-B007-B020-071	7_35	7	35	12:00:00	1	0.676478	NA	1.33354	0.629609	0.939071	0.967114	NA	NA	2.17082	1.03481	1.29619	0.0284499	NA	0.896705	0.717754	0.800101	1.45323	0.815312	1.3513	1.15718	1.26487	1.09353	2.08196	NA	0.993148	0.937446	0.828009	NA	0.497165	0.830457	NA	NA	NA	NA	2.84974	0.476645	0.951018	0.686164	NA	NA	NA	NA	NA
AllSetsAndTransitionsCombined_No0_467	BSLEEP- Samples-B007-B020-107	7_35	7	35	12:00:00	1.05953	0.840391	NA	1.17196	1.10378	0.942999	1.04147	NA	NA	1.96618	1.05775	1.08446	0.0300196	NA	0.915993	0.709427	0.771324	1.34046	0.78632	1.22537	1.08854	1.1851	1.08971	2.1753	NA	0.978365	0.76904	0.501591	NA	0.491794	0.764597	NA	NA	NA	NA	3.08025	0.531526	0.945053	0.778596	NA	NA	NA	NA	NA
AllSetsAndTransitionsCombined_No0_468	BSLEEP- Samples-B007-B020-051	7_35	7	35	12:00:00	0.553439	0.548781	NA	1.19299	0.672824	0.971746	0.655367	NA	NA	2.26398	1.03418	1.0678	0.136624	NA	0.990166	0.724825	0.819021	1.30194	0.896488	1.06458	1.21668	1.47302	1.11655	2.09008	NA	0.987716	0.821236	0.677102	NA	0.655783	0.846467	NA	NA	NA	NA	3.03004	0.567037	0.98102	0.612298	NA	NA	NA	NA	NA
AllSetsAndTransitionsCombined_No0_469	BSLEEP- Samples-B007-B020-104	7_36	7	36	16:00:00	0.636329	0.966794	NA	1.55966	1.22605	0.976387	1	NA	NA	1.81672	1.23924	1.09033	0.0563798	NA	0.981333	0.768519	0.822402	1.5655	0.887472	1.33337	1.01161	1.46118	1.23931	1.80671	NA	1.07137	0.802035	0.621443	NA	0.363226	0.902997	NA	NA	NA	NA	2.32638	0.371389	1.11589	0.863854	NA	NA	NA	NA	NA
AllSetsAndTransitionsCombined_No0_470	BSLEEP- Samples-B007-B020-045	7_36	7	36	16:00:00	1.32932	0.559241	NA	1.39356	1.00332	0.90835	1.31696	NA	NA	1.7789	1.23284	0.791785	0.0854148	NA	0.991395	0.767072	0.83501	1.66084	0.910067	0.923542	1.0251	1.40908	1.2495	1.60123	NA	0.907324	0.893674	0.718849	NA	0.717545	0.903904	NA	NA	NA	NA	1.76158	0.378316	1.07185	0.824788	NA	NA	NA	NA	NA
AllSetsAndTransitionsCombined_No0_471	BSLEEP- Samples-B007-B020-063	7_36	7	36	16:00:00	1.60199	0.631726	NA	1.78011	0.914265	0.937719	1.04325	NA	NA	2.18157	1.1734	1.08839	0.173072	NA	0.929923	0.714366	0.776464	1.71534	0.801674	1.4233	1.02503	1.14454	1.12355	1.31029	NA	1.06928	0.83173	0.693693	NA	0.434193	0.972073	NA	NA	NA	NA	2.28471	0.404428	1.03948	0.762099	NA	NA	NA	NA	NA
AllSetsAndTransitionsCombined_No0_472	BSLEEP- Samples-B007-B020-077	7_37	7	37	20:00:00	0.678819	0.668343	NA	1.24823	1.03266	1.06636	0.694577	NA	NA	2.16277	1	0.976183	0.071995	NA	0.977097	0.980141	1.13177	1.37812	0.834048	1.13361	1.13231	1.39686	0.891793	1.22026	NA	0.856278	0.541441	0.588215	NA	0.406634	0.713531	NA	NA	NA	NA	2.3012	1.20872	0.875853	0.717923	NA	NA	NA	NA	NA
AllSetsAndTransitionsCombined_No0_473	BSLEEP- Samples-B007-B020-047	7_37	7	37	20:00:00	0.389552	NA	NA	0.97496	1.02835	1.04983	0.651258	NA	NA	2.05879	0.955161	0.869711	0.0340413	NA	1.07304	0.98041	1.26611	1.31255	0.854219	0.902707	1.17625	1.23225	0.852793	0.767168	NA	0.801097	0.434471	0.513438	NA	0.282875	0.673548	NA	NA	NA	NA	1.85365	1.20712	1.00435	0.765277	NA	NA	NA	NA	NA
AllSetsAndTransitionsCombined_No0_474	BSLEEP- Samples-B007-B020-131	7_37	7	37	20:00:00	1.04564	0.663003	NA	1.20487	1	1.09643	0.625768	NA	NA	2.28888	1.05494	0.856605	0.0440013	NA	0.969722	1.00387	1.13363	1.26434	0.720364	0.863474	1.17237	1.30661	0.971241	1.28207	NA	0.843796	0.499001	0.367962	NA	0.436926	0.550723	NA	NA	NA	NA	1.87265	1.05812	0.933447	0.7812	NA	NA	NA	NA	NA
AllSetsAndTransitionsCombined_No0_475	BSLEEP- Samples-B007-B020-134	7_38	7	38	00:00:00	1.22102	0.808931	NA	0.642404	1.29627	0.640841	0.919266	NA	NA	2.3157	1.50452	0.623704	0.160219	NA	1.23643	0.976905	0.764361	1.41758	1.35786	0.721122	1.18095	1.7554	1.15505	0.482218	NA	0.611233	0.924746	0.585045	NA	0.604207	0.958999	NA	NA	NA	NA	1.38249	0.45239	1.23077	1.27554	NA	NA	NA	NA	NA
AllSetsAndTransitionsCombined_No0_476	BSLEEP- Samples-B007-B020-085	7_38	7	38	00:00:00	0.890175	0.695632	NA	0.794347	1.38595	0.502422	1.28548	NA	NA	2.06812	1.49069	0.794206	0.0514903	NA	1	0.889968	0.68656	1.1864	1.19487	0.952533	1.021	1.49517	1.06548	0.581467	NA	0.598193	0.897787	0.775561	NA	0.270809	1.02042	NA	NA	NA	NA	1.34735	0.409552	1.01147	1.12876	NA	NA	NA	NA	NA
AllSetsAndTransitionsCombined_No0_477	BSLEEP- Samples-B007-B020-058	7_38	7	38	00:00:00	0.806171	0.615034	NA	0.631195	0.988281	0.571378	1.23987	NA	NA	2.51475	1.29944	0.850041	0.0284263	NA	1.05755	0.929117	0.679861	1.42429	1.31674	0.729334	1.06891	1.56026	0.961322	0.445174	NA	0.531014	0.896006	0.551458	NA	0.246337	1.02479	NA	NA	NA	NA	1.37128	0.422629	1.19121	0.980878	NA	NA	NA	NA	NA
AllSetsAndTransitionsCombined_No0_478	BSLEEP- Samples-B007-B020-056	7_39	7	39	04:00:00	1.24039	0.692183	NA	0.529693	1.82363	0.41477	1.05754	NA	NA	1.35516	1.27275	0.76587	0.0996249	NA	1.21691	1	1.1708	1.05586	1.48369	0.522229	1.46033	1.29489	1.04906	0.141777	NA	0.952202	1.30068	0.11158	NA	0.436287	1.33938	NA	NA	NA	NA	0.654072	0.917913	1.49686	1.16822	NA	NA	NA	NA	NA
AllSetsAndTransitionsCombined_No0_479	BSLEEP- Samples-B007-B020-033	7_39	7	39	04:00:00	0.664482	0.546988	NA	0.648098	1.59113	0.46366	1.78274	NA	NA	1.39919	1.19811	0.815436	0.250972	NA	1.14517	1.04715	1.0334	1.10141	1.34912	0.469251	1.42788	1.26783	0.944954	0.325576	NA	0.970928	0.961968	0.455552	NA	0.306504	1.45225	NA	NA	NA	NA	0.855576	0.712499	1.40981	1.57971	NA	NA	NA	NA	NA
AllSetsAndTransitionsCombined_No0_480	BSLEEP- Samples-B007-B020-060	7_39	7	39	04:00:00	1.06443	0.72844	NA	0.589813	1.27904	0.487172	1.2814	NA	NA	1.48745	1.12878	0.885211	0.411295	NA	1.14842	0.895666	0.917612	1	1.24955	0.817961	1.17236	1.2204	1.02638	0.187385	NA	1.00486	1.10957	0.172287	NA	0.472061	1.20961	NA	NA	NA	NA	0.84804	0.797351	1.26828	1.0953	NA	NA	NA	NA	NA
AllSetsAndTransitionsCombined_No0_481	BSLEEP- Samples-B007-B020-088	7_40	7	40	08:00:00	0.744337	0.925614	NA	0.767104	0.733141	0.741487	1.32447	NA	NA	1.5328	1.53764	0.822099	NA	NA	1.37628	1.0521	1.15722	0.851881	1.17359	0.792101	1.13461	1.16003	1.1326	0.264861	NA	0.91543	0.907695	0.684882	NA	0.625581	0.802543	NA	NA	NA	NA	1.46133	0.548807	1.14521	1.32488	NA	NA	NA	NA	NA
AllSetsAndTransitionsCombined_No0_482	BSLEEP- Samples-B007-B020-123	7_40	7	40	08:00:00	0.952276	0.605078	NA	0.700705	1.26	0.628571	1.04509	NA	NA	1.06108	1.4913	0.615254	0.0387788	NA	1.51891	1.07545	1.26247	0.953076	1.21552	0.52174	1.26753	1.24642	1.20026	0.180695	NA	0.840847	0.85769	0.871519	NA	0.507875	0.698347	NA	NA	NA	NA	1.25449	0.484211	1.23893	1.04787	NA	NA	NA	NA	NA
AllSetsAndTransitionsCombined_No0_483	BSLEEP- Samples-B007-B020-029	7_40	7	40	08:00:00	0.437993	0.740319	NA	0.699713	0.798167	0.628367	0.668692	NA	NA	0.938944	1.46855	0.794294	0.0108653	NA	1.21185	1.0623	1.31807	0.886971	1.30008	0.535344	1.32477	1.18837	1.02338	0.0547091	NA	0.680037	1.17653	0.90691	NA	0.780445	0.792185	NA	NA	NA	NA	0.356971	0.508244	1.21532	1.45094	NA	NA	NA	NA	NA
AllSetsAndTransitionsCombined_No0_484	BSLEEP- Samples-B007-B020-083	QC10	QC	QC	QC	1.39667	1.24812	NA	0.983052	0.922923	0.819773	1.07618	NA	NA	2.17793	1.07071	1.11042	0.983329	NA	0.978225	0.987183	0.971646	0.964127	0.939399	1.15426	0.998643	1.11804	1.02972	0.879245	NA	1.01339	1.00949	0.733532	NA	1.11263	1.12202	NA	NA	NA	NA	2.26942	0.935421	1.01615	1.02501	NA	NA	NA	NA	NA
AllSetsAndTransitionsCombined_No0_485	BSLEEP- Samples-B007-B020-094	QC11	QC	QC	QC	1.24138	0.723365	NA	1.00943	1.14914	0.953049	0.993837	NA	NA	1.73602	0.99961	1.01427	0.57901	NA	1	0.951853	1.11714	1.0135	0.976852	1.02304	0.943123	1.03353	0.996529	0.936257	NA	0.957471	0.995109	1.15169	NA	1.33322	1.04707	NA	NA	NA	NA	2.20986	1.00533	0.941462	1.0743	NA	NA	NA	NA	NA
AllSetsAndTransitionsCombined_No0_486	BSLEEP- Samples-B007-B020-105	QC12	QC	QC	QC	0.870965	0.924078	NA	1.03632	1.03306	1.00355	0.713455	NA	NA	1.99365	0.988143	1.04281	0.890482	NA	0.981495	1.07506	1.04367	1.03636	0.923635	1.01103	0.97759	0.963689	1.07784	1.16116	NA	1.10856	1.01207	1.24493	NA	0.855662	1.15848	NA	NA	NA	NA	1.86532	0.987567	1.00955	1.01758	NA	NA	NA	NA	NA
AllSetsAndTransitionsCombined_No0_487	BSLEEP- Samples-B007-B020-116	QC13	QC	QC	QC	0.875338	1.02043	NA	0.891685	1.09533	1.04552	0.948219	NA	NA	2.14454	1.07383	0.99647	1.10766	NA	1.0013	1.06237	0.970062	0.949883	1.02331	0.92467	1.01099	0.970414	0.939965	0.773666	NA	1.10169	0.978363	1.02139	NA	0.863341	1.01801	NA	NA	NA	NA	1.83461	1.05459	1.00514	1.06747	NA	NA	NA	NA	NA
AllSetsAndTransitionsCombined_No0_488	BSLEEP- Samples-B007-B020-127	QC14	QC	QC	QC	1.18625	1.07759	NA	1.04495	0.999176	1.00673	1.26203	NA	NA	2.12337	0.959249	1.17622	1.20497	NA	0.9421	1.08342	0.906091	1.00507	0.982361	0.942982	0.957396	1.0182	1	0.66696	NA	1.09327	1.04241	0.878431	NA	0.653711	1.01204	NA	NA	NA	NA	1.99041	0.941608	0.933614	1.04732	NA	NA	NA	NA	NA
AllSetsAndTransitionsCombined_No0_489	BSLEEP- Samples-B007-B020-138	QC15	QC	QC	QC	0.883149	0.724276	NA	0.993898	0.886073	1	1.2241	NA	NA	1.73797	0.941416	0.687594	1.18417	NA	1.01921	0.923251	1.00348	1.00848	1.00471	0.874522	1.03302	1.02551	0.938458	1.23228	NA	0.930302	0.861683	1.04483	NA	1.49808	0.893463	NA	NA	NA	NA	2.09982	0.993954	1.01608	0.882842	NA	NA	NA	NA	NA
AllSetsAndTransitionsCombined_No0_490	BSLEEP- Samples-B007-B020-140	QC16	QC	QC	QC	0.870028	1.3713	NA	0.958463	1.28132	1.06644	0.873667	NA	NA	2.01612	0.87526	1.08289	1.0361	NA	1.0233	1.01007	0.972129	1.00722	1.00103	0.909065	1.00177	1.05393	1.07612	1.13406	NA	0.995526	1.00583	1.0052	NA	1.12143	0.837848	NA	NA	NA	NA	1.74703	1.02903	0.97626	0.942916	NA	NA	NA	NA	NA
AllSetsAndTransitionsCombined_No0_491	BSLEEP- Samples-B007-B020-017	QC4	QC	QC	QC	1.18664	0.95282	NA	0.922187	1.0334	1.07515	0.949263	NA	NA	1.80799	0.986599	1.02266	1.02711	NA	0.977996	1.01135	0.928397	1.11201	0.989997	0.651151	1.02219	0.945854	0.992488	1.14052	NA	0.888194	0.88152	1.44843	NA	1.31087	1.08107	NA	NA	NA	NA	1.75432	1.01272	0.987339	0.921236	NA	NA	NA	NA	NA
AllSetsAndTransitionsCombined_No0_492	BSLEEP- Samples-B007-B020-028	QC5	QC	QC	QC	1.04081	1.07415	NA	1.01446	1.14275	0.983145	0.951299	NA	NA	1.92531	1.12394	0.910765	1.07415	NA	1.00121	0.965005	1.11256	0.932209	1.04032	0.844651	1.00201	1.0174	0.914434	0.966428	NA	0.899429	0.957949	0.691978	NA	0.864409	0.931752	NA	NA	NA	NA	1.89512	1.03037	1	0.962568	NA	NA	NA	NA	NA
AllSetsAndTransitionsCombined_No0_493	BSLEEP- Samples-B007-B020-039	QC6	QC	QC	QC	0.545897	1.15147	NA	0.978253	1.12527	1.03079	1.30076	NA	NA	1.94836	1.11588	0.723623	1	NA	1.04003	0.986803	1.03875	0.969646	0.964446	1.06165	0.964538	0.956025	0.938794	0.695887	NA	1.00327	1.16317	1.22926	NA	1.08939	0.867717	NA	NA	NA	NA	1.74953	0.969939	1.03792	1.08146	NA	NA	NA	NA	NA
AllSetsAndTransitionsCombined_No0_494	BSLEEP- Samples-B007-B020-050	QC7	QC	QC	QC	1.2093	1.16791	NA	0.934546	1.02302	0.993844	1.33566	NA	NA	2.09691	1.00287	0.907014	1.09953	NA	0.95074	0.980623	1.04003	0.967795	1.01107	0.858882	0.977023	0.939759	1.06384	1.03854	NA	0.96571	1.12209	0.947841	NA	1.21667	0.951169	NA	NA	NA	NA	1.73128	1.01118	0.939151	0.884882	NA	NA	NA	NA	NA
AllSetsAndTransitionsCombined_No0_495	BSLEEP- Samples-B007-B020-061	QC8	QC	QC	QC	0.822956	0.592348	NA	1.05908	0.545333	1.07794	0.666956	NA	NA	1.94731	1.00099	1.16629	0.90945	NA	0.943481	1.01151	0.963434	0.976037	1.01819	1.12274	0.940483	1.0947	1.09772	0.861984	NA	1.08054	1.08896	0.61286	NA	0.575443	1.11781	NA	NA	NA	NA	2.18349	0.947864	0.976751	0.877061	NA	NA	NA	NA	NA
AllSetsAndTransitionsCombined_No0_496	BSLEEP- Samples-B007-B020-072	QC9	QC	QC	QC	0.787291	0.822085	NA	1.17226	0.938122	1.09956	0.922408	NA	NA	2.28166	0.990552	1.03203	0.982825	NA	0.939833	1.01917	0.987865	0.990969	0.976625	1.32852	1.00095	0.965456	1.07915	1.64312	NA	1.1361	1.03141	0.863856	NA	0.587791	1.0336	NA	NA	NA	NA	2.49911	0.979221	1.04588	1.0707	NA	NA	NA	NA	NA
AllSetsAndTransitionsCombined_No0_497	BSLEEP-Samples-B010-B029-109	10_20	10	20	08:00:00	NA	1.2089	1.44835	0.769486	0.952095	0.397162	NA	NA	NA	2.41862	0.987824	0.379008	1.41379	1.09964	1.272	0.921893	0.7448	0.999322	1.26895	NA	1.15011	0.957943	1.13202	NA	1.84504	1.0535	1.58966	0.870685	NA	NA	0.773516	1.62021	NA	NA	NA	0.653381	0.352568	0.814198	1.09747	1.27435	NA	NA	NA	NA
AllSetsAndTransitionsCombined_No0_498	BSLEEP-Samples-B010-B029-066	10_20	10	20	08:00:00	NA	0.621253	0.937678	0.92875	0.754657	0.420003	NA	NA	NA	2.79821	0.992839	0.514389	1.60048	0.915148	0.934342	1.2288	0.836329	1.03985	1.2728	NA	1.10553	1.00538	1.22322	NA	1.41658	1.12135	1.99588	1.15334	NA	NA	0.724937	1.38081	NA	NA	NA	1.54799	0.794235	0.370113	1.3116	1.34186	NA	NA	NA	NA
AllSetsAndTransitionsCombined_No0_499	BSLEEP-Samples-B010-B029-022	10_20	10	20	08:00:00	NA	1.19231	0.592212	0.730043	2.53062	0.395528	NA	NA	NA	2.18848	1.04395	0.423387	1.55547	1.78313	0.922759	0.911821	1.1555	1.13525	1.33794	NA	1.25738	1.08398	1.27069	NA	1.00848	0.85046	1.86432	1.00048	NA	NA	0.832348	0.855848	NA	NA	NA	1.40824	0.781805	0.926247	0.375706	1.10317	NA	NA	NA	NA
AllSetsAndTransitionsCombined_No0_500	BSLEEP-Samples-B010-B029-054	10_21	10	21	12:00:00	NA	0.755175	0.367299	0.633301	1.58941	0.887265	NA	NA	NA	2.5061	1.27852	0.83236	1.25531	1.62566	1.04916	1.02662	0.904197	1.87496	1.40709	NA	1.07982	1.32117	0.897284	NA	1.09109	0.789537	1.06114	0.668319	NA	NA	1.36937	0.775541	NA	NA	NA	0.603596	0.795559	1.19954	1.33832	0.606109	NA	NA	NA	NA
AllSetsAndTransitionsCombined_No0_501	BSLEEP-Samples-B010-B029-091	10_21	10	21	12:00:00	NA	0.963186	0.73597	0.740346	1.40249	1.03416	NA	NA	NA	2.18484	1.27963	0.882027	1.09215	1.02152	0.992068	1.00701	0.865552	1.20921	1.65292	NA	1.05075	1.09094	1.01594	NA	0.413009	0.916013	0.839557	0.833092	NA	NA	1.23561	0.768151	NA	NA	NA	0.768192	0.764506	1.10553	1.38245	0.763282	NA	NA	NA	NA
AllSetsAndTransitionsCombined_No0_502	BSLEEP-Samples-B010-B029-100	10_21	10	21	12:00:00	NA	0.977012	0.734453	0.651755	1.39444	0.903934	NA	NA	NA	2.37521	1.32768	0.772125	0.823283	1.10176	1.0369	1.00897	0.869638	1.11989	1.42478	NA	1.48543	1.20698	0.904213	NA	1.36052	0.888952	0.840845	0.841781	NA	NA	1.29195	1.21959	NA	NA	NA	0.382343	0.8361	1.16179	1.28877	0.67523	NA	NA	NA	NA
AllSetsAndTransitionsCombined_No0_503	BSLEEP-Samples-B010-B029-133	10_22	10	22	16:00:00	NA	1.08213	0.694219	0.85587	1.1091	0.444922	NA	NA	NA	2.00589	1.20611	0.891425	1.69873	0.736482	1.05015	0.991312	0.806673	1.20959	1.02465	NA	0.591446	1.98262	1.0786	NA	1.48111	0.824467	1.27236	0.665224	NA	NA	0.813917	1.68646	NA	NA	NA	0.408803	0.989284	0.915905	1.17664	0.918098	NA	NA	NA	NA
AllSetsAndTransitionsCombined_No0_504	BSLEEP-Samples-B010-B029-140	10_22	10	22	16:00:00	NA	0.886056	0.599879	0.858838	1.11182	0.33589	NA	NA	NA	1.9897	1.31318	1.00523	1.56083	0.702594	1.13636	1.00328	0.761337	1.14226	1.10153	NA	0.576196	1.44896	1.45235	NA	1.21174	0.747076	1.3494	0.705449	NA	NA	0.750541	0.49366	NA	NA	NA	0.724348	0.85678	0.968575	1.114	0.733448	NA	NA	NA	NA
AllSetsAndTransitionsCombined_No0_505	BSLEEP-Samples-B010-B029-085	10_22	10	22	16:00:00	NA	0.441319	0.63795	0.983342	0.801293	0.402155	NA	NA	NA	2.5707	1.15085	0.988406	1.64906	0.715666	1.06815	1.08543	0.856381	1.35965	1.01643	NA	0.573331	1.30361	1.16555	NA	1.92702	0.859952	1.35312	0.346136	NA	NA	0.687899	0.435635	NA	NA	NA	0.855026	0.850507	0.86516	1.46151	1.28038	NA	NA	NA	NA
AllSetsAndTransitionsCombined_No0_506	BSLEEP-Samples-B010-B029-087	10_23	10	23	20:00:00	NA	0.735386	0.78141	1.39333	1.10268	1.24442	NA	NA	NA	3.88777	1.054	1.24901	1.63787	0.971684	1.0733	1.03072	0.849773	1.71379	0.923265	NA	0.694289	1.33502	0.932155	NA	1.35176	1.45871	1.18536	1.21851	NA	NA	0.875044	0.868078	NA	NA	NA	1.10626	0.636513	0.858899	1.38992	2.74812	NA	NA	NA	NA
AllSetsAndTransitionsCombined_No0_507	BSLEEP-Samples-B010-B029-102	10_23	10	23	20:00:00	NA	0.727422	1.20438	1.17306	1.23448	1.13739	NA	NA	NA	2.76171	1.04731	0.996968	1.75449	0.825176	0.920747	1.09798	0.788614	1.59104	0.974481	NA	0.697408	1.2925	1.00743	NA	1.52701	1.00714	1.35478	0.956036	NA	NA	0.893028	2.87817	NA	NA	NA	1.29695	0.653844	0.842991	1.19042	2.04812	NA	NA	NA	NA
AllSetsAndTransitionsCombined_No0_508	BSLEEP-Samples-B010-B029-048	10_23	10	23	20:00:00	NA	0.674622	0.848702	1.2499	1.19129	1.17597	NA	NA	NA	2.79882	1.06187	1.16349	1.71898	1.33431	0.993069	0.965854	0.906531	1.51469	1.03712	NA	0.697303	1.29531	1.00624	NA	1.46515	0.961927	1.12399	0.978759	NA	NA	0.859986	1.64811	NA	NA	NA	1.03686	0.64127	0.885091	1.03583	1.85462	NA	NA	NA	NA
AllSetsAndTransitionsCombined_No0_509	BSLEEP-Samples-B010-B029-130	10_24	10	24	00:00:00	NA	0.87159	1.0934	0.647881	1.26348	0.132254	NA	NA	NA	2.25972	0.939068	0.909184	2.44351	1.55951	0.969655	1.04049	0.650993	1.22284	0.974462	NA	0.96128	1.09129	0.945397	NA	1.39224	0.928827	0.844671	0.797788	NA	NA	1.43434	2.12422	NA	NA	NA	0.935948	0.968462	0.852839	1.28105	1.88754	NA	NA	NA	NA
AllSetsAndTransitionsCombined_No0_510	BSLEEP-Samples-B010-B029-108	10_24	10	24	00:00:00	NA	0.929152	0.660768	0.611132	1.44541	0.143141	NA	NA	NA	1.83774	0.990909	0.822916	1.80203	1.80998	0.991864	1.10753	0.681814	1.22248	1.21277	NA	0.900088	1.33548	1.03885	NA	1.41219	0.997913	0.941083	0.254406	NA	NA	1.33181	1.51018	NA	NA	NA	0.915487	0.883734	0.996959	1.21863	2.46664	NA	NA	NA	NA
AllSetsAndTransitionsCombined_No0_511	BSLEEP-Samples-B010-B029-023	10_24	10	24	00:00:00	NA	1.14846	1.13406	0.592501	1.36521	0.136218	NA	NA	NA	1.73121	0.977476	0.951234	1.51263	0.568757	1.0091	0.993018	0.765272	1.14094	0.97572	NA	0.961245	1.07322	1.01387	NA	1.0582	0.9269	1.01805	0.166897	NA	NA	1.23721	0.505697	NA	NA	NA	1.09209	0.945376	0.858402	0.912947	2.14827	NA	NA	NA	NA
AllSetsAndTransitionsCombined_No0_512	BSLEEP-Samples-B010-B029-096	10_25	10	25	04:00:00	NA	0.921216	0.575602	0.636927	1.29151	0.121373	NA	NA	NA	2.05191	0.900992	0.923485	4.93684	0.911129	0.982306	1.00424	0.639972	0.97939	1.0462	NA	0.927946	1.20194	1.11401	NA	1.58327	1.22877	1.06673	0.394237	NA	NA	1.29405	1.4581	NA	NA	NA	0.806953	1.90904	0.997799	1.15488	4.4156	NA	NA	NA	NA
AllSetsAndTransitionsCombined_No0_513	BSLEEP-Samples-B010-B029-099	10_25	10	25	04:00:00	NA	1.0932	0.465843	0.718037	1.30883	0.126604	NA	NA	NA	2.0988	0.803697	0.639371	4.01412	0.823135	0.984913	0.915788	0.608562	0.829071	1.0193	NA	0.969043	0.970534	1.14402	NA	1.91649	1.21929	1.01004	0.197222	NA	NA	1.13059	1.35836	NA	NA	NA	1.18404	1.25183	1.34875	1.19145	3.57945	NA	NA	NA	NA
AllSetsAndTransitionsCombined_No0_514	BSLEEP-Samples-B010-B029-051	10_25	10	25	04:00:00	NA	1.5099	0.665234	0.569023	0.954731	0.130513	NA	NA	NA	2.02532	0.842439	1.13584	3.42252	0.502391	1.0535	1.06641	0.697588	0.865585	0.99462	NA	0.993683	1.05401	1.00365	NA	1.25968	1.0804	1.28784	0.332193	NA	NA	0.96465	1.28405	NA	NA	NA	0.675482	1.20792	1.00938	1.71839	2.57072	NA	NA	NA	NA
AllSetsAndTransitionsCombined_No0_515	BSLEEP-Samples-B010-B029-053	10_26	10	26	08:00:00	NA	0.875053	0.856748	0.915037	1.21738	1.33859	NA	NA	NA	1.88474	1.10242	1.08996	1.65473	1.39602	1.06272	1.06274	0.888239	0.920791	1.06429	NA	0.976509	1.32167	0.985973	NA	0.874918	1.40503	1	0.563806	NA	NA	0.558631	1.11946	NA	NA	NA	0.73707	0.9653	0.93085	1.53452	0.919085	NA	NA	NA	NA
AllSetsAndTransitionsCombined_No0_516	BSLEEP-Samples-B010-B029-114	10_26	10	26	08:00:00	NA	0.992352	0.698996	0.898487	1.29135	1.25581	NA	NA	NA	1.90638	1.0918	0.882827	1.43913	0.87794	1.04712	0.906375	0.941576	0.969972	1.09893	NA	1.03516	1.17522	1.01578	NA	1.41047	1.16555	1.08722	0.77408	NA	NA	0.61454	3.72214	NA	NA	NA	0.742355	1.15903	0.953574	1.06801	0.565209	NA	NA	NA	NA
AllSetsAndTransitionsCombined_No0_517	BSLEEP-Samples-B010-B029-018	10_26	10	26	08:00:00	NA	1.06357	0.802509	0.563724	2.18218	1.25962	NA	NA	NA	1.43991	1.00141	0.913243	2.00447	1.07216	1.11238	0.94726	0.773459	0.922383	1.15292	NA	1.00009	1.17285	0.759241	NA	0.956486	1.0237	0.843379	0.741585	NA	NA	0.596012	3.98297	NA	NA	NA	1.1466	1.12558	0.982756	0.520576	0.989191	NA	NA	NA	NA
AllSetsAndTransitionsCombined_No0_518	BSLEEP-Samples-B010-B029-141	10_27	10	27	12:00:00	NA	0.749954	0.748561	1.08799	1.05027	1.12251	NA	NA	NA	2.5876	1	1.27107	1.69807	0.584832	0.931229	1.04314	0.712967	1.30858	1.06481	NA	0.923844	1.07132	0.968963	NA	0.978662	0.980169	0.964267	0.806533	NA	NA	0.801579	1.71367	NA	NA	NA	1.14078	0.590941	1.01984	0.903251	1.29095	NA	NA	NA	NA
AllSetsAndTransitionsCombined_No0_519	BSLEEP-Samples-B010-B029-033	10_27	10	27	12:00:00	NA	0.840779	0.694272	1.18434	1.08455	1.45828	NA	NA	NA	2.27105	1.06764	1.02006	1.84678	0.429215	0.957059	0.965118	0.813679	1.18622	0.99346	NA	1.0121	1.07543	0.926578	NA	1.17573	1.00654	0.890821	0.445085	NA	NA	0.772953	1.27596	NA	NA	NA	1.0919	0.636481	1.08112	1.10763	1.23734	NA	NA	NA	NA
AllSetsAndTransitionsCombined_No0_520	BSLEEP-Samples-B010-B029-058	10_27	10	27	12:00:00	NA	1.24988	0.657835	1.05618	0.804743	1.14423	NA	NA	NA	2.11626	1.42898	0.888622	2.12922	0.22182	1	0.976048	0.762727	1.36238	1.00953	NA	0.964101	1.22191	0.973086	NA	1.58716	1.01485	0.945634	0.52032	NA	NA	0.965289	1.58935	NA	NA	NA	1.21802	0.527543	1.22937	1.21291	1.4416	NA	NA	NA	NA
AllSetsAndTransitionsCombined_No0_521	BSLEEP-Samples-B010-B029-123	10_28	10	28	16:00:00	NA	0.686896	0.740011	1.09516	1.09998	0.988917	NA	NA	NA	2.49161	1.1656	1.04676	1.11072	1.7955	1.00872	1.10577	0.769377	1.38193	0.902947	NA	0.80599	0.964628	0.972964	NA	1.29393	0.927605	0.826748	0.642217	NA	NA	0.869785	2.0038	NA	NA	NA	1.04804	0.733032	0.961174	1.14136	0.546303	NA	NA	NA	NA
AllSetsAndTransitionsCombined_No0_522	BSLEEP-Samples-B010-B029-136	10_28	10	28	16:00:00	NA	1.20038	0.649711	1.33292	0.833997	1.27791	NA	NA	NA	2.46695	1.08559	0.938621	0.884364	0.601314	1.32442	1.15785	0.791112	1.38028	0.912989	NA	0.833808	0.993172	0.973088	NA	2.15344	0.979956	0.820018	0.475211	NA	NA	0.715125	0.770962	NA	NA	NA	1.10302	0.623691	1.07809	1.13005	0.790201	NA	NA	NA	NA
AllSetsAndTransitionsCombined_No0_523	BSLEEP-Samples-B010-B029-038	10_28	10	28	16:00:00	NA	0.496321	0.792433	1.13528	1.08289	1.08986	NA	NA	NA	2.01292	1.32962	0.811952	1.1505	0.852876	1.05672	1.5046	0.765305	1.36697	0.790166	NA	0.807424	1.0086	0.853936	NA	1.05804	1.0161	0.747756	0.594522	NA	NA	0.905152	0.733877	NA	NA	NA	1.31349	0.537595	0.92022	1.05336	0.920645	NA	NA	NA	NA
AllSetsAndTransitionsCombined_No0_524	BSLEEP-Samples-B010-B029-026	10_29	10	29	20:00:00	NA	0.757107	1.96052	1.52961	1.26453	1.01046	NA	NA	NA	2.24236	1.16203	1.09424	0.810112	1.73603	0.886791	1.09032	1.33542	1.6048	0.871294	NA	0.714853	1.50074	1.00654	NA	1.15732	0.910887	1.09251	0.469529	NA	NA	0.96596	0.636515	NA	NA	NA	1.55521	0.762669	0.823257	0.993456	1.11389	NA	NA	NA	NA
AllSetsAndTransitionsCombined_No0_525	BSLEEP-Samples-B010-B029-081	10_29	10	29	20:00:00	NA	0.9244	1.48446	1.82585	0.948259	1.09027	NA	NA	NA	2.88375	1.0198	1.49527	0.930131	1.64547	1.04254	0.941478	0.928154	2.13703	0.834043	NA	0.728331	1.42213	1.01243	NA	1.51245	1.03187	1.07049	0.491518	NA	NA	0.935327	0.448593	NA	NA	NA	1.27056	0.875549	0.783051	1.02644	0.908817	NA	NA	NA	NA
AllSetsAndTransitionsCombined_No0_526	BSLEEP-Samples-B010-B029-056	10_29	10	29	20:00:00	NA	0.75261	2.45847	1.44586	0.909269	1.10748	NA	NA	NA	2.99924	1.02717	1.29851	0.846397	1.06961	0.979832	1.17899	0.842564	1.68375	1.05087	NA	0.722037	1.46417	0.935726	NA	1.1037	1.0755	1.18056	0.344967	NA	NA	0.989127	0.909669	NA	NA	NA	1.52107	0.780916	0.772235	1.02301	1.09847	NA	NA	NA	NA
AllSetsAndTransitionsCombined_No0_527	BSLEEP-Samples-B010-B029-107	10_30	10	30	00:00:00	NA	0.361654	0.650683	1.97186	1.0636	1.08576	NA	NA	NA	2.31474	0.863173	1.18004	0.581445	0.66294	1.01526	1.11474	1.24188	1.66034	0.953846	NA	0.971015	1.84471	0.984745	NA	1.67301	1.1493	1.20661	0.433524	NA	NA	0.747963	0.74571	NA	NA	NA	1.67611	1.38497	0.816067	0.90284	0.956747	NA	NA	NA	NA
AllSetsAndTransitionsCombined_No0_528	BSLEEP-Samples-B010-B029-078	10_30	10	30	00:00:00	NA	0.968537	1.01042	1.90381	1.5548	1.13419	NA	NA	NA	1.94474	0.894003	0.997553	0.545819	1.00245	1.00417	1.06053	1.23793	1.97004	0.799269	NA	0.801546	2.27308	1.08314	NA	1.74098	1.11188	1.37325	0.687658	NA	NA	0.716925	0.957005	NA	NA	NA	1.27508	1.51847	0.8004	1.01806	0.908428	NA	NA	NA	NA
AllSetsAndTransitionsCombined_No0_529	BSLEEP-Samples-B010-B029-029	10_30	10	30	00:00:00	NA	0.399448	1.37537	1.54257	1.45511	1.16703	NA	NA	NA	1.22011	0.92819	0.75627	0.551118	0.956729	1.0803	1.02762	1.17838	1.72198	1.08201	NA	0.701953	1.64239	1.22831	NA	1.15105	0.956224	1.02658	0.637391	NA	NA	0.936255	0.373747	NA	NA	NA	1.07822	1.22794	0.833388	0.845827	0.747578	NA	NA	NA	NA
AllSetsAndTransitionsCombined_No0_530	BSLEEP-Samples-B010-B029-019	10_32	10	32	08:00:00	NA	0.737975	0.844628	0.932819	0.95107	1.68523	NA	NA	NA	1.45035	1.06441	0.693373	0.472412	1.17685	0.937839	0.91423	0.845155	0.727429	1.14724	NA	1.11019	1.22199	1.05568	NA	1.83619	1.04796	0.921671	1.08941	NA	NA	0.555686	8.76794	NA	NA	NA	0.661208	0.9128	1.05564	0.618341	0.346984	NA	NA	NA	NA
AllSetsAndTransitionsCombined_No0_531	BSLEEP-Samples-B010-B029-043	10_32	10	32	08:00:00	NA	0.983248	1.01329	1.20887	1.75868	1.73193	NA	NA	NA	2.20486	1.00306	0.941979	0.62313	1.66092	0.94855	0.843293	0.875493	0.783009	0.947962	NA	0.942195	1.45115	0.930285	NA	1.61327	1.60501	1.30229	1.593	NA	NA	0.633361	3.92127	NA	NA	NA	0.362919	0.928235	0.940911	1.13474	0.586934	NA	NA	NA	NA
AllSetsAndTransitionsCombined_No0_532	BSLEEP-Samples-B010-B029-073	10_32	10	32	08:00:00	NA	1.04979	2.0583	1.17201	1.28045	2.16174	NA	NA	NA	2.62199	0.87731	1.04363	0.476724	0.934168	1.04586	0.886978	0.941984	0.952215	0.891972	NA	0.837636	1.43388	1.24558	NA	1.06514	1.31865	1.85602	0.982745	NA	NA	0.771387	3.35348	NA	NA	NA	0.852058	0.94125	0.881158	0.994423	0.692513	NA	NA	NA	NA
AllSetsAndTransitionsCombined_No0_533	BSLEEP-Samples-B010-B029-034	10_33	10	33	12:00:00	NA	0.558273	1.07365	0.512095	1.05579	0.160106	NA	NA	NA	1.53861	1.3223	1.00255	2.8963	1.146	1.03468	1.21758	0.800311	0.997446	1.15957	NA	0.919808	1.29097	1.14226	NA	1.38485	1.14431	1.12242	0.861735	NA	NA	1.01364	0.51824	NA	NA	NA	1.19445	0.721882	0.951261	0.786002	1.6515	NA	NA	NA	NA
AllSetsAndTransitionsCombined_No0_534	BSLEEP-Samples-B010-B029-076	10_33	10	33	12:00:00	NA	1.86984	0.774721	0.623379	1.01198	0.162888	NA	NA	NA	1.56212	1.07121	1.33876	2.71163	1.4551	1.01485	1.02129	0.859938	1.08558	1.08149	NA	0.958013	1.22365	1.01528	NA	1.25874	1.40266	1.00104	0.285641	NA	NA	1.55468	0.925289	NA	NA	NA	0.721863	0.705403	0.864845	1.08117	2.28997	NA	NA	NA	NA
AllSetsAndTransitionsCombined_No0_535	BSLEEP-Samples-B010-B029-124	10_33	10	33	12:00:00	NA	1.65027	1.10969	0.591105	0.846842	0.179026	NA	NA	NA	1.85293	1.16715	0.943676	3.01981	0.704494	1.2385	1.09122	0.80483	1.27787	1.25695	NA	0.982839	1.34917	1.08499	NA	1.70312	1.27428	1.16845	0.422719	NA	NA	0.9155	3.05359	NA	NA	NA	0.838379	0.745219	0.895837	1.16322	2.37427	NA	NA	NA	NA
AllSetsAndTransitionsCombined_No0_536	BSLEEP-Samples-B010-B029-122	10_34	10	34	16:00:00	NA	0.924983	0.966416	1.34121	0.844013	1.46782	NA	NA	NA	2.24348	1.18521	1.09903	1.00048	1.05098	0.992506	1.1943	0.912286	1.37693	1.19153	NA	0.814539	1.33712	1.17414	NA	1.29909	0.911842	1.59469	2.39207	NA	NA	0.837917	2.10977	NA	NA	NA	1.0911	0.612422	0.902179	0.84571	0.818954	NA	NA	NA	NA
AllSetsAndTransitionsCombined_No0_537	BSLEEP-Samples-B010-B029-089	10_34	10	34	16:00:00	NA	0.878827	0.555673	2.11786	1.27236	1.34419	NA	NA	NA	2.05792	0.767439	1.19929	1.09832	0.748363	0.84102	0.902937	0.990911	1.3617	1.16188	NA	0.761726	1.38272	0.998424	NA	1.12326	1.00897	1.01257	1.15249	NA	NA	0.998729	3.51476	NA	NA	NA	1.69165	0.689873	0.749627	0.943038	1.13907	NA	NA	NA	NA
AllSetsAndTransitionsCombined_No0_538	BSLEEP-Samples-B010-B029-040	10_34	10	34	16:00:00	NA	0.867412	0.798759	1.23141	1.11361	1.38174	NA	NA	NA	1.6155	0.887377	0.490016	1.03318	0.588172	1.01791	0.918732	0.837447	1.48153	0.965629	NA	0.75674	1.41669	1.03577	NA	1.19152	0.911972	1.04133	1.60675	NA	NA	0.987674	2.61616	NA	NA	NA	1.16427	0.571739	1.09225	1.06672	0.974343	NA	NA	NA	NA
AllSetsAndTransitionsCombined_No0_539	BSLEEP-Samples-B010-B029-067	10_35	10	35	20:00:00	NA	0.212344	1.19969	1.06526	1.15629	1.86968	NA	NA	NA	1.75863	1.03745	0.841317	1.35004	0.626311	0.987817	1.19839	0.969787	1.38772	1.17393	NA	0.814689	1.76037	0.901656	NA	1.2611	0.862159	0.419404	1.22034	NA	NA	0.82557	1.47957	NA	NA	NA	0.701456	0.838974	1.12739	1.3912	1.60708	NA	NA	NA	NA
AllSetsAndTransitionsCombined_No0_540	BSLEEP-Samples-B010-B029-092	10_35	10	35	20:00:00	NA	1.3258	0.445808	0.935383	1.26298	1.60699	NA	NA	NA	1.31121	1.23287	0.643388	1.18257	0.509115	1.01066	1.00002	0.921425	1.37942	1.06147	NA	0.970023	1.84275	0.748506	NA	2.26886	0.833962	0.251354	1.13027	NA	NA	0.980582	1.68897	NA	NA	NA	0.535739	0.999977	1.00621	0.944405	0.993655	NA	NA	NA	NA
AllSetsAndTransitionsCombined_No0_541	BSLEEP-Samples-B010-B029-082	10_35	10	35	20:00:00	NA	0.781753	1.57813	0.805359	0.761946	1.41863	NA	NA	NA	1.4368	1.04125	0.609542	0.455419	1.42711	1.07987	1.0037	0.77214	1.41644	1.01443	NA	0.833124	2.1501	0.731982	NA	1.65862	0.968281	0.297772	1.72851	NA	NA	0.729371	4.63789	NA	NA	NA	0.540172	0.928182	1.20732	0.980983	1.15817	NA	NA	NA	NA
AllSetsAndTransitionsCombined_No0_542	BSLEEP-Samples-B010-B029-139	10_36	10	36	00:00:00	NA	1.03526	0.765798	0.51503	0.830666	0.951793	NA	NA	NA	0.951979	1.06359	0.370323	1.57879	2.08389	1.52708	1.32807	0.941553	1.05944	1.7051	NA	1.125	2.5046	0.882431	NA	0.898735	0.614444	0.327214	0.491016	NA	NA	1.3862	0.45038	NA	NA	NA	0.713948	1.43374	1.4998	1.14811	0.80037	NA	NA	NA	NA
AllSetsAndTransitionsCombined_No0_543	BSLEEP-Samples-B010-B029-045	10_36	10	36	00:00:00	NA	0.704097	1.44044	0.335786	1.7239	0.414208	NA	NA	NA	0.893777	1.04908	0.201814	1.76798	1.39157	1.28985	1.51391	0.768726	0.979388	1.43033	NA	1.04387	2.42755	0.62922	NA	1.49904	0.604352	0.264297	0.205113	NA	NA	1.23252	0.534329	NA	NA	NA	0.36727	1.22166	1.31802	1.05795	1.05245	NA	NA	NA	NA
AllSetsAndTransitionsCombined_No0_544	BSLEEP-Samples-B010-B029-049	10_36	10	36	00:00:00	NA	1.23262	1.0269	0.444347	1.71855	1.07103	NA	NA	NA	1.42819	0.564529	0.42702	2.21373	1.94416	1.31207	1.42365	1.22019	1.29256	1.59541	NA	0.983158	2.8129	0.721401	NA	1.60731	0.742403	0.357492	0.24664	NA	NA	1.2522	0.812299	NA	NA	NA	0.14678	1.50755	1.38874	1.31716	0.767348	NA	NA	NA	NA
AllSetsAndTransitionsCombined_No0_545	BSLEEP-Samples-B010-B029-137	10_37	10	37	04:00:00	NA	1.18528	0.855411	0.828411	1.2306	3.17905	NA	NA	NA	2.27396	0.817612	0.945236	2.5087	0.578829	1.00085	0.945163	0.725042	0.869376	1.04735	NA	0.956695	1.33623	1.01453	NA	1.00877	0.949614	0.841349	1.24537	NA	NA	0.866189	5.80486	NA	NA	NA	0.318891	1.16838	1.07861	0.998382	1.02566	NA	NA	NA	NA
AllSetsAndTransitionsCombined_No0_546	BSLEEP-Samples-B010-B029-027	10_37	10	37	04:00:00	NA	1.20536	1.16378	0.738775	1.23995	3.10132	NA	NA	NA	1.73	0.812589	0.836781	2.23836	2.13025	0.500654	0.99927	0.786029	0.834036	1.32944	NA	1.07154	1.38311	0.829793	NA	1.97965	0.975563	0.573446	0.679832	NA	NA	0.824347	1.91027	NA	NA	NA	1.17859	1.10321	1.08583	0.923303	1.86513	NA	NA	NA	NA
AllSetsAndTransitionsCombined_No0_547	BSLEEP-Samples-B010-B029-104	10_37	10	37	04:00:00	NA	0.73258	0.340868	0.884064	1.25423	3.31336	NA	NA	NA	1.91217	0.790152	1.05709	2.57994	1.47021	1.01586	0.439691	0.818358	0.774312	1.04138	NA	1.19564	1.57509	0.932436	NA	1.33465	1.12996	0.76794	0.75849	NA	NA	1.12353	1.6844	NA	NA	NA	0.621032	1.3149	1.05441	0.842407	1.91657	NA	NA	NA	NA
AllSetsAndTransitionsCombined_No0_548	BSLEEP-Samples-B010-B029-084	10_38	10	38	08:00:00	NA	1.0239	1.03962	1.34436	1.11631	2.30205	NA	NA	NA	2.21849	0.740285	1.30085	2.27476	0.85854	0.931459	0.857221	0.363625	0.776524	0.963477	NA	0.893214	1.44606	1.13081	NA	1.33073	1.1351	1.14995	1.7573	NA	NA	0.710576	7.34355	NA	NA	NA	1.21005	1.17411	0.931447	0.885081	1.64059	NA	NA	NA	NA
AllSetsAndTransitionsCombined_No0_549	BSLEEP-Samples-B010-B029-071	10_38	10	38	08:00:00	NA	0.638099	0.749404	1.62957	1.0681	2.45276	NA	NA	NA	2.28279	0.719141	1.37267	2.1576	0.777597	0.839679	0.787177	0.721305	0.342714	0.830908	NA	0.787796	1.21082	1.27841	NA	1.491	1.1139	0.919803	1.30359	NA	NA	0.639104	2.82203	NA	NA	NA	1.25516	1.05513	0.773237	1.08849	2.46521	NA	NA	NA	NA
AllSetsAndTransitionsCombined_No0_550	BSLEEP-Samples-B010-B029-112	10_38	10	38	08:00:00	NA	0.609261	1.12185	1.22067	0.987221	2.16537	NA	NA	NA	2.37132	0.748042	1.22721	1.94999	1.39651	0.912901	0.820473	0.754953	0.745485	0.416712	NA	0.853712	1.17914	1.17893	NA	1.83208	1.1468	0.873982	1.25652	NA	NA	0.581577	2.34017	NA	NA	NA	1.24952	1.24558	0.816931	1.01278	2.07251	NA	NA	NA	NA
AllSetsAndTransitionsCombined_No0_551	BSLEEP-Samples-B010-B029-119	10_74	10	74	04:00:00	NA	1.4658	0.682724	1.22737	0.650852	1.81791	NA	NA	NA	3.07021	0.847616	1.29091	1.61225	1.49452	0.844117	0.744601	0.712021	0.93982	0.815637	NA	0.322749	1.23715	1.05106	NA	2.01071	1.17306	1.1005	1.26167	NA	NA	0.511388	3.62093	NA	NA	NA	1.08837	0.481792	0.906309	0.850562	1.64916	NA	NA	NA	NA
AllSetsAndTransitionsCombined_No0_552	BSLEEP-Samples-B010-B029-064	10_74	10	74	04:00:00	NA	0.686126	0.815823	1.34888	0.986666	2.0355	NA	NA	NA	3.80321	0.869562	1.49618	1.49452	0.666374	0.964018	0.82651	0.840435	1.16588	0.836801	NA	0.774495	0.588293	1.1868	NA	1.15487	1.3418	1.33149	1.30516	NA	NA	0.575675	8.19529	NA	NA	NA	1.77853	0.518912	0.85235	1.01906	2.97929	NA	NA	NA	NA
AllSetsAndTransitionsCombined_No0_553	BSLEEP-Samples-B010-B029-021	10_74	10	74	04:00:00	NA	0.583186	1.21524	0.898462	1.13176	1.98944	NA	NA	NA	2.27788	0.845579	1.63452	1.54636	1.82943	0.914398	0.909124	0.73222	0.960064	0.943227	NA	0.789425	1.22129	0.506409	NA	0.455782	0.910346	1.06022	2.02329	NA	NA	0.704935	2.70612	NA	NA	NA	1.02336	0.57185	0.899909	0.625958	1.9149	NA	NA	NA	NA
AllSetsAndTransitionsCombined_No0_554	BSLEEP-Samples-B010-B029-086	29_46	29	46	08:00:00	NA	1.24163	1.38404	1.29946	1.12269	0.932565	NA	NA	NA	1.70854	1.01334	1.42869	0.499829	1.58789	0.867638	0.799445	1.04162	0.702622	0.883963	NA	0.919706	0.498895	1.07326	NA	0.324665	1.2855	1.38027	1.00386	NA	NA	0.914136	1.09543	NA	NA	NA	1.35138	1.27223	1.11762	1.46464	1.08423	NA	NA	NA	NA
AllSetsAndTransitionsCombined_No0_555	BSLEEP-Samples-B010-B029-069	29_46	29	46	08:00:00	NA	0.956924	2.09797	1.50449	0.85698	0.999737	NA	NA	NA	1.57172	0.959696	1.92222	0.599584	0.231617	0.879835	0.781097	1.09346	0.728249	0.950024	NA	0.922119	0.497627	1.10785	NA	1.07552	0.626873	1.5977	1.11695	NA	NA	0.835439	1.52169	NA	NA	NA	1.60738	1.40403	0.919267	1.35325	1.26919	NA	NA	NA	NA
AllSetsAndTransitionsCombined_No0_556	BSLEEP-Samples-B010-B029-042	29_46	29	46	08:00:00	NA	0.730788	1.68677	0.9964	1.02061	0.915649	NA	NA	NA	1.81755	1.1127	1.62774	0.624863	0.975171	0.955056	0.756803	1.06288	0.655142	1.00701	NA	1.01028	0.536284	1.0648	NA	1.01495	1.35303	0.674838	0.893873	NA	NA	0.649264	2.14126	NA	NA	NA	1.18299	1.58146	0.989499	1.17441	1.2029	NA	NA	NA	NA
AllSetsAndTransitionsCombined_No0_557	BSLEEP-Samples-B010-B029-025	29_47	29	47	12:00:00	NA	0.579703	1.84923	0.677035	1.66724	0.902349	NA	NA	NA	1.12428	1.11913	0.52476	0.335263	0.62652	1.11369	1.04774	1.08369	0.626882	1.13385	NA	1.51158	0.53533	0.881217	NA	1.0764	0.880158	1.16154	0.161039	NA	NA	1.69602	1.20347	NA	NA	NA	0.776375	1.36709	1.21763	0.784468	0.427871	NA	NA	NA	NA
AllSetsAndTransitionsCombined_No0_558	BSLEEP-Samples-B010-B029-046	29_47	29	47	12:00:00	NA	0.840177	0.400192	0.624637	0.712769	1.2394	NA	NA	NA	1.2429	1.25816	0.429826	0.320099	1.89691	1.19038	0.994849	1.17266	0.607677	1.03002	NA	1.49192	0.577336	0.909119	NA	0.667007	0.87956	0.987185	0.16718	NA	NA	0.780481	1.16191	NA	NA	NA	0.923684	1.2775	1.4536	1.3825	0.32562	NA	NA	NA	NA
AllSetsAndTransitionsCombined_No0_559	BSLEEP-Samples-B010-B029-055	29_47	29	47	12:00:00	NA	1.01455	0.813475	0.73238	1.33008	0.872694	NA	NA	NA	1.1401	1.63163	0.69955	0.321728	0.332072	1.08299	1.07888	1.18807	0.694419	0.987201	NA	1.43457	0.574413	0.960207	NA	0.866947	0.942835	1.10413	0.598306	NA	NA	1.46729	0.23443	NA	NA	NA	0.335931	1.23621	1.259	1.52063	0.455031	NA	NA	NA	NA
AllSetsAndTransitionsCombined_No0_560	BSLEEP-Samples-B010-B029-142	29_48	29	48	16:00:00	NA	0.962636	0.749726	0.688927	1.06565	0.305788	NA	NA	NA	2.01975	1.12553	1.17055	0.111636	1.08957	1.05735	1.09459	1.3075	0.757306	0.883285	NA	1.11596	0.30103	0.953351	NA	1.126	0.911495	0.866626	0.558135	NA	NA	0.940045	0.445952	NA	NA	NA	0.614162	0.80301	1.13837	1.10376	0.0345901	NA	NA	NA	NA
AllSetsAndTransitionsCombined_No0_561	BSLEEP-Samples-B010-B029-020	29_48	29	48	16:00:00	NA	0.881852	0.850656	0.639263	1.34778	0.295913	NA	NA	NA	1.38771	1.17428	0.975383	0.0697189	2.27711	1.59743	1.2223	1.31922	0.84238	0.915361	NA	1.32489	0.312144	0.842401	NA	0.827851	0.82098	1.16966	0.154471	NA	NA	1.02984	0.841705	NA	NA	NA	0.763944	0.394018	1.20913	0.663921	0.0117993	NA	NA	NA	NA
AllSetsAndTransitionsCombined_No0_562	BSLEEP-Samples-B010-B029-030	29_48	29	48	16:00:00	NA	1.23916	2.10298	0.717722	2.06372	0.246562	NA	NA	NA	1.45827	1.16883	1.18406	0.0803674	1.30163	1.11901	1.63764	1.46577	0.733506	0.961414	NA	1.22326	0.320538	0.866372	NA	0.723838	0.857145	1.08994	0.787857	NA	NA	1.19652	0.362219	NA	NA	NA	0.385935	0.88744	0.541617	1.17033	0.0805204	NA	NA	NA	NA
AllSetsAndTransitionsCombined_No0_563	BSLEEP-Samples-B010-B029-063	29_49	29	49	20:00:00	NA	1.10973	0.911287	1.11914	1.08255	0.737606	NA	NA	NA	2.01673	1.07588	0.787824	0.818768	1.58291	1.02839	1.1814	1.64032	0.935669	0.782651	NA	1.27786	0.378748	0.930909	NA	0.662348	0.907734	0.91825	0.790383	NA	NA	0.956828	1.69903	NA	NA	NA	0.703909	0.854535	1.08017	0.498904	0.972188	NA	NA	NA	NA
AllSetsAndTransitionsCombined_No0_564	BSLEEP-Samples-B010-B029-093	29_49	29	49	20:00:00	NA	0.995571	1.80786	0.986101	1.29176	0.778904	NA	NA	NA	2.08521	1.06355	0.973762	0.858547	1.62665	1.08702	1.16497	1.18613	1.34906	0.875077	NA	1.2463	0.431058	0.924951	NA	1.36421	0.84255	0.847385	0.810721	NA	NA	0.849798	2.16613	NA	NA	NA	0.545806	0.874643	1.14447	1.00026	1.3058	NA	NA	NA	NA
AllSetsAndTransitionsCombined_No0_565	BSLEEP-Samples-B010-B029-044	29_49	29	49	20:00:00	NA	0.962011	0.580001	1.04853	0.970669	0.822401	NA	NA	NA	2.0331	1.14764	0.868307	0.766986	1.81874	1.07771	1.19223	0.992371	0.961958	1.18429	NA	1.29706	0.408974	0.959588	NA	1.35577	0.824768	0.903378	0.449896	NA	NA	0.809505	0.911749	NA	NA	NA	0.7115	0.851614	1.14212	1.18116	1.48384	NA	NA	NA	NA
AllSetsAndTransitionsCombined_No0_566	BSLEEP-Samples-B010-B029-111	29_50	29	50	00:00:00	NA	0.784932	1.72205	0.691819	0.896176	0.0817972	NA	NA	NA	1.82348	1.03447	0.968265	0.420805	0.739903	0.973259	1.03848	1.08292	0.888508	0.971757	NA	2.06488	0.639402	0.894334	NA	1.78565	0.96312	1.064	0.553332	NA	NA	1.06106	0.381787	NA	NA	NA	1.24354	1.08949	1.00372	1.07641	1.30555	NA	NA	NA	NA
AllSetsAndTransitionsCombined_No0_567	BSLEEP-Samples-B010-B029-106	29_50	29	50	00:00:00	NA	0.626916	0.73459	0.800086	0.721351	0.0988414	NA	NA	NA	1.57512	0.980538	1.14914	0.438574	1.06214	1.04302	1.10795	1.01627	0.93093	0.966504	NA	1.51166	0.929609	1.02981	NA	1.07862	1.16733	1.01714	0.574789	NA	NA	1.1364	0.966449	NA	NA	NA	0.99794	1.26678	1.10791	1.04961	1.71558	NA	NA	NA	NA
AllSetsAndTransitionsCombined_No0_568	BSLEEP-Samples-B010-B029-101	29_50	29	50	00:00:00	NA	1.09613	0.468436	0.851169	0.757332	0.0769835	NA	NA	NA	1.62955	0.991241	1.2421	0.4814	1.27391	1.09197	1.11428	0.987505	0.856631	0.941587	NA	1.43708	0.646726	1.31529	NA	0.894435	0.944269	1.18329	0.492327	NA	NA	1.08464	0.988566	NA	NA	NA	1.04289	1.09186	1.0712	1.03792	1.38656	NA	NA	NA	NA
AllSetsAndTransitionsCombined_No0_569	BSLEEP-Samples-B010-B029-068	29_51	29	51	04:00:00	NA	1.13303	1.36107	0.878428	1.3906	0.387906	NA	NA	NA	2.12641	0.977984	0.489598	0.263826	1.13827	1.01019	1.18237	0.998328	0.730485	1.02846	NA	1.32206	0.589211	1.02813	NA	0.981496	0.807309	1.00167	0.812223	NA	NA	1.1087	0.890819	NA	NA	NA	0.878584	0.793267	1.08435	1.41513	0.397071	NA	NA	NA	NA
AllSetsAndTransitionsCombined_No0_570	BSLEEP-Samples-B010-B029-095	29_51	29	51	04:00:00	NA	0.931167	1.72885	0.828528	0.667929	0.378461	NA	NA	NA	2.256	0.964296	0.332283	0.216823	1.45674	1.08232	1.08327	1.30715	0.687144	1.02436	NA	1.37308	0.603074	0.949829	NA	0.832113	1.08794	0.863214	1.16796	NA	NA	0.980147	2.49652	NA	NA	NA	0.303931	0.724148	1.05926	1.15866	0.331164	NA	NA	NA	NA
AllSetsAndTransitionsCombined_No0_571	BSLEEP-Samples-B010-B029-077	29_51	29	51	04:00:00	NA	1.10551	0.867794	0.948632	0.730119	0.367212	NA	NA	NA	1.52636	0.981653	0.34828	0.269772	0.836808	0.951466	1.19169	1.20077	0.762097	1.08066	NA	1.34112	0.578889	1.03329	NA	1.33907	0.836539	1.46316	0.934353	NA	NA	0.92109	2.43731	NA	NA	NA	0.953818	0.844836	1.03792	1.22368	0.387834	NA	NA	NA	NA
AllSetsAndTransitionsCombined_No0_572	BSLEEP-Samples-B010-B029-036	29_52	29	52	08:00:00	NA	0.818035	1.5629	1.33443	0.886445	2.08076	NA	NA	NA	1.39114	0.923518	1.07708	0.153477	1.19944	0.97184	0.844532	1.73255	0.742981	0.910976	NA	1.12554	0.647663	1.05143	NA	0.874378	0.896763	0.79291	3.10191	NA	NA	0.916359	2.1172	NA	NA	NA	0.884101	1.26874	1.03069	0.983533	0.277149	NA	NA	NA	NA
AllSetsAndTransitionsCombined_No0_573	BSLEEP-Samples-B010-B029-121	29_52	29	52	08:00:00	NA	1.59348	1.3922	1.16762	1.02867	2.04047	NA	NA	NA	1.39448	0.917553	1.09587	0.115233	1.56285	0.943712	0.88201	1.38521	0.83231	0.888127	NA	1.17789	0.580058	1.07325	NA	0.684885	0.983544	0.871483	1.75136	NA	NA	1.16506	7.54588	NA	NA	NA	0.888984	1.1962	1.00607	0.946847	0.277387	NA	NA	NA	NA
AllSetsAndTransitionsCombined_No0_574	BSLEEP-Samples-B010-B029-090	29_52	29	52	08:00:00	NA	1.13535	1.21773	1.36737	0.64611	2.03067	NA	NA	NA	1.49687	0.8521	1.12989	0.0378659	1.37321	0.840894	0.847418	1.43415	0.730585	0.836495	NA	0.984293	0.669643	1.12553	NA	0.994955	1.01318	0.79037	2.15211	NA	NA	0.825474	3.38616	NA	NA	NA	1.03425	1.0812	1.01238	1.18932	0.252618	NA	NA	NA	NA
AllSetsAndTransitionsCombined_No0_575	BSLEEP-Samples-B010-B029-080	29_53	29	53	12:00:00	NA	0.7819	1.37312	0.536532	0.939807	0.214515	NA	NA	NA	1.95301	0.991902	0.33189	0.0458735	0.733986	0.982598	0.938994	1.22748	0.629319	1.3535	NA	1.25683	0.646289	1.0232	NA	0.726661	0.619591	1.02803	1.02895	NA	NA	1.21225	0.554671	NA	NA	NA	0.770756	1.33457	1.15066	1.25183	0.288005	NA	NA	NA	NA
AllSetsAndTransitionsCombined_No0_576	BSLEEP-Samples-B010-B029-059	29_53	29	53	12:00:00	NA	0.519812	1.32704	0.378418	1.98235	0.206428	NA	NA	NA	1.62948	1.11171	0.215112	0.160765	1.61087	1.09042	1.05722	1.43441	0.557883	1.73073	NA	1.21359	0.834501	0.906104	NA	0.295491	0.539818	0.944305	0.393527	NA	NA	1.32088	0.17731	NA	NA	NA	0.643361	2.11361	1.38616	0.931952	0.200616	NA	NA	NA	NA
AllSetsAndTransitionsCombined_No0_577	BSLEEP-Samples-B010-B029-117	29_53	29	53	12:00:00	NA	0.537189	1.27983	0.415834	1.4649	0.187849	NA	NA	NA	2	1.01564	0.213621	0.107093	0.848131	1.02611	0.973989	1.27126	0.578562	1.50004	NA	1.20133	0.63222	0.915911	NA	0.727768	0.623036	0.750948	0.71848	NA	NA	1.25863	0.867918	NA	NA	NA	0.382474	1.39523	1.78618	1.15016	0.224029	NA	NA	NA	NA
AllSetsAndTransitionsCombined_No0_578	BSLEEP-Samples-B010-B029-097	29_54	29	54	16:00:00	NA	1.45421	0.947685	1.0411	0.83125	1.40203	NA	NA	NA	2.28937	0.909389	1.01001	0.110288	0.836379	0.960413	0.976049	1.53404	0.802705	0.927717	NA	1.10709	0.516256	0.809929	NA	0.871993	1.14046	1.40924	1.32117	NA	NA	1.13668	3.17818	NA	NA	NA	0.854372	0.840267	1.10175	1.23718	0.139118	NA	NA	NA	NA
AllSetsAndTransitionsCombined_No0_579	BSLEEP-Samples-B010-B029-118	29_54	29	54	16:00:00	NA	1.22298	1.87082	1.17138	0.871183	1.25028	NA	NA	NA	2.45749	0.95712	1.27823	0.0770779	0.54941	0.926666	1.0147	1.5114	0.765656	1.00405	NA	1.00596	0.509917	0.928912	NA	0.670544	1.16272	1.34922	1.41458	NA	NA	1.04873	1.12905	NA	NA	NA	0.875558	0.917978	1.11124	0.7237	0.0860601	NA	NA	NA	NA
AllSetsAndTransitionsCombined_No0_580	BSLEEP-Samples-B010-B029-057	29_54	29	54	16:00:00	NA	1.0766	2.43305	1.13268	1.27402	1.18053	NA	NA	NA	2.30856	0.934773	0.96061	0.143593	1.40416	0.920085	0.945385	1.58293	0.806772	0.953643	NA	1.13212	0.478716	0.870228	NA	0.761958	1.02603	1.67649	1.06675	NA	NA	1.28297	2.38635	NA	NA	NA	0.940696	0.909148	1.06078	0.829222	0.282736	NA	NA	NA	NA
AllSetsAndTransitionsCombined_No0_581	BSLEEP-Samples-B010-B029-047	29_55	29	55	20:00:00	NA	0.506577	1.28867	1.12897	0.563419	0.947232	NA	NA	NA	1.98521	0.926777	0.863157	0.408018	1.43723	1.00297	1.07142	1.03823	1.02426	0.940767	NA	1.36032	0.489308	0.798806	NA	1.0168	0.88797	0.795684	1.35254	NA	NA	0.659206	0.978532	NA	NA	NA	1.48394	1.05976	1.13855	0.992651	0.682446	NA	NA	NA	NA
AllSetsAndTransitionsCombined_No0_582	BSLEEP-Samples-B010-B029-024	29_55	29	55	20:00:00	NA	0.770453	0.800935	1.04089	1.78723	0.926771	NA	NA	NA	2.18941	0.918076	1.00523	0.498903	1.31723	0.994768	1.15647	0.961121	0.942904	1.02172	NA	1.49034	0.481728	0.883685	NA	0.92927	0.838935	0.776378	1.01189	NA	NA	1.11482	0.473937	NA	NA	NA	1.1615	1.19534	1.14164	0.709066	0.555862	NA	NA	NA	NA
AllSetsAndTransitionsCombined_No0_583	BSLEEP-Samples-B010-B029-135	29_55	29	55	20:00:00	NA	1.01894	0.942761	1.03289	1.12852	1.30525	NA	NA	NA	2.30304	0.979779	0.905391	0.271492	0.682691	0.934857	1.1367	1.20625	0.999689	0.945346	NA	1.57058	0.50946	0.879698	NA	0.728576	0.891784	0.661892	0.864709	NA	NA	0.844881	0.620673	NA	NA	NA	0.894616	1.17002	1.21017	0.899578	0.327555	NA	NA	NA	NA
AllSetsAndTransitionsCombined_No0_584	BSLEEP-Samples-B010-B029-128	29_56	29	56	00:00:00	NA	1.09501	0.792899	1.00738	0.659016	0.742402	NA	NA	NA	1.94351	1.27309	0.896149	0.130972	0.931236	0.98501	1.06367	1.13953	1.07815	0.868156	NA	1.32621	0.553342	0.991942	NA	1.37338	0.989098	1.00178	0.632928	NA	NA	0.954381	1.5277	NA	NA	NA	1.58027	1.38598	1.15948	0.851996	0.371813	NA	NA	NA	NA
AllSetsAndTransitionsCombined_No0_585	BSLEEP-Samples-B010-B029-079	29_56	29	56	00:00:00	NA	0.802532	0.535323	1.45324	0.96155	0.733221	NA	NA	NA	1.92043	0.999758	1.21497	0.138341	0.870798	0.994205	1.07622	1.18042	1.1829	0.906895	NA	1.29104	0.526788	1.05064	NA	0.657296	1.11478	1.34747	0.891119	NA	NA	0.965107	0.627771	NA	NA	NA	1.03381	1.61671	1.04045	1.37231	0.467387	NA	NA	NA	NA
AllSetsAndTransitionsCombined_No0_586	BSLEEP-Samples-B010-B029-132	29_56	29	56	00:00:00	NA	1.03587	1.33019	1.05207	0.893597	0.763536	NA	NA	NA	1.59389	0.882672	0.833877	0.156211	1.4253	1.32171	1.08984	1.08999	0.928329	0.877161	NA	1.39446	0.490458	0.880365	NA	1.01676	0.966703	0.945464	0.393006	NA	NA	0.833623	0.922306	NA	NA	NA	0.911689	1.3442	1.11612	1.12164	0.162388	NA	NA	NA	NA
AllSetsAndTransitionsCombined_No0_587	BSLEEP-Samples-B010-B029-098	29_57	29	57	04:00:00	NA	0.739149	1.29775	0.979407	0.68549	1.3745	NA	NA	NA	1.48868	1.09007	0.924502	0.167416	1.15318	0.969786	1.37111	1.11063	0.807042	0.817892	NA	1.17003	0.559378	0.817159	NA	0.851859	1.09049	0.81776	1.24158	NA	NA	1.24575	2.54139	NA	NA	NA	0.914173	0.929537	1.07064	0.984171	0.472277	NA	NA	NA	NA
AllSetsAndTransitionsCombined_No0_588	BSLEEP-Samples-B010-B029-031	29_57	29	57	04:00:00	NA	0.779314	1.85991	0.769066	1.04704	1.19382	NA	NA	NA	1.42558	1.0175	1.1678	0.184342	1.73769	0.884493	1.07627	1.35008	0.77632	0.859546	NA	1.08646	0.51015	0.751499	NA	0.565753	0.844633	0.563289	0.90181	NA	NA	1.34185	1.052	NA	NA	NA	0.57017	0.897113	1.10433	0.660162	0.532074	NA	NA	NA	NA
AllSetsAndTransitionsCombined_No0_589	BSLEEP-Samples-B010-B029-037	29_57	29	57	04:00:00	NA	0.807368	1.88622	0.833201	0.998249	1.25464	NA	NA	NA	1.59581	1.0307	1.04461	0.161331	1.07314	1.11918	0.97557	1.16703	1.00339	0.83278	NA	1.1948	0.54023	0.788477	NA	0.782737	0.879639	0.667041	1.22438	NA	NA	1.3072	0.995831	NA	NA	NA	0.60487	0.862579	1.15003	1.09479	0.504614	NA	NA	NA	NA
AllSetsAndTransitionsCombined_No0_590	BSLEEP-Samples-B010-B029-120	29_58	29	58	08:00:00	NA	1.54299	1.06077	0.477593	0.934115	1.58979	NA	NA	NA	1.54851	0.868276	0.530715	0.0518523	0.819896	1.13398	1.11299	1.29578	0.493266	1.34462	NA	1.26069	0.570358	0.705938	NA	1.00653	0.810087	0.760946	0.683727	NA	NA	1.40065	3.80453	NA	NA	NA	0.542321	1.62865	1.17214	0.931873	0.0460134	NA	NA	NA	NA
AllSetsAndTransitionsCombined_No0_591	BSLEEP-Samples-B010-B029-134	29_58	29	58	08:00:00	NA	0.461273	1.41837	0.49825	1.17403	1.56912	NA	NA	NA	1.53231	0.906125	0.633647	0.174707	1.0899	1.03415	1.02027	1.57091	0.440611	1.07141	NA	1.51403	0.556667	0.70466	NA	1.043	0.734289	0.990514	1.32475	NA	NA	1.41853	1.6531	NA	NA	NA	0.432388	1.60905	1.2271	0.898754	0.0804029	NA	NA	NA	NA
AllSetsAndTransitionsCombined_No0_592	BSLEEP-Samples-B010-B029-074	29_58	29	58	08:00:00	NA	0.929867	1.11417	0.512481	1.42395	1.515	NA	NA	NA	1.12143	0.829438	0.64342	0.054573	2.22368	1.02003	0.969683	1.47295	0.598182	0.869836	NA	1.23393	0.764074	0.728758	NA	1	0.807277	0.806826	0.855063	NA	NA	1.08478	1.46058	NA	NA	NA	0.748508	1.61272	1.20678	0.723669	NA	NA	NA	NA	NA
AllSetsAndTransitionsCombined_No0_593	BSLEEP-Samples-B010-B029-129	29_59	29	59	12:00:00	NA	1.05177	1.19116	0.8287	1.05844	0.392454	NA	NA	NA	1.59635	1.09268	1.25349	0.100282	0.466694	0.988163	0.947484	1.22517	0.804638	1.25072	NA	1.0671	0.585771	1.2377	NA	0.714901	1.01184	1.28109	1.09272	NA	NA	1.47036	0.551284	NA	NA	NA	0.97728	1.72239	1.11993	0.906629	0.335633	NA	NA	NA	NA
AllSetsAndTransitionsCombined_No0_594	BSLEEP-Samples-B010-B029-035	29_59	29	59	12:00:00	NA	0.827925	1.23321	0.86452	0.976205	0.338704	NA	NA	NA	1.445	1.17522	1.04293	0.138407	1.53804	0.975899	0.992125	1.22894	0.711941	1.12165	NA	1.37048	0.520763	0.946833	NA	1.45073	1.06921	1.24713	1.1505	NA	NA	1.50925	0.649165	NA	NA	NA	1.3138	1.61797	1.16407	0.956851	0.223079	NA	NA	NA	NA
AllSetsAndTransitionsCombined_No0_595	BSLEEP-Samples-B010-B029-125	29_59	29	59	12:00:00	NA	1.579	1.82723	0.815357	1.48606	0.337305	NA	NA	NA	2.01815	1	0.753294	0.144934	0.853245	0.979781	0.952929	1.2252	0.701858	1.16615	NA	1.18946	0.61048	0.824943	NA	0.730087	1.34469	1.11482	1.14891	NA	NA	1.24388	0.90187	NA	NA	NA	0.47972	1.53931	1.05786	1.06573	0.339149	NA	NA	NA	NA
AllSetsAndTransitionsCombined_No0_596	BSLEEP-Samples-B010-B029-110	29_60	29	60	16:00:00	NA	0.738191	1.46355	0.937875	1.09663	0.567653	NA	NA	NA	2.00376	0.970056	0.735693	0.185742	1.32309	1.16735	0.972905	1.36984	0.669751	1.0417	NA	1.08298	0.428044	1.08646	NA	0.916847	1.00284	1.35853	1.56776	NA	NA	1.13992	1.45569	NA	NA	NA	0.966045	0.981959	1.08251	0.964723	0.447823	NA	NA	NA	NA
AllSetsAndTransitionsCombined_No0_597	BSLEEP-Samples-B010-B029-131	29_60	29	60	16:00:00	NA	0.841489	1.19735	0.867715	1.00472	0.477245	NA	NA	NA	1.87839	1.1137	0.763997	0.264954	0.423256	0.96143	1.05584	1.24421	0.624004	1.08349	NA	1.0799	0.350992	1.00195	NA	1.0186	0.886617	1.13475	0.876086	NA	NA	1.09569	1.3546	NA	NA	NA	0.939876	0.863236	1.09149	0.906444	0.431806	NA	NA	NA	NA
AllSetsAndTransitionsCombined_No0_598	BSLEEP-Samples-B010-B029-052	29_60	29	60	16:00:00	NA	0.669325	1.14	0.759783	1.4366	0.50419	NA	NA	NA	1.83444	1.03941	0.839751	0.157107	2.02292	1.00544	0.97602	1.65916	0.646775	1.10295	NA	1.20979	0.361125	0.887935	NA	0.685768	1.25573	1.04471	0.739925	NA	NA	1.46175	0.905422	NA	NA	NA	0.921422	0.944887	1.09838	1.03946	0.30008	NA	NA	NA	NA
AllSetsAndTransitionsCombined_No0_599	BSLEEP-Samples-B010-B029-088	29_61	29	61	20:00:00	NA	1.51183	1.57953	1.01919	0.592796	1.19839	NA	NA	NA	2.54075	0.921079	1.21198	0.0794645	1.49355	1.09613	0.922852	1.26356	1.15352	0.767039	NA	1.01167	0.572649	0.86895	NA	0.590968	1.11544	1.01634	0.759418	NA	NA	2.06269	0.611547	NA	NA	NA	0.961929	1.42846	0.851923	0.999213	0.0263383	NA	NA	NA	NA
AllSetsAndTransitionsCombined_No0_600	BSLEEP-Samples-B010-B029-103	29_61	29	61	20:00:00	NA	1.72829	2.04166	0.910936	1.15142	0.957542	NA	NA	NA	2.04318	1.01429	0.951394	0.126576	0.888732	0.96544	1.1584	1.24667	1.04979	1.12767	NA	1.15507	0.571503	0.929143	NA	0.732807	1.07181	0.919003	0.914809	NA	NA	1.96177	0.728121	NA	NA	NA	1.19109	1.52449	0.918046	0.839563	0.323935	NA	NA	NA	NA
AllSetsAndTransitionsCombined_No0_601	BSLEEP-Samples-B010-B029-062	29_61	29	61	20:00:00	NA	0.855928	2.40344	0.97847	1.087	1.0358	NA	NA	NA	2.34172	0.936446	1.25808	0.0991023	1.12123	1.02861	1.02069	1.68472	1.06877	0.955484	NA	1.25808	0.607715	0.885658	NA	0.69808	1.10655	0.837215	1.08265	NA	NA	2.44862	0.502209	NA	NA	NA	1.91197	2.12742	0.963027	0.743964	0.32341	NA	NA	NA	NA
AllSetsAndTransitionsCombined_No0_602	BSLEEP-Samples-B010-B029-065	29_62	29	62	00:00:00	NA	1.0319	1.0338	1.19479	1.26302	0.938411	NA	NA	NA	2.49511	0.887543	0.541122	4.82572	1.19831	1.05997	0.995758	0.902984	1.16639	0.805184	NA	1.17366	0.575501	0.894452	NA	0.725885	1.11996	0.743585	0.881787	NA	NA	1.04838	0.536815	NA	NA	NA	1.38924	1.30308	1.30665	1.01538	2.62065	NA	NA	NA	NA
AllSetsAndTransitionsCombined_No0_603	BSLEEP-Samples-B010-B029-070	29_62	29	62	00:00:00	NA	0.367891	0.693646	1.19795	0.877718	1.23276	NA	NA	NA	2.22228	0.967761	0.966471	4.74964	0.902597	0.893267	1.04347	0.859503	1.02066	0.968757	NA	1.13688	0.526163	1.0385	NA	1.04466	1.18404	0.771934	0.613282	NA	NA	0.997005	0.731274	NA	NA	NA	1.20376	1.15619	1.04044	1.64262	2.91239	NA	NA	NA	NA
AllSetsAndTransitionsCombined_No0_604	BSLEEP-Samples-B010-B029-041	29_62	29	62	00:00:00	NA	0.417364	0.480124	0.96577	1.15869	1.13585	NA	NA	NA	1.83283	1.26964	1.01813	5.04806	1.31907	0.979665	0.957955	0.971418	0.979898	0.934443	NA	1.59012	0.565569	0.882171	NA	1.25909	1.0738	0.715888	0.531008	NA	NA	1.0161	1.19813	NA	NA	NA	1.06725	1.55043	0.994236	1.63354	2.7811	NA	NA	NA	NA
AllSetsAndTransitionsCombined_No0_605	BSLEEP-Samples-B010-B029-060	29_63	29	63	04:00:00	NA	1.58743	2.09133	1.25759	1.19831	0.968895	NA	NA	NA	2.1738	1.16367	1.32357	0.313286	1.48165	0.998119	0.928674	1.02715	0.809709	0.942942	NA	1.10641	0.550509	1.05475	NA	0.55021	1.37745	1.15382	0.934108	NA	NA	1.03312	0.773302	NA	NA	NA	1.04408	0.986263	1.34058	0.985148	0.725262	NA	NA	NA	NA
AllSetsAndTransitionsCombined_No0_606	BSLEEP-Samples-B010-B029-115	29_63	29	63	04:00:00	NA	1.38472	0.979278	1.07318	0.489425	1.05736	NA	NA	NA	2.26821	1.14008	1.35756	0.368345	1.65563	1.24373	1.06196	1.17436	0.728389	1.15245	NA	1.21582	0.490492	1.33497	NA	1.08644	1.14845	1.27919	0.834718	NA	NA	0.857565	0.7629	NA	NA	NA	0.672257	0.967354	1.30598	1.1797	0.63243	NA	NA	NA	NA
AllSetsAndTransitionsCombined_No0_607	BSLEEP-Samples-B010-B029-126	29_63	29	63	04:00:00	NA	1.13567	1.80743	1.0782	0.852579	0.504242	NA	NA	NA	2.19409	1.05559	1.0817	0.614991	0.649204	1.06384	1.21938	1.1938	0.666091	0.920603	NA	1.22872	0.490132	1.10022	NA	1.53582	1.02746	0.870817	0.76824	NA	NA	1.0138	0.518276	NA	NA	NA	0.736457	0.90942	1.21651	1.25084	0.43014	NA	NA	NA	NA
AllSetsAndTransitionsCombined_No0_608	BSLEEP-Samples-B010-B029-113	29_64	29	64	08:00:00	NA	1.12915	1.06788	0.556921	1.26192	0.106393	NA	NA	NA	2.00069	0.523234	1.16557	1.75999	1.73666	1.0124	1.08136	1.12243	0.549141	0.986506	NA	0.908073	0.431416	1.16202	NA	1.07428	1.37306	1.00866	0.751462	NA	NA	1.16092	1.37042	NA	NA	NA	0.820245	0.746081	1.15272	1.07312	2.7248	NA	NA	NA	NA
AllSetsAndTransitionsCombined_No0_609	BSLEEP-Samples-B010-B029-032	29_64	29	64	08:00:00	NA	1.03639	0.890814	0.657253	1.47811	0.0873427	NA	NA	NA	1.61596	1.27853	1.07098	1.3956	0.317238	1.0517	1.04174	1.20559	0.647664	1.06521	NA	1.02736	0.389095	1.22242	NA	0.871206	1.17497	1.39128	0.628467	NA	NA	0.90016	0.741193	NA	NA	NA	0.692519	0.833745	1.23623	1.17576	1.65407	NA	NA	NA	NA
AllSetsAndTransitionsCombined_No0_610	BSLEEP-Samples-B010-B029-075	29_64	29	64	08:00:00	NA	1.11339	1.38455	0.603266	1.32509	0.0952252	NA	NA	NA	1.22356	1.19117	1.33705	1.69457	1.18231	0.481812	1.03228	0.97894	0.529016	1.23116	NA	1.09841	0.399384	1.00568	NA	1.74047	1.20807	1.21066	0.669039	NA	NA	0.892081	1.35204	NA	NA	NA	0.908232	0.857931	1.20612	1.18393	2.70646	NA	NA	NA	NA
AllSetsAndTransitionsCombined_No0_611	BSLEEP-Samples-B010-B029-083	QC10	QC	QC	QC	NA	0.76126	0.80248	0.976682	1.02027	0.882158	NA	NA	NA	2.0319	1.00092	0.973375	1.05044	0.624282	1.007	0.465584	0.987338	1.00062	1.07116	NA	1.18903	0.965529	0.930491	NA	0.902513	1.09594	1.04976	1.11994	NA	NA	1.2041	1.05878	NA	NA	NA	1.03449	1.10911	1.01127	0.89402	1.15726	NA	NA	NA	NA
AllSetsAndTransitionsCombined_No0_612	BSLEEP-Samples-B010-B029-094	QC11	QC	QC	QC	NA	1.27533	1.32374	0.981207	1.32182	1.10101	NA	NA	NA	2.06176	0.958947	1.00127	0.907698	0.91883	1.02518	0.993093	0.447365	1.02511	0.947932	NA	1.05594	1.24059	1.11076	NA	0.985723	0.947177	1.08532	1.48144	NA	NA	0.988748	1.25921	NA	NA	NA	0.946518	0.985422	1.10345	1.07905	1.09481	NA	NA	NA	NA
AllSetsAndTransitionsCombined_No0_613	BSLEEP-Samples-B010-B029-105	QC12	QC	QC	QC	NA	0.976342	1.08205	1.06824	1.27457	1.08509	NA	NA	NA	2.05113	0.999512	1.22602	1.00067	0.988225	0.964807	0.987202	1.03774	0.462718	0.924823	NA	0.91803	1.01551	1.17833	NA	1.34747	0.991467	0.899998	1.40897	NA	NA	1.06124	0.82601	NA	NA	NA	0.886714	0.969583	0.976274	0.972562	1.15025	NA	NA	NA	NA
AllSetsAndTransitionsCombined_No0_614	BSLEEP-Samples-B010-B029-116	QC13	QC	QC	QC	NA	0.992076	0.778917	0.886389	1.0853	1.05659	NA	NA	NA	1.90803	1.10483	1.03017	1.06324	1.2584	0.985434	0.999649	1.0777	1.00035	0.443278	NA	0.994884	0.964291	1.00815	NA	0.902674	0.98287	0.853086	0.605971	NA	NA	1.10522	1.28309	NA	NA	NA	0.9409	1.19443	0.994681	1.04137	1.08447	NA	NA	NA	NA
AllSetsAndTransitionsCombined_No0_615	BSLEEP-Samples-B010-B029-127	QC14	QC	QC	QC	NA	1.0194	0.905709	0.916847	0.754646	0.941256	NA	NA	NA	2.09184	1.04599	1.02314	1.07486	1.55059	1.04795	1.01194	0.939229	0.954968	1.07044	NA	0.466778	0.98546	0.989383	NA	1.15581	1.18396	1.09358	0.905614	NA	NA	0.796949	1.58983	NA	NA	NA	0.786011	1.04841	1.18672	0.920156	1.17066	NA	NA	NA	NA
AllSetsAndTransitionsCombined_No0_616	BSLEEP-Samples-B010-B029-138	QC15	QC	QC	QC	NA	1.0226	1.03825	0.997604	0.782872	0.844445	NA	NA	NA	2.09477	1.00313	0.834885	1.03941	0.965892	1.1028	1.06551	1.02192	0.945588	1.06136	NA	1.05169	0.457809	0.971437	NA	0.77393	1.01456	1.25076	1.0343	NA	NA	0.916312	0.840466	NA	NA	NA	0.924095	0.998195	1.04139	1.11845	1.02219	NA	NA	NA	NA
AllSetsAndTransitionsCombined_No0_617	BSLEEP-Samples-B010-B029-143	QC16	QC	QC	QC	NA	0.89391	1.15754	1.05098	1.06012	1.12116	NA	NA	NA	1.95953	0.976365	1.25935	0.952701	0.952011	1.04744	1.09653	1.02491	1.01523	1.00671	NA	1.00567	1.04242	0.448017	NA	0.997792	0.933418	0.999146	0.987432	NA	NA	1.15993	0.590241	NA	NA	NA	1.39583	1.12929	1.05039	1.06398	0.680769	NA	NA	NA	NA
AllSetsAndTransitionsCombined_No0_618	BSLEEP-Samples-B010-B029-017	QC4	QC	QC	QC	NA	1.92731	1.16785	1.04957	0.839223	1.00007	NA	NA	NA	1.89286	1.07595	0.970352	0.92807	1.40939	1.04622	1.11694	1.06612	1.07395	1.14992	NA	1.05137	1.06383	1.03912	NA	0.56331	0.84257	0.896168	1.17048	NA	NA	1.1166	0.922701	NA	NA	NA	0.717585	0.925799	1.18268	0.464205	0.899701	NA	NA	NA	NA
AllSetsAndTransitionsCombined_No0_619	BSLEEP-Samples-B010-B029-028	QC5	QC	QC	QC	NA	0.951452	1.81992	0.819647	0.917159	1.02596	NA	NA	NA	1.90312	0.974853	0.98269	1.17475	1.26157	0.974035	1.01213	1.07869	1.05661	1.0951	NA	1.05701	0.966273	0.961751	NA	0.732617	0.442215	0.924027	0.965837	NA	NA	1.22176	1.12789	NA	NA	NA	1.3884	0.990275	0.943365	1.11151	0.955271	NA	NA	NA	NA
AllSetsAndTransitionsCombined_No0_620	BSLEEP-Samples-B010-B029-039	QC6	QC	QC	QC	NA	0.308693	0.854205	0.955543	1.33927	0.9644	NA	NA	NA	1.89678	1.08174	0.800614	1.56037	0.890924	1.05482	0.991057	1.00556	1	1.05843	NA	1.08066	1.03984	0.991829	NA	0.857474	1.00386	0.518622	0.928449	NA	NA	1.13906	1.06372	NA	NA	NA	0.981241	0.992432	0.943663	1.06722	1.1211	NA	NA	NA	NA
AllSetsAndTransitionsCombined_No0_621	BSLEEP-Samples-B010-B029-050	QC7	QC	QC	QC	NA	1.25788	1.06055	1.03263	1.18517	1.0282	NA	NA	NA	2.06855	0.9422	1.00623	1.00508	1.04012	0.961535	0.973668	0.890596	0.905099	0.987517	NA	1.07745	1.03881	0.9902	NA	1.22544	0.970063	1.06452	0.298796	NA	NA	0.909273	1.51984	NA	NA	NA	0.93905	1.13744	0.999127	0.997945	1.34539	NA	NA	NA	NA
AllSetsAndTransitionsCombined_No0_622	BSLEEP-Samples-B010-B029-061	QC8	QC	QC	QC	NA	0.916848	0.729038	1.06876	0.708275	1.48919	NA	NA	NA	1.94682	1.05425	0.950486	0.848041	0.771369	1.06006	0.961715	1.1226	1.01936	0.971234	NA	1.01131	1.14166	1.12156	NA	0.72033	1.10102	0.865772	1.09564	NA	NA	0.466028	0.787612	NA	NA	NA	1.01069	1.08593	1.1788	0.918924	0.680374	NA	NA	NA	NA
AllSetsAndTransitionsCombined_No0_623	BSLEEP-Samples-B010-B029-072	QC9	QC	QC	QC	NA	1.14102	0.814975	1.19473	1.10319	1.04372	NA	NA	NA	1.9936	1.33927	1.17033	0.949259	0.748981	0.895313	0.976507	0.881043	1.0501	0.876345	NA	0.906952	0.967917	1.02145	NA	1.19261	1.04145	1.06678	0.877505	NA	NA	0.812727	0.301061	NA	NA	NA	1.04503	0.942168	0.969902	1.57746	1.03666	NA	NA	NA	NA
AllSetsAndTransitionsCombined_No0_624	BSELEEP-Samples-B015-B024-077	15_78	15	78	08:00:00	NA	0.891016	NA	1.31449	1.19668	0.478361	0.717136	NA	NA	2.30251	1.27272	1.53802	1.17556	0.976398	0.887949	0.856434	0.731869	1.73711	1.5199	1.57011	0.971975	0.449042	0.996659	0.389903	NA	1.3522	1.3999	NA	NA	0.937803	0.758004	NA	NA	NA	NA	2.25968	0.824564	1.09176	1.2863	1.24465	NA	NA	NA	0.474462
AllSetsAndTransitionsCombined_No0_625	BSELEEP-Samples-B015-B024-107	15_78	15	78	08:00:00	NA	0.961096	NA	1.04985	1.37961	0.357194	1.22198	NA	NA	2.0364	1.22064	1.38807	0.82664	0.558743	0.935805	1.0935	0.746762	1.59116	1.31912	1.07226	1.36898	0.427135	1.07691	0.540832	NA	1.19691	1.19193	NA	NA	0.858081	0.912885	NA	NA	NA	NA	1.69635	0.811586	1.14365	1.21739	0.886638	NA	NA	NA	1.80729
AllSetsAndTransitionsCombined_No0_626	BSELEEP-Samples-B015-B024-045	15_78	15	78	08:00:00	NA	0.656644	NA	1.22698	0.872096	0.44438	1.27942	NA	NA	1.91649	1.2692	1.54265	0.758791	1.01014	0.874884	0.867196	0.806044	1.493	1.43393	1.13755	1.08002	0.410854	1.04965	1.19159	NA	1.1517	1.23574	NA	NA	1.08632	0.579631	NA	NA	NA	NA	1.87839	0.638267	0.967611	1.20335	1.20346	NA	NA	NA	1.01252
AllSetsAndTransitionsCombined_No0_627	BSELEEP-Samples-B015-B024-036	15_79	15	79	12:00:00	NA	1.58892	NA	1.1388	1.27926	0.610109	0.824887	NA	NA	2.59999	1.00687	0.396095	1.94315	1.03277	0.937512	0.945922	0.949306	1.7558	1.4271	0.828136	0.872017	0.699008	0.898298	0.906537	NA	0.91901	0.911087	NA	NA	0.612298	1.13915	NA	NA	NA	NA	2.07369	1.66439	0.812808	1.29337	1.34226	NA	NA	NA	1.05419
AllSetsAndTransitionsCombined_No0_628	BSELEEP-Samples-B015-B024-087	15_79	15	79	12:00:00	NA	1.00024	NA	1.38515	1.17674	0.688341	0.840961	NA	NA	2.83479	0.971059	0.391072	1.65819	0.954011	0.806885	0.725074	0.999759	1.91878	1.10286	1.02898	0.782922	0.535974	0.778014	0.974319	NA	0.963023	1.01566	NA	NA	0.830512	0.963921	NA	NA	NA	NA	2.21855	1.48079	0.918563	1.14943	1.41523	NA	NA	NA	0.437719
AllSetsAndTransitionsCombined_No0_629	BSELEEP-Samples-B015-B024-072	15_79	15	79	12:00:00	NA	0.781501	NA	1.38398	1.0841	0.645881	0.845183	NA	NA	2.47033	1.08624	0.415688	1.51404	0.497721	0.786944	0.849939	0.765349	1.88116	1.00501	1.00291	0.762478	0.536423	0.735091	1.27997	NA	0.805824	1.00915	NA	NA	0.673182	1.15204	NA	NA	NA	NA	2.28566	1.31353	0.841587	1.14167	1.34149	NA	NA	NA	0.719128
AllSetsAndTransitionsCombined_No0_630	BSELEEP-Samples-B015-B024-110	15_80	15	80	16:00:00	NA	0.346313	NA	1.07459	1.08431	0.624628	0.597245	NA	NA	1.38559	0.992389	0.486974	1.00761	1.1879	1.04377	1.07726	1.13155	2.28557	1.21186	0.485457	1.62329	0.625361	0.91808	0.974973	NA	0.695637	0.840956	NA	NA	0.768609	0.787962	NA	NA	NA	NA	1.71486	1.24494	0.96884	0.986961	1.10159	NA	NA	NA	1.21674
AllSetsAndTransitionsCombined_No0_631	BSELEEP-Samples-B015-B024-096	15_80	15	80	16:00:00	NA	0.857058	NA	1.24136	1.50915	0.612133	0.698833	NA	NA	1.58988	0.97272	0.481558	0.730258	0.755969	1.0414	1.00866	1.10691	1.47209	1.23262	0.507246	1.21976	0.540911	0.921077	1.02547	NA	0.698125	1.24847	NA	NA	1.09454	0.782022	NA	NA	NA	NA	1.70638	1.84121	0.869428	1.10234	0.642172	NA	NA	NA	0.715174
AllSetsAndTransitionsCombined_No0_632	BSELEEP-Samples-B015-B024-114	15_80	15	80	16:00:00	NA	0.906569	NA	1.02785	1.46245	0.70017	0.606489	NA	NA	1.34391	1.0116	0.511416	0.935061	0.900709	1.15807	1.14509	1.12707	1.4033	1.25761	0.368181	1.63365	0.549881	0.920668	0.728653	NA	0.675928	1.02123	NA	NA	0.644005	0.960987	NA	NA	NA	NA	1.33676	1.31992	0.952591	1.1252	0.677942	NA	NA	NA	1.13895
AllSetsAndTransitionsCombined_No0_633	BSELEEP-Samples-B015-B024-102	15_81	15	81	20:00:00	NA	0.517547	NA	1.00234	1.09445	2.43488	0.677105	NA	NA	2.00784	0.989422	1.22661	0.327822	0.439634	1.12516	1.06384	1.72768	1.43202	1.04574	0.4229	0.971161	1.19676	0.69531	1.49525	NA	0.942023	0.599564	NA	NA	0.405496	1.1256	NA	NA	NA	NA	1.68	1.72467	1.22121	1.01544	0.460829	NA	NA	NA	0.681558
AllSetsAndTransitionsCombined_No0_634	BSELEEP-Samples-B015-B024-020	15_81	15	81	20:00:00	NA	0.835392	NA	0.925125	1.06629	2.29062	1.06569	NA	NA	1.56729	1.0011	1.21546	0.356716	0.91822	1.09585	1.1194	1.37198	1.61789	0.998898	0.293433	1.161	1.01178	0.722299	1.70936	NA	0.945763	0.381319	NA	NA	0.529291	1.10261	NA	NA	NA	NA	1.21909	1.84334	1.1035	0.931567	0.436213	NA	NA	NA	0.736796
AllSetsAndTransitionsCombined_No0_635	BSELEEP-Samples-B015-B024-079	15_81	15	81	20:00:00	NA	0.707836	NA	1.1018	0.801587	2.71189	0.643679	NA	NA	1.83333	1.28063	1.23228	0.383143	0.461432	1.11427	1.05069	1.21177	1.73644	0.993626	0.467993	1.1272	0.963076	0.947818	1.96349	NA	0.957134	0.687351	NA	NA	0.551861	1.04939	NA	NA	NA	NA	1.99285	1.73891	1.04071	0.955384	0.179973	NA	NA	NA	0.240565
AllSetsAndTransitionsCombined_No0_636	BSELEEP-Samples-B015-B024-050	15_82	15	82	00:00:00	NA	0.903028	NA	1.82306	0.715068	2.23536	1.00408	NA	NA	2.33619	0.985192	0.933655	1.30768	0.596007	0.881568	0.836105	0.622457	2.13908	1.24915	1.3337	1.06592	0.48299	0.999314	1.68194	NA	0.836218	0.552515	NA	NA	1.06535	2.2037	NA	NA	NA	NA	2.84155	0.904186	1.06406	1.19287	1.6711	NA	NA	NA	0.599486
AllSetsAndTransitionsCombined_No0_637	BSELEEP-Samples-B015-B024-083	15_82	15	82	00:00:00	NA	1.10281	NA	1.91836	0.869178	2.2818	0.661461	NA	NA	1.99551	1.0081	1.07798	1.19619	1.59532	0.789276	0.733438	0.686894	1.72782	1.10056	1.01794	0.889924	0.438568	1.01337	1.13648	NA	0.789049	0.412421	NA	NA	1.26787	1.23847	NA	NA	NA	NA	2.63245	0.701207	0.899814	1.00531	1.07292	NA	NA	NA	0.988446
AllSetsAndTransitionsCombined_No0_638	BSELEEP-Samples-B015-B024-075	15_82	15	82	00:00:00	NA	0.924644	NA	1.85487	0.912089	2.66728	0.459088	NA	NA	2.18128	1.02034	1.16065	0.960375	1.4335	0.743015	0.773972	0.696188	2.205	1.56706	1.08324	1.08372	0.577625	1.00976	1.09924	NA	0.871562	0.53754	NA	NA	0.637083	1.42127	NA	NA	NA	NA	2.40134	0.86798	0.905001	1.07292	1.56347	NA	NA	NA	0.726061
AllSetsAndTransitionsCombined_No0_639	BSELEEP-Samples-B015-B024-109	15_83	15	83	04:00:00	NA	0.698522	NA	1.03406	0.92044	0.583217	0.715912	NA	NA	1.79639	1.1022	1.32415	2.88059	0.736181	0.847464	0.888076	0.811628	1.54984	1.14355	1.04711	1.18437	0.551969	0.992836	1.66641	NA	1.39256	0.788639	NA	NA	1.12809	1.39857	NA	NA	NA	NA	1.78372	1.05859	1.48294	1.14956	2.65657	NA	NA	NA	1.52975
AllSetsAndTransitionsCombined_No0_640	BSELEEP-Samples-B015-B024-103	15_83	15	83	04:00:00	NA	0.844152	NA	1.3652	1.57041	0.803059	0.82648	NA	NA	2.14521	1.24144	1.22311	2.30155	0.730562	0.996054	0.922435	0.79488	1.72944	1.18413	1.05639	1.12285	0.703509	0.966848	1.72711	NA	1.17759	0.916814	NA	NA	0.600133	1.51132	NA	NA	NA	NA	2.3649	1.2178	1.20701	1.05407	2.46779	NA	NA	NA	0.226234
AllSetsAndTransitionsCombined_No0_641	BSELEEP-Samples-B015-B024-026	15_83	15	83	04:00:00	NA	0.768384	NA	1.07984	1.23061	0.481523	0.825663	NA	NA	1.7509	1.01279	1.21571	1.87513	1.18268	1.00439	0.834357	0.844206	1.89386	1.12493	0.758653	1.27749	0.55101	1.13296	1.40824	NA	1.58572	1.06808	NA	NA	0.670203	1.51956	NA	NA	NA	NA	2.44438	1.15636	1.20945	1.42216	2.12393	NA	NA	NA	1.10872
AllSetsAndTransitionsCombined_No0_642	BSELEEP-Samples-B015-B024-090	15_84	15	84	08:00:00	NA	0.925925	NA	0.945179	1.18999	0.271513	0.73605	NA	NA	1.44026	1.46501	1.26808	2.32344	1.23716	1.00033	0.730943	0.766658	1.5275	1.21033	0.612576	1.10167	0.711331	1.0127	0.892428	NA	1.63229	1.11179	NA	NA	0.360251	0.704921	NA	NA	NA	NA	1.63642	1.55911	1.19437	1.56665	3.0065	NA	NA	NA	2.08308
AllSetsAndTransitionsCombined_No0_643	BSELEEP-Samples-B015-B024-086	15_84	15	84	08:00:00	NA	1.08712	NA	0.81	0.943835	0.252867	0.796405	NA	NA	1.40984	1.11501	1.58958	2.31497	1.67708	0.901717	0.818809	0.755866	1.50922	1.09387	0.584004	1.17707	0.711163	1.00168	1.26701	NA	1.42362	0.979314	NA	NA	0.374688	0.639151	NA	NA	NA	NA	1.86751	1.39008	1.13325	1.38786	3.2352	NA	NA	NA	0.679322
AllSetsAndTransitionsCombined_No0_644	BSELEEP-Samples-B015-B024-128	15_84	15	84	08:00:00	NA	0.802852	NA	0.799078	1.56347	0.220909	0.887258	NA	NA	1.59251	1.40418	1.63631	2.42829	0.766281	1.04786	0.812278	0.711625	1.16572	1.32822	0.764267	1.40516	0.681915	1.05661	0.956795	NA	1.45051	0.975567	NA	NA	0.945071	0.759844	NA	NA	NA	NA	1.63807	1.60776	1.52285	1.09271	4.29013	NA	NA	NA	2.72449
AllSetsAndTransitionsCombined_No0_645	BSELEEP-Samples-B015-B024-029	15_85	15	85	12:00:00	NA	0.868009	NA	0.700337	1.14598	0.15041	0.981812	NA	NA	1.80763	1.32408	1.35176	2.27553	0.772424	1.30787	0.932971	1.06601	1.30644	1.11022	0.45702	1.35769	0.591566	0.95944	1.01526	NA	1.34379	1	NA	NA	0.437964	1.31789	NA	NA	NA	NA	1.63144	1.5447	1.19812	1.05547	2.03103	NA	NA	NA	1.42493
AllSetsAndTransitionsCombined_No0_646	BSELEEP-Samples-B015-B024-098	15_85	15	85	12:00:00	NA	0.931581	NA	0.762443	0.975435	0.150748	0.736487	NA	NA	2.06041	1.05373	1.38641	2.87833	0.639656	1.06994	0.805012	0.894702	1.43184	1.2478	0.772469	1.83496	0.651632	1.26327	1.54123	NA	1.46517	0.944984	NA	NA	0.371097	1.12164	NA	NA	NA	NA	1.67909	1.59677	1.37647	1.04176	2.63067	NA	NA	NA	2.45922
AllSetsAndTransitionsCombined_No0_647	BSELEEP-Samples-B015-B024-120	15_85	15	85	12:00:00	NA	1.09285	NA	0.622226	0.923704	0.131386	0.876786	NA	NA	1.97883	1.09347	1.74422	3.00328	0.600949	1.10881	0.843781	0.911072	1.35486	1.31101	0.604769	1.13903	0.632593	0.945496	1.25635	NA	1.54219	0.997931	NA	NA	0.351743	1.44948	NA	NA	NA	NA	1.89922	1.84774	1.21194	1.2536	3.06765	NA	NA	NA	1.6922
AllSetsAndTransitionsCombined_No0_648	BSELEEP-Samples-B015-B024-063	15_86	15	86	16:00:00	NA	0.449245	NA	1.10077	0.972332	0.529031	1.62876	NA	NA	1.85412	1.11649	1.25387	2.22741	1.11142	1.05175	0.944633	1.29408	1.57761	1.04358	0.72309	0.715707	0.848848	1.12849	1.9952	NA	1.42304	0.733486	NA	NA	0.827047	0.617528	NA	NA	NA	NA	1.90717	1.59387	1.08598	0.947912	2.00672	NA	NA	NA	0.587002
AllSetsAndTransitionsCombined_No0_649	BSELEEP-Samples-B015-B024-067	15_86	15	86	16:00:00	NA	0.730511	NA	0.928595	0.918694	0.538878	0.911857	NA	NA	1.80177	1.11276	1.26627	2.47915	1.46865	0.99996	0.928041	1.3833	1.48239	1.35274	0.642035	0.693131	0.97638	0.899159	3.48732	NA	1.36768	0.970215	NA	NA	0.399348	0.596661	NA	NA	NA	NA	1.6525	1.65802	1.11737	1.15968	1.71669	NA	NA	NA	0.863824
AllSetsAndTransitionsCombined_No0_650	BSELEEP-Samples-B015-B024-133	15_86	15	86	16:00:00	NA	0.892102	NA	0.646265	1.18255	0.53312	0.586936	NA	NA	1.59994	1.0875	1.34487	2.84388	0.93175	1.02619	0.9895	1.12143	1.22369	1.12415	0.446885	0.743111	1.00451	0.995493	2.16833	NA	1.18848	0.653263	NA	NA	0.59369	0.609207	NA	NA	NA	NA	1.38959	1.94597	1.03476	0.978629	2.11042	NA	NA	NA	1.72959
AllSetsAndTransitionsCombined_No0_651	BSELEEP-Samples-B015-B024-025	15_88	15	88	00:00:00	NA	1.07145	NA	1.16714	1.02781	2.30147	0.982934	NA	NA	1.13668	0.912651	1.22079	0.986068	0.992567	1.28526	0.826792	1.11888	1.91892	1.02166	0.396037	0.987574	1.02463	0.966729	2.11599	NA	1.33419	0.69816	NA	NA	0.844878	0.787383	NA	NA	NA	NA	1.34254	1.80764	0.926789	0.937734	0.985699	NA	NA	NA	1.08422
AllSetsAndTransitionsCombined_No0_652	BSELEEP-Samples-B015-B024-111	15_88	15	88	00:00:00	NA	0.716778	NA	1.21417	0.980505	1.74303	0.616887	NA	NA	1.78177	0.845372	0.789269	1.17552	1.51858	1.04818	0.826103	0.812906	2.02671	0.828269	0.524091	0.988149	1.15284	0.878244	1.73614	NA	1.08402	0.671514	NA	NA	1.4873	0.681298	NA	NA	NA	NA	1.40558	2.50831	1.01398	1.17335	1.36852	NA	NA	NA	2.70925
AllSetsAndTransitionsCombined_No0_653	BSELEEP-Samples-B015-B024-119	15_88	15	88	00:00:00	NA	0.732986	NA	1.27694	0.964773	1.7426	0.839003	NA	NA	1.31081	0.897131	1.00878	1.32798	1.04271	1.05865	0.982151	1.01004	1.76051	1.02085	0.443029	0.853725	1.06526	0.834081	1.10585	NA	1.01276	0.6961	NA	NA	0.727347	0.638883	NA	NA	NA	NA	1.17798	1.53004	0.922862	0.709729	1.41633	NA	NA	NA	1.13262
AllSetsAndTransitionsCombined_No0_654	BSELEEP-Samples-B015-B024-101	15_89	15	89	04:00:00	NA	1.06098	NA	0.68184	1.0046	0.259249	0.702133	NA	NA	1.71362	1.15529	1.45567	1.51018	0.620927	0.976274	0.780112	0.636386	1.46613	1.23898	0.712306	1.18598	1.02157	1.03894	1.89947	NA	1.6526	1.08629	NA	NA	1.70514	0.93762	NA	NA	NA	NA	1.62066	1.31643	1.14593	1.25711	1.87791	NA	NA	NA	0.758109
AllSetsAndTransitionsCombined_No0_655	BSELEEP-Samples-B015-B024-089	15_89	15	89	04:00:00	NA	1.06431	NA	1.04346	0.623919	0.373384	0.807803	NA	NA	1.86701	1.28306	1.72187	1.40411	0.953116	0.880222	0.78145	0.648349	1.67102	1.11594	0.850761	1.19817	0.622856	1.05145	1.55871	NA	1.45211	1.10881	NA	NA	0.873461	0.961734	NA	NA	NA	NA	1.5229	1.41379	1.21984	1.35299	2.3076	NA	NA	NA	0.844827
AllSetsAndTransitionsCombined_No0_656	BSELEEP-Samples-B015-B024-121	15_89	15	89	04:00:00	NA	1.07562	NA	0.873626	1.12935	0.360428	0.6039	NA	NA	1.75115	1.7091	1.58267	1.47992	0.786341	1.17618	0.769679	0.778111	1.54039	1.21992	0.714293	1.21991	0.641194	0.978567	1.2458	NA	1.15812	0.961355	NA	NA	1.02907	0.861621	NA	NA	NA	NA	1.48126	1.39859	1.13846	1.26683	2.03713	NA	NA	NA	1.86811
AllSetsAndTransitionsCombined_No0_657	BSELEEP-Samples-B015-B024-068	15_90	15	90	08:00:00	NA	1.06364	NA	0.777096	0.999173	0.144875	0.676633	NA	NA	1.3811	1.14752	1.65447	2.79698	1.38971	0.989004	0.837094	0.829584	1.58003	1.3516	0.806343	1.57218	0.841905	1.17033	0.893583	NA	2.24427	1.04256	NA	NA	0.712029	0.572072	NA	NA	NA	NA	1.6467	1.64701	1.31253	1.57051	2.67539	NA	NA	NA	2.10721
AllSetsAndTransitionsCombined_No0_658	BSELEEP-Samples-B015-B024-021	15_90	15	90	08:00:00	NA	0.632287	NA	0.685598	1.30599	0.110965	1	NA	NA	1.23827	1.04058	1.89519	2.71365	1.58276	1.2866	0.779027	0.873231	1.23498	1.31794	0.59874	1.21799	0.853105	0.977157	1.83933	NA	1.85167	1.09271	NA	NA	0.667613	0.681145	NA	NA	NA	NA	1.5888	1.63662	1.38487	1.13286	1.61552	NA	NA	NA	1.76891
AllSetsAndTransitionsCombined_No0_659	BSELEEP-Samples-B015-B024-099	15_90	15	90	08:00:00	NA	1.08985	NA	0.680987	1.07371	0.127594	0.976283	NA	NA	1.23649	0.970324	1.08993	3.33551	1.25741	0.963634	0.932304	0.744842	1.40105	1.3016	0.739997	1.10674	0.819791	1.01716	1.07376	NA	1.61408	1.1921	NA	NA	0.371837	0.649284	NA	NA	NA	NA	1.75299	1.33896	1.26075	0.950748	2.5812	NA	NA	NA	2.89103
AllSetsAndTransitionsCombined_No0_660	BSELEEP-Samples-B015-B024-047	15_91	15	91	12:00:00	NA	0.908461	NA	1.23902	1.25055	1.45674	1.08231	NA	NA	1.74271	0.811033	1.23005	1.17645	0.82899	1.08204	0.786564	0.971342	1.53337	1.22923	0.824894	0.726579	0.697841	1.07557	0.7539	NA	0.853035	0.997545	NA	NA	0.484051	0.970549	NA	NA	NA	NA	1.70967	1.61308	1.50479	1.29379	1.2338	NA	NA	NA	1.73789
AllSetsAndTransitionsCombined_No0_661	BSELEEP-Samples-B015-B024-116	15_91	15	91	12:00:00	NA	1.09476	NA	1.22151	0.938636	1.41816	0.442371	NA	NA	1.66216	0.75697	1.00127	1.16072	1.43722	1.12206	0.789013	1.14156	1.44661	1.25588	0.503653	0.895874	0.620368	0.975313	0.534863	NA	0.810009	0.949021	NA	NA	0.899518	1.21702	NA	NA	NA	NA	1.52125	1.61997	0.932253	0.994496	1.29297	NA	NA	NA	2.26808
AllSetsAndTransitionsCombined_No0_662	BSELEEP-Samples-B015-B024-058	15_91	15	91	12:00:00	NA	0.77972	NA	1.24627	1.24262	1.58127	0.491617	NA	NA	1.77549	0.839424	1.25688	1.08924	1.78528	0.93645	0.79919	0.993503	1.37833	1.19961	0.506519	0.868996	0.695572	1.45884	0.591812	NA	0.996766	1.10591	NA	NA	1.12878	1.28968	NA	NA	NA	NA	1.34479	1.3016	0.950343	0.98072	1.49291	NA	NA	NA	0.877915
AllSetsAndTransitionsCombined_No0_663	BSELEEP-Samples-B015-B024-031	15_92	15	92	16:00:00	NA	0.882421	NA	1.36427	1.13542	0.86037	0.626749	NA	NA	2.25452	0.738738	0.884004	2.14095	1.24589	1.09481	1.1101	1.44894	1.32957	1.26549	0.766241	1.00445	0.716747	0.887822	1.33277	NA	0.81831	0.932929	NA	NA	0.684168	0.864089	NA	NA	NA	NA	1.56062	2.06808	0.941988	1.19334	1.60915	NA	NA	NA	0.752863
AllSetsAndTransitionsCombined_No0_664	BSELEEP-Samples-B015-B024-085	15_92	15	92	16:00:00	NA	1.25467	NA	1.81807	0.611071	0.901895	0.659273	NA	NA	2.01215	0.920288	0.704842	1.48077	0.868452	1.0881	1.38816	1.10105	1.66318	1.20489	0.872554	1.03657	0.655843	0.901733	0.482849	NA	0.974298	1.01059	NA	NA	0.982574	0.757593	NA	NA	NA	NA	1.95599	1.64681	0.904815	1.18412	1.36737	NA	NA	NA	0.778153
AllSetsAndTransitionsCombined_No0_665	BSELEEP-Samples-B015-B024-056	15_92	15	92	16:00:00	NA	0.682855	NA	1.44026	0.937158	0.863324	0.764202	NA	NA	1.72545	0.895254	0.663821	1.78487	1.17817	1.05471	1.0431	1.07318	1.51369	1.13761	0.695043	0.95911	0.822151	0.839826	0.837739	NA	0.755838	1.02254	NA	NA	0.782234	0.87927	NA	NA	NA	NA	2.32353	1.4972	0.876997	1.12821	1.25366	NA	NA	NA	1.00151
AllSetsAndTransitionsCombined_No0_666	BSELEEP-Samples-B015-B024-037	15_93	15	93	20:00:00	NA	1.52352	NA	1.43131	1.21822	1.1071	0.792786	NA	NA	1.60155	0.843037	0.206571	1.14184	0.800968	0.988593	1.0513	1.01541	1.63177	0.92874	0.630474	0.790863	0.91388	0.790342	1.1404	NA	0.905126	0.913188	NA	NA	1.04794	0.683453	NA	NA	NA	NA	1.67872	1.10364	0.700306	1.2689	1.07991	NA	NA	NA	0.655756
AllSetsAndTransitionsCombined_No0_667	BSELEEP-Samples-B015-B024-066	15_93	15	93	20:00:00	NA	1.07743	NA	1.77489	0.863815	1.15232	0.803524	NA	NA	1.79572	1.16559	0.244047	0.944925	1.39848	1.04797	0.891526	1.48675	1.57686	1.13679	0.690878	0.834206	0.876683	0.769092	1.55719	NA	0.992659	1.05743	NA	NA	1.54845	0.650692	NA	NA	NA	NA	1.63589	1.35051	0.616185	1.26552	1.08645	NA	NA	NA	0.781736
AllSetsAndTransitionsCombined_No0_668	BSELEEP-Samples-B015-B024-108	15_93	15	93	20:00:00	NA	1.50245	NA	1.49361	1.26414	0.916455	0.903383	NA	NA	1.54285	0.934275	0.307534	0.858238	1.00433	1.10854	1.03546	1.23876	1.41803	1.092	0.510471	0.851458	0.774312	0.816305	1.19118	NA	0.766821	0.85242	NA	NA	1.27975	0.562711	NA	NA	NA	NA	1.82652	1.34101	0.768238	1.44474	0.712417	NA	NA	NA	0.747108
AllSetsAndTransitionsCombined_No0_669	BSELEEP-Samples-B015-B024-091	15_94	15	94	00:00:00	NA	0.825474	NA	1.61349	0.928704	0.587858	1.28852	NA	NA	1.80505	0.8904	0.384951	0.596113	0.632112	0.914485	0.967048	1.05165	2.20184	1.07419	0.838755	1.11376	0.730751	0.792681	1.31262	NA	0.886842	1.33241	NA	NA	0.45787	1.29373	NA	NA	NA	NA	2.22448	1.30257	0.785623	0.810508	0.567844	NA	NA	NA	0.991445
AllSetsAndTransitionsCombined_No0_670	BSELEEP-Samples-B015-B024-032	15_94	15	94	00:00:00	NA	0.855872	NA	1.35258	0.670675	0.503437	1.10498	NA	NA	1.89892	0.76662	0.334014	0.709124	0.674673	1.16959	0.910083	1.1005	1.80154	1.04118	0.656004	1.16112	0.812693	0.865994	3.07679	NA	0.894801	1.39691	NA	NA	0.782847	1.73425	NA	NA	NA	NA	2.31777	1.40939	0.852249	1.21749	0.743427	NA	NA	NA	0.723129
AllSetsAndTransitionsCombined_No0_671	BSELEEP-Samples-B015-B024-131	15_94	15	94	00:00:00	NA	1.1815	NA	1.21144	1.37252	0.467221	0.872515	NA	NA	1.44202	0.878433	0.400551	0.709287	1.18359	1.1272	0.820213	0.951997	1.74268	0.998791	0.736509	1.14928	0.732018	0.872118	1.23244	NA	0.848912	1.16922	NA	NA	1.00121	1.66454	NA	NA	NA	NA	2.1669	1.0873	1.05378	0.896087	0.769029	NA	NA	NA	2.09577
AllSetsAndTransitionsCombined_No0_672	BSELEEP-Samples-B015-B024-042	15_95	15	95	04:00:00	NA	0.626891	NA	0.694288	0.829662	0.0746298	0.930674	NA	NA	1.45422	1.35385	1.96748	2.75414	0.624601	1.6783	0.919867	0.876951	1.35103	1.28107	0.948842	1.31564	0.558273	1.16905	1.58752	NA	1.50274	1.31091	NA	NA	0.202839	1.32049	NA	NA	NA	NA	1.87623	0.736466	1.33041	1.29599	1.91697	NA	NA	NA	1.77289
AllSetsAndTransitionsCombined_No0_673	BSELEEP-Samples-B015-B024-024	15_95	15	95	04:00:00	NA	0.593112	NA	0.649366	1.4883	0.0663514	0.914927	NA	NA	1.33789	1.092	1.54122	2.2681	0.615777	0.999195	0.817591	0.734409	1.13757	1.188	0.836237	1.20551	0.518428	1.28905	1.37366	NA	1.50662	1.06954	NA	NA	0.355881	1.04882	NA	NA	NA	NA	1.57726	0.680819	1.17119	1.16154	2.05056	NA	NA	NA	1.44251
AllSetsAndTransitionsCombined_No0_674	BSELEEP-Samples-B015-B024-094	15_95	15	95	04:00:00	NA	0.534497	NA	0.805015	0.996816	0.0927539	1.06444	NA	NA	1.9726	1.50774	2.65284	3.69867	0.893363	0.960849	0.889488	0.822533	1.288	1.27889	0.950897	1.13328	0.548363	1.25027	1.4204	NA	1.60879	1.27676	NA	NA	0.34654	1.13953	NA	NA	NA	NA	2.32838	0.792248	1.05685	1.28978	2.60692	NA	NA	NA	0.6983
AllSetsAndTransitionsCombined_No0_675	BSELEEP-Samples-B015-B024-100	15_96	15	96	08:00:00	NA	1.23429	NA	1.47796	1.4467	0.535515	0.997657	NA	NA	1.19699	0.968617	0.507974	0.804542	1.55392	0.937066	0.825279	0.865975	1.7044	1.33403	0.517374	1.18568	0.778347	1.00234	0.424985	NA	0.85984	1.66103	NA	NA	0.546906	0.870166	NA	NA	NA	NA	1.92002	1.40905	0.866124	1.10442	1.14957	NA	NA	NA	0.599227
AllSetsAndTransitionsCombined_No0_676	BSELEEP-Samples-B015-B024-059	15_96	15	96	08:00:00	NA	0.530423	NA	1.55042	1.0876	0.615752	1.05684	NA	NA	1.16884	0.951944	0.524849	1.13163	0.714928	0.908566	0.76472	1.02017	1.57486	1.3089	0.660314	1.08799	0.729201	0.853272	0.885937	NA	1.12866	1.37852	NA	NA	0.560832	0.748198	NA	NA	NA	NA	3.01637	1.47114	0.869966	1.28405	1.09399	NA	NA	NA	1.23537
AllSetsAndTransitionsCombined_No0_677	BSELEEP-Samples-B015-B024-057	15_96	15	96	08:00:00	NA	1.28688	NA	1.45742	1.45591	0.507302	1.4111	NA	NA	1.24522	0.952016	0.500365	0.986991	1.3973	0.939364	0.814057	1.05994	1.48409	1.58163	0.610141	1.13259	0.725743	1.00382	0.308762	NA	1.08946	1.22618	NA	NA	0.723662	0.686265	NA	NA	NA	NA	1.98803	1.46239	0.844283	1.21683	1.08039	NA	NA	NA	0.937235
AllSetsAndTransitionsCombined_No0_678	BSELEEP-Samples-B015-B024-053	24_45	24	45	16:00:00	NA	0.768168	NA	0.509376	0.661024	0.271716	1.4539	NA	NA	2.54037	1.30004	1.49728	1.57061	1.1128	1.13066	1.58085	0.575507	0.45683	0.85905	1.23329	0.786666	1.34254	1.06021	1.79089	NA	1.81864	0.980601	NA	NA	0.696935	1.09767	NA	NA	NA	NA	1.97215	0.406035	1.13491	1.07256	0.737167	NA	NA	NA	1.60989
AllSetsAndTransitionsCombined_No0_679	BSELEEP-Samples-B015-B024-051	24_45	24	45	16:00:00	NA	0.760176	NA	0.524137	1.09854	0.326093	1.39253	NA	NA	2.36187	1.27869	1.5016	1.60378	1.3039	0.967633	1.47834	0.51501	0.431052	0.871127	0.993393	0.792092	1.35918	1.01524	1.82764	NA	1.13084	0.821183	NA	NA	0.532336	0.920449	NA	NA	NA	NA	2.18655	0.38358	1.08897	1.49963	0.884544	NA	NA	NA	1.40286
AllSetsAndTransitionsCombined_No0_680	BSELEEP-Samples-B015-B024-034	24_45	24	45	16:00:00	NA	0.662646	NA	0.430587	0.98203	0.274522	1.52177	NA	NA	2.48737	1.26236	1.65892	1.43816	1.06108	1.19102	2.07453	0.597019	0.51332	0.909728	1.03049	0.993855	1.52797	1.11814	2.08015	NA	1.15708	0.734309	NA	NA	0.583904	0.913031	NA	NA	NA	NA	1.3475	0.293155	1.07984	1.02393	0.849593	NA	NA	NA	1.24849
AllSetsAndTransitionsCombined_No0_681	BSELEEP-Samples-B015-B024-084	24_62	24	62	08:00:00	NA	1.37601	NA	0.925261	0.720192	1.45289	0.985724	NA	NA	2.51626	1.08305	1.03409	0.114862	1.13551	1.00868	1.01288	1.14507	0.265951	0.870989	1.55824	1.09833	0.981293	1.13889	0.308504	NA	0.834407	1.3597	NA	NA	2.54736	0.847313	NA	NA	NA	NA	1.68652	0.373606	1.10163	0.991319	0.102148	NA	NA	NA	1.32714
AllSetsAndTransitionsCombined_No0_682	BSELEEP-Samples-B015-B024-080	24_62	24	62	08:00:00	NA	1.43998	NA	1.12374	0.863516	1.51902	1.1803	NA	NA	2.57307	1.13188	1.12555	0.121727	1.76245	0.993625	1.05427	1.05883	0.419588	0.813413	2.00331	1.21833	0.886727	1.19118	0.689168	NA	0.943638	1.44644	NA	NA	2.12869	0.719693	NA	NA	NA	NA	1.84869	0.38402	1.11562	0.854977	0.147051	NA	NA	NA	0.699872
AllSetsAndTransitionsCombined_No0_683	BSELEEP-Samples-B015-B024-124	24_62	24	62	08:00:00	NA	0.728606	NA	0.753884	0.795429	1.35802	1.00391	NA	NA	2.57254	1.08895	1.36079	0.128509	1.52698	1.39673	1.07249	1.15822	0.303699	1.24069	1.49503	1.23143	1.08019	1.25853	0.477005	NA	0.899599	1.09201	NA	NA	1.54151	0.877459	NA	NA	NA	NA	1.55651	0.339532	1.20217	0.709674	0.146184	NA	NA	NA	1.59103
AllSetsAndTransitionsCombined_No0_684	BSELEEP-Samples-B015-B024-028	24_63	24	63	12:00:00	NA	1.36924	NA	0.46232	1.09367	0.669607	1.38727	NA	NA	2.43215	1.02852	1.55899	0.931413	2.04971	1.10069	1.15431	0.931987	0.321497	0.915424	1.32499	0.96908	0.894004	1.02016	0.657266	NA	1.28241	1.04134	NA	NA	1.5369	1.08654	NA	NA	NA	NA	1.19796	0.291655	1.26878	1.07577	1.24907	NA	NA	NA	1.27783
AllSetsAndTransitionsCombined_No0_685	BSELEEP-Samples-B015-B024-113	24_63	24	63	12:00:00	NA	1.13735	NA	0.50836	1.10695	0.956417	0.841944	NA	NA	2.70598	1.11411	1.80041	1.21041	1.30871	1.00158	1.09129	0.927839	0.289393	0.94721	1.32758	1.10258	0.897935	1.00884	1.07796	NA	1.01485	0.835393	NA	NA	1.7137	1.01736	NA	NA	NA	NA	1.29642	0.260232	1.28053	0.781668	2.28525	NA	NA	NA	2.85818
AllSetsAndTransitionsCombined_No0_686	BSELEEP-Samples-B015-B024-044	24_63	24	63	12:00:00	NA	0.939266	NA	0.434022	0.736178	0.860952	1.11598	NA	NA	2.95334	1.17941	1.56813	1.04623	1.51773	0.870143	1.22511	1.09142	0.280212	0.964238	1.67022	1.00442	0.7926	1.07842	0.995581	NA	1.32243	1.38815	NA	NA	1.73332	1.32875	NA	NA	NA	NA	1.23536	0.337752	1.40119	1.1355	1.52342	NA	NA	NA	1.92291
AllSetsAndTransitionsCombined_No0_687	BSELEEP-Samples-B015-B024-041	24_65	24	65	20:00:00	NA	1.46332	NA	0.985195	0.934814	3.29637	1.44474	NA	NA	2.51722	0.995658	1.31822	0.530328	0.776459	1.10067	1.14976	1.38736	0.47504	0.833967	1.23626	1.00434	1.27101	1.07967	1.35729	NA	0.822465	0.777937	NA	NA	1.82441	0.958673	NA	NA	NA	NA	1.40386	0.598508	1.1555	0.973259	0.74977	NA	NA	NA	1.65902
AllSetsAndTransitionsCombined_No0_688	BSELEEP-Samples-B015-B024-138	24_65	24	65	20:00:00	NA	0.872268	NA	0.909676	0.931404	3.40298	0.772719	NA	NA	2.31746	0.808661	1.08316	0.383445	1.32487	1.10863	1.28507	1.83473	0.491566	0.951579	1.04922	1.01059	1.58612	1.03055	0.749479	NA	0.910243	0.866436	NA	NA	1.14482	1.12594	NA	NA	NA	NA	1.69701	0.670317	0.981832	0.681349	0.618374	NA	NA	NA	1.76627
AllSetsAndTransitionsCombined_No0_689	BSELEEP-Samples-B015-B024-065	24_66	24	66	00:00:00	NA	0.731857	NA	1.02861	0.543257	1.44294	1.39382	NA	NA	2.06019	0.804382	1.2299	1.26856	1.33957	0.865785	1.06591	1.01712	0.431282	0.754726	1.17019	0.984627	1.00421	1.19348	0.583243	NA	1.15947	1.10891	NA	NA	1.20221	1.0948	NA	NA	NA	NA	2.28663	0.549365	0.963369	1.09117	1.98319	NA	NA	NA	0.83516
AllSetsAndTransitionsCombined_No0_690	BSELEEP-Samples-B015-B024-129	24_66	24	66	00:00:00	NA	1.68203	NA	0.85499	0.729056	1.78592	0.869175	NA	NA	1.62819	1.00384	1.22063	2.16344	1.31204	1.04762	1.08441	0.937967	0.386926	0.993287	0.792397	1.00718	1.10339	1.01364	0.614177	NA	0.863707	1.00002	NA	NA	2.21107	1.1139	NA	NA	NA	NA	1.37237	0.494599	1.01419	0.773632	1.68645	NA	NA	NA	2.29953
AllSetsAndTransitionsCombined_No0_691	BSELEEP-Samples-B015-B024-018	24_66	24	66	00:00:00	NA	1.49293	NA	0.72205	0.91923	1.31793	1.57594	NA	NA	1.63228	1.05624	0.936543	1.20193	1.76748	1.15419	1.53616	1.01815	0.414335	0.933953	0.548011	1.44432	1.14095	1.19372	0.868796	NA	0.869169	1.04999	NA	NA	1.15552	1.73283	NA	NA	NA	NA	1.51542	0.609815	1.11418	0.810499	1.39394	NA	NA	NA	1.48922
AllSetsAndTransitionsCombined_No0_692	BSELEEP-Samples-B015-B024-035	24_67	24	67	04:00:00	NA	1.22709	NA	0.554976	0.546895	0.876361	1.06624	NA	NA	2.25008	0.906719	0.511149	0.265468	1.25613	0.970476	1.04065	1.05063	0.212735	0.993466	1.1581	1.0371	0.989576	1.03702	0.220101	NA	0.480863	1.19925	NA	NA	2.30546	1.23588	NA	NA	NA	NA	1.40693	0.529717	0.813057	1.00558	0.548658	NA	NA	NA	0.889378
AllSetsAndTransitionsCombined_No0_693	BSELEEP-Samples-B015-B024-132	24_67	24	67	04:00:00	NA	1.16915	NA	0.611219	1.08353	0.699819	1.19967	NA	NA	2.25843	0.794979	0.345016	0.265029	1.90225	1.00251	0.991297	1.02879	0.225371	1.00839	1.23167	1.02097	1.20809	1.04992	0.261299	NA	0.639786	1.12475	NA	NA	1.25741	1.16972	NA	NA	NA	NA	1.68096	0.562726	0.844883	0.819585	0.656998	NA	NA	NA	1.70631
AllSetsAndTransitionsCombined_No0_694	BSELEEP-Samples-B015-B024-125	24_67	24	67	04:00:00	NA	0.836944	NA	0.717366	0.852944	0.894861	1.21227	NA	NA	2.43384	0.839255	0.292748	0.308316	1.95556	1.02377	0.858014	1.07985	0.269465	0.927323	1.36994	1.05533	1.00226	0.95926	0.279855	NA	0.619425	1.33648	NA	NA	2.92829	1.48199	NA	NA	NA	NA	1.84155	0.565635	1.11648	0.668199	0.831036	NA	NA	NA	1.50838
AllSetsAndTransitionsCombined_No0_695	BSELEEP-Samples-B015-B024-134	24_68	24	68	08:00:00	NA	1.25381	NA	0.772377	0.72911	2.05877	0.836222	NA	NA	1.86778	1.20148	1.64265	0.385319	1.4765	1.05236	1.07202	1.08548	0.389487	0.68494	1.40332	0.974629	1.30482	0.914113	0.126973	NA	0.997753	1.30008	NA	NA	1.36206	0.792579	NA	NA	NA	NA	1.61798	0.52343	1.08088	0.822532	0.591655	NA	NA	NA	1.52041
AllSetsAndTransitionsCombined_No0_696	BSELEEP-Samples-B015-B024-023	24_68	24	68	08:00:00	NA	1.446	NA	0.692074	0.93719	1.50765	1.28813	NA	NA	2.02937	0.906949	1.52564	0.34465	2.52699	0.994475	1.01973	1.16486	0.479507	0.741883	1.29937	1.1501	1.21559	0.99449	0.196159	NA	1.07431	1.24687	NA	NA	2.30995	0.727608	NA	NA	NA	NA	1.46551	0.465526	1.09621	0.87073	0.833544	NA	NA	NA	1.34413
AllSetsAndTransitionsCombined_No0_697	BSELEEP-Samples-B015-B024-076	24_68	24	68	08:00:00	NA	0.930068	NA	0.851285	0.886323	1.62382	1.14038	NA	NA	2.33874	0.958201	1.53816	0.276742	1.06878	0.9757	0.974008	1.30215	0.315709	0.700922	1.64314	0.88631	1.09363	1.03748	0.55255	NA	1.00362	1.66738	NA	NA	1.71743	0.822558	NA	NA	NA	NA	1.89485	0.596657	0.996381	1.0792	0.693224	NA	NA	NA	0.940909
AllSetsAndTransitionsCombined_No0_698	BSELEEP-Samples-B015-B024-088	24_69	24	69	12:00:00	NA	1.00359	NA	0.665698	1.28678	0.598486	1.081	NA	NA	3.28428	0.999979	0.401244	0.262001	1.26326	1.0419	1.2074	1.24784	0.411657	0.763577	1.92472	0.873857	1.03848	1.07253	0.760854	NA	0.834982	1.23819	NA	NA	1.20722	0.710912	NA	NA	NA	NA	2.20692	0.801096	0.684305	0.83005	0.357966	NA	NA	NA	0.809509
AllSetsAndTransitionsCombined_No0_699	BSELEEP-Samples-B015-B024-074	24_69	24	69	12:00:00	NA	1.66643	NA	0.79408	0.726038	0.618817	0.879635	NA	NA	3.34873	0.95839	0.354468	0.241622	0.985952	1.08071	1.27152	1.69377	0.423347	0.904028	2.98105	0.79334	1.52889	1.08027	1.12664	NA	0.945323	1.28677	NA	NA	0.986835	0.839882	NA	NA	NA	NA	2.19608	0.918496	0.905106	0.8306	0.462213	NA	NA	NA	1.20633
AllSetsAndTransitionsCombined_No0_700	BSELEEP-Samples-B015-B024-033	24_69	24	69	12:00:00	NA	1.14267	NA	0.751152	0.855362	0.575914	0.936058	NA	NA	2.78745	0.835215	0.456908	0.416225	2.1145	1.00241	1.23772	1.25845	0.373346	0.866901	2.11531	0.893794	1.24506	0.97552	0.985826	NA	0.804249	1.02993	NA	NA	1.58924	0.92645	NA	NA	NA	NA	1.75957	0.861336	0.776076	1.03629	0.513253	NA	NA	NA	1.01092
AllSetsAndTransitionsCombined_No0_701	BSELEEP-Samples-B015-B024-062	24_70	24	70	16:00:00	NA	1.40624	NA	0.675897	0.610257	1.23653	1.28009	NA	NA	2.36135	1.38573	0.354707	0.283894	1.1042	1.09112	1.22056	1.2201	0.417798	0.876277	1.32803	0.792144	1.44359	1.25262	0.952722	NA	0.624874	0.954322	NA	NA	1.80879	0.917451	NA	NA	NA	NA	2.08503	0.817484	0.840153	0.910807	0.165079	NA	NA	NA	0.65615
AllSetsAndTransitionsCombined_No0_702	BSELEEP-Samples-B015-B024-073	24_70	24	70	16:00:00	NA	1.21925	NA	0.568875	0.65693	1.05347	1.46929	NA	NA	2.93555	1.1446	0.247285	0.268545	2.22022	0.952965	1.18593	0.997889	0.41715	0.90037	1.02822	0.640139	1.35128	1.00211	0.573412	NA	0.617888	0.888444	NA	NA	1.10021	1.23762	NA	NA	NA	NA	2.53967	0.928582	0.816931	1.03652	0.410199	NA	NA	NA	1.01321
AllSetsAndTransitionsCombined_No0_703	BSELEEP-Samples-B015-B024-105	24_70	24	70	16:00:00	NA	1.30289	NA	0.555819	0.776605	1.11232	1.3102	NA	NA	2.2693	1.21064	0.35704	0.222213	2.93593	1.09298	1.24584	1.16716	0.335323	0.98019	0.878941	0.650058	1.49425	1.05225	0.606505	NA	0.596667	0.860563	NA	NA	2.07937	0.892763	NA	NA	NA	NA	1.78202	0.749881	0.818784	0.97731	0.302278	NA	NA	NA	1.63571
AllSetsAndTransitionsCombined_No0_704	BSELEEP-Samples-B015-B024-052	24_71	24	71	20:00:00	NA	1.15617	NA	0.57692	0.789419	0.48927	1.0215	NA	NA	2.52117	1.15581	1.26055	0.276589	1.30509	0.888842	1.24093	1.15592	0.28999	1.32305	1.12077	1.12718	1.82242	1.10619	0.259147	NA	0.847965	1.05032	NA	NA	0.894173	1.01027	NA	NA	NA	NA	1.65415	0.652499	0.950268	1.17566	0.525566	NA	NA	NA	1.52466
AllSetsAndTransitionsCombined_No0_705	BSELEEP-Samples-B015-B024-117	24_71	24	71	20:00:00	NA	1.37563	NA	0.518392	0.831327	0.492674	0.969698	NA	NA	2.28202	1.15673	1.1933	0.402973	1.93492	0.961264	1.31816	1.14792	0.275901	0.870046	1.37153	1.14076	1.47	1.00082	0.777707	NA	0.870397	0.875062	NA	NA	1.4082	1.20588	NA	NA	NA	NA	1.36764	0.594963	1.36008	0.887186	0.603973	NA	NA	NA	1.99124
AllSetsAndTransitionsCombined_No0_706	BSELEEP-Samples-B015-B024-078	24_71	24	71	20:00:00	NA	1.59192	NA	0.693823	0.607127	0.688787	1.16882	NA	NA	2.88777	1.35408	1.06154	0.344641	0.998595	1.05438	1.3067	1.15417	0.345573	0.783566	1.46362	1.02265	1.63704	0.933169	0.567204	NA	0.7888	1.06827	NA	NA	1.00141	1.18053	NA	NA	NA	NA	2.00916	0.634956	1.02819	0.983603	0.643339	NA	NA	NA	0.844424
AllSetsAndTransitionsCombined_No0_707	BSELEEP-Samples-B015-B024-135	24_72	24	72	00:00:00	NA	1.25356	NA	0.420533	0.669164	0.109633	1.07293	NA	NA	2.15849	1.00697	0.285704	0.598211	1.22929	1.01645	1.13737	1.13195	0.28858	0.836532	0.958577	1.2359	1.23562	1.21947	0.397189	NA	0.74687	0.76872	NA	NA	0.643755	1.32057	NA	NA	NA	NA	2.50289	0.788728	0.993033	1.02379	1.13625	NA	NA	NA	1.66381
AllSetsAndTransitionsCombined_No0_708	BSELEEP-Samples-B015-B024-064	24_72	24	72	00:00:00	NA	1.24868	NA	0.544247	0.650663	0.129831	0.976392	NA	NA	2.47978	1.22774	0.401563	0.729189	2.00875	0.997752	0.996491	1.1646	0.272765	0.885302	1.36953	1.14233	1.45367	1.09699	0.339405	NA	0.694527	0.817789	NA	NA	0.896116	1.52382	NA	NA	NA	NA	2.77388	0.710696	0.961502	1.00225	1.69057	NA	NA	NA	0.868286
AllSetsAndTransitionsCombined_No0_709	BSELEEP-Samples-B015-B024-054	24_72	24	72	00:00:00	NA	0.874213	NA	0.434065	1.32884	0.122031	1.27836	NA	NA	2.14352	1.0597	0.466595	0.675152	1.98027	0.967786	1.20694	1.17106	0.219931	0.853534	0.988004	1.25775	1.4388	1.06334	0.684825	NA	0.654226	0.835976	NA	NA	0.470598	1.28852	NA	NA	NA	NA	2.20517	0.665291	0.938322	1.12118	0.849495	NA	NA	NA	1.42135
AllSetsAndTransitionsCombined_No0_710	BSELEEP-Samples-B015-B024-022	24_73	24	73	04:00:00	NA	0.610472	NA	0.448353	1.25751	0.569359	0.963177	NA	NA	2.87033	1.03729	1.75395	0.258256	1.61807	1.06666	1.18879	1.29363	0.202997	0.909411	1.24169	1.44108	1.30661	1.0306	0.970881	NA	1.27337	1.06913	NA	NA	1.13361	1.59562	NA	NA	NA	NA	1.5021	0.815464	1.5413	0.929957	0.630108	NA	NA	NA	1.60885
AllSetsAndTransitionsCombined_No0_711	BSELEEP-Samples-B015-B024-123	24_73	24	73	04:00:00	NA	1.45605	NA	0.452796	0.713873	0.529804	1.47197	NA	NA	1.95536	1.09885	1.87766	0.273889	1.8498	1.21	1.09915	1.1219	0.232936	0.726461	0.992524	1.28022	1.18633	1.00791	0.368424	NA	1.12977	0.855474	NA	NA	0.754586	1.67133	NA	NA	NA	NA	1.1924	0.762124	1.16677	0.687295	0.478472	NA	NA	NA	3.25563
AllSetsAndTransitionsCombined_No0_712	BSELEEP-Samples-B015-B024-070	24_73	24	73	04:00:00	NA	0.770448	NA	0.646759	0.695582	0.523435	1.34429	NA	NA	2.49651	0.929194	1.72144	0.317981	1.31499	0.890725	0.957201	1.19935	0.291579	0.806745	1.61148	1.72454	1.19243	1.25118	0.45547	NA	1.48223	0.958709	NA	NA	0.849163	1.50572	NA	NA	NA	NA	2.31922	0.740279	1.3127	0.828873	0.740909	NA	NA	NA	0.895084
AllSetsAndTransitionsCombined_No0_713	BSELEEP-Samples-B015-B024-048	24_74	24	74	08:00:00	NA	1.36417	NA	0.782776	0.776342	1.85961	1.3876	NA	NA	2.08813	0.799153	1.65767	0.226746	1.35772	0.996075	0.832491	1.14952	0.297193	0.834372	1.71368	1.01624	1.18097	1.01621	0.422115	NA	0.894977	0.883148	NA	NA	1.29156	1.39217	NA	NA	NA	NA	1.41979	0.521811	1.01198	1.14205	0.399709	NA	NA	NA	1.55788
AllSetsAndTransitionsCombined_No0_714	BSELEEP-Samples-B015-B024-030	24_74	24	74	08:00:00	NA	0.945136	NA	0.780728	0.636425	2.20952	2.26472	NA	NA	2.1367	0.888338	1.55267	0.20411	2.03288	1.04087	1.05446	1.18308	0.311255	0.850261	1.93486	1.03404	1.21803	1.28127	0.378489	NA	0.953382	0.963495	NA	NA	2.11223	1.17457	NA	NA	NA	NA	1.53666	0.586357	1.24224	1.01457	0.5836	NA	NA	NA	1.25031
AllSetsAndTransitionsCombined_No0_715	BSELEEP-Samples-B015-B024-095	24_74	24	74	08:00:00	NA	1.23387	NA	0.940495	0.732019	2.52542	0.851419	NA	NA	2.57044	0.906667	1.4892	0.224038	1.44326	0.897634	1.01542	1.31651	0.33979	0.997603	2.16027	1.05638	1.29224	1.11135	0.381201	NA	1.00076	0.996861	NA	NA	1.40726	1.09203	NA	NA	NA	NA	1.83088	0.654393	1.21754	1.05052	0.243919	NA	NA	NA	1.73255
AllSetsAndTransitionsCombined_No0_716	BSELEEP-Samples-B015-B024-118	24_75	24	75	12:00:00	NA	1.32017	NA	0.620187	1.18982	0.704517	1.05611	NA	NA	1.91682	0.936089	1.35916	0.191	1.5809	0.919187	1.17419	1.18729	0.302992	0.825579	0.919663	1.21895	1.32747	1.19653	0.853852	NA	1.24899	0.772189	NA	NA	1.34425	0.954846	NA	NA	NA	NA	1.29975	0.835865	1.16551	0.812641	0.186526	NA	NA	NA	1.92115
AllSetsAndTransitionsCombined_No0_717	BSELEEP-Samples-B015-B024-046	24_75	24	75	12:00:00	NA	1.50933	NA	0.616722	1.2118	0.880289	1.05143	NA	NA	2.0823	0.994128	1.20477	0.149162	2.39568	1.12019	1.09146	1.42011	0.318667	0.75523	0.820789	1.19396	1.34272	1.17843	0.649088	NA	1.5807	0.9472	NA	NA	0.862318	1.23981	NA	NA	NA	NA	1.49566	0.898806	1.0095	1.20122	0.229371	NA	NA	NA	2.35203
AllSetsAndTransitionsCombined_No0_718	BSELEEP-Samples-B015-B024-069	24_75	24	75	12:00:00	NA	1.37989	NA	0.69094	0.944558	0.739172	0.740522	NA	NA	2.69802	0.924362	1.3969	0.148634	2.20711	0.89254	1.09431	1.24212	0.371469	0.634615	1.09254	1.21018	1.42085	1.02708	0.708746	NA	1.26964	0.778803	NA	NA	1.2878	1.19767	NA	NA	NA	NA	2.49215	1.23635	1.0842	1.22229	0.360055	NA	NA	NA	1.15462
AllSetsAndTransitionsCombined_No0_719	BSELEEP-Samples-B015-B024-055	24_75	24	75	12:00:00	NA	0.891939	NA	1.00144	0.550481	3.05828	1.14197	NA	NA	2.51964	1.0231	1.65112	0.492521	1.50297	1.05895	1.51315	1.01935	0.51797	0.739404	1.19858	0.749012	1.54963	0.941939	0.902096	NA	0.821921	0.553276	NA	NA	0.990849	0.788519	NA	NA	NA	NA	1.65331	0.56455	1.00915	0.786906	0.792034	NA	NA	NA	0.956747
AllSetsAndTransitionsCombined_No0_720	BSELEEP-Samples-B015-B024-092	24_76	24	76	16:00:00	NA	1.24983	NA	1.21151	0.722915	1.71244	0.83002	NA	NA	2.32616	1.16339	0.846336	0.661519	0.655976	1.02338	1.1912	0.889999	0.554847	0.71036	1.1163	0.756472	2.54653	1.08766	1.59621	NA	0.837119	0.763432	NA	NA	1.65899	1.01724	NA	NA	NA	NA	1.97174	0.504681	0.860444	0.965858	1.33785	NA	NA	NA	0.742949
AllSetsAndTransitionsCombined_No0_721	BSELEEP-Samples-B015-B024-019	24_76	24	76	16:00:00	NA	1.11575	NA	0.873992	1.22578	1.87971	1.34913	NA	NA	2.50299	1.10135	1.186	0.665998	0.602117	1.16143	1.2487	0.841713	0.558663	0.804038	0.905426	0.833933	1.67163	1.02124	1.83978	NA	0.696809	0.700179	NA	NA	1.03445	1.03946	NA	NA	NA	NA	1.68913	0.541975	1.00172	0.833509	1.72714	NA	NA	NA	0.681817
AllSetsAndTransitionsCombined_No0_722	BSELEEP-Samples-B015-B024-112	24_76	24	76	16:00:00	NA	1.07365	NA	0.946114	0.727501	1.86571	0.990288	NA	NA	2.48667	1.59527	0.988321	0.746869	0.880482	1.42339	1.25392	1.07159	0.569605	0.854122	1.16507	0.835723	1.71567	1.0887	1.64686	NA	0.716123	0.709909	NA	NA	0.965785	1.20761	NA	NA	NA	NA	1.40764	0.529171	0.94471	0.731333	1.55056	NA	NA	NA	0.910843
AllSetsAndTransitionsCombined_No0_723	BSELEEP-Samples-B015-B024-043	24_77	24	77	20:00:00	NA	1.62269	NA	0.951292	1.02461	0.88171	1.62435	NA	NA	1.98319	0.990425	1.03525	1.80545	1.24817	0.983795	1.1893	1.27973	0.516841	0.741894	1.313	1.00113	1.50617	0.993606	1.62462	NA	0.908275	2.11062	NA	NA	0.549507	1.82896	NA	NA	NA	NA	1.99814	0.564554	0.934336	1.01503	1.22909	NA	NA	NA	1.32615
AllSetsAndTransitionsCombined_No0_724	BSELEEP-Samples-B015-B024-017	24_77	24	77	20:00:00	NA	1.46222	NA	0.844286	1.2536	0.958475	1.83794	NA	NA	2.25111	1.11511	0.952608	2.33674	0.731863	1.43296	1.27895	1.4642	0.472175	0.856488	1.17742	0.89439	1.78773	1.0357	1.91924	NA	0.808402	1.88143	NA	NA	0.731738	2.2639	NA	NA	NA	NA	1.77177	0.774653	1.14498	0.804982	1.2409	NA	NA	NA	0.961264
AllSetsAndTransitionsCombined_No0_725	BSELEEP-Samples-B015-B024-081	24_77	24	77	20:00:00	NA	0.912282	NA	1.10738	0.663774	0.988806	1.47003	NA	NA	2.17035	0.965617	0.840607	1.49336	1.81631	0.98457	1.51565	1.30917	0.566554	0.725016	1.48324	0.764028	1.54484	1.10813	1.37213	NA	0.81004	2.95798	NA	NA	0.550767	1.98649	NA	NA	NA	NA	2.05755	0.660555	0.992814	0.858159	0.809788	NA	NA	NA	0.560164
AllSetsAndTransitionsCombined_No0_726	BSELEEP-Samples-B015-B024-040	24_78	24	78	00:00:00	NA	0.971654	NA	0.886663	0.772216	0.684251	1.09801	NA	NA	1.81835	1.03649	0.353972	0.425125	2.23321	1.2267	1.31625	1.29048	0.457022	0.887132	1.21387	0.944358	1.86444	1.31579	1.38071	NA	0.77411	1.26452	NA	NA	0.529635	1.01246	NA	NA	NA	NA	2.04844	0.880995	1.35053	1.16011	0.52028	NA	NA	NA	1.79414
AllSetsAndTransitionsCombined_No0_727	BSELEEP-Samples-B015-B024-136	24_78	24	78	00:00:00	NA	1.2929	NA	0.775035	0.786076	0.62323	0.916511	NA	NA	1.75885	0.990089	0.307793	0.331688	1.82833	1.21242	1.28696	1.58421	0.457337	0.853696	0.69141	1.12151	1.52125	1.22542	1.1845	NA	0.774434	1.23422	NA	NA	1.29758	1.15455	NA	NA	NA	NA	1.85901	0.869493	0.840842	0.795031	0.334259	NA	NA	NA	1.91616
AllSetsAndTransitionsCombined_No0_728	BSELEEP-Samples-B015-B024-097	24_78	24	78	00:00:00	NA	1.15345	NA	0.726783	0.837759	0.646081	1.12952	NA	NA	1.95137	1.012	0.30995	0.353016	1.76076	1.06788	1.40339	1.31823	0.385911	0.877599	0.88934	1.14126	1.90345	1.75384	1.51483	NA	0.991252	1.46619	NA	NA	0.660884	1.22159	NA	NA	NA	NA	2.12483	0.893413	0.852355	0.987106	0.552647	NA	NA	NA	0.921277
AllSetsAndTransitionsCombined_No0_729	BSELEEP-Samples-B015-B024-130	24_79	24	79	04:00:00	NA	1.85675	NA	0.933612	1.07258	1.86604	1.0162	NA	NA	2.20594	0.786155	1.4353	0.975826	1.46229	0.926757	1.01642	1.1409	0.345766	0.767882	1.12098	0.870834	1.64234	1.07001	0.67785	NA	0.959055	1.05414	NA	NA	1.22932	0.894714	NA	NA	NA	NA	1.84995	1.10173	1.06637	0.815226	1.39593	NA	NA	NA	1.02109
AllSetsAndTransitionsCombined_No0_730	BSELEEP-Samples-B015-B024-106	24_79	24	79	04:00:00	NA	1.13943	NA	1.12588	0.691175	1.68473	1.28968	NA	NA	1.7035	0.882223	1.14943	0.74252	2.35497	0.945987	1.11009	1.06015	0.400823	0.7008	1.26351	0.965337	1.52304	1.00874	0.774863	NA	1.194	0.954994	NA	NA	1.89022	0.748903	NA	NA	NA	NA	1.74365	0.668355	1.02036	0.798287	1.12915	NA	NA	NA	1.46919
AllSetsAndTransitionsCombined_No0_731	BSELEEP-Samples-B015-B024-061	24_79	24	79	04:00:00	NA	0.891931	NA	1.12868	0.679721	1.83117	1.01312	NA	NA	2.25529	0.96003	1.28046	0.630281	2.08916	0.908503	0.924161	0.997711	0.441915	0.727636	1.41424	0.952477	2.0153	1.14991	0.737129	NA	1.0426	1.53223	NA	NA	0.950203	0.900791	NA	NA	NA	NA	2.37923	0.848614	0.991457	0.920819	1.12997	NA	NA	NA	0.755123
AllSetsAndTransitionsCombined_No0_732	BSELEEP-Samples-B015-B024-039	24_80	24	80	08:00:00	NA	1.35522	NA	0.753994	0.906622	0.456224	1.10112	NA	NA	1.68701	0.971905	1.00601	0.266936	1.62214	0.996406	1.16435	1.06634	0.259451	0.792195	1.00359	0.894697	1.41493	1.10623	1.155	NA	1.09629	1.27352	NA	NA	0.554751	0.873671	NA	NA	NA	NA	1.77033	0.517281	1.01079	1.24797	0.734481	NA	NA	NA	1.68079
AllSetsAndTransitionsCombined_No0_733	BSELEEP-Samples-B015-B024-127	24_80	24	80	08:00:00	NA	0.758858	NA	0.587359	1.16471	0.475528	1.32206	NA	NA	1.90717	1.25753	1.02748	0.338304	1.50471	1.20401	1.06392	1.48073	0.269794	1.01998	0.83178	1.01314	1.49676	1.11096	0.436707	NA	1.23054	1.03179	NA	NA	2.00243	1.00755	NA	NA	NA	NA	1.49496	0.646763	0.96328	0.820014	0.745827	NA	NA	NA	1.35844
AllSetsAndTransitionsCombined_No0_734	BSELEEP-Samples-B015-B024-122	24_80	24	80	08:00:00	NA	1.65701	NA	0.602364	0.693639	0.414816	1.19082	NA	NA	1.88184	1.08882	1.50061	0.343065	1.98609	1.10979	1.23136	1.2558	0.278415	0.916324	1.05909	1.0028	1.26852	1.28655	0.48581	NA	0.9972	1.23146	NA	NA	1.50982	0.898455	NA	NA	NA	NA	1.80493	0.670578	1.11952	1.14262	0.622079	NA	NA	NA	1.46627
AllSetsAndTransitionsCombined_No0_735	BSELEEP-Samples-B015-B024-082	QC10	QC	QC	QC	NA	1.13265	NA	0.921582	0.909262	1.11631	0.87407	NA	NA	2.0931	0.989698	1.1247	1.11822	1.18296	0.96929	1.10665	0.982686	1.26664	0.912921	1.06298	0.953257	0.931339	0.88904	1.11026	NA	0.925097	0.933683	NA	NA	0.714075	0.74746	NA	NA	NA	NA	2.45319	0.962427	0.999938	1.05363	0.770812	NA	NA	NA	0.641249
AllSetsAndTransitionsCombined_No0_736	BSELEEP-Samples-B015-B024-093	QC11	QC	QC	QC	NA	1.11477	NA	1.11364	0.855425	0.961229	1.12654	NA	NA	2.3326	0.818094	0.910851	0.935074	0.989794	1.05438	0.937227	1.00579	1.09321	0.774867	1.11723	0.906819	0.951855	1.03836	1.26284	NA	1.02669	1.13951	NA	NA	1.37063	0.924945	NA	NA	NA	NA	2.1512	1.05759	0.954679	1.10843	1.00027	NA	NA	NA	0.663709
AllSetsAndTransitionsCombined_No0_737	BSELEEP-Samples-B015-B024-104	QC12	QC	QC	QC	NA	1.32613	NA	1.10305	1.33354	0.923758	0.595664	NA	NA	1.75692	0.916815	1.10465	1.06095	0.820934	1.1504	0.894035	0.995074	1.02824	0.866638	1.25509	1.0382	0.954818	1.02537	0.799921	NA	1.04162	0.985965	NA	NA	0.74087	1.16307	NA	NA	NA	NA	1.86354	0.974754	1.29534	1.18573	1.17208	NA	NA	NA	1.07428
AllSetsAndTransitionsCombined_No0_738	BSELEEP-Samples-B015-B024-115	QC13	QC	QC	QC	NA	1.40926	NA	0.744914	1.20003	0.872483	0.851861	NA	NA	1.70346	0.998372	1.18944	0.936775	0.756456	1.6143	1.08864	1.28375	0.972863	1.11644	0.937281	1.07735	1.06316	1.04401	0.710046	NA	0.942554	1.21597	NA	NA	0.962815	1.00369	NA	NA	NA	NA	1.77654	0.959393	1.04632	0.925336	0.850965	NA	NA	NA	1.42522
AllSetsAndTransitionsCombined_No0_739	BSELEEP-Samples-B015-B024-126	QC14	QC	QC	QC	NA	0.955902	NA	0.937978	1.21595	0.8451	1.04099	NA	NA	1.91428	0.956236	1.08656	1.08839	1.13524	0.994552	1.02921	0.932419	0.886848	1.0665	0.884221	1.03241	0.99776	1.18016	1.14259	NA	1.03493	1.03664	NA	NA	1.85195	1.11015	NA	NA	NA	NA	1.67573	0.950847	1.02012	0.802578	0.98311	NA	NA	NA	1.67962
AllSetsAndTransitionsCombined_No0_740	BSELEEP-Samples-B015-B024-137	QC15	QC	QC	QC	NA	0.870981	NA	0.816759	1.04852	1.03768	1.06913	NA	NA	1.89116	1.0295	1.3826	1.22849	0.80686	0.973408	0.976816	1.15442	0.87504	1.0831	0.808214	0.928838	0.981601	1.0108	1.08804	NA	0.984263	1.04474	NA	NA	0.727478	0.958805	NA	NA	NA	NA	1.89859	1.01513	0.821565	0.994559	0.754817	NA	NA	NA	1.25728
AllSetsAndTransitionsCombined_No0_741	BSELEEP-Samples-B015-B024-139	QC16	QC	QC	QC	NA	0.671874	NA	1.2077	0.69051	1.02505	1.22115	NA	NA	2.02045	0.997939	0.991474	0.942194	1.43668	0.963102	1.03634	0.922906	1.19658	0.999514	1.00049	1.05955	1.00379	0.961215	1.12834	NA	1.05702	1.15295	NA	NA	0.896257	1.30565	NA	NA	NA	NA	2.12855	0.990504	0.981512	0.776555	1.15418	NA	NA	NA	0.924808
AllSetsAndTransitionsCombined_No0_742	BSELEEP-Samples-B015-B024-016	QC4	QC	QC	QC	NA	1.00429	NA	0.841067	0.929433	0.989047	1.05853	NA	NA	1.59898	0.919851	0.806055	1.14182	0.821466	1.04738	0.997364	0.935307	0.917057	1.0273	0.610733	0.995248	1.02202	0.743698	1.69437	NA	1.06995	1.03881	NA	NA	1.20869	1.17755	NA	NA	NA	NA	1.86363	0.937321	1.03285	0.721316	0.822273	NA	NA	NA	1.51278
AllSetsAndTransitionsCombined_No0_743	BSELEEP-Samples-B015-B024-027	QC5	QC	QC	QC	NA	0.869996	NA	0.922462	0.975614	1.00992	1.10386	NA	NA	1.5391	1.02922	0.898475	1.06937	0.914501	0.996852	1.04292	1.16432	0.94237	1.276	0.758127	1.00385	1.01398	0.962143	0.589254	NA	1.15473	0.938633	NA	NA	1.16871	1.07624	NA	NA	NA	NA	1.77314	1.02465	0.982427	1.10018	0.849196	NA	NA	NA	1.13114
AllSetsAndTransitionsCombined_No0_744	BSELEEP-Samples-B015-B024-038	QC6	QC	QC	QC	NA	1.02089	NA	1.10361	0.879282	0.998518	0.710825	NA	NA	2.14163	1.01161	1.01863	1.07744	0.716866	1.01406	1.13018	0.973682	0.972839	1.01743	0.98459	0.858844	0.975658	0.998431	1.24142	NA	1.46074	0.867763	NA	NA	0.917284	0.997097	NA	NA	NA	NA	1.89586	1.01315	1.03018	1.00669	1.01212	NA	NA	NA	1.2863
AllSetsAndTransitionsCombined_No0_745	BSELEEP-Samples-B015-B024-049	QC7	QC	QC	QC	NA	0.873927	NA	1.0028	1.00173	1.2836	0.949745	NA	NA	1.9435	1.05417	1.07414	1.17424	1.24404	0.860226	1.17056	0.93791	1.03241	1.05902	0.966844	0.861568	1.0124	0.942087	1.03124	NA	0.916678	0.955816	NA	NA	0.813178	0.919042	NA	NA	NA	NA	2.09616	1.04512	0.990334	1.26848	0.947837	NA	NA	NA	1.21066
AllSetsAndTransitionsCombined_No0_746	BSELEEP-Samples-B015-B024-060	QC8	QC	QC	QC	NA	0.956461	NA	1.10172	1.16393	0.913076	0.779764	NA	NA	2.15001	0.926925	1.04441	1.00204	0.950835	0.924877	1.47983	1.04541	1.25893	0.986531	1.05751	1.01846	1.01787	1.07907	0.907557	NA	1.01269	1.01399	NA	NA	1.11896	0.878575	NA	NA	NA	NA	2.14278	0.863925	0.917383	0.802931	1.21369	NA	NA	NA	0.579269
AllSetsAndTransitionsCombined_No0_747	BSELEEP-Samples-B015-B024-071	QC9	QC	QC	QC	NA	1.21423	NA	1.18273	1.12709	1.10805	1.10086	NA	NA	2.32761	0.961887	0.820029	0.83961	0.993432	0.959239	0.941778	1.07857	1.00265	0.924189	1.17291	0.960367	0.967079	0.949851	1.04424	NA	0.924952	1.09535	NA	NA	0.973779	1.10477	NA	NA	NA	NA	2.20141	1.05565	0.932031	1.04934	1.15939	NA	NA	NA	0.614101
[truncated: 49 more columns]

## Sheet: Table B_Sample_ information
Subject ID	Clock time
10_20	08:00:00
10_21	12:00:00
10_22	16:00:00
10_23	20:00:00
10_24	00:00:00
10_25	04:00:00
10_26	08:00:00
10_27	12:00:00
10_28	16:00:00
10_29	20:00:00
10_30	00:00:00
10_74	04:00:00
10_32	08:00:00
10_33	12:00:00
10_34	16:00:00
10_35	20:00:00
10_36	00:00:00
10_37	04:00:00
10_38	08:00:00
13_635	08:00:00
13_636	12:00:00
13_637	16:00:00
13_638	20:00:00
13_639	00:00:00
13_640	04:00:00
13_641	08:00:00
13_642	12:00:00
13_643	16:00:00
13_644	20:00:00
13_645	00:00:00
13_646	04:00:00
13_647	08:00:00
13_648	12:00:00
13_649	16:00:00
13_650	20:00:00
13_651	00:00:00
13_652	04:00:00
13_653	08:00:00
15_78	08:00:00
15_79	12:00:00
15_80	16:00:00
15_81	20:00:00
15_82	00:00:00
15_83	04:00:00
15_84	08:00:00
15_85	12:00:00
15_86	16:00:00
15_88	00:00:00
15_89	04:00:00
15_90	08:00:00
15_91	12:00:00
15_92	16:00:00
15_93	20:00:00
15_94	00:00:00
15_95	04:00:00
15_96	08:00:00
16_49	08:00:00
16_50	12:00:00
16_51	16:00:00
16_52	20:00:00
16_53	00:00:00
16_54	04:00:00
16_55	08:00:00
16_56	12:00:00
16_57	16:00:00
16_58	20:00:00
16_59	00:00:00
16_60	04:00:00
16_61	08:00:00
16_62	12:00:00
16_63	16:00:00
16_64	20:00:00
16_65	00:00:00
16_66	04:00:00
16_67	08:00:00
20_77	08:00:00
20_78	12:00:00
20_79	16:00:00
20_80	20:00:00
20_81	00:00:00
20_82	04:00:00
20_83	08:00:00
20_85	16:00:00
20_86	20:00:00
20_87	00:00:00
20_88	04:00:00
20_89	08:00:00
20_90	12:00:00
20_91	16:00:00
20_92	20:00:00
20_93	00:00:00
20_94	04:00:00
20_95	08:00:00
21_36	08:00:00
21_37	12:00:00
21_38	16:00:00
21_39	20:00:00
21_40	00:00:00
21_41	04:00:00
21_42	08:00:00
21_43	12:00:00
21_44	16:00:00
21_45	20:00:00
21_46	00:00:00
21_47	04:00:00
21_48	08:00:00
21_49	12:00:00
21_50	16:00:00
21_51	20:00:00
21_52	00:00:00
21_53	04:00:00
21_53?	08:00:00	mislabeled 21_54
24_62	08:00:00
24_63	12:00:00
24_45	16:00:00
24_65	20:00:00
24_66	00:00:00
24_67	04:00:00
24_68	08:00:00
24_69	12:00:00
24_70	16:00:00
24_71	20:00:00
24_72	00:00:00
24_73	04:00:00
24_74	08:00:00
24_75	12:00:00
24_76	16:00:00
24_77	20:00:00
24_78	00:00:00
24_79	04:00:00
24_80	08:00:00
25_80	08:00:00
25_81	12:00:00
25_82	16:00:00
25_83	20:00:00
25_84	00:00:00
25_85	04:00:00
25_86	08:00:00
25_87	12:00:00
25_88	16:00:00
25_89	20:00:00
25_90	00:00:00
25_91	04:00:00
25_92	08:00:00
25_93	12:00:00
25_94	16:00:00
25_95	20:00:00
25_96	00:00:00
25_97	04:00:00
25_98	08:00:00
29_46	08:00:00
29_47	12:00:00
29_48	16:00:00
29_49	20:00:00
29_50	00:00:00
29_51	04:00:00
29_52	08:00:00
29_53	12:00:00
29_54	16:00:00
29_55	20:00:00
29_56	00:00:00
29_57	04:00:00
29_58	08:00:00
29_59	12:00:00
29_60	16:00:00
29_61	20:00:00
29_62	00:00:00
29_63	04:00:00
29_64	08:00:00
3_050	08:00:00
3_051	12:00:00
3_052	16:00:00
3_053	20:00:00
3_054	00:00:00
3_055	04:00:00
3_056	08:00:00
3_057	12:00:00
3_058	16:00:00
3_059	20:00:00
3_060	00:00:00
3_061	04:00:00
3_062	08:00:00
3_063	12:00:00
3_064	16:00:00
3_066	00:00:00
3_067	04:00:00
3_068	08:00:00
4_107	08:00:00
4_108	12:00:00
4_109	16:00:00
4_110	20:00:00
4_111	00:00:00
4_112	04:00:00
4_113	08:00:00
4_115	16:00:00
4_116	20:00:00
4_117	00:00:00
4_118	04:00:00
4_119	08:00:00
4_120	12:00:00
4_122	20:00:00
4_123	00:00:00
4_124	04:00:00
4_125	08:00:00
5_63	08:00:00
5_64	12:00:00
5_65	16:00:00
5_66	20:00:00
5_67	00:00:00
5_68	04:00:00
5_69	08:00:00
5_70	12:00:00
5_71	16:00:00
5_453	20:00:00
5_73	00:00:00
5_531	04:00:00
5_75	08:00:00
5_76	12:00:00
5_77	16:00:00
5_78	20:00:00
5_79	00:00:00
5_80	04:00:00
5_81	08:00:00
6_65	08:00:00
6_66	12:00:00
6_67	16:00:00
6_68	20:00:00
6_69	00:00:00
6_70	04:00:00
6_71	08:00:00
6_72	12:00:00
6_73	16:00:00
6_74	20:00:00
6_75	00:00:00
6_76	04:00:00
6_77	08:00:00
6_78	12:00:00
6_79	16:00:00
6_80	20:00:00
6_81	00:00:00
6_82	04:00:00
6_83	08:00:00
7_22	08:00:00
7_23	12:00:00
7_24	16:00:00
7_25	20:00:00
7_26	00:00:00
7_77	04:00:00	Mislabeled 7_27
7_28	08:00:00
7_29	12:00:00
7_30	16:00:00
7_31	20:00:00
7_32	00:00:00
7_33	04:00:00
7_34	08:00:00
7_35	12:00:00
7_36	16:00:00
7_37	20:00:00
7_38	00:00:00
7_39	04:00:00
7_40	08:00:00
