# Supplementary material for: Glucose is dynamically regulated by time of day in humans and Drosophila
Source: PLoS Biol. 2026 Apr 16;24(4):e3003717. doi: 10.1371/journal.pbio.3003717 (PMC13086310; doi:10.1371/journal.pbio.3003717)
Supplement: S2 Data — Table A. Geotaxis results for wild type. Table B. Geotaxis results for fumin. (XLSX) [file pbio.3003717.s011.xlsx]

## Sheet: TableA_GeotaxisResults_WT.csv
Geotaxis Assay - 2cm	Fly1	Fly2	Fly3	Fly4	Fly5	Fly6	Fly7	Fly8
ZT0-Control	0.51	0.79	1.24	1.49	1.58	1.62	0.92	2.25
ZT0-PBS	0.6	1.1	0.85	0.98	3.61	3.64	1.12	1.04
ZT0-Glucose	0.41	0.98	1.29	1.88	1.71	1.62	4.56	1.77
ZT12-Control	0.66	2.27	2.45	1.68	1.38	1.73	1.86	2.21
ZT12-PBS	0.68	0.92	1.5	1.42	1.78	2.57	2.78	4.93
ZT12-Glucose	0.35	1.58	2.27	1.71	1.73	1.14	2.71	5.02
Geotaxis Assay - 4cm	Fly1	Fly2	Fly3	Fly4	Fly5	Fly6	Fly7	Fly8
ZT0-Control	1.29	1.47	1.76	1.94	2.1	2.2	1.24	3.12
ZT0-PBS	1.11	1.66	1.54	1.53	7.43	4.58	1.61	1.7
ZT0-Glucose	1	1.53	2.13	2.87	2.65	2.43	5.2	2.32
ZT12-Control	1.26	3.18	3.41	3.14	2.25	2.3	3.25	3.07
ZT12-PBS	1.31	1.48	2.15	2.09	2.64	3.44	3.51	5.52
ZT12-Glucose	0.72	7.32	2.9	2.28	2.32	1.71	3.29	5.64
Geotaxis Assay - 6cm	Fly1	Fly2	Fly3	Fly4	Fly5	Fly6	Fly7	Fly8
ZT0-Control	2.17	2.22	2.46	2.45	2.69	2.78	2.01	3.91
ZT0-PBS	1.79	2.26	2.97	2.9	7.95	5.74	2.22	2.84
ZT0-Glucose	1.74	2.28	3.03	4.05	3.66	3.21	5.96	2.95
ZT12-Control	1.98	4.97	4.01	3.76	2.9	2.81	3.73	4.85
ZT12-PBS	2.35	2.2	3.07	2.79	3.29	4.31	4.13	6.36
ZT12-Glucose	1.26	9.8	3.5	2.81	3.03	2.27	3.82	6.29

## Sheet: TableB_GeotaxisResults_Fmn.cs
Geotaxis Assay - 2cm	Fly1	Fly2	Fly3	Fly4	Fly5	Fly6	Fly7	Fly8
ZT0-Control	1.38	1.01	0.88	0.88	1.14	1.93	4.8	2.79
ZT0-PBS	2.12	2.88	3.02	4.47	4.54	5.24	9.57	NA
ZT0-Glucose	0.44	0.83	4.87	2.53	4.21	3.79	NA	NA
ZT12-Control	1.73	3.24	6.6	2.73	1	12.52	15	NA
ZT12-PBS	2.38	8.19	4.09	6.3	NA	NA	NA	NA
ZT12-Glucose	0.96	10.47	2.6	13.17	2.31	6.1	NA	NA
Geotaxis Assay - 4cm	Fly1	Fly2	Fly3	Fly4	Fly5	Fly6	Fly7	Fly8
ZT0-Control	3.7	2.26	12	3.51	2.44	2.52	5.82	4.38
ZT0-PBS	10.7	4.52	7.11	5.1	5.49	6.69	10.43	NA
ZT0-Glucose	1.49	1.5	5.51	10.54	5.82	4.55	NA	NA
ZT12-Control	3.11	4.15	8.32	21.57	1.81	NA	17.58	NA
ZT12-PBS	3.36	10.26	5.88	12.11	NA	NA	NA	NA
ZT12-Glucose	4.92	12.21	3.52	14.26	5.56	18.14	NA	NA
Geotaxis Assay - 6cm	Fly1	Fly2	Fly3	Fly4	Fly5	Fly6	Fly7	Fly8
ZT0-Control	4.9	4.02	13.89	4.23	4.04	3.48	8.17	5.11
ZT0-PBS	NA	7.37	16.32	5.72	6.79	8.02	NA	NA
ZT0-Glucose	2.21	2.25	6.28	11.51	6.81	6.31	NA	NA
ZT12-Control	5.29	NA	10.02	NA	4.98	NA	19.16	NA
ZT12-PBS	4.52	14.97	13.35	13.75	NA	NA	NA	NA
ZT12-Glucose	5.95	16.19	4.94	15.11	NA	NA	NA	NA
