# Supplementary material for: Glucose is dynamically regulated by time of day in humans and Drosophila
Source: PLoS Biol. 2026 Apr 16;24(4):e3003717. doi: 10.1371/journal.pbio.3003717 (PMC13086310; doi:10.1371/journal.pbio.3003717)
Supplement: S3 Data — Table A. Locomotion data for wild type (ZT 0). Table B. Locomotion data for wild type (ZT 12). Table C. Locomotion data for fumin (ZT 0). Table D. Locomotion data for fumin (ZT 12). Table E. Male activity data for wild type and fumin. (XLSX) [file pbio.3003717.s012.xlsx]

## Sheet: TableA_Locomotion_WT_ZT0
Group	Fly Number	Bin Length	Bin 1	Bin 2	Bin 3	Bin 4	Bin 5	Bin 6	Bin 7	Bin 8	Bin 9	Bin 10	Bin 11	Bin 12	Bin 13	Bin 14	Bin 15	Bin 16	Bin 17	Bin 18	Bin 19	Bin 20	Bin 21	Bin 22	Bin 23	Bin 24	Bin 25	Bin 26	Bin 27	Bin 28	Bin 29	Bin 30	Bin 31	Bin 32	Bin 33	Bin 34	Bin 35	Bin 36	Bin 37	Bin 38	Bin 39	Bin 40	Bin 41	Bin 42	Bin 43	Bin 44	Bin 45	Bin 46	Bin 47
control	Fly 1	30 min	0	89	70	75	73	62	50	61	24	26	34	52	58	23	2	7	10	0	3	0	65	50	50	59	106	84	94	8	0	0	0	0	9	0	5	40	53	0	0	0	0	0	0	47	8	0	0
control	Fly 2	30 min	0	111	95	41	0	0	0	13	0	0	0	0	1	0	0	0	0	0	0	0	0	0	0	0	70	74	0	0	0	0	0	0	1	1	4	4	6	6	0	0	0	17	0	0	0	34	22
control	Fly 3	30 min	0	125	2	30	34	0	0	31	0	0	0	0	0	1	0	0	0	0	0	8	3	1	0	0	121	102	53	0	0	0	3	0	0	0	0	0	0	0	0	14	25	0	0	0	0	0	17
control	Fly 4	30 min	0	83	101	87	59	18	0	12	0	0	0	0	0	0	0	0	0	0	0	0	0	0	0	0	100	114	1	0	0	0	6	5	0	7	17	9	0	0	0	0	0	0	12	44	6	0	0
control	Fly 5	30 min	0	71	63	63	71	50	0	10	0	0	0	0	0	0	0	0	10	7	16	0	0	1	5	0	110	73	39	0	0	0	0	0	0	3	0	5	0	0	0	0	0	0	0	0	0	0	0
control	Fly 6	30 min	0	113	130	20	15	0	22	24	2	9	2	13	11	50	0	0	36	5	3	16	14	72	36	39	112	102	60	0	0	0	0	0	0	0	26	10	65	15	0	7	38	27	42	0	0	7	38
control	Fly 7	30 min	0	2	0	3	0	2	0	0	3	0	0	0	0	0	0	0	0	0	0	0	0	0	0	0	60	56	8	0	0	0	0	0	0	0	0	0	17	0	0	0	0	0	0	2	21	0	0
control	Fly 8	30 min	0	127	94	9	1	0	0	45	0	0	0	0	0	0	0	0	0	0	0	19	0	217	83	62	91	114	22	0	0	1	0	8	3	0	1	39	76	0	0	0	0	10	0	41	0	0	0
control	Average	30 min	0	90.125	69.375	41	31.625	16.5	9	24.5	3.625	4.375	4.5	8.125	8.75	9.25	0.25	0.875	7	1.5	2.75	5.375	10.25	42.625	21.75	20	96.25	89.875	34.625	1	0	0.125	1.125	1.625	1.625	1.375	6.625	13.375	27.125	2.625	0	2.625	7.875	6.75	6.75	16.75	4.375	5.125	9.625
control	SEM	30 min	0	14.466	16.5464	11.0081	11.364	8.9582	6.4587	7.1888	2.9395	3.2838	4.2215	6.4709	7.1633	6.4718	0.25	0.875	4.4401	1	1.9526	2.8343	8.0061	26.8061	11.1207	10.041	7.5469	7.5319	11.7442	1	0	0.125	0.78916	1.1009	1.117	0.88515	3.4223	5.843	11.3774	1.9174	0	1.8414	5.2997	3.6682	5.25	8.0017	2.6318	4.2149	5.1337
PBS	Fly 1	30 min	0	21	6	2	0	76	114	119	44	0	0	10	0	50	0	0	0	0	0	0	2	44	84	108	110	100	83	82	0	0	0	0	0	0	29	1	0	0	18	0	0	0	72	33	0	0	47
PBS	Fly 2	30 min	0	30	0	0	0	0	0	0	0	0	0	0	0	0	0	0	0	0	0	0	3	27	87	70	139	110	67	0	0	0	0	0	0	0	0	0	0	0	0	6	0	0	0	0	13	17	0
PBS	Fly 3	30 min	0	8	63	0	0	0	0	24	0	0	0	0	0	0	0	0	0	0	0	0	0	31	10	119	109	113	143	61	0	0	0	0	0	0	13	0	0	0	0	0	0	0	0	0	0	29	61
PBS	Fly 4	30 min	0	48	42	47	0	38	27	32	39	3	0	0	0	45	0	0	9	0	0	0	0	0	36	23	117	93	95	15	0	0	0	0	0	50	37	0	0	0	0	0	52	32	0	0	0	0	20
PBS	Fly 5	30 min	0	41	43	16	8	64	0	26	15	0	0	0	0	11	0	0	0	0	0	0	0	0	0	0	75	68	14	0	0	0	0	0	0	0	0	0	0	0	0	0	0	0	0	0	0	33	47
PBS	Fly 6	30 min	0	0	0	64	5	0	0	0	0	19	61	0	0	3	0	0	4	2	0	0	1	5	0	1	115	75	77	78	4	0	0	0	0	0	0	0	0	0	0	0	0	0	0	13	137	53	1
PBS	Fly 7	30 min	0	8	17	1	0	0	74	0	0	0	1	183	99	0	0	0	0	0	0	0	15	2	159	131	174	186	161	50	0	0	0	0	0	0	0	9	2	5	139	63	1	0	17	0	117	138	1
PBS	Fly 8	30 min	0	12	5	9	0	0	2	6	0	0	0	0	4	2	2	10	0	0	2	4	0	2	1	16	100	81	63	70	6	0	0	0	0	0	0	0	0	0	0	0	0	0	0	0	0	0	4
PBS	Average	30 min	0	21	22	17.375	1.625	22.25	27.125	25.875	12.25	2.75	7.75	24.125	12.875	13.875	0.25	1.25	1.625	0.25	0.25	0.5	2.625	13.875	47.125	58.5	117.375	103.25	87.875	44.5	1.25	0	0	0	0	6.25	9.875	1.25	0.25	0.625	19.625	8.625	6.625	4	11.125	5.75	33.375	33.75	22.625
PBS	SEM	30 min	0	6.0798	8.5147	8.6931	1.1009	11.4607	15.422	14.0896	6.6568	2.3509	7.6081	22.7301	12.3135	7.4629	0.25	1.25	1.164	0.25	0.25	0.5	1.812	6.1512	20.5013	19.5	10.266	13.12	16.4158	12.1831	0.83986	0	0	0	0	6.25	5.3433	1.114	0.25	0.625	17.1984	7.8032	6.4833	4	8.9471	4.212	20.5791	16.3442	8.9262
glucose	Fly 1	30 min	0	26	65	21	0	0	13	90	128	0	28	0	0	0	7	4	36	27	4	0	0	0	0	4	135	152	127	88	0	0	0	0	0	0	0	0	0	0	0	30	29	144	21	0	2	1	67
glucose	Fly 2	30 min	0	0	9	0	4	84	23	0	0	27	1	4	0	75	46	0	0	0	0	0	0	0	68	52	61	0	0	0	6	0	0	0	0	0	0	21	23	4	144	80	29	2	53	28	0	0	0
glucose	Fly 3	30 min	0	34	46	77	55	13	12	13	7	14	4	0	1	5	1	2	3	0	0	0	0	0	0	0	113	126	63	0	0	0	0	0	0	0	0	0	0	0	0	0	0	0	0	43	0	0	0
glucose	Fly 4	30 min	0	43	33	49	30	18	0	0	0	4	2	14	41	2	7	3	1	5	0	5	0	0	15	70	149	141	107	0	0	0	0	0	0	0	0	0	7	2	35	0	0	11	29	71	20	0	13
glucose	Fly 5	30 min	0	0	0	0	0	0	0	35	1	0	0	3	15	50	0	0	17	0	1	0	0	0	0	0	130	142	103	0	0	0	0	0	0	0	0	0	0	0	0	0	0	1	4	7	5	0	2
glucose	Fly 6	30 min	0	25	112	133	99	101	5	103	25	0	0	0	2	12	0	4	6	22	0	6	23	9	4	1	156	116	119	106	28	0	0	1	0	0	0	8	90	74	0	0	0	0	36	140	100	0	2
glucose	Fly 7	30 min	0	1	0	27	2	0	0	0	0	0	0	0	0	0	0	0	3	3	0	1	1	1	24	2	69	95	58	0	0	0	0	0	0	0	0	0	7	0	0	0	0	16	68	0	0	0	0
glucose	Fly 8	30 min	0	25	42	104	1	37	1	60	23	0	0	0	0	0	0	0	0	2	0	1	0	0	0	0	87	88	74	36	0	0	0	0	0	0	0	0	0	0	20	53	8	0	0	0	0	0	0
glucose	Average	30 min	0	19.25	38.375	51.375	23.875	31.625	6.75	37.625	23	5.625	4.375	2.625	7.375	18	7.625	1.625	8.25	7.375	0.625	1.625	3	1.25	13.875	16.125	112.5	107.5	81.375	28.75	4.25	0	0	0.125	0	0	0	3.625	15.875	10	24.875	20.375	8.25	21.75	26.375	36.125	15.875	0.125	10.5
glucose	SEM	30 min	0	5.9274	13.3883	17.3668	12.8083	14.0902	2.9985	14.8672	15.4434	3.5048	3.4118	1.7211	5.1337	10.0942	5.59	0.65295	4.423	3.817	0.49776	0.86474	2.8598	1.114	8.3462	9.9507	12.8397	17.3205	14.749	15.6202	3.4731	0	0	0.125	0	0	0	2.6722	10.947	9.1574	17.6326	11.0096	4.632	17.5934	8.9262	17.3632	12.2568	0.125	8.2202
[truncated: 1 more columns]

## Sheet: TableB_Locomotion_WT_ZT12
Group	Fly Number	Bin Length	Bin 1	Bin 2	Bin 3	Bin 4	Bin 5	Bin 6	Bin 7	Bin 8	Bin 9	Bin 10	Bin 11	Bin 12	Bin 13	Bin 14	Bin 15	Bin 16	Bin 17	Bin 18	Bin 19	Bin 20	Bin 21	Bin 22	Bin 23	Bin 24	Bin 25	Bin 26	Bin 27	Bin 28	Bin 29	Bin 30	Bin 31	Bin 32	Bin 33	Bin 34	Bin 35	Bin 36	Bin 37	Bin 38	Bin 39	Bin 40	Bin 41	Bin 42	Bin 43	Bin 44	Bin 45	Bin 46	Bin 47
control	Fly 1	30 min	16	147	134	83	0	0	0	0	0	0	6	0	0	0	0	0	0	0	99	117	189	112	60	0	155	114	96	92	52	29	26	4	0	0	0	0	0	0	0	0	0	0	0	83	77	71	90
control	Fly 2	30 min	28	176	126	147	122	10	0	0	0	0	0	4	0	0	0	0	0	0	0	0	6	100	77	0	167	129	111	92	101	43	0	4	0	0	0	0	0	0	0	0	0	0	0	0	0	0	67
control	Fly 3	30 min	30	136	109	168	118	39	0	0	0	3	27	0	0	0	0	0	0	0	0	0	0	0	39	25	208	293	103	123	79	22	15	0	0	0	0	0	0	0	0	0	0	0	0	0	0	51	176
control	Fly 4	30 min	16	135	105	23	0	0	0	0	0	0	0	0	0	14	0	0	0	0	0	0	32	67	154	61	160	113	148	121	53	119	2	14	2	0	2	5	1	0	0	0	0	0	0	0	53	1	11
control	Fly 5	30 min	38	196	174	137	0	0	16	16	0	6	0	17	0	0	0	0	0	0	122	71	19	6	0	92	176	143	128	88	94	24	0	0	0	0	0	0	0	0	0	0	0	0	0	0	0	18	79
control	Fly 6	30 min	22	143	116	43	0	0	0	0	2	34	2	0	0	1	0	0	19	6	0	10	89	47	0	0	203	172	141	128	133	64	0	16	0	0	0	0	0	0	0	0	0	0	3	3	131	149	141
control	Fly 7	30 min	16	94	78	83	25	0	0	0	0	0	0	0	0	0	0	0	0	0	0	3	13	0	0	71	114	107	89	94	66	5	28	2	0	2	0	0	0	0	0	0	0	0	0	0	0	0	0
control	Fly 8	30 min	25	141	119	112	111	122	68	112	80	103	97	84	67	35	96	85	29	56	0	0	0	44	108	150	101	74	176	32	21	3	7	0	0	0	0	0	0	0	0	7	0	11	2	8	3	14	79
control	Average	30 min	23.875	146	120.125	99.5	47	21.375	10.5	16	10.25	18.25	16.5	13.125	8.375	6.25	12	10.625	6	7.75	27.625	25.125	43.5	47	54.75	49.875	160.5	143.125	124	96.25	74.875	38.625	9.75	5	0.25	0.25	0.25	0.625	0.125	0	0	0.875	0	1.375	0.625	11.75	33	38	80.375
control	SEM	30 min	2.8185	10.657	9.7054	17.9782	20.7373	15.148	8.4494	13.8564	9.9674	12.7794	11.9523	10.3362	8.375	4.4511	12	10.625	4.04	6.9327	18.2149	15.6917	23.1817	15.5506	20.0221	19.1101	13.4151	23.6548	10.5255	10.8344	12.267	13.4336	4.178	2.2678	0.25	0.25	0.25	0.625	0.125	0	0	0.875	0	1.375	0.41993	10.2273	17.5235	18.3284	20.86
PBS	Fly 1	30 min	25	183	154	45	0	0	0	0	0	0	5	117	113	101	110	131	144	23	0	0	0	0	90	58	27	36	125	116	123	0	0	4	0	0	0	0	0	0	0	0	0	0	0	0	5	122	150
PBS	Fly 2	30 min	9	176	142	102	0	0	0	0	12	0	0	0	0	0	0	0	0	0	0	17	92	32	0	0	135	121	116	119	103	102	75	17	5	0	2	5	0	0	0	0	0	0	14	37	3	54	90
PBS	Fly 3	30 min	10	18	12	0	0	0	21	0	5	0	0	0	0	19	56	0	0	0	0	0	0	0	0	0	108	104	97	130	49	2	4	0	0	0	0	0	0	0	0	0	1	2	0	0	0	5	52
PBS	Fly 4	30 min	22	206	161	162	0	0	0	0	0	0	0	0	0	0	0	0	1	42	98	76	0	0	1	74	103	95	135	80	56	0	0	0	0	0	0	0	0	0	0	0	0	0	0	0	0	0	3
PBS	Fly 5	30 min	18	31	0	0	22	0	6	0	44	0	0	38	0	0	0	0	0	0	17	16	0	7	0	26	147	102	88	92	51	26	0	0	0	0	0	0	0	0	0	0	0	0	0	0	0	4	58
PBS	Fly 6	30 min	27	141	117	25	0	0	1	0	0	0	0	10	2	3	11	0	0	0	0	0	0	0	0	32	142	119	58	14	35	53	2	0	0	0	0	0	0	0	0	0	0	0	0	0	3	138	100
PBS	Fly 7	30 min	21	126	105	100	0	0	0	0	0	0	0	0	0	0	0	34	0	30	130	172	54	40	0	19	164	164	83	65	54	10	0	0	0	0	0	0	0	0	0	0	0	0	0	7	37	54	198
PBS	Fly 8	30 min	13	0	0	0	0	4	0	9	89	0	0	0	0	0	0	0	22	42	0	0	0	0	0	0	129	98	95	52	29	16	0	0	2	35	59	0	5	33	0	3	0	0	0	0	0	58	74
PBS	Average	30 min	18.125	110.125	86.375	54.25	2.75	0.5	3.5	1.125	18.75	0	0.625	20.625	14.375	15.375	22.125	20.625	20.875	17.125	30.625	35.125	18.25	9.875	11.375	26.125	119.375	104.875	99.625	83.5	62.5	26.125	10.125	2.625	0.875	4.375	7.625	0.625	0.625	4.125	0	0.375	0.125	0.25	1.75	5.5	6	54.375	90.625
PBS	SEM	30 min	2.4086	28.9466	24.9907	21.4449	2.75	0.5	2.6049	1.125	11.3496	0	0.625	14.5344	14.0915	12.4498	14.2934	16.3193	17.7959	6.8281	18.5597	21.5617	12.4753	5.8139	11.2328	9.8569	14.9606	12.5733	8.7992	13.8409	11.6558	12.5277	9.2822	2.1124	0.63913	4.375	7.3435	0.625	0.625	4.125	0	0.375	0.125	0.25	1.75	4.5826	4.4801	18.6662	21.4034
glucose	Fly 1	30 min	17	137	133	11	0	2	0	0	0	20	45	5	0	0	108	11	0	0	76	49	0	93	51	3	159	108	118	20	50	69	48	0	26	14	4	0	0	3	0	35	3	4	0	7	0	5	109
glucose	Fly 2	30 min	0	10	0	66	6	0	0	0	1	0	0	61	0	37	0	2	0	0	0	0	51	0	29	90	132	149	83	86	86	73	73	28	37	41	1	14	0	0	0	0	0	7	0	0	0	0	8
glucose	Fly 3	30 min	12	27	85	37	0	0	0	0	0	0	0	0	18	2	35	0	0	21	78	12	148	145	191	117	166	182	135	126	123	49	16	3	0	0	0	0	0	0	0	0	0	2	0	0	0	1	0
glucose	Fly 4	30 min	11	95	58	0	0	0	0	0	40	11	6	57	129	143	60	3	0	72	25	0	0	0	0	30	85	69	28	0	2	2	0	0	0	0	0	4	0	0	29	3	4	0	3	124	86	84	109
glucose	Fly 5	30 min	3	33	141	31	0	0	0	9	13	0	2	0	0	0	0	0	0	0	0	0	0	0	0	0	124	220	155	109	59	178	44	13	80	0	4	0	0	0	0	0	0	0	0	0	0	5	89
glucose	Fly 6	30 min	24	114	79	55	0	0	0	0	0	24	0	0	0	0	0	0	0	0	0	129	44	32	0	40	202	307	102	16	34	0	0	0	0	0	0	0	0	0	0	0	0	0	0	0	0	47	52
glucose	Fly 7	30 min	0	95	29	8	0	0	69	5	25	65	150	122	80	0	0	0	15	30	0	0	0	20	45	4	166	131	111	51	52	32	2	34	0	5	4	48	2	0	0	0	0	0	2	4	0	78	119
glucose	Fly 8	30 min	4	10	0	0	4	0	0	0	0	0	0	0	50	157	248	51	0	0	0	68	16	0	0	93	129	127	109	139	186	131	105	157	52	20	77	23	10	37	0	0	0	0	16	71	96	41	89
glucose	Average	30 min	8.875	65.125	65.625	26	1.25	0.25	8.625	1.75	9.875	15	25.375	30.625	34.625	42.375	56.375	8.375	1.875	15.375	22.375	32.25	32.375	36.25	39.5	47.125	145.375	161.625	105.125	68.375	74	66.75	36	29.375	24.375	10	11.25	11.125	1.5	5	3.625	4.75	0.875	1.625	2.625	25.75	22.75	32.625	71.875
glucose	SEM	30 min	3.0615	17.88	19.2669	8.9523	0.83986	0.25	8.625	1.2064	5.37	7.9305	18.6192	16.0222	17.0471	23.9441	30.6384	6.2305	1.875	9.0966	12.3055	16.6312	18.0831	19.1729	22.9386	16.4734	12.5299	26.2909	13.3917	19.0534	20.3356	21.8434	13.6839	18.8338	10.687	5.1789	9.4165	6.0576	1.2392	4.5865	3.625	4.3373	0.58056	0.92461	1.9543	16.4629	14.9233	12.3678	16.4777
[truncated: 1 more columns]

## Sheet: TableC_Locomotion_FMN_ZT0
Group	Fly Number	Bin Length	Bin 1	Bin 2	Bin 3	Bin 4	Bin 5	Bin 6	Bin 7	Bin 8	Bin 9	Bin 10	Bin 11	Bin 12	Bin 13	Bin 14	Bin 15	Bin 16	Bin 17	Bin 18	Bin 19	Bin 20	Bin 21	Bin 22	Bin 23	Bin 24	Bin 25	Bin 26	Bin 27	Bin 28	Bin 29	Bin 30	Bin 31	Bin 32	Bin 33	Bin 34	Bin 35	Bin 36	Bin 37	Bin 38	Bin 39	Bin 40	Bin 41	Bin 42	Bin 43	Bin 44	Bin 45	Bin 46	Bin 47
control	Fly 1	30 min	22	78	68	56	106	79	71	128	57	113	93	77	98	80	112	142	84	115	107	131	143	173	172	185	233	240	143	218	195	137	194	201	198	191	194	186	192	177	157	191	180	96	125	191	192	191	189
control	Fly 2	30 min	17	146	149	136	35	84	123	43	74	3	11	19	12	85	44	60	19	24	83	60	60	77	98	126	204	199	171	100	0	0	46	162	133	132	142	132	112	99	133	151	0	56	144	19	0	147	141
control	Fly 3	30 min	21	217	195	167	156	158	153	154	129	138	110	147	70	113	34	50	0	59	65	36	93	121	128	126	259	244	234	238	215	212	185	206	201	222	219	215	207	215	202	194	223	197	166	227	219	180	12
control	Fly 4	30 min	14	101	97	87	78	66	122	79	118	33	63	82	0	104	13	52	109	32	0	15	6	59	97	123	205	171	185	146	48	0	83	147	148	117	89	0	12	133	126	100	114	131	123	129	133	144	139
control	Fly 5	30 min	14	124	113	97	102	83	99	95	97	103	93	42	67	83	64	36	30	36	89	82	67	90	82	117	193	163	159	16	0	0	118	128	146	112	116	109	121	123	129	128	128	109	123	113	109	123	120
control	Fly 6	30 min	7	73	86	69	76	64	71	46	76	68	44	51	48	34	65	0	0	6	16	4	38	41	26	55	128	118	95	98	63	57	59	78	64	69	54	64	62	57	68	53	63	46	51	61	60	57	60
control	Fly 7	30 min	20	151	152	139	144	128	116	116	73	152	148	129	115	104	100	41	100	126	67	82	126	137	146	166	209	207	172	62	151	135	80	166	148	152	156	150	157	223	76	183	147	115	0	145	166	175	162
control	Fly 8	30 min	11	122	142	146	158	131	96	102	93	69	63	80	12	60	119	111	76	66	48	58	67	79	66	97	137	114	115	83	0	0	85	78	93	87	83	46	67	68	71	51	38	68	81	37	89	67	69
control	Average	30 min	15.75	126.5	125.25	112.125	106.875	99.125	106.375	95.375	89.625	84.875	78.125	78.375	52.75	82.875	68.875	61.5	52.25	58	59.375	58.5	75	97.125	101.875	124.375	196	182	159.25	120.125	84	67.625	106.25	145.75	141.375	135.25	131.625	112.75	116.25	136.875	120.25	131.375	111.625	102.25	101.625	115.25	121	135.5	111.5
control	SEM	30 min	1.8492	16.4001	14.7548	14.2182	15.459	12.3497	9.8669	13.6407	8.6519	18.1161	14.9217	15.1704	14.9699	9.1855	13.5863	15.8159	15.8866	15.2116	12.9076	14.4741	15.8294	15.4139	16.3799	14.0356	15.6787	17.5886	15.1784	26.938	31.8692	29.46	19.6321	17.3481	16.5118	18.1833	20.1237	25.7521	23.8715	22.3195	16.5936	20.7562	26.3391	17.1795	19.2335	25.9242	25.4755	17.8466	20.9651
PBS	Fly 1	30 min	15	76	47	154	142	108	6	110	28	5	20	37	54	182	130	79	104	181	125	124	133	168	143	148	185	169	165	89	110	99	27	127	130	122	127	127	125	87	0	54	130	112	93	159	123	120	118
PBS	Fly 2	30 min	11	58	52	13	48	32	52	81	55	93	21	71	89	72	74	73	154	138	128	130	87	128	146	157	49	7	74	133	138	0	60	112	108	4	10	130	112	71	75	105	105	43	0	0	75	116	121
PBS	Fly 3	30 min	28	176	202	159	75	115	92	107	99	179	104	141	76	44	107	122	30	111	80	64	166	102	159	295	152	192	0	0	104	88	86	131	2	130	66	0	117	175	40	60	179	54	184	94	37	192	170
PBS	Fly 4	30 min	0	5	110	42	121	121	142	81	48	34	49	30	15	15	28	4	0	0	0	0	8	16	9	29	12	6	7	92	0	0	0	37	0	0	0	120	16	46	13	46	86	40	48	2	6	2	43
PBS	Fly 5	30 min	0	0	2	2	7	0	0	0	0	0	0	0	0	0	0	0	0	0	0	0	0	0	0	0	1	0	0	0	0	0	0	0	0	0	0	0	0	0	0	0	0	0	0	0	0	0	0
PBS	Fly 6	30 min	4	64	59	100	68	30	64	85	11	57	76	87	60	51	61	30	49	38	80	84	98	109	107	131	162	154	151	124	105	150	94	153	57	159	6	116	156	140	130	88	44	168	123	150	121	56	0
PBS	Fly 7	30 min	2	42	2	8	0	21	0	9	59	26	33	27	45	32	69	19	39	82	82	109	214	149	132	162	45	33	43	39	51	65	115	49	133	101	55	167	44	92	0	34	35	0	40	20	34	0	37
PBS	Fly 8	30 min	16	141	129	131	113	148	139	147	132	147	144	160	159	133	94	77	133	81	136	167	104	171	142	175	195	198	190	177	184	157	163	146	160	184	174	173	182	172	182	173	153	151	175	201	198	203	194
PBS	Average	30 min	9.5	70.25	75.375	76.125	71.75	71.875	61.875	77.5	54	67.625	55.875	69.125	62.25	66.125	70.375	50.5	63.625	78.875	78.875	84.75	101.25	105.375	104.75	137.125	100.125	94.875	78.75	81.75	86.5	69.875	68.125	94.375	73.75	87.5	54.75	104.125	94	97.875	55	70	91.5	71	82.875	78.25	74.25	86.125	85.375
PBS	SEM	30 min	3.4949	21.713	24.0891	23.8293	18.4156	20.0316	20.7695	17.6958	15.5907	23.4596	17.26	20.2056	17.2914	21.8774	14.8239	15.3867	20.9838	22.7898	19.0201	21.4382	25.7327	23.0527	22.5133	32.1889	28.6509	32.046	27.9947	22.6918	22.9845	23.091	20.3658	20.2995	23.7523	26.6887	23.1229	23.8922	23.4605	21.6971	24.3553	18.5578	21.939	22.993	25.7796	29.4101	24.2956	29.7996	26.7288
glucose	Fly 1	30 min	6	110	145	101	105	98	57	12	3	52	62	62	9	10	4	0	0	5	0	0	0	3	52	92	119	139	117	109	111	109	92	106	105	109	112	116	59	24	152	120	27	163	133	153	61	70	164
glucose	Fly 2	30 min	0	72	51	75	70	89	14	129	15	102	58	68	67	53	21	4	1	10	3	10	13	66	64	81	186	166	153	141	141	147	139	143	167	133	147	153	155	146	158	146	144	137	136	153	152	150	156
glucose	Fly 3	30 min	0	91	162	163	114	99	54	50	55	84	47	65	91	75	12	6	11	29	15	20	0	3	4	66	221	202	193	161	156	92	113	95	132	89	153	144	115	107	78	123	91	83	89	166	175	72	210
glucose	Fly 4	30 min	1	61	96	74	93	72	53	19	59	91	29	26	46	45	45	48	18	8	60	39	77	66	52	100	241	220	234	204	161	236	212	220	210	216	207	192	155	204	117	212	195	30	204	135	208	225	212
glucose	Fly 5	30 min	3	89	161	168	161	171	165	158	159	157	157	154	155	158	100	121	66	113	99	67	86	104	118	112	111	204	83	66	90	160	144	159	146	160	126	139	156	146	135	79	181	66	120	27	43	171	149
glucose	Fly 6	30 min	1	51	110	97	91	35	71	84	81	64	92	51	102	7	121	6	15	76	0	2	7	2	5	125	238	208	199	180	170	171	146	153	136	146	150	150	67	187	161	166	146	156	147	140	143	164	168
glucose	Fly 7	30 min	3	86	100	73	121	67	73	41	84	67	41	35	33	46	74	39	11	87	3	35	25	84	112	45	173	185	187	169	133	132	139	47	157	122	97	132	101	126	121	128	118	101	90	156	117	122	157
glucose	Fly 8	30 min	0	126	150	111	45	34	36	48	62	58	63	88	78	114	118	41	72	126	132	90	132	143	143	154	170	167	176	181	64	149	113	58	179	164	67	80	182	161	134	153	67	95	184	170	62	114	0
glucose	Average	30 min	1.75	85.75	121.875	107.75	100	83.125	65.375	67.625	64.75	84.375	68.625	68.625	72.625	63.5	61.875	33.125	24.25	56.75	39	32.875	42.5	58.875	68.75	96.875	182.375	186.375	167.75	151.375	128.25	149.5	137.25	122.625	154	142.375	132.375	138.25	123.75	137.625	132	140.875	121.125	103.875	137.875	137.5	120.125	136	152
glucose	SEM	30 min	0.75	8.7173	13.8737	13.5446	12.2751	15.4359	15.7377	18.4516	16.8722	12.0192	14.2339	14.0025	16.0211	18.1393	16.9236	14.3034	10.0245	17.5537	18.3712	11.3333	17.4959	18.5765	18.249	12.1103	17.6209	9.6269	17.1222	15.8463	13.1336	15.4191	12.6346	20.3004	11.3484	13.8086	14.9403	11.3433	16.0321	19.6004	9.6288	13.7665	20.218	16.2156	14.3992	16.3194	21.1731	18.5443	23.3445
[truncated: 1 more columns]

## Sheet: TableD_Locomotion_FMN_ZT12
Group	Fly Number	Bin Length	Bin 1	Bin 2	Bin 3	Bin 4	Bin 5	Bin 6	Bin 7	Bin 8	Bin 9	Bin 10	Bin 11	Bin 12	Bin 13	Bin 14	Bin 15	Bin 16	Bin 17	Bin 18	Bin 19	Bin 20	Bin 21	Bin 22	Bin 23	Bin 24	Bin 25	Bin 26	Bin 27	Bin 28	Bin 29	Bin 30	Bin 31	Bin 32	Bin 33	Bin 34	Bin 35	Bin 36	Bin 37	Bin 38	Bin 39	Bin 40	Bin 41	Bin 42	Bin 43	Bin 44	Bin 45	Bin 46	Bin 47
control	Fly 1	30 min	136	142	147	127	121	118	159	127	111	133	106	124	127	149	137	125	141	91	127	132	114	155	148	160	137	130	119	114	103	84	71	53	31	72	59	45	22	104	40	37	104	36	80	117	129	131	142
control	Fly 2	30 min	160	155	148	100	98	86	35	99	128	46	124	85	78	62	128	8	0	86	86	83	35	0	0	121	114	95	103	87	39	44	54	100	28	4	75	71	16	64	66	81	17	47	122	72	76	86	107
control	Fly 3	30 min	207	192	190	200	176	177	202	189	177	90	93	222	211	197	204	184	214	211	146	4	90	233	221	243	226	197	177	186	165	228	94	79	204	2	0	0	71	121	10	0	0	2	143	167	187	173	205
control	Fly 4	30 min	192	178	195	180	150	20	120	184	160	123	24	52	159	75	159	156	175	115	162	151	124	161	161	161	177	197	134	157	136	119	118	91	85	49	37	20	109	104	61	102	69	46	49	85	102	171	169
control	Fly 5	30 min	226	222	219	225	199	172	201	190	157	194	174	183	183	189	134	71	202	169	171	179	177	187	118	199	163	139	137	119	147	142	118	109	29	24	26	17	17	107	78	0	122	93	116	145	149	182	195
control	Fly 6	30 min	87	55	65	66	171	171	114	3	63	152	164	174	94	53	162	199	190	175	168	0	90	213	198	216	206	151	104	130	74	103	89	55	0	109	45	87	1	47	54	19	156	56	103	135	148	181	195
control	Fly 7	30 min	236	251	247	238	184	2	249	123	176	189	232	205	214	208	44	0	234	242	216	219	228	250	234	241	245	211	193	193	125	117	98	150	128	39	99	8	99	50	93	0	116	46	95	116	162	205	203
control	Fly 8	30 min	173	175	174	173	168	166	162	177	170	54	0	151	175	171	179	60	0	37	221	207	205	201	215	223	199	168	142	101	131	68	68	0	46	0	0	0	53	3	0	0	0	0	26	133	168	173	192
control	Average	30 min	177.125	171.25	173.125	163.625	158.375	114	155.25	136.5	142.75	122.625	114.625	149.5	155.125	138	143.375	100.375	144.5	140.75	162.125	121.875	132.875	175	161.875	195.5	183.375	161	138.625	135.875	115	113.125	88.75	79.625	68.875	37.375	42.625	31	48.5	75	50.25	29.875	73	40.75	91.75	121.25	140.125	162.75	176
control	SEM	30 min	17.4708	20.7276	19.5169	21.5049	11.9387	25.1659	23.3496	22.7628	14.0836	19.8728	27.2953	20.8644	18.0529	22.8199	16.7843	27.2298	32.9827	24.6611	15.6815	30.2232	23.1026	27.5402	27.1066	15.5357	15.6923	14.042	11.4314	13.7742	14.5908	19.7506	8.2131	15.8204	23.8959	13.6329	12.2779	11.726	14.4815	14.3527	11.359	14.3644	21.51	10.5572	13.7292	10.9947	12.875	13.1377	12.3303
PBS	Fly 1	30 min	173	200	230	242	205	230	215	232	247	200	207	285	202	193	208	185	196	202	212	207	226	231	210	268	195	196	192	208	153	129	167	64	181	132	12	38	19	102	137	105	116	87	96	138	150	170	193
PBS	Fly 2	30 min	140	141	122	0	0	0	0	0	0	17	0	0	16	0	0	3	0	10	9	0	0	44	106	133	128	61	100	17	33	14	3	10	0	0	13	8	0	4	0	10	0	8	0	0	10	60	107
PBS	Fly 3	30 min	170	157	181	196	164	174	172	170	191	183	165	183	184	165	163	171	162	167	182	182	187	169	192	196	195	157	298	153	156	144	197	147	176	106	127	150	143	28	95	161	133	101	133	126	120	124	164
PBS	Fly 4	30 min	180	174	157	159	58	91	172	161	4	0	0	0	0	16	162	172	172	147	115	0	0	103	152	170	168	138	130	131	118	101	96	54	70	72	162	87	81	114	65	101	107	107	56	23	168	158	173
PBS	Fly 5	30 min	188	124	109	122	113	153	180	168	174	171	175	166	173	164	179	166	191	170	164	172	206	187	181	199	218	138	167	234	98	76	69	78	72	51	59	51	45	41	123	123	97	87	90	142	113	125	122
PBS	Fly 6	30 min	184	173	176	158	163	152	179	18	0	0	132	182	167	179	173	175	189	178	177	29	0	94	219	187	203	147	232	144	167	113	144	59	91	0	30	83	97	132	63	27	192	130	108	108	125	143	182
PBS	Fly 7	30 min	200	212	222	210	196	204	213	188	185	189	197	209	206	199	216	203	204	228	235	217	219	216	215	239	214	189	170	161	80	50	176	30	123	0	5	25	0	72	34	2	207	30	174	90	158	225	189
PBS	Fly 8	30 min	170	186	184	18	52	126	184	118	128	167	147	130	169	164	165	163	131	183	167	145	160	146	143	165	143	133	118	114	121	128	139	101	121	118	99	98	74	74	70	71	92	71	88	84	86	120	138
PBS	Average	30 min	175.625	170.875	172.625	138.125	118.875	141.25	164.375	131.875	116.125	115.875	127.875	144.375	139.625	135	158.25	154.75	155.625	160.625	157.625	119	124.75	148.75	177.25	194.625	183	144.875	175.875	145.25	115.75	94.375	123.875	67.875	104.25	59.875	63.375	67.5	57.375	70.875	73.375	75	118	77.625	93.125	88.875	116.25	140.625	158.5
PBS	SEM	30 min	6.2334	10.4068	15.1161	31.0256	26.6233	25.3016	24.2406	29.0728	35.4841	32.5173	29.193	35.1583	29.2067	28.1463	23.7485	22.1349	23.7057	23.167	24.6214	33.0649	37.2111	22.8471	14.2425	15.0676	11.7443	14.6281	23.0097	23.0494	15.872	15.7831	22.7395	14.9588	21.0982	19.68	21.028	16.2821	17.9015	15.686	15.8688	20.3321	22.6731	14.3227	18.1496	18.5371	17.8613	16.763	11.4315
glucose	Fly 1	30 min	88	95	101	97	106	45	0	0	14	7	0	12	4	0	0	4	21	20	4	6	0	6	32	121	109	92	78	83	64	87	68	112	75	74	75	59	69	92	89	77	95	69	73	74	71	71	90
glucose	Fly 2	30 min	188	197	231	216	183	182	211	183	189	184	180	184	196	154	174	177	179	159	173	195	181	175	172	226	161	156	112	121	134	112	123	105	128	99	83	106	74	126	130	100	158	85	127	94	155	142	197
glucose	Fly 3	30 min	60	116	30	3	0	34	49	0	76	27	186	167	8	167	46	158	87	150	167	103	178	183	177	234	208	205	171	115	172	158	145	169	109	155	132	50	117	200	138	171	123	159	192	154	170	214	228
glucose	Fly 4	30 min	112	146	167	79	19	90	171	8	0	77	98	0	143	166	161	72	0	67	149	137	158	17	127	201	218	177	155	151	123	111	57	39	67	62	74	0	14	111	76	62	158	79	32	71	104	86	160
glucose	Fly 5	30 min	137	156	164	108	114	152	118	180	148	171	95	171	166	171	163	161	86	172	174	101	164	172	265	186	182	153	151	153	142	74	160	129	59	70	84	2	73	126	49	43	115	126	116	114	142	130	171
glucose	Fly 6	30 min	197	206	249	193	186	0	0	70	212	189	69	124	117	0	0	237	208	232	0	0	209	217	231	213	223	228	194	114	117	162	44	76	75	0	5	114	0	5	135	130	79	89	86	119	142	209	178
glucose	Fly 7	30 min	126	144	153	134	124	146	104	127	117	95	64	79	47	11	146	123	98	120	146	136	126	144	109	162	149	112	104	98	81	101	80	58	8	60	0	0	74	30	67	0	0	71	53	70	86	85	111
glucose	Fly 8	30 min	108	138	144	165	171	161	152	148	154	148	131	145	121	124	55	58	133	116	122	101	68	0	84	176	179	136	123	106	75	96	96	70	47	23	33	44	21	112	13	0	63	105	92	93	147	124	150
glucose	Average	30 min	127	149.75	154.875	124.375	112.875	101.25	100.625	89.5	113.75	112.25	102.875	110.25	100.25	99.125	93.125	123.75	101.5	129.5	116.875	97.375	135.5	114.25	149.625	189.875	178.625	157.375	136	117.625	113.5	112.625	96.625	94.75	71	67.875	60.75	46.875	55.25	100.25	87.125	72.875	98.875	97.875	96.375	98.625	127.125	132.625	160.625
glucose	SEM	30 min	16.5389	13.2	24.4595	24.1483	25.1314	24.177	27.7115	28.2855	27.5271	25.2323	21.9483	25.5411	25.5788	28.4394	26.6743	26.5799	25.2084	23.0574	25.7851	23.3306	24.4964	32.0222	27.2187	13.1196	13.6473	16.0645	13.5673	8.5731	13.1923	11.2281	14.9331	14.9472	12.9766	16.5394	15.845	16.1328	13.9818	21.3832	15.9233	21.2455	18.5679	10.9666	17.5081	10.3163	12.5562	19.3021	15.7184
[truncated: 2 more columns]

## Sheet: TableE_Male_activity_WT_Fmn
	Group	0	0.5	1	1.5	2	2.5	3	3.5	4	4.5	5	5.5	6	6.5	7	7.5	8	8.5	9	9.5	10	10.5	11	11.5	12	12.5	13	13.5	14	14.5	15	15.5	16	16.5	17	17.5	18	18.5	19	19.5	20	20.5	21	21.5	22	22.5	23	23.5
37	Wild Type	9	93	130	50	49	16	20	4	0	0	0	0	26	0	5	15	1	17	2	50	21	140	57	75	108	114	102	29	0	0	0	0	0	0	0	7	14	24	74	0	0	0	6	34	29	0	0	9
38	Wild Type	11	105	103	66	24	35	21	0	10	10	59	20	19	0	19	9	10	37	22	12	28	39	49	54	64	50	33	5	0	0	21	35	6	78	86	0	0	8	44	3	0	0	0	14	51	63	42	77
39	Wild Type	100	97	52	24	34	14	9	1	2	0	1	0	1	23	0	0	0	0	0	0	3	58	52	44	72	158	137	45	0	0	0	0	0	5	0	0	0	0	49	4	13	25	0	8	19	93	66	52
40	Wild Type	79	115	123	94	77	48	49	43	21	20	0	0	0	0	0	0	0	0	0	58	52	94	35	103	128	138	130	12	0	0	0	0	0	0	0	0	49	41	0	0	0	0	0	0	62	63	36	28
41	Wild Type	118	96	69	43	53	10	39	14	17	0	0	0	0	0	0	64	44	150	80	56	131	30	79	52	9	37	0	0	0	2	24	37	0	0	0	0	0	0	0	0	0	0	0	0	0	0	0	0
42	Wild Type	51	81	101	55	18	15	1	16	2	11	0	0	0	11	13	0	11	23	0	11	39	41	108	58	45	50	0	0	0	0	0	0	0	0	9	0	0	11	20	0	0	0	0	0	0	0	0	2
43	Wild Type	46	101	92	30	16	16	11	3	0	0	0	0	0	0	0	0	0	0	0	20	4	0	57	91	69	143	104	0	0	0	0	0	0	0	0	0	0	3	0	0	0	0	0	6	85	0	1	0
44	Wild Type	109	85	96	86	2	26	0	0	0	0	0	0	0	0	0	0	0	0	9	0	58	38	43	37	88	115	72	0	0	0	0	0	0	0	0	0	0	0	0	0	0	0	0	21	42	52	16	2
45	Wild Type	40	52	41	35	34	34	13	20	10	54	5	0	41	15	0	28	0	26	15	68	36	27	93	35	20	67	48	0	11	0	0	36	63	0	13	0	49	113	80	5	2	23	103	52	0	0	0	33
46	Wild Type	30	81	70	50	35	18	51	26	21	31	0	32	3	43	0	0	2	56	110	59	32	48	53	92	65	134	92	0	66	58	0	50	34	17	48	0	53	51	1	8	0	17	92	0	116	58	71	74
47	Wild Type	109	77	67	63	52	51	16	1	0	0	0	0	25	0	0	0	0	12	64	17	9	47	65	67	83	139	108	147	3	0	0	0	29	101	103	84	86	76	88	62	60	0	0	0	80	119	109	108
48	Wild Type	0	77	0	19	0	0	0	0	69	0	0	0	0	0	0	0	0	0	0	0	0	0	0	0	44	158	76	0	0	0	0	0	0	0	0	0	0	0	0	0	2	73	0	46	13	0	0	13
49	Wild Type	31	104	68	21	4	39	0	0	0	0	0	0	0	0	0	0	0	0	0	0	0	0	42	65	79	149	72	0	0	0	0	0	0	0	0	8	28	0	0	11	0	0	0	16	21	0	39	42
50	Wild Type	67	66	76	26	82	5	0	0	1	2	0	0	0	0	0	0	0	0	0	27	22	16	39	60	69	132	29	0	0	1	0	0	0	0	138	3	16	0	0	2	0	24	0	0	0	6	59	0
51	Wild Type	85	91	70	41	43	22	21	6	22	13	15	0	0	0	0	0	6	6	4	9	84	43	78	72	58	115	84	41	0	0	0	0	38	144	0	10	75	41	0	42	1	1	32	62	20	10	29	35
52	Wild Type	5	120	66	10	12	6	1	0	0	0	0	0	0	0	0	0	0	0	0	3	0	0	41	25	50	96	63	0	0	0	29	0	0	0	0	0	14	19	9	4	0	0	0	16	22	0	0	0
55	Fumin	131	180	128	123	130	125	73	108	77	100	74	131	88	83	109	73	110	89	118	100	101	96	161	91	159	123	114	72	88	147	116	126	135	119	126	110	127	131	119	143	120	106	132	136	115	122	103	115
56	Fumin	105	131	168	114	108	106	104	98	95	116	102	111	83	82	84	76	77	68	86	94	64	82	96	105	118	146	120	140	142	122	110	127	110	125	124	128	122	115	116	152	129	131	118	148	135	121	129	131
57	Fumin	186	204	151	129	125	123	137	113	88	104	123	52	96	130	96	74	95	122	76	133	97	167	131	116	137	194	194	165	192	133	168	150	136	176	189	162	163	130	139	141	130	134	148	152	171	158	162	179
58	Fumin	134	132	126	111	123	117	70	111	137	86	87	55	107	87	68	96	66	78	68	80	77	108	88	131	165	118	146	147	32	113	141	163	147	127	152	128	126	145	130	146	131	137	126	124	138	130	140	154
59	Fumin	136	117	105	87	84	78	77	81	75	83	72	55	88	79	94	39	78	5	77	72	54	72	71	75	90	76	73	81	76	82	74	72	77	81	77	58	80	103	62	50	52	68	42	62	93	57	79	34
60	Fumin	122	136	119	120	125	97	158	95	90	75	32	81	69	79	37	79	53	65	103	73	72	101	78	113	131	119	116	73	68	117	22	128	133	111	108	101	102	112	107	117	92	118	104	150	120	108	130	131
61	Fumin	145	173	172	121	97	115	107	89	118	89	119	92	76	64	87	86	94	102	69	101	101	94	119	109	134	122	116	132	103	110	117	117	119	152	145	125	136	107	135	108	134	133	167	111	133	120	121	138
62	Fumin	131	110	106	96	82	97	85	82	75	81	73	79	69	49	77	55	46	84	63	123	58	78	87	87	107	36	51	43	120	96	86	94	101	112	122	120	104	127	105	93	94	109	112	94	96	102	107	100
63	Fumin	149	160	208	133	139	109	172	87	108	84	140	48	117	129	51	27	106	126	96	80	83	79	64	109	152	118	90	78	128	104	129	112	138	133	145	114	138	137	130	122	111	116	131	137	131	126	129	138
64	Fumin	156	154	151	157	183	147	149	130	113	112	116	106	113	110	89	86	79	87	105	90	94	100	124	125	124	136	117	95	102	76	85	139	99	118	119	129	115	119	107	118	121	108	123	103	147	141	135	132
65	Fumin	124	119	77	69	128	94	67	56	63	56	78	13	70	53	51	164	80	67	111	62	62	185	84	88	95	110	54	58	58	50	100	68	107	79	94	122	121	87	80	90	77	83	78	86	80	70	81	100
66	Fumin	10	113	98	88	76	61	86	101	63	59	62	77	45	57	45	34	62	47	71	53	49	44	51	75	65	17	0	25	15	12	27	9	44	59	71	63	78	48	0	0	0	0	13	70	70	53	0	9
67	Fumin	128	117	128	117	118	108	101	115	103	92	103	89	85	103	64	144	81	60	109	102	90	99	95	98	113	167	169	120	116	113	112	110	110	118	111	123	119	110	111	112	114	159	126	162	117	135	123	125
68	Fumin	82	97	96	90	87	124	63	102	100	68	64	34	6	49	79	76	123	67	84	94	76	68	65	52	94	103	95	87	84	69	93	81	84	78	72	72	73	71	77	85	76	91	84	63	69	79	70	79
69	Fumin	131	93	129	94	86	125	81	140	71	122	23	94	51	134	38	102	45	63	136	75	80	139	91	107	104	152	166	115	148	132	134	131	166	96	125	103	123	129	127	94	115	129	131	145	124	131	135	114
70	Fumin	107	110	102	107	112	98	96	111	134	118	104	89	86	99	83	86	68	70	104	86	72	79	105	90	94	148	145	143	127	127	142	120	132	133	119	127	116	129	114	110	116	106	116	117	104	102	125	123
[truncated: 49 more columns]
