# Supplementary material for: Glucose is dynamically regulated by time of day in humans and Drosophila
Source: PLoS Biol. 2026 Apr 16;24(4):e3003717. doi: 10.1371/journal.pbio.3003717 (PMC13086310; doi:10.1371/journal.pbio.3003717)
Supplement: S4 Data — Table A. Transitions for wild type and fumin time courses. Table B. Positive mode raw data for wild type and fumin time courses. Table C. Negative mode raw data for wild type and fumin time courses. Table D. Enrichment and pool values for wild type and fumin time courses. (XLSX) [file pbio.3003717.s013.xlsx]

## Sheet: Table A
Table A: Transitions for wild type and fumin time courses
Metabolite	Parent Isotope	Fragment Isotope	Parent m/z	Fragment m/z	Cone (V)	Collision (V)	Polarity
13C4 15N1 Aspartate	4	2	139	77	24	12	ESI Positive
13C5 15N1 Glutamate	5	3	154	88	12	14	ESI Positive
5,10-Methylene-THF	0	0	458.2	311.1	30	15	ESI Positive
	1	0	459.2	311.1
	1	1	459.2	312.1
	2	0	460.2	311.1
	2	1	460.2	312.1
	2	2	460.2	313.1
	3	0	461.2	311.1
	3	1	461.2	312.1
	3	2	460.2	313.1
	3	2	461.2	313.1
	3	3	461.2	314.1
6-aminonicotinamide	0	0	137.96	43.95	42	24	ESI Positive
	0	0	137.96	78.01	42	22
	0	0	137.96	93	42	20
Acetyl-CoA	0	0	810.09	303.14	54	30	ESI Positive
	1	1	811	304.14
	2	2	812	305.14
Acetylserine	0	0	148	60	20	15	ESI Positive
	1	0	149	60
	1	1	149	61
	2	0	150	60
	2	1	150	61
	2	2	150	62
	3	0	151	60
	3	1	151	61
	3	2	151	62
	3	3	151	63
	4	1	152	61
	4	2	152	62
	4	3	152	63
	4	4	152	64
	5	2	153	62
	5	3	153	63
	5	4	153	64
	5	5	153	65
Acetylserine	0	0	148	130	20	10	ESI Positive
	1	0	149	130
	1	1	149	131
	2	0	150	130
	2	1	150	131
	2	2	150	132
	3	0	151	130
	3	1	151	131
	3	2	151	132
	3	3	151	133
	4	1	152	131
	4	2	152	132
	4	3	152	133
	4	4	152	134
	5	2	153	132
	5	3	153	133
	5	4	153	134
	5	5	153	135
Alanine	0	0	90.08	44.04	22	6	ESI Positive
	1	0	91	44.04
	1	1	91	45
	2	1	92	45
	2	2	92	46
	3	2	93	46
AMP	0	0	348.03	136.03	35	20	ESI Positive
	1	0	349.03	136.03
	1	1	349.03	137.03
	2	0	350.03	136.03
	2	1	350.03	137.03
	2	2	350.03	138.03
	3	0	351.03	136.03
	3	1	351.03	137.03
	3	2	351.03	138.03
	3	3	351.03	139.03
	4	0	352.03	136.03
	4	1	352.03	137.03
	4	2	352.03	138.03
	4	3	352.03	139.03
	4	4	352.03	140.03
	5	0	353.03	136.03
	5	1	353.03	137.03
	5	2	353.03	138.03
	5	3	353.03	139.03
	5	4	353.03	140.03
	5	5	353.03	141.03
Asparagine	0	0	133	74	26	13	ESI Positive
			134	74
			134	75
			135	74
			135	75
			135	76
			136	75
			136	76
			137	76
Aspartate	0	0	134.01	73.98	24	12	ESI Positive
			135	73.98
			135	75
			136	75
			136	76
			137	76
			138	76
Cystathionine	0	0	223.04	88.03	30	20	ESI Positive
	1	0	224	88.03
	1	1	224	89
	2	0	225	88.03
	2	1	225	89
	2	2	225	90
	3	0	226	88.03
	3	1	226	89
	3	2	226	90
	3	3	226	91
	4	0	227	88.03
	4	1	227	89
	4	2	227	90
	4	3	227	91
	4	4	227	92
	5	1	228	89
	5	2	228	90
	5	3	228	91
	5	4	228	92
	6	2	229	90
	6	3	229	91
	6	4	229	92
	7	3	230	91
	7	4	230	92
Cystathionine	0	0	223.04	133.99	30	14	ESI Positive
	1	0	224	133.99
	1	1	224	135
	2	0	225	133.99
	2	1	225	135
	2	2	225	136
	3	0	226	133.99
	3	1	226	135
	3	2	226	136
	3	3	226	137
	4	0	227	133.99
	4	1	227	135
	4	2	227	136
	4	3	227	137
	4	4	227	138
	5	1	228	135
	5	2	228	136
	5	3	228	137
	5	4	228	138
	6	2	229	136
	6	3	229	137
	6	4	229	138
	7	3	230	137
	7	4	230	138
Cysteine	0	0	122.05	75.93	22	12	ESI Positive
	1	0	123.05	75.93
	1	1	123.05	76.92
	2	1	124.05	76.93
	2	2	124.05	77.93
	3	2	125.05	77.93
DyePos1	0	0	453	217	30	24	ESI Positive
	0	0	453	236	30	20
	0	0	579	288	30	30
Glutamate	0	0	147.96	83.95	12	14	ESI Positive
	1	0	149	83.95
	1	1	149	85
	2	1	150	85
	2	2	150	86
	3	2	151	86
	3	3	151	87
	4	3	152	87
	5	3	153	87
Glutamine	0	0	147.04	55.92	24	26	ESI Positive
	1	0	148	55.92
	1	1	148	57
	2	1	149	57
	2	2	149	58
	3	2	150	58
	3	3	150	59
	4	3	151	59
	5	3	152	59
Glutathione Reduced	0	0	308.05	179.02	18	12	ESI Positive
	1	0	309.05	179.02
	1	1	309.05	180.02
	2	0	310.05	179.02
	2	1	310.05	180.02
	2	2	310.05	181.02
	3	0	311.05	179.02
	3	1	311.05	180.02
	3	2	311.05	181.02
	3	3	311.05	182.02
	4	0	312.05	179.02
	4	1	312.05	180.02
	4	2	312.05	181.02
	4	3	312.05	182.02
	4	4	312.05	183.02
	5	0	313.05	179.02
	5	1	313.05	180.02
	5	2	313.05	181.02
	5	3	313.05	182.02
	5	4	313.05	183.02
	5	5	313.05	184.02
Glycine	0	0	76	30.05	22	8	ESI Positive
	1	0	77	30.05
	1	1	77	31
	2	1	78	31
Leucine/Isoleucine	0	0	132.06	86.02	24	8	ESI Positive
	1	0	133	86.02
	1	1	133	87
	2	1	134	87
	2	2	134	88
	3	2	135	88
	3	3	135	89
	4	3	136	89
	4	4	136	990
	5	4	137	90
	5	5	137	91
	6	5	138	91
Methionine	0	0	150.02	104.02	24	10	ESI Positive
	1	0	151.02	104.02
	1	1	151.02	105.02
	2	1	152.02	105.02
	2	2	152.02	106.02
	3	2	153.02	106.02
	3	3	153.02	107.02
	4	3	154.02	107.02
	4	4	154.02	108.02
	5	4	155.02	108.02
Hexose	0	0	198	163	14	6	ESI Positive
	1	1	199	164
	2	2	200	165
	3	3	201	166
	4	4	202	167
	5	5	203	168
	6	6	204	169
Hexose	0	0	198	180	16	5	ESI Positive
	1	1	199	181
	2	2	200	182
	3	3	201	183
	4	4	202	184
	5	5	203	185
	6	6	204	186
Ornithine	0	0	133.1	70.07	30	16	ESI Positive
	1	0	134.1	70.07
	1	1	134.1	71.07
	2	1	135.1	71.07
	2	2	135.1	72.07
	3	2	136.1	72.07
	3	3	136.1	73.07
	4	3	137.1	73.07
	4	4	137.1	74.07
	5	4	138.1	74.07
Proline	0	0	115.97	70	26	10	ESI Positive
	1	0	117	70
	1	1	117	71
	2	1	118	71
	2	2	118	72
	3	2	119	72
	3	3	119	73
	4	3	120	73
	4	4	120	74
	5	4	121	74
Serine	0	0	105.95	59.96	22	8	ESI Positive
	1	0	107	59.96
	1	1	107	61
	2	1	108	61
	2	2	108	62
	3	2	109	62
UMP	0	0	325.04	97.02	35	25	ESI Positive
	1	0	326	97.03
	2	0	327	97.02
	3	0	328	97.03
	4	0	329	97.03
	5	0	330	97.03
Valine	0	0	117.98	72.02	24	8	ESI Positive
	1	0	119	72.02
	1	1	119	73
	2	1	120	73
	2	2	120	74
	3	2	121	74
	3	3	121	75
	4	3	122	75
	4	4	122	76
	5	4	123	76
13C4 Succinate	4	4	120.96	75.99	10	8	ESI Negative
13C6 Citrate	6		197.04	90	24	10	ESI Negative
13C6 Citrate	6	6	197.04	116.01	24	10	ESI Negative
alpha-ketoglutarate	0	0	144.86	100.99	4	10	ESI Negative
	1	0	146	100.99
	1	1	146	102
	2	1	147	102
	2	2	147	103
	3	2	148	103
	3	3	148	104
	4	3	149	104
	4	4	149	105
	5	4	150	105
Citrate/Isocitrate	0	0	191	111	26	13	ESI Negative
	1	0	192	111
	1	1	192	112
	2	1	193	112
	2	2	193	113
	3	2	194	113
	3	3	194	114
	4	3	195	114
	4	4	195	115
	5	4	196	115
	5	5	196	116
	6	5	197	116
DHAP/G-3-P	0	0	169	78.96	25	15	ESI Negative
	1	0	170	78.96
	2	0	171	78.96
	3	0	172	78.96
DHAP/G-3-P	0	0	169	96.97	25	5	ESI Negative
	1	0	170	96.97
	2	0	171	96.97
	3	0	172	96.97
DyeNeg2	0	0	225	200	30	15	ESI Negative
	0	0	225	207	30	12
	0	0	373.2	170	30	28
	0	0	373.2	333	30	14
Erythrose-4-phosphate	0	0	199	97	20	15	ESI Negative
	1	0	200	97
	2	0	201	97
	3	0	202	97
	4	0	203	97
Fructose-1,6-Bisphosphate	0	0	338.96	96.93	32	20	ESI Negative
	1	0	340	96.93
	2	0	341	96.93
	3	0	342	96.93
	4	0	343	96.93
	5	0	344	96.93
	6	0	345	96.93
Fructose-1,6-Bisphosphate	0	0	338.96	241	32	15	ESI Negative
	1	0	340	241
	2	0	341	241
	3	0	342	241
	4	0	343	241
	5	0	344	241
	6	0	345	241
Fumarate	0	0	114.92	70.97	22	8	ESI Negative
	1	0	115.92	70.97
	1	1	115.92	71.97
	2	1	116.92	71.97
	2	2	116.92	72.97
	3	2	117.92	72.97
	3	3	17.92	73.97
	4	3	118.92	73.97
Hexose-6-Phosphate	0	0	259	97	28	18	ESI Negative
	1	1	226	97
	2	2	261	97
	3	3	262	97
	4	4	263	97
	5	5	264	97
	6	6	265	97
Hexose-6-Phosphate	0	0	259	169	28	10	ESI Negative
	1	1	226	169
	2	2	261	169
	3	3	262	169
	4	4	263	169
	5	5	264	169
	6	6	265	169
Hexose-6-Phosphate	0	0	259	199	28	12	ESI Negative
	1	1	226	199
	2	2	261	199
	3	3	262	199
	4	4	263	199
	5	5	264	199
	6	6	265	199
Hydroxypyruvate	0	0	103	59	20	5	ESI Negative
	1	0	104	59
	1	1	104	60
	2	1	105	60
	2	2	105	61
	3	2	106	61
Lactate	0	0	89	43	28	13	ESI Negative
	1	0	88.9	43
	1	1	90	44
	2	1	91	44
	2	2	91	45
	3	2	92	45
Malate	0	0	0	114.94	24	10	ESI Negative
	1	1	1	116
	2	2	2	117
	3	3	3	118
	4	4	4	119
Phosphoenolpyruvate	0	0	0	78.92	20	10	ESI Negative
	1	0	1	78.92
	2	0	2	78.92
	3	0	3	78.92
Phosphoserine	0	0	184	79.5	20	5	ESI Negative
	0	0	184	97	20	3
	0	0	184	157	20	5
	0	0	184	166.5	20	7
Pyruvate	0	0	86.92	42.91	20	8	ESI Negative
	1	0	87.9	42.91
	1	1	87.9	43.9
	2	1	88.9	43.9
	2	2	88.9	44.9
	3	2	88.9	44.9
Ribulose-5-Phosphate	0	0	229	79	26	22	ESI Negative
	1	1	230	79
	2	2	231	79
	3	3	232	79
	4	4	233	79
	5	5	234	79
Ribulose-5-Phosphate	0	0	229	97	26	10	ESI Negative
	1	1	230	97
	2	2	231	97
	3	3	232	97
	4	4	233	97
	5	5	234	97
Ribulose-5-Phosphate	0	0	229	139	26	14	ESI Negative
	1	1	230	139
	2	2	231	139
	3	3	232	139
	4	4	233	139
	5	5	234	139
Succinate	0	0	116.92	72.97	22	8	ESI Negative
	1	1	17.92	73.97
	1	0	117.93	72.97
	2	1	118.92	73.97
	2	2	118.93	74.97
	3	2	119.93	74.97
	3	3	119.93	75.97
	4	3	120.93	75.97

## Sheet: Table B
Table B: Positive mode raw data for wild type and fumin time courses
ModeID	RunOrder	SampleText	Sample	Genotype	ZT	Set	AnalyticalRep	Alanine M+1/+0_91/44	Alanine M+1/+1_91/45	Alanine M+2/+1_92/45	Alanine M+2/+2_92/46	Alanine M+3/+2_93/46	Alanine M0_90/44	AMP M+1/+0_349/136	AMP M+1/+1_349/137	AMP M+2/+0_350/136	AMP M+2/+1_350/137	AMP M+2/+2_350/138	AMP M+3/+0_351/136	AMP M+3/+1_351/137	AMP M+3/+2_351/138	AMP M+3/+3_351/139	AMP M+4/+0_352/136	AMP M+4/+1_352/137	AMP M+4/+2_352/138	AMP M+4/+4_352/140	AMP M+5/+0_353/136	AMP M+5/+1_353/137	AMP M+5/+2_353/138	AMP M0_348/136	Asparagine M+1/+0_134/74	Asparagine M+1/+1_134/75	Asparagine M+2/+0_135/74	Asparagine M+2/+1_135/75	Asparagine M+2/+2_135/76	Asparagine M+3/+1_136/75	Asparagine M+3/+2_136/76	Asparagine M+4/+2_137/76	Asparagine M0_133/74	Aspartate M+1/+0_135/74	Aspartate M+1/+1_135/75	Aspartate M0_134/74	Cysteine M+1/+1_123/77	Cysteine M+2/+2_124/78	Cysteine M0_122/76	DyePos1_453/236	DyePos2_579/288	Monosaccharide M+1_199/181	Monosaccharide M+2_200/182
Pos_1	1	QC - 1	QC - 1	QC	QC	QC	QC	75044.2	154918	94599.4	81585.3	973257	1.92883e+06	1.74032e+06	2.72411e+06	484498	167403	109898	32683.4	45900.4	5983.88	2363.81	5616.48	4900.09	1131.26	323.05	9265.06	721.119	NaN	31252708	19402.5	13505.1	2437.5	1822.98	2583.13	700.467	1342.13	656.13	521109	158.262	NaN	17198.2	1606.2	177.698	1120.53	8432.85	766.101	35398.5	11322.4
Pos_2	2	Fmn ZT 20 Set 4 Rep 1	Fmn ZT 20 Set 4	Fmn	20	4	1	65619.7	144724	88181.4	81845.1	970266	1.73589e+06	1.8653e+06	2.96438e+06	496480	171107	133132	37340	53096.9	4345.79	2925.37	7020.4	5024.9	2574.08	207.431	10837.6	949.424	501.296	34276816	22588.6	14188.5	3421.59	1442.41	2178.03	120.567	1838.53	1239.19	530304	475.563	NA	19695.4	838.594	NA	3109.01	4747.06	449.591	38405.9	15541.5
Pos_3	3	Fmn ZT 20 Set 4 Rep 2	Fmn ZT 20 Set 4	Fmn	20	4	2	66301.4	165737	86094.4	76440.6	895853	1.78239e+06	1.93171e+06	3.07795e+06	507184	180366	112247	40918.9	44611.2	6497.82	4429.98	8310.72	3178.25	1146.89	NA	10311.9	827.925	NA	35063396	29570.4	16915.1	1750.44	458.068	1629.54	680.085	1396.94	1579.08	513936	456.286	246.445	20454.9	2019.81	400.427	1864.78	8630.52	167.848	38029.7	14743.8
Pos_4	4	WT ZT 0 Set 4 Rep 1	WT ZT 0 Set 4	WT	0	4	1	38567.3	66462.3	42654.5	36066.5	425256	912561	1.15502e+06	1.87341e+06	306732	106877	75847.6	24064.5	33205.9	4284.37	1630.85	3215.45	1862.51	NA	NA	9230.42	1017.39	508.803	22843720	15119.9	7020.57	1676.74	672.042	632.847	199.681	104.403	NA	314010	NA	NA	9211.1	734.786	NA	2580.42	4203.26	NA	24398.3	4948.27
Pos_5	5	WT ZT 0 Set 4 Rep 2	WT ZT 0 Set 4	WT	0	4	2	31305.8	69847.6	41820	32601.5	461598	920196	1134671	1.95532e+06	323435	122771	83841.4	24649	28949.7	4613.84	1701.35	2452.2	2370.95	1467.17	NA	6333.09	687.772	NA	23015480	13393.7	8300.79	2277.61	632.865	589.925	213.094	373.508	NA	344691	NA	202.07	7850.52	248.397	179.96	1297.99	3448.93	163.236	16183.2	5386.09
Pos_6	6	WT ZT 8 Set 2 Rep 1	WT ZT 8 Set 2	WT	8	2	1	144073	304419	210507	188607	1.95329e+06	3741969	2.78499e+06	4.9005e+06	801828	295835	220541	65300	80549.5	10238.7	7223.35	11086.7	6729.61	3744.35	278.592	17399.5	1811.75	639.999	46818480	35869.8	22797.8	2782.82	4283.49	1784.77	2357.9	3234.43	1098.37	740566	484.652	348.256	37584.8	3047.12	NA	1436.73	7531.73	704.937	85982.7	29327.3
Pos_7	7	WT ZT 8 Set 2 Rep 2	WT ZT 8 Set 2	WT	8	2	2	158018	320872	210130	178241	1.95326e+06	3752479	2.7655e+06	4928436	792290	306060	218363	67506.9	84682.4	10689.9	7632.76	8734.99	7777.98	3634.49	NA	16499.2	1665.84	697.508	46611680	29574.9	25210.8	4703.35	2662.57	2369.57	1132.07	2689.41	1378.92	743920	1178.91	555.485	41350.9	3390.6	243.194	2989.16	8527.66	427.231	84548.4	25035
Pos_8	8	WT ZT 12 Set 2 Rep 1	WT ZT 12 Set 2	WT	12	2	1	82671.7	174847	117126	92669.8	1075746	2.31802e+06	2.20108e+06	3.70501e+06	664158	223487	164989	45742.2	60859	9756.69	4952.12	11722.7	5183.12	2754.51	NA	12812.9	1699.75	135.77	39170816	27272.3	16956.7	3589.23	1855.69	2492.83	NA	554.981	489.873	596517	519.178	595.441	25078.7	1052.91	76.027	901.142	10697.9	367.547	60837.8	19951.5
Pos_9	9	WT ZT 12 Set 2 Rep 2	WT ZT 12 Set 2	WT	12	2	2	83169.4	184505	110024	90852.1	1.08217e+06	2.31757e+06	2.27539e+06	3.61794e+06	619448	229502	154420	42692.9	63169.9	9962.86	4314.42	6372.7	4607.16	1707.15	309.29	10130.9	914.322	NA	38950488	31103	13634.2	2885.72	3008.46	3847.76	506.808	2822.14	551.724	599945	173.233	389.184	29589.5	1680.12	120.369	2529.73	14574.1	314.833	48978.7	16967.9
Pos_10	10	WT ZT 16 Set 5 Rep 1	WT ZT 16 Set 5	WT	16	5	1	89143.7	171311	115154	82321.3	948436	1.9889e+06	1.47469e+06	2.5453e+06	381052	150407	127631	34522.6	42692	7178.71	5774	6221.39	2807.46	1837.72	NA	13741.9	1673.54	390.53	27151694	16763	14850.5	470.433	880.031	2384.36	159.084	1362.87	710.822	503569	NA	707.796	11698.8	836.447	NA	2064.71	5870.24	135.533	46568.6	15634.2
Pos_11	11	WT ZT 16 Set 5 Rep 2	WT ZT 16 Set 5	WT	16	5	2	86283.5	180232	110679	85766	880612	2.09709e+06	1.46421e+06	2.62963e+06	413164	161011	106095	35838.4	40153.6	5430.89	3076.47	5342.74	4382.49	1192.86	NA	13240.6	1534.05	254.282	27692978	18213.4	18401.4	1918.39	432.789	1878.46	285.225	159.917	468.372	512875	NA	NA	13915.3	975.65	643.713	3654.92	7112.7	50.407	45621	17281.5
Pos_12	12	QC - 2	QC - 2	QC	QC	QC	QC	81552.2	174252	103855	86684.9	1.02698e+06	2135985	1.93574e+06	3.11387e+06	533517	190050	123267	37503.8	49148.9	8379.98	4234.49	9527.67	5047.44	2257.56	NA	9717.73	631.323	471.049	33563480	24310.9	13996.5	3923.39	1755.5	1190.39	1073.97	2133.78	1845.19	572520	NA	421.454	25823.1	253.642	274.791	2188.2	5547.68	116.663	39109.3	12076.3
Pos_13	13	Fmn ZT 16 Set 2 Rep 1	Fmn ZT 16 Set 2	Fmn	16	2	1	115622	250457	172967	132453	1.6644e+06	2894948	2.35114e+06	4224610	668806	264725	196767	40226.2	63787.3	9413.15	5417.16	10963.8	3793.94	3062.3	NA	12674.3	929.847	71.05	40609396	35985.9	19731.5	6858.4	1745.1	4494.37	293.692	1802.12	2463.7	739052	187.365	NA	26777.3	1042.5	633.093	2136.51	5806.34	787.764	65818.5	19937.3
Pos_14	14	Fmn ZT 16 Set 2 Rep 2	Fmn ZT 16 Set 2	Fmn	16	2	2	121330	224089	157308	138922	1.58886e+06	2.80325e+06	2395195	4.24817e+06	637720	260985	183960	46343.5	67802.6	11528.8	5202.14	5061.01	8041.87	4535.14	NA	10574	871.355	111.321	40730656	38237.6	18661.6	4916.36	4382.49	3806.18	709.258	2605.32	1097.79	739108	351.245	175.965	27511.6	1692.59	57.697	2187.38	8194.64	942.457	55287.6	25148.4
Pos_15	15	Fmn ZT 8 Set 3 Rep 1	Fmn ZT 8 Set 3	Fmn	8	3	1	80075	165311	112533	93270.4	1.05626e+06	2.30581e+06	2.35558e+06	3.71966e+06	662349	236929	157475	43209.7	61363.3	8590.87	3855.83	4523.77	6209.24	2895.84	NA	13782.3	1103.91	NA	40408628	37964.5	15695	3113.92	1510.21	2474.15	937.051	1258.93	1675.38	606347	NA	645.296	21639	1702.21	63.714	2865.93	7396.04	236.849	46282.9	16064.6
Pos_16	16	Fmn ZT 8 Set 3 Rep 2	Fmn ZT 8 Set 3	Fmn	8	3	2	78924.2	187472	98677.7	84082.6	1.01937e+06	2.33111e+06	2.29863e+06	3.73802e+06	622137	223112	174232	48174.5	63281.7	6546.36	5789.81	8366.56	5011.15	1738.37	NA	12211.1	1613.38	NA	40172220	27241.5	18260.5	2604.12	2392.58	1600.04	745.436	1250.61	1565.72	608949	90.266	515.344	21820.5	1620.73	NA	2988.23	8617.39	1053.05	49211.4	18129.4
Pos_17	17	WT ZT 0 Set 3 Rep 1	WT ZT 0 Set 3	WT	0	3	1	37538.5	76263	42949.1	38120.7	483174	1.0307e+06	1.62865e+06	2.43563e+06	459310	159305	103840	36790.4	46713.7	5012.27	2004.67	5525.03	2656.82	409.248	NA	14550.9	314.457	215.252	29009746	14784.4	10169	898.769	984.9	322.137	NA	NA	NA	337780	261.641	346.544	8774.51	467.396	36.91	2461.3	3033	NA	25435.5	10256
Pos_18	18	WT ZT 0 Set 3 Rep 2	WT ZT 0 Set 3	WT	0	3	2	38432.4	79782.5	52538.2	40250.6	493415	1.0265e+06	1618318	2417933	432163	154559	105215	36038.5	43879.5	4892.16	3424.29	5768.87	3164.23	986.191	NA	9375.73	447.709	NA	29313608	18416.3	9389.17	1590.62	164.75	1095.76	NA	1006.04	NA	353351	92.246	NA	5312.56	197.074	129.617	NA	5000.82	529.551	26880.8	7577.24
Pos_19	19	WT ZT 4 Set 1 Rep 1	WT ZT 4 Set 1	WT	4	1	1	31846.7	64935.9	39846.6	27954.8	418455	696333	1.22391e+06	1.95047e+06	334695	110025	81865.8	29059.2	36972.5	4980.97	2089.64	4111.48	2320.07	893.87	NA	12488.1	NA	NA	23571772	14903.2	7938.02	997.359	NA	581.968	412.169	1210.61	230.965	292601	195.206	327.06	7651.09	775.646	NA	1206.46	4922.02	205.203	14954.3	5092.94
Pos_20	20	WT ZT 4 Set 1 Rep 2	WT ZT 4 Set 1	WT	4	1	2	35301.1	64994.2	43235.7	30916.7	441396	772330	1.22563e+06	1.95852e+06	348899	118890	77248.4	24421.7	30918.6	5265.79	2295.92	5128.34	3740.1	763.316	NA	13480.5	NA	NA	23398776	11325	7334.77	1050.84	499.017	431.5	NA	799.263	341.913	303368	NA	NA	8099.9	737.254	NA	1961.1	4742.89	617.833	16638.1	4886.05
Pos_21	21	WT ZT 12 Set 1 Rep 1	WT ZT 12 Set 1	WT	12	1	1	51168.3	113741	68609.9	58464.8	678340	1.47864e+06	1.57378e+06	2618872	452775	156099	114064	33661.3	31878.1	4543.13	4302.17	3805.34	5575.96	899.906	NA	11574.3	335.827	NA	28823252	18263.3	13888.2	1238.38	823.528	673.43	NA	333.834	435.627	412595	181.145	NA	8895.13	841.292	413.265	1002.23	9737.01	549.035	33222	8449.52
Pos_22	22	WT ZT 12 Set 1 Rep 2	WT ZT 12 Set 1	WT	12	1	2	57962.5	116636	74355.4	64520.9	674957	1.47891e+06	1.64108e+06	2.62932e+06	465846	158373	117536	37582.8	44605	5885.51	4216.24	5217.09	2598.18	1717.85	NA	8536.12	477.115	NA	29638066	14439.1	10867	867.818	483.905	2444.77	692.322	217.607	261.209	425262	NA	520.79	13161.6	469.097	NA	2300.28	11894.9	NA	27692.6	13134.6
Pos_23	23	QC - 3	QC - 3	QC	QC	QC	QC	83647.4	189103	115281	93096.4	1.13604e+06	2.37977e+06	1.96199e+06	3.25668e+06	557270	206369	142727	43186	50412.8	8595.41	5590.05	8840.58	4518.07	3811.32	699.115	13717.3	341.815	476.105	34203512	27866.2	14814	2830.58	1088.19	2772.98	603.593	1890.35	1798.27	573922	160.428	130.956	21574.8	2059.64	778.198	2456.28	9362.42	43.171	44631.7	16923.5
Pos_24	24	Fmn ZT 0 Set 5 Rep 1	Fmn ZT 0 Set 5	Fmn	0	5	1	66520.5	138823	89494.6	69737.9	876805	1.72853e+06	1833352	2.88804e+06	497157	180421	123446	42583.3	46713.9	5006.96	3969.66	6182.89	4661.63	1053.08	NA	10477.6	1936.53	374.768	32820850	25205.9	15298.6	1406.2	2782.18	1925.52	764.733	1995.64	622.395	516241	548.912	NA	16963.3	1424.53	NA	1806.66	8000.45	658.614	31136.6	10430.9
Pos_25	25	Fmn ZT 0 Set 5 Rep 2	Fmn ZT 0 Set 5	Fmn	0	5	2	66417.8	144165	95797.2	67326.9	888359	1.77632e+06	1.82419e+06	2.85568e+06	515336	176421	109693	36333.8	50821.2	7796.53	3203.55	7556.25	6571.76	2500.6	255.558	10808.8	1504.95	737.023	31845630	28284.4	18412.9	1933.59	1452.31	1302.47	952.383	1797.32	2180.51	494271	NA	267.856	12282.4	NA	NA	1235.16	9447.85	427.391	32734.5	14107.7
Pos_26	26	Fmn ZT 12 Set 4 Rep 1	Fmn ZT 12 Set 4	Fmn	12	4	1	67365.9	142751	101992	75490.8	1.00107e+06	1613600	1.92786e+06	3.01632e+06	524613	185082	122362	37985.5	54490.6	6615.35	3068.07	5740.16	5891.95	1825.09	NA	10461.4	922.954	NA	34964252	32949.1	11275.9	3129.67	1127.33	960.999	583.266	1466.1	NA	495890	37.796	155.951	12257.9	790.138	NA	1214.73	17592.7	NA	30080.7	9192.29
Pos_27	27	Fmn ZT 12 Set 4 Rep 2	Fmn ZT 12 Set 4	Fmn	12	4	2	57881.3	143606	91543.6	64030.8	997468	1.63635e+06	1.92922e+06	3.06776e+06	562350	169104	127705	36813.2	53600.7	6766.41	3376.76	5066.14	5805.9	1482.41	NA	9059.98	372.766	396.885	34193200	22200.7	13020.1	1937.11	1275.09	1331.9	387.094	1809.59	2044.84	502346	488.635	NA	15900.9	639.292	NA	635.115	18421.9	450.751	32725.2	9986.31
Pos_28	28	WT ZT 4 Set 3 Rep 1	WT ZT 4 Set 3	WT	4	3	1	43372.5	108514	57966.5	59581.8	641172	1159689	1.49636e+06	2.31398e+06	408272	141600	88936.6	41587.3	34398.8	6201.15	3484.17	7560.25	2428.23	2004.48	NA	10662.7	601.06	690.625	28044726	17519.9	10817.7	1796.09	320.969	705.311	204.352	1420.51	445.074	386624	NA	135.526	9741.2	1180.77	884.782	NA	4724.35	NA	31956.7	10505.7
Pos_29	29	WT ZT 4 Set 3 Rep 2	WT ZT 4 Set 3	WT	4	3	2	52236.9	95562.3	63635.2	47267.9	685504	1.12874e+06	1.53226e+06	2.3759e+06	446245	154299	111958	37736.2	35136.2	3866.35	3206.36	6022.99	5515.08	1754.85	404.317	12794.8	339.414	NA	28955260	14322.2	12164	2695.26	952.35	267.516	293.442	NA	964.506	381094	NA	366.082	10254.3	NA	498.042	2903.68	6783.11	267.34	26559.6	7839.38
Pos_30	30	Fmn ZT 20 Set 2 Rep 1	Fmn ZT 20 Set 2	Fmn	20	2	1	39375.7	79352.5	40701	39379.2	495755	1.00987e+06	1.5714e+06	2.42451e+06	423360	146443	104026	32178.4	42886.6	5005.57	3100.47	4126.22	3389.76	1111.76	NA	6315.87	98.494	NA	28589946	9996.7	7942.3	1677.16	132.867	1188.57	329.97	478.195	895.237	344200	NA	NA	9397.05	NA	74.025	2229.28	4003.03	340.653	21285.1	5541.61
Pos_31	31	Fmn ZT 20 Set 2 Rep 2	Fmn ZT 20 Set 2	Fmn	20	2	2	38219.8	83355.4	45865.5	37540.5	497128	1.05553e+06	1.47216e+06	2.46583e+06	408585	145117	104702	27034.7	39658.7	3611.06	5488.69	4589.08	2717.23	735.101	NA	6070.21	1216.44	NA	28493528	8768.2	7109.52	971.112	574.447	420.45	689.828	396.863	468.008	343046	490.992	242.829	8813.84	1583.1	NA	1755.3	4302.52	NA	18451.9	8762.3
Pos_32	32	Fmn ZT 16 Set 4 Rep 1	Fmn ZT 16 Set 4	Fmn	16	4	1	38168.1	104040	51738.6	45124.7	530208	1.29453e+06	1.66892e+06	2644818	446651	157288	117105	32468.4	46785.5	4048.98	1952.28	5591.08	4351.05	1615.95	NA	6920.84	127.966	352.191	30789608	18568.5	9650.5	1761.72	1245	2010.73	NA	2055.24	272.11	406961	70.088	241.729	8748.53	NA	NA	1749.6	4255.31	NA	22518.7	7032.78
Pos_33	33	Fmn ZT 16 Set 4 Rep 2	Fmn ZT 16 Set 4	Fmn	16	4	2	44185.5	96767.8	56634.1	43574.1	528280	1.23033e+06	1.7299e+06	2.69689e+06	490187	168061	104203	29684.4	45643.1	6289.62	2666.87	6066.53	3184.23	1021.88	NA	5146.56	452.576	NA	31541918	14104.9	13519.8	1881	744.943	1104.92	693.525	1183.62	165.214	413849	268.382	NA	13678.1	301.925	NA	1998.76	3812.27	266.574	27381.6	8192.26
Pos_34	34	QC - 4	QC - 4	QC	QC	QC	QC	92513	200064	118948	107471	1.20453e+06	2516179	2.02515e+06	3.40768e+06	546310	202828	142192	44095	54465	7147.94	3527.43	7884.68	5666.17	1626.83	NA	8471.54	2246.04	219.933	34990420	25846.8	17670.8	4501.76	3833.23	1938.47	837.132	3243.66	1154.68	589879	606.897	1052.4	24253.8	1727.91	NA	1342.46	8685.8	644.518	47023.9	16894.2
Pos_35	35	WT ZT 8 Set 5 Rep 1	WT ZT 8 Set 5	WT	8	5	1	188859	391371	229617	210676	2.13573e+06	4732171	2.89848e+06	5477993	822344	342026	248163	68963.1	98366.9	17460.1	9633.33	11256.7	8274.07	5626.99	243.087	18850.9	2803.63	1567.89	48649616	36521.3	21400.3	2601.08	2529.24	2900.43	350	3078.62	1782.99	828261	NA	NA	39533.4	6186.64	1210.37	2270.9	6731.01	674.77	96253.6	26635.2
Pos_36	36	WT ZT 8 Set 5 Rep 2	WT ZT 8 Set 5	WT	8	5	2	201725	400500	238501	205371	2.22508e+06	4.89533e+06	2.83709e+06	5504981	832437	341137	264952	70693.8	89010.2	10439.8	9304.97	11755.4	10688	3075.39	NA	19161.7	1290.35	1420.43	47993660	34765.1	27350.6	4739.35	3018	4241.2	1477.06	1354.91	823.734	806502	1210.78	246.372	54347.3	5183.97	399.838	1326.5	5609.74	584.424	111826	32490.5
Pos_37	37	WT ZT 0 Set 1 Rep 1	WT ZT 0 Set 1	WT	0	1	1	188598	428361	221348	188585	2.1116e+06	5.77823e+06	3385425	6112896	954335	377643	287822	72173.3	104132	13604	16296.1	13548.3	15552.6	5382.81	692.64	14971.1	2301.9	3068.2	52280336	49085.9	38549.3	4321.51	5076.69	5766.99	1138.54	4235.51	1512.46	1.20102e+06	1164.19	1067.69	56877	4398.68	714.879	850.474	6934.21	496.088	140543	41351.8
Pos_38	38	WT ZT 0 Set 1 Rep 2	WT ZT 0 Set 1	WT	0	1	2	182938	404735	226437	178540	2.04783e+06	5.83845e+06	3.43348e+06	6.21336e+06	954442	390910	296305	80818.9	96393.9	17847.8	13113.8	15931	13034.9	6827.26	972.148	17038.1	2400.83	2441.41	58080432	64661.2	34316.3	6606.1	2795.03	6720.62	1773.92	3933.52	2044.3	1.24108e+06	984.417	909.517	52212.8	4698.51	526.248	3119.31	11211.2	488.001	139201	37487.6
Pos_39	39	Fmn ZT 16 Set 1 Rep 1	Fmn ZT 16 Set 1	Fmn	16	1	1	46546.3	94176.9	61701.7	43205	650991	1.23024e+06	1.69263e+06	2.64604e+06	477259	167066	116264	33896.5	37110.4	4424.92	2585.09	8451.07	4897.46	1553.44	NA	12337.4	136.407	434.223	31325272	16408.5	9787.99	1201.91	771.696	2227.54	442.825	896.853	461.578	420394	NA	NA	14947.6	700.88	NA	1210.41	6702.69	518.757	34171.8	10051.8
Pos_40	40	Fmn ZT 16 Set 1 Rep 2	Fmn ZT 16 Set 1	Fmn	16	1	2	49054.8	94910.8	63350.1	51267.7	626617	1.18576e+06	1.74016e+06	2.71489e+06	519098	146086	110262	38737.1	42668.5	5626.85	4138.87	7835.57	6498.59	1957.24	NA	13744.9	662.728	NA	30502914	18702	9607.54	2161.92	777.381	911.03	203.543	1031.12	366.075	405512	NA	NA	9783.08	379.714	NA	1799	6604.66	753.394	33803.7	11544.2
Pos_41	41	Fmn ZT 0 Set 1 Rep 1	Fmn ZT 0 Set 1	Fmn	0	1	1	213690	469870	278005	228549	2.63263e+06	5797670	3607279	6.72323e+06	1.01743e+06	400896	318884	79761.5	112105	19713.7	16145.4	14536.1	13880.4	4819.69	51.722	20687.5	2678.92	1961.68	60238220	55112.5	32870.8	8473.06	6383.5	6285.09	1210.88	3034.96	3505.76	1185612	NA	1487.01	68315.4	3733.78	454.867	1703.86	18275.1	945.403	96827.7	25989
Pos_42	42	Fmn ZT 0 Set 1 Rep 2	Fmn ZT 0 Set 1	Fmn	0	1	2	206551	465200	298846	221015	2.67994e+06	5.93539e+06	3.58139e+06	6728637	993660	398127	300676	72578	108265	18923.1	14040.6	14119.6	15927	4060.44	224.192	20612.6	4289.59	1612	59292828	60050.6	35743	4354.38	4861.88	5213.28	2744.86	6009.4	3369.73	1.15741e+06	2293.16	1082.58	75505.3	3457.01	NA	1543.1	14880	1824.82	80066.8	34389
Pos_43	43	Fmn ZT 8 Set 2 Rep 1	Fmn ZT 8 Set 2	Fmn	8	2	1	46998	96651.4	58928	52058.6	600386	1.25481e+06	1.72668e+06	2.82011e+06	460095	173386	122771	42898.9	48331	4792.56	2326.87	4712.4	5174.61	1992.81	175.121	9267.46	690.257	NA	31096308	18657.7	7060.58	1964.14	829.742	1565.65	NA	1902.71	565.083	406338	310.342	NA	10544.5	314.8	NA	953.12	7385.38	142.012	33323.3	8454.19
Pos_44	44	Fmn ZT 8 Set 2 Rep 2	Fmn ZT 8 Set 2	Fmn	8	2	2	48899.9	94521.6	58020	49492.2	630760	1.30331e+06	1.7121e+06	2.80394e+06	505814	169408	119053	33311.6	53112.6	8685.17	3748.37	6626.71	6392.71	1772.79	NA	7649.64	1820.05	130.721	32264072	22676.3	10050.5	1789.7	237.916	2144.94	685.055	1799.41	NA	407809	NA	NA	9248.56	NA	943.337	2043.57	5713.28	146.188	32273.7	5338.36
Pos_45	45	QC - 5	QC - 5	QC	QC	QC	QC	103026	222412	128056	103200	1281205	2.7865e+06	1.97968e+06	3.34833e+06	552466	195744	152449	43668.9	52729	7103.13	4503.54	9085	6213.41	2716.62	700.204	11430.1	1927.18	NA	34452388	30582.5	18803.1	4128.56	2562.61	2791.58	857.11	888.202	443.756	614330	953.586	NA	29007.9	439.35	152.005	1743.99	10019.4	NA	53002.5	21571.9
Pos_46	46	WT ZT 20 Set 2 Rep 1	WT ZT 20 Set 2	WT	20	2	1	215104	441421	264342	229358	2.63507e+06	5464603	4060698	7499173	1.12749e+06	451623	318252	80905.1	111035	22319.7	13218.1	16960.7	14323.6	6397.8	906.823	27984	3738.05	2120.1	64876676	57431.5	35046.7	4902.71	6149.07	6459.23	3061.34	5497.32	3540.18	1.17358e+06	2036.25	1769.75	64546.7	4244.72	1044.15	1247.86	15972	1387.74	130115	39235.8
Pos_47	47	WT ZT 20 Set 2 Rep 2	WT ZT 20 Set 2	WT	20	2	2	200068	417527	269159	215493	2.69465e+06	5024723	4.00945e+06	7.23674e+06	1.10392e+06	442953	332769	95157.6	118062	23426.9	17672.3	16039.5	10950.1	5843.99	696.844	23455.5	2371.55	1880.03	64356964	58688	34254.4	8358.14	5014.73	7526.76	3337.59	4762.77	6180.24	1.25533e+06	2158.45	NA	65250.2	6128.1	223.517	1003.99	16451.2	2895.3	112577	50907.8
Pos_48	48	Fmn ZT 16 Set 3 Rep 1	Fmn ZT 16 Set 3	Fmn	16	3	1	20203.7	48124.6	18393.2	16406.1	220110	640976	1.6079e+06	2.4161e+06	431897	150826	90774.6	34735.7	34960.6	5397.17	3319.85	4165.48	2020.81	1265.46	67.033	6074.11	NA	326.758	30364928	12791.3	5585.66	284.035	297.573	124.615	324.307	500.377	NA	249656	NA	NA	5086.65	441.216	NA	2307.84	7017.63	NA	19741.1	5862.56
Pos_49	49	Fmn ZT 16 Set 3 Rep 2	Fmn ZT 16 Set 3	Fmn	16	3	2	17369.5	45531.2	25417.6	19195.1	224042	654316	1.51282e+06	2.38941e+06	393707	132303	98041.1	28594.7	40007.4	4724.22	2836.77	4758.59	3395.38	307.425	NA	5785.65	399.102	NA	29582370	14337.4	4424.34	316.517	119.926	419.656	NA	133.068	NA	235799	NA	NA	5267.1	254.778	NA	1543.14	7038.71	NA	15752.6	4160.16
Pos_50	50	WT ZT 8 Set 4 Rep 1	WT ZT 8 Set 4	WT	8	4	1	106979	205988	116635	109143	1.1904e+06	2710087	1.65454e+06	3.20164e+06	437666	190237	145305	42108.6	51410.4	8991.6	5326.88	9067.64	6596.66	2668.04	NA	10606.1	1222.33	626.735	29777286	28931.1	15289.5	2719.68	1611.11	3627.51	173.645	1620.63	199.123	539116	NA	422.336	20849	NA	NA	1169.58	7308.9	546.78	52803.3	19810.8
Pos_51	51	WT ZT 8 Set 4 Rep 2	WT ZT 8 Set 4	WT	8	4	2	109129	223467	121394	120302	1.27123e+06	2792541	1.73725e+06	3180346	454363	189187	151169	39485.9	47168.9	7358.86	6064.41	7902.28	4210.69	1725.24	69.853	9970.45	606.224	321.139	29544528	27126.9	14847.7	2709.89	482.254	1116.77	137.043	1715.98	432.731	531506	657.423	318.299	19937.1	2005.22	220.027	921.366	6602.39	1013.31	65144	20848.1
Pos_52	52	WT ZT 4 Set 5 Rep 1	WT ZT 4 Set 5	WT	4	5	1	32284.8	65714.9	37025.5	34744.8	425803	815965	1577435	2.33948e+06	445127	133164	99167.9	32844.2	35556.8	4232.95	2736.39	5998.05	4308.65	1816.4	NA	13110.8	1176.34	NA	28425808	13362	8343.48	1787.17	1272.98	910.953	197.817	565.082	38.913	305394	NA	NA	8265.22	447.437	150.644	NA	6214.33	172.671	19823.4	5250.29
Pos_53	53	WT ZT 4 Set 5 Rep 2	WT ZT 4 Set 5	WT	4	5	2	26158.7	65463.6	37111.5	36324.7	392169	864698	1.5137e+06	2.31811e+06	492972	146187	85391.2	36313.1	41127	4679.84	955.336	6555.95	5845.75	1154.79	NA	15609.6	NA	NA	28134114	11221.3	5231.46	541.88	555.612	711.583	242.486	NA	85.549	309937	NA	NA	9005.55	1013.65	NA	1263.93	5708.01	442.91	21845.3	9569.33
Pos_54	54	WT ZT 16 Set 2 Rep 1	WT ZT 16 Set 2	WT	16	2	1	31944.5	61371.9	34096.7	29044.8	316692	851065	1517901	2.32106e+06	409419	138672	91174.6	34367	38583.5	5791.46	3611.34	5804.14	3264.31	1500.3	NA	7949.97	1726.6	NA	29473996	14344.2	6321.19	412.68	1386.05	1642.39	NA	606.766	NA	335941	NA	NA	6756.51	NA	NA	918.688	5430.18	NA	22877.5	9187.12
Pos_55	55	WT ZT 16 Set 2 Rep 2	WT ZT 16 Set 2	WT	16	2	2	28901.7	62373	35313	30775.8	317927	858984	1.5452e+06	2.27518e+06	475525	141706	92358	33119.3	36696.6	5208.64	3430.88	6150.64	5814.18	1867.3	NA	7481.32	829.319	NA	28232906	12225.5	5922.85	405.345	100.834	1058.82	275.751	789.576	321.334	319221	260.522	NA	5417.26	1523.12	505.687	1403.34	3843.14	46.97	16969.3	11819.7
Pos_56	56	QC - 6	QC - 6	QC	QC	QC	QC	112523	232010	142898	107958	1393461	2.99425e+06	2.1602e+06	3.65786e+06	614219	229909	148523	44161.9	65380.3	7694.35	5636.54	8460.1	7337.31	2252.89	NA	13265.4	2057.85	879.02	37594680	21660.7	15311.1	5056.61	2024.75	2585.45	582.875	3551.63	1610.08	635827	975.476	418.708	26098.3	1628.07	416.894	1779.2	9525.22	625.603	56509	20340.2
Pos_57	57	Fmn ZT 4 Set 5 Rep 1	Fmn ZT 4 Set 5	Fmn	4	5	1	156871	352516	206832	137218	1787073	4949257	2758940	4757618	775722	301060	223421	49764.5	73113.6	14962.8	8124.87	11052.6	8449.25	2723.58	NA	11478.8	883.496	411.967	46509452	49720.9	24470.1	5632.32	2747.57	3638.03	1295.08	3107.26	2220.21	869822	1188.74	1724	73134.6	1341.43	NA	1365.12	10254.8	350.722	73465.1	21539.4
Pos_58	58	Fmn ZT 4 Set 5 Rep 2	Fmn ZT 4 Set 5	Fmn	4	5	2	173877	352770	203645	144155	1.78803e+06	4818331	2.65344e+06	4748283	756988	297239	207069	52312.6	75354.9	9961.72	7373.35	7906.64	5535.22	2868.34	NA	8948.26	1639.12	596.38	44904560	43698.1	27341.1	4907.56	2667.07	3185.28	1079.95	3111.3	3587.8	857943	935.214	NA	66978.9	1425.55	562.527	985.677	6609.96	696.565	71825.7	24761.1
Pos_59	59	WT ZT 16 Set 1 Rep 1	WT ZT 16 Set 1	WT	16	1	1	156397	313747	203399	172263	2.07695e+06	4227347	2.91221e+06	5.49254e+06	827139	323199	241590	63545.3	90419.1	14385.3	11233.9	9474.16	9582.57	3943.61	409.635	21632.3	1945.9	533.72	50017064	48533.3	26585	4440.44	2361.22	4579.8	1177.08	3498.69	1297.37	871358	2429.24	1686.27	42201.7	1855.31	227.06	1365.18	16980.3	439.203	80647.1	28082.5
Pos_60	60	WT ZT 16 Set 1 Rep 2	WT ZT 16 Set 1	WT	16	1	2	159865	363630	218640	182362	2056462	4.23694e+06	2.95937e+06	5.57196e+06	807755	321026	236987	66279	82732.5	15710.2	11438.2	11427.1	10339	4640.01	307.764	15270.9	2478.94	NA	48438064	35896.5	22864.6	5695.38	4612.48	4324.49	1855.62	1964.24	1848.46	873378	1343.46	1331.35	48646.3	1659.31	351.604	1437.89	13767	545.316	67212.9	33731
Pos_61	61	Fmn ZT 16 Set 5 Rep 1	Fmn ZT 16 Set 5	Fmn	16	5	1	89691.4	198154	121053	95994.1	1.13984e+06	2482692	2292206	3.83702e+06	663788	219644	166299	44242.4	51702.2	8036.71	5762.1	7434.22	6268.64	2726.25	NA	7275.18	543.82	869.055	41370904	20825.3	12229.9	2979.54	1169.27	2904.88	517.827	2386.9	2611.66	591211	992.764	NA	21853.5	334.091	101.113	844.963	3405.83	462.113	48618.7	18588.3
Pos_62	62	Fmn ZT 16 Set 5 Rep 2	Fmn ZT 16 Set 5	Fmn	16	5	2	92679.2	196255	127038	83714.1	1.15533e+06	2.46302e+06	2.28282e+06	3.71083e+06	590218	234359	166144	38786	58400.8	8304.59	6200.65	7353.04	7444.29	3132.33	NA	8161.83	1789.36	105.912	40383724	22967.5	16362.4	3979.43	3219.98	2022.47	942.11	1530.69	691.164	582560	3731.4	382.885	17914.7	541.378	202.818	1132.77	5012.18	NA	46642.3	15061.7
Pos_63	63	WT ZT 8 Set 1 Rep 1	WT ZT 8 Set 1	WT	8	1	1	178024	378040	226935	192725	2.05632e+06	4553646	2.61178e+06	4.7471e+06	756532	289300	213499	60550.7	80755.3	12665.5	8192.15	11927.8	6629.97	4485.24	NA	19852.5	1346.5	201.056	43448892	30880.6	20319.3	3706.72	2882.12	4447.33	342.115	3062.51	1077.15	710845	NA	1387.26	37280.1	3009.93	NA	1467.63	11788.6	1126.22	105594	36952.4
Pos_64	64	WT ZT 8 Set 1 Rep 2	WT ZT 8 Set 1	WT	8	1	2	167252	338099	228198	207400	2.15597e+06	4.50358e+06	2.64035e+06	4766031	744503	284341	223907	61603.5	81451.9	9519.87	7467.15	12941.9	7492.69	2726.47	596.177	22456	1578.62	100.619	45333912	32850	20516.7	3220.55	2745.66	1926.4	462.754	1334.31	1153.17	708521	1147.93	835.741	42073.9	3012.91	NA	2326.85	10167.3	1071.99	112898	41927.8
Pos_65	65	WT ZT 0 Set 2 Rep 1	WT ZT 0 Set 2	WT	0	2	1	14675.3	20893.6	17416.5	15981.5	169325	353773	1.23317e+06	2.03357e+06	369218	103252	81375.2	29206	32452.5	5628.69	1848.7	5769.19	4145.37	534.008	NA	7960.02	426.424	NA	25122362	5557.04	4707.38	903.366	1119.02	574.198	NA	358.509	NA	243663	NA	NA	3946.78	391.182	NA	NA	4954.64	94.541	12047.6	4583.55
Pos_66	66	WT ZT 0 Set 2 Rep 2	WT ZT 0 Set 2	WT	0	2	2	11271.4	24745.2	14990.5	12247	178075	353877	1.23429e+06	1.91954e+06	337341	121930	70304.6	26241.6	30567.2	1061.49	509.572	3617.98	2602.81	675.935	NA	9909.4	NA	325.617	24718426	7438.97	4377.18	762.546	NA	729.023	NA	543.488	36.544	231300	NA	NA	3701.96	512.831	NA	780.688	5314.92	NA	16196.1	4412.76
Pos_67	67	QC - 7	QC - 7	QC	QC	QC	QC	107128	230978	142923	124500	1.41912e+06	2880862	2.16289e+06	3.694e+06	641287	230246	159333	43766.1	62906.1	8739.43	6079.52	10497.5	6645.19	2308.4	NA	12383.2	361.447	1508.93	37674752	30768.8	14677.7	1265.61	2666.54	2796.75	570.727	2015.74	2210.26	647599	713.86	385.012	26223	2259.84	606.393	920.938	10709.2	1171.06	59780.4	18782.7
Pos_68	68	Fmn ZT 20 Set 5 Rep 1	Fmn ZT 20 Set 5	Fmn	20	5	1	35156.9	78882.7	36775.7	38645.8	449208	1.07525e+06	1.8722e+06	2781504	489534	179736	119606	28288.1	43840.4	3639.22	2728.69	5183.21	4954.22	1318.28	257.383	9608.22	1101.39	334.258	33911844	20374.7	8006.78	610.231	1015	1920.84	543.419	1084.57	464.206	329700	650.413	NA	8254.38	629.637	462.354	1207.13	7489.22	NA	22975.6	6497.03
Pos_69	69	Fmn ZT 20 Set 5 Rep 2	Fmn ZT 20 Set 5	Fmn	20	5	2	36912.6	74881.8	46128.9	37841.9	464362	1.01483e+06	1.81951e+06	2.86699e+06	551604	156954	118037	36968.5	45209.2	4034.38	4582.38	3210.53	4679.08	2478.76	579.669	6268.55	202.842	444.251	34382020	19352.4	7698.04	NA	821.072	3095.73	388.573	840.939	516.782	317839	NA	NA	7594.92	280.932	NA	1358.23	6467.87	505.958	29287.8	8571.44
Pos_70	70	WT ZT 16 Set 4 Rep 1	WT ZT 16 Set 4	WT	16	4	1	235037	463326	276973	251906	2.59167e+06	6615529	3.68972e+06	7415633	993882	444517	346912	84388	124300	21259.6	17097.9	20241.5	16513.4	7840.99	94.739	26656.6	5333.96	3193.89	59402556	81728.7	39291.5	7871.9	4865.66	6101.02	2245.08	5135.32	4029.72	1.3293e+06	2086.85	2059.14	52060.9	4746.36	106.195	745.705	25251.5	2337.41	128966	35971.5
Pos_71	71	WT ZT 16 Set 4 Rep 2	WT ZT 16 Set 4	WT	16	4	2	243113	484550	268576	259678	2.66951e+06	6.73857e+06	3.60937e+06	7011230	1.04607e+06	444153	347133	83162.4	119548	18595.3	16026.5	19317.9	16749.9	7022.88	721.936	26843.4	2028.84	1274.82	60618144	69821.7	35425.1	7666.32	6873.15	6823.97	2760.97	4653.2	3538.36	1295092	2123.9	NA	71864.8	4758.26	NA	NA	29921.5	2868.38	127969	48913.3
Pos_72	72	Fmn ZT 4 Set 1 Rep 1	Fmn ZT 4 Set 1	Fmn	4	1	1	147049	319405	202579	170811	1.95847e+06	4.14225e+06	3.02796e+06	5281777	850845	326423	251169	63783.5	89150.2	14659	10645.8	13388.5	7950.94	4897.15	NA	18171.3	2046.12	1177.18	50614412	53643	26577.9	6686.71	2513.64	5089.56	559.945	3162.94	4531.38	875377	577.298	1191.61	35995.1	3438.24	NA	1254.01	17068.7	541.333	84851.9	24592.2
Pos_73	73	Fmn ZT 4 Set 1 Rep 2	Fmn ZT 4 Set 1	Fmn	4	1	2	161014	331074	217407	171568	2.01815e+06	4039971	3.13389e+06	5.42174e+06	868708	322732	242524	65060.6	91779.4	12007.7	8131.97	12822	9716.41	4169.38	174.575	17032.1	2175.99	534.534	50418872	43916	20723.5	4979.77	2585.95	5317.56	752.257	2462.8	2334.98	864587	703.047	302.419	38021.8	2834.52	NA	1166.68	14954.1	920.741	85914	28953
Pos_74	74	WT ZT 4 Set 4 Rep 1	WT ZT 4 Set 4	WT	4	4	1	46920.5	88021.4	55465.1	51948.9	597024	1.13003e+06	1.71497e+06	2798233	501613	174276	121239	37340	43609.8	5444.7	3522.13	7966.91	2942.08	NA	NA	17493.8	408.021	504.019	31641502	17369.3	11121.4	2249.86	428.801	1271.16	355.097	1617.02	149.958	387800	195.108	NA	6865.05	NA	486.459	2184.44	7293.88	130.758	37855	12269.3
Pos_75	75	WT ZT 4 Set 4 Rep 2	WT ZT 4 Set 4	WT	4	4	2	43174	102298	57216.2	59004.8	632416	1294484	1.76112e+06	2.77019e+06	477632	165168	107181	40299.5	50395.3	5607.49	2313.77	7410.45	3968.91	1017.56	72.794	13847.5	157.274	998.801	32301544	16510.7	10933.2	1477.96	NA	1432.9	NA	445.497	338.58	399150	208.089	NA	7571.12	1855.46	NA	1143.02	7801.11	1323.1	29661.2	12734.3
Pos_76	76	Fmn ZT 20 Set 1 Rep 1	Fmn ZT 20 Set 1	Fmn	20	1	1	26424	60353.7	36190.3	32386.7	375299	700376	1463549	2.29826e+06	382183	149334	99511.6	29786.2	34089.5	4106.69	2324.96	6998.29	1468.9	650.033	NA	11242.1	543.529	NA	27429162	9642.9	8116.62	1230.52	309.17	1025.6	146.22	1464.37	638.025	274138	NA	NA	4232.45	216.613	314.79	1090.52	8671.13	389.223	18201.2	6951.09
Pos_77	77	Fmn ZT 20 Set 1 Rep 2	Fmn ZT 20 Set 1	Fmn	20	1	2	28520.5	56391.4	33024.2	31671.3	377667	707493	1.46732e+06	2.29733e+06	459502	143860	94036.7	24419.8	36590.5	6102.96	2626.55	8423.74	4712.47	2041.63	NA	10006.8	280.872	NA	28276470	20255.3	8347.06	573.913	NA	949.298	36.327	834.77	1148.84	293019	NA	NA	10515	151.153	180.426	315.707	10696.8	NA	20408.1	6848.88
Pos_78	78	QC - 8	QC - 8	QC	QC	QC	QC	117729	245246	146442	121265	1466353	3.14289e+06	2.22712e+06	4.06648e+06	621645	215193	172333	44611.6	61086.2	8567.37	5530.34	9587.6	5760.48	2544.69	NA	11016.7	1717.58	1124.11	39534276	32600.9	16224.9	3549.58	4070.88	3856.58	633.114	1890.65	3046.63	648371	384.994	409.349	31196.1	3112.28	231.231	546.266	11085.1	605.193	65008.8	19974.3
Pos_79	79	Fmn ZT 0 Set 3 Rep 1	Fmn ZT 0 Set 3	Fmn	0	3	1	41688.3	88194.9	51035.7	45669.8	569220	1.22103e+06	1.69318e+06	2.68311e+06	504351	167834	116428	37333.7	46443.2	6940.55	2484.84	8109.34	5594.17	1451.94	NA	10436.7	203.798	377.192	30783162	19660.4	12041.7	1516.2	158.395	154.394	NA	110.723	852.05	383680	NA	NA	6976.79	124.687	100.099	653.19	9192.59	401.385	23360	7776.26
Pos_80	80	Fmn ZT 0 Set 3 Rep 2	Fmn ZT 0 Set 3	Fmn	0	3	2	39569	96617.6	55857.7	48037.2	576302	1.25798e+06	1.72891e+06	2747797	519502	166280	123198	38695.4	42839.9	5933.45	4290.34	6459.81	4952.61	1809.45	NA	6319.93	912.388	NA	30691510	16142.8	10319	892.211	276.567	1538.38	714.532	171.691	320.313	395667	248.283	NA	13338.7	322.729	235.861	NA	7121.71	278.558	29448.5	13429.7
Pos_81	81	WT ZT 20 Set 5 Rep 1	WT ZT 20 Set 5	WT	20	5	1	97506.1	207362	126458	101989	1252032	2.56884e+06	2.10335e+06	3.41561e+06	624296	196385	159204	42120.5	59637.3	9668.18	3970.4	7934.8	5420.09	3296.26	201.503	11362.6	1325.1	NA	35753692	22620.7	16436.7	2050.9	406.415	3333.46	1091.3	716.796	613.671	572059	741.248	787.435	20894.3	1809.43	191.772	1167.49	8206.09	854.232	40344.2	17138.2
Pos_82	82	WT ZT 20 Set 5 Rep 2	WT ZT 20 Set 5	WT	20	5	2	93117.8	222920	127976	104648	1.24115e+06	2.66227e+06	2.06526e+06	3.44943e+06	533629	208502	153544	45773.9	58734.3	10053.2	5638.31	8280.15	6810.83	3758.81	NA	14699.9	1044.32	969.812	35315648	26619.1	16595	1908.79	1580.45	3528.19	522.062	1369.82	905.632	597152	311.655	514.297	19236.7	754.41	194.471	1638.19	8904.38	361.069	53104.7	19875.6
Pos_83	83	Fmn ZT 4 Set 2 Rep 1	Fmn ZT 4 Set 2	Fmn	4	2	1	110503	241055	154854	122702	1.36417e+06	3.26796e+06	1.62766e+06	3.13586e+06	438703	198900	140427	34938.7	47959.9	8251.35	7890.68	8885.53	5392.66	2345.68	NA	8251.19	858.869	541.233	30050596	31790.2	16876.2	2955.41	1163.47	1386.34	331.778	1433.12	NA	560308	473.205	NA	24410.2	710.943	650.545	NA	4402.81	292.381	55891.9	21062.3
Pos_84	84	Fmn ZT 4 Set 2 Rep 2	Fmn ZT 4 Set 2	Fmn	4	2	2	118814	246783	145717	116160	1.32832e+06	3.2063e+06	1.72884e+06	3.1657e+06	466361	179831	151292	43741.4	53432	8416.73	5709.24	7113.91	7223.24	2627.64	643.335	10702.5	1115.88	335.758	29704200	31490.1	11853.8	2842.09	1451.1	1974.3	888.221	1117.99	1095.56	533503	NA	101.304	24045.4	703.919	NA	1839.2	2488.8	78.294	43320.8	23436.6
Pos_85	85	Fmn ZT 12 Set 3 Rep 1	Fmn ZT 12 Set 3	Fmn	12	3	1	119060	245157	154767	121500	1.51874e+06	3.2211e+06	2529441	4.23462e+06	652566	262954	179513	52750.2	68021.6	8416.3	6759.15	9226.6	9610.5	3600.91	565.259	10926.4	1312.67	NA	43973756	32874.1	22609.4	3291.97	2753.2	2001.46	1273.57	2663.77	1103.36	693418	746.719	NA	26869.5	1267.46	104.887	1060.18	13219.2	484.685	68528.2	25760.3
Pos_86	86	Fmn ZT 12 Set 3 Rep 2	Fmn ZT 12 Set 3	Fmn	12	3	2	121009	243983	160129	136591	1.52203e+06	3.27495e+06	2.52434e+06	4.3261e+06	716889	266095	189625	52006.7	76310.1	10459.2	7920.29	9014.56	8639.87	2140.5	NA	12127.4	2060.66	207.318	43640996	32946.5	13476.3	4353.35	2269.97	1369.38	260.633	1799.32	1759.85	700299	675.168	649.819	25587.5	1848.09	103.811	961.201	14680.3	1327.23	76194.5	21781.2
Pos_87	87	Fmn ZT 8 Set 4 Rep 1	Fmn ZT 8 Set 4	Fmn	8	4	1	200070	442226	258887	204223	2.60673e+06	5309332	3.40763e+06	6.74446e+06	926647	413680	308715	68817.3	111644	18826.3	13067.9	11025.2	11051.4	4627.27	NA	13135.4	1826.68	1343.06	55021832	38244.7	24111.1	5360.32	4379.33	3712.27	1658.28	5140.82	3873.54	914162	1103	1233.86	46797.4	1947.51	584.029	1226.46	10092.6	204.789	109615	41345.7
Pos_88	88	Fmn ZT 8 Set 4 Rep 2	Fmn ZT 8 Set 4	Fmn	8	4	2	210721	415611	270235	218973	2.58941e+06	5.21185e+06	3336218	6690987	884589	403341	321720	67648.4	119758	18818.5	8348.17	14053.9	9256.53	7138.7	NA	18713	1997.67	594.668	54202228	52058.3	22234.6	5336.26	5244.7	3372.45	2524.81	4683.01	3712.05	902024	1329.27	1906.72	48503.9	2345.91	159.812	1540.8	7768.87	688.597	82664	24911.7
Pos_89	89	QC - 9	QC - 9	QC	QC	QC	QC	120073	252703	156801	132604	1.59182e+06	3188397	2.3639e+06	4.07008e+06	671224	239761	160715	42483.2	60162.3	8582.49	5711.82	8763.86	7203.21	4629.49	NA	11667.8	1066.79	1437.02	38982676	43399	17616.1	2905.22	2824.43	2844.57	546.319	912.697	818.94	688453	625.48	507.695	27551.6	513.992	NA	721.391	10246.2	234	69277.6	26195.6
Pos_90	90	WT ZT 4 Set 2 Rep 1	WT ZT 4 Set 2	WT	4	2	1	188940	414866	246654	221973	2.46004e+06	5.22308e+06	3.56734e+06	6664344	1.02705e+06	386958	298786	82266	109476	16878.2	12604.6	14098.1	13853.3	6798.34	118.231	22730.4	2105.18	845.809	59068000	67941.8	27350.6	6232.41	7222.69	3655.47	2416.79	2079.73	3096.5	1.09359e+06	1563.08	785.267	53350.6	2021.44	NA	1228.36	12679.1	1552.34	91387.9	28474.1
Pos_91	91	WT ZT 4 Set 2 Rep 2	WT ZT 4 Set 2	WT	4	2	2	213719	426964	264833	234038	2.69603e+06	5.45036e+06	3.64357e+06	6422203	921335	386853	307734	81736.9	107106	11973.6	11754.5	15251.3	11270.9	3650.84	312.264	22146.7	1537.66	1736.51	59708784	63533.6	26903.2	5972.14	3237.67	5526.8	2571.31	4589.88	4091.6	1.11562e+06	1183.71	692.369	51011.4	4448.99	690.239	2036.36	15580.6	1192.3	86008.8	35849.7
Pos_92	92	Fmn ZT 0 Set 2 Rep 1	Fmn ZT 0 Set 2	Fmn	0	2	1	103102	257939	187265	129716	1.74794e+06	2.74204e+06	2.24696e+06	3.91256e+06	673012	249557	179874	58763.7	65795.1	10205.8	6757.92	14219.3	13211.9	4852.96	NA	21062.4	3077.67	1287.68	39264588	48231	22085.9	6643.82	3445.02	3859.56	917.068	2695.02	1858.87	707959	NA	313.438	27438.8	722.962	360.094	1192.67	8994.26	NA	44129.6	15842.8
Pos_93	93	Fmn ZT 0 Set 2 Rep 2	Fmn ZT 0 Set 2	Fmn	0	2	2	112707	266664	198665	135247	1.77931e+06	2968361	2.30696e+06	3.93327e+06	605831	240043	181885	48530.7	82116.9	8621.6	6884.06	9534.74	11057.2	4787.58	NA	21381	2076.11	2194.97	40762772	36035.3	18324.7	3398.3	2880.95	2456.43	782.111	3114.35	2936.95	712900	323.553	NA	39191.8	NA	NA	895.922	5809.37	NA	31918.4	14901.7
Pos_94	94	WT ZT 0 Set 5 Rep 1	WT ZT 0 Set 5	WT	0	5	1	230680	419890	284231	234296	2788816	5.45953e+06	2.89653e+06	5637232	794622	378665	268360	66652.6	93356.6	16338.9	11128.3	8245.12	11239.7	5441.64	NA	19914.7	880.02	1182.47	48156608	56014.9	26395	6007.31	3607.33	3063.82	1578.77	2291.77	3134.74	994921	1326.15	808.499	33779.4	3795.47	NA	468.977	9565.27	1343.69	89386.1	31886.6
Pos_95	95	WT ZT 16 Set 3 Rep 1	WT ZT 16 Set 3	WT	16	3	1	45229.5	93805.3	55189	48250.5	561492	1.17007e+06	1.82752e+06	2.86314e+06	493900	174841	120693	43450.9	43090.8	3530.93	3247.98	8856.97	7904.56	1246.41	NA	13273.8	290.562	209.766	33676624	13327.7	7582.31	1010.2	816.353	260.264	340.868	1113.5	147.207	358194	NA	104.384	9008.57	426.707	NA	NA	4685.18	792.792	32768.8	13147.4
Pos_96	96	WT ZT 16 Set 3 Rep 2	WT ZT 16 Set 3	WT	16	3	2	50103.1	94521	54342	47751.6	566143	1.22411e+06	1.82909e+06	2.85659e+06	591813	158863	107168	44378.7	42068.4	6226.6	4651.23	6833.89	6402.33	1742.53	NA	16140.6	1585.06	162.766	32786900	16514.6	9763.65	1239.98	1559.33	2709.55	317.425	731.832	108.795	358339	83.028	NA	10823.9	765.196	NA	916.873	5966.9	NA	33729.1	7222.28
Pos_97	97	Fmn ZT 8 Set 5 Rep 1	Fmn ZT 8 Set 5	Fmn	8	5	1	257015	584034	314289	243332	2.80097e+06	7519288	3.82647e+06	7103856	1.06624e+06	434527	334291	74777.3	128605	18887.1	10414.6	9669.14	11068.7	5609.64	NA	14824.7	1514.53	192.953	63169712	69148.6	33661.6	10310.6	5274.88	5477	1924.77	3814.05	5033.17	1.08017e+06	2192.55	2919.75	75726.6	3176	601.186	861.814	8593.2	2019.54	121297	36545.9
Pos_98	98	QC - 10	QC - 10	QC	QC	QC	QC	115803	262210	152725	129566	1.54127e+06	3.34194e+06	2.30819e+06	3.95125e+06	686915	248021	163381	45806.9	63862.6	8833.92	6725.68	10651.4	6402.31	3530.44	127.667	13939.6	821.316	176.606	39569492	46288.8	16820.2	2699.48	1555.92	2074.93	703.812	856.867	163.363	682107	472.872	117.871	25784.5	1131.56	151.358	461.102	9181.1	489.232	63198.8	21968.2
Pos_99	99	WT ZT 12 Set 3 Rep 1	WT ZT 12 Set 3	WT	12	3	1	101585	231523	148957	134932	1.61545e+06	3035830	2725088	4.64856e+06	755623	283320	212471	55586.3	69284.3	10294.5	6908.17	9138.94	10104.2	3520.63	NA	16265.2	1538.01	313.736	46483368	35125.4	20072.3	4111.83	2501.34	3423.95	1009.47	2284.43	1583.7	671976	404.413	1129.36	26794.3	1956.02	NA	452.607	21107.2	1254.75	59265.6	18429.2
Pos_100	100	WT ZT 20 Set 4 Rep 1	WT ZT 20 Set 4	WT	20	4	1	289137	595429	379379	327217	3.72574e+06	7.88452e+06	5.84534e+06	10687393	1.63299e+06	678488	486042	134964	187617	29734.7	20850.3	26054.6	23423.1	9407.74	984.835	41760.8	5180.39	2766.59	93860928	107163	42571.8	10716.6	5843.62	9165.45	3302.09	6850.52	7065.82	1667624	4630.99	1879.66	83422.9	10056.4	NA	2001.01	22612.3	2046.59	144981	53454.1
Pos_101	101	WT ZT 12 Set 5 Rep 1	WT ZT 12 Set 5	WT	12	5	1	79694.7	162796	97571.4	88560.1	1.01489e+06	2.18356e+06	2.25042e+06	3.73135e+06	657859	217116	164047	45990.9	62992.8	5326.09	5413.57	10642	6196.12	1624.28	228.174	10805.1	353.5	392.292	39330408	36510.2	16264.7	2486.59	1313.62	3136.99	554.884	536.193	147.325	626323	52.079	NA	15521.5	855.472	88.521	1973.5	14492.4	804.648	51398.1	26601
Pos_102	102	Fmn ZT 8 Set 1 Rep 1	Fmn ZT 8 Set 1	Fmn	8	1	1	234484	530540	288512	277712	3059485	6562663	3.5481e+06	6792160	963748	412597	342620	68846.9	128879	17581.6	11123.8	12282.9	11871.2	5119.46	669.568	20371.6	2581.45	1380.21	57205444	87070.7	27135	11200.3	7939.85	5017.84	3375.51	5304.48	4120.98	1.01635e+06	1332.32	1345.87	64012.8	4537.11	409.283	460.666	14115.6	1379.6	89250.6	36400.9
Pos_103	103	WT ZT 20 Set 3 Rep 1	WT ZT 20 Set 3	WT	20	3	1	67397.1	139355	85306.6	71855.9	800638	1.7266e+06	2.22347e+06	3.54117e+06	591808	226150	146358	44424.8	54474.6	5136.06	6650.91	9837.78	6214.65	1680.78	306.921	14740.8	1149.28	NA	39080592	18771.4	11103.5	664.639	1322.55	1377.05	1000.29	1354.86	115.877	440152	NA	NA	13287.6	596.532	251.965	998.418	6529.43	241.833	41963.4	18553.8
Pos_104	104	QC - 11	QC - 11	QC	QC	QC	QC	141673	266966	170754	141134	1.71728e+06	3537830	2.494e+06	4156691	718512	250437	186320	50197.1	69018.8	11801.3	7933.07	8654.56	9903.3	3594.16	NA	14541.5	1036.99	905.008	37170352	33755.8	18941.1	2789.95	2426.21	3228.56	1170.75	3209.52	1554.53	687119	435.45	379.21	23622.3	1537.6	197.765	2258.74	11918.1	773.635	65353	25330.2
Pos_105	105	WT ZT 12 Set 4 Rep 1	WT ZT 12 Set 4	WT	12	4	1	198492	426603	228432	217295	2.01624e+06	5.37917e+06	2.42485e+06	4908055	644101	300898	218053	58405.9	73206.8	14212.8	8597.81	11389.4	7661.68	3738.28	137.415	12276.3	1949.03	1724.2	41097868	41370.8	27590.4	2748.14	1689.57	3257.89	407.472	NA	576.574	765211	823.557	NA	34661.2	3799.97	451.125	958.735	21075.7	806.119	131322	29020.6
Pos_106	106	WT ZT 12 Set 4 Rep 2	WT ZT 12 Set 4	WT	12	4	2	183834	370164	221367	186616	2.0245e+06	4684294	2.4835e+06	4.83446e+06	696678	300432	241726	48593.4	77659.3	15589	9914.15	11401.3	6658.73	5988.05	605.215	14496	1137.01	1103.57	39993284	24916.6	15757.4	2696.75	454.94	2806.69	784.623	2527.16	757.515	751548	1381.68	648.659	27599	2903.88	NA	722.28	21559.8	1054.88	126053	37720.5
Pos_107	107	Fmn ZT 12 Set 5 Rep 1	Fmn ZT 12 Set 5	Fmn	12	5	1	221952	538935	314674	233750	3.19933e+06	7.044e+06	4866184	8547230	1.32753e+06	539968	416872	97031.5	125630	21009.5	14968.7	16067.1	15094.4	7239.19	251.91	17354	3347.59	962.744	78940096	89791.5	39072.3	18276.9	11295.1	7871	2419	8006.02	10654.1	1.44804e+06	2108.42	1828.3	78267	4477.83	NA	NA	46104.2	3733.2	113246	40739.6
Pos_108	108	Fmn ZT 0 Set 4 Rep 1	Fmn ZT 0 Set 4	Fmn	0	4	1	219309	508185	353248	280723	3.50806e+06	5.36446e+06	3.83227e+06	7231327	1.10693e+06	409772	324661	81550.4	115857	15697.7	14372.6	15303.5	14907.5	6297.19	374.342	24602	3517.84	1203.81	62939852	72215.4	36678.1	8524.12	9415.96	5192.88	3292	6880.54	5345.93	1.23073e+06	2153.08	425.719	77411.3	2827.57	NA	466.882	23553.4	379.208	85186	36786.2
Pos_109	109	QC - 12	QC - 12	QC	QC	QC	QC	136921	263377	167446	139629	1.71183e+06	3633484	2.4118e+06	4.20008e+06	703775	246867	189939	50696.1	64467.2	9193.03	7106.64	8928.04	7934.66	2894.31	NA	14912.5	2356.79	970.198	40998756	32863.3	21189.7	4629.68	3002.81	886.203	594.762	2848.88	1544.85	694291	185.335	NA	29060.9	2466.27	193.247	1689.49	9497.4	424.959	62125.3	26256.4
Pos_110	110	Fmn ZT 12 Set 1 Rep 1	Fmn ZT 12 Set 1	Fmn	12	1	1	198866	436603	283525	258530	2.99968e+06	4.94279e+06	3.08145e+06	6094834	791544	359951	291424	71637.7	109066	15610	9117.65	13412	12681.6	6726.85	328.961	16528.6	4024.67	815.102	51216464	57724.2	30486.4	6733.25	7217.24	5198.5	2061.78	4595.55	4340.77	1.11187e+06	888.791	803.721	37735.2	1589.15	630.441	1627.12	22195.5	1402.24	68588.9	26490.6
Pos_111	111	Fmn ZT 4 Set 3 Rep 1	Fmn ZT 4 Set 3	Fmn	4	3	1	262370	541948	304713	251039	2.98776e+06	7488835	4.40757e+06	7.76805e+06	1.16339e+06	462743	354687	89919.2	120283	20101.8	15040.9	15871	12957.2	5673.82	876.423	15326.1	893.858	1005.83	71034104	89702.4	32140.1	11217.9	7691.47	6064.66	2614.91	7249.89	3713.83	1.21077e+06	3271.35	2764.7	88342.7	1685.14	NA	NA	6461.49	686.849	108548	23079.6
Pos_112	112	Fmn ZT 4 Set 4 Rep 1	Fmn ZT 4 Set 4	Fmn	4	4	1	199355	419952	265081	226035	2.71352e+06	5.27156e+06	3.10633e+06	5483576	791226	334166	242590	53500.5	84676	12238.5	8392.84	11628.9	7756.9	3809.14	NA	12902.4	1009.72	202.412	46518436	42593.3	21156.7	8218.37	4101.13	2752.29	3470.02	3211.01	3254.59	886870	1476.45	2122.16	65232.5	1676.14	NA	1122.35	2641	NA	78490.1	22478.9
Pos_113	113	Fmn ZT 4 Set 4 Rep 2	Fmn ZT 4 Set 4	Fmn	4	4	2	194285	438053	264164	229643	2.7038e+06	5302065	3.02485e+06	5.3655e+06	843535	335989	233974	46705	90976.4	14827.2	9270.36	8210.92	9893.6	3833.26	382.172	14694.2	1438.3	NA	51590804	39510.4	27992	7344.52	3145.29	2837.4	2409.78	2865.18	4674.41	872940	819.897	1277.53	50353.6	1302.34	124.026	698.125	2625.5	721.18	79309.4	30997
Pos_114	114	Fmn ZT 20 Set 3 Rep 1	Fmn ZT 20 Set 3	Fmn	20	3	1	231224	493065	296341	238474	3.16089e+06	6.36707e+06	4.46785e+06	8262542	1.1831e+06	507266	385423	85530.6	129617	22448.6	11631	17697.6	12905.9	6108.49	881.055	22090.4	3592.81	1408.09	72789472	76682.5	37342.2	10307.5	6542.23	4299.49	2862.74	6631.33	7832.53	1.12336e+06	837.015	1986.36	73992.2	5901.82	264.676	204.842	12294.3	2103.83	109620	29447.9
Pos_115	115	QC - 13	QC - 13	QC	QC	QC	QC	132539	286882	171758	150924	1.74641e+06	3699680	2.49532e+06	4.32977e+06	715540	258922	196259	54829.9	70339.4	10159	5406.12	10023.1	7049.23	3097.3	438.599	12541	1839.81	424.941	42642028	36769.5	19499.6	3106.02	3126.76	3839.76	906.104	2794.72	2211.77	731861	1011	702.656	26817.6	1426.09	201.305	195.714	12276.2	607.721	71477.8	25697.5
[truncated: 85 more columns]

## Sheet: Table C
Table C: Negative mode raw data for wild type and fumin time courses
ModeID	RunOrder	SampleText	Sample	Genotype	ZT	Set	AnalyticalRep	alpha-ketoglutarate M+1/+0_146/101	alpha-ketoglutarate M+1/+1_146/102	alpha-ketoglutarate M+2/+1_147/102	alpha-ketoglutarate M+2/+2_147/103	alpha-ketoglutarate M+3/+2_148/103	alpha-ketoglutarate M+3/+3_148/104	alpha-ketoglutarate M+4/+3_149/104	alpha-ketoglutarate M+4/+4_149/105	alpha-ketoglutarate M+5/+4_150/105	alpha-ketoglutarate M0_145/101	Citrate M+1/+0_192/111	Citrate M+1/+1_192/112	Citrate M+2/+1_193/112	Citrate M+2/+2_193/113	Citrate M+3/+2_194/113	Citrate M+3/+3_194/114	Citrate M+4/+3_195/114	Citrate M+4/+4_195/115	Citrate M+5/+4_196/115	Citrate M+5/+5_196/116	Citrate M+6/+5_197/116	Citrate M0_191/111	DHAP/G-3-P M+1_170/79	DHAP/G-3-P M+2_171/79	DHAP/G-3-P M+3_172/79	DHAP/G-3-P M0_169/79	DyeNeg2_225/207	DyeNeg3_373/333	Erythrose-4-Phosphate M+1_200/97	Erythrose-4-Phosphate M+4_203/97	Erythrose-4-Phosphate M0_199/97	Lactate M+1/+0_90/43	Lactate M+1/+1_90/44	Lactate M+2/+1_91/44	Lactate M+2/+2_91/45	Lactate M+3/+2_92/45	Lactate M0_89/43	Malate M+1_134/116	Malate M+2_135/117	Malate M+3_136/118	Malate M+4_137/119	Malate M0_133/115
Neg_1	1	QC - 1	QC - 1	QC	QC	QC	QC	2618.22	13367.5	8204.4	9486.21	3927.39	3567.29	2942.15	231.682	1441.57	85570.2	16945.4	95999.2	66721.8	116821	42799.6	60824.7	43649.8	22890.8	26012	4603.36	10814.6	354093	84.826	43698.4	2441.33	214.465	22551.1	216742	138.672	133.669	1389.11	555.803	619.956	160.353	526.562	7058.71	14330.4	81030.2	67934.3	56701.7	19566.6	219016
Neg_2	2	Fmn ZT 20 Set 4 Rep 1	Fmn ZT 20 Set 4	Fmn	20	4	1	2261.13	12310.2	6125.99	8311.92	3219.4	2509.17	3789.23	119.135	688.162	72390.5	5862.77	39541.2	23059.2	43236.6	17247.8	22012.7	18702.1	7813.68	10167.1	1325.51	4024.84	130328	NA	28578	1256.97	701.61	14990.3	166605	NA	187.2	1145.3	32.917	490.961	283.979	431.4	4901.55	8633.05	46856.5	41544.6	33563.5	9104.56	122976
Neg_3	3	Fmn ZT 20 Set 4 Rep 2	Fmn ZT 20 Set 4	Fmn	20	4	2	1824.83	9149.31	5677.39	9740.25	4089.99	3127.85	2289.98	136.402	1216.43	69428.8	5667.8	35656	24225.2	43443.5	14174.3	19435	14763.1	8430.97	7559.54	1406.06	3001.41	127404	104.381	27817.7	1089.41	586.661	13023	165553	NA	60.815	540.161	108.24	357.506	NA	347.267	4656	8643.51	47154.6	40693.4	33112.2	10195.8	122401
Neg_4	4	WT ZT 0 Set 4 Rep 1	WT ZT 0 Set 4	WT	0	4	1	507.47	4289.55	2202.25	3433.24	1213.6	735.544	724.838	65.46	NA	29505.3	679.577	11415.4	6756.11	10499.6	3483.12	5878.89	2990.76	1186.55	1210.9	NA	NA	41348.3	NA	18159.4	562.756	324.709	21784.8	102658	NA	319.42	233.308	151.645	NA	NA	128.737	1570.56	3270.75	12856.7	12971.4	9006.53	2038.51	46451.5
Neg_5	5	WT ZT 0 Set 4 Rep 2	WT ZT 0 Set 4	WT	0	4	2	671.688	3676.59	2183.46	3615.89	566.918	1529.9	377.276	NA	338.047	28126.4	905.875	9991.26	5878.12	10028.6	2895.63	3898.62	2575.26	NA	1108.16	112.222	301.6	46358.9	NA	19626.3	599.029	224.772	21895.3	102028	130.052	60.593	407.709	35.7	420.982	NA	72.693	1026.23	3093.5	14258.4	12952.3	8957	3035.55	44289.9
Neg_6	6	WT ZT 8 Set 2 Rep 1	WT ZT 8 Set 2	WT	8	2	1	3920.39	14928.8	10824.6	13748	7603.99	5238.27	4190	804.372	2036.73	105131	50183.4	277266	179336	315958	122872	154098	115544	64575.1	69508.3	16040	25905.8	890854	299.667	93490.4	3942.89	482.396	50052.8	268037	188.554	785.618	2665.41	1311.75	2648.01	1758.04	3792.87	21289.6	36873.7	175713	157768	128162	39699.7	428625
Neg_7	7	WT ZT 8 Set 2 Rep 2	WT ZT 8 Set 2	WT	8	2	2	3661.24	17960.3	11847.2	16511.7	5935.56	5147.93	3733.07	1015.34	2417.76	107223	52201.3	288383	195807	340517	145199	174780	132824	68073.2	70525.1	17671.7	27851.7	911727	342.832	88971.3	5493.91	284.764	48932	278682	NA	684.943	1728.48	1848.64	2695.93	1580.43	3311.51	20102.4	32621.5	175536	163714	131475	37971.1	468083
Neg_8	8	WT ZT 12 Set 2 Rep 1	WT ZT 12 Set 2	WT	12	2	1	1896.99	9422.62	7476.62	8130.54	3495.89	3132.33	1606.31	41.776	807.949	69441.6	9172.18	52493.6	31555.8	61085.5	21677.8	27573.9	21042.9	8242.55	11322.3	2234.79	4299.39	171314	48.345	40003	1710.34	401.024	15825.8	217349	101.706	17.51	1714.63	214.858	785.442	264.689	416.201	5530.44	9315.46	46425	42408.2	30543.9	8520.86	132341
Neg_9	9	WT ZT 12 Set 2 Rep 2	WT ZT 12 Set 2	WT	12	2	2	1771.71	9524.55	6647.45	7699.17	4051.01	2749.88	2694.05	119.668	1283.05	69677.7	6253.36	48127.2	30541.5	52719	22378.7	25793.1	18644.5	9349.7	9728.23	971.694	3055.46	157492	150.096	40876.2	1393.99	516.158	18706.1	207253	NA	NA	1352.9	473.63	714.021	NA	283.898	4632.94	10251.6	44395.6	40622.6	28654.3	8782.32	121578
Neg_10	10	WT ZT 16 Set 5 Rep 1	WT ZT 16 Set 5	WT	16	5	1	1235.56	8240.32	4702.07	6120.34	3758.98	1644.78	1203.34	124.471	732.086	48201	6538.14	41469.6	30173.9	52789.1	17745.4	21180	16064.1	6795.5	10197.9	1073.43	2852.95	141464	NA	26807.3	1617.21	206.802	26497.7	146129	NA	NA	664.475	442.251	625.903	209.698	473.496	4648.37	6538.14	25074.9	21609.5	16659.2	5287.83	76416.1
Neg_11	11	WT ZT 16 Set 5 Rep 2	WT ZT 16 Set 5	WT	16	5	2	1815.96	6809.61	4931.38	5912.46	1850.75	2272.71	1867.52	233.744	NA	49149.1	8695.14	47775.3	25430.9	54850.4	21354.4	21552.5	19336.3	7674.32	10379.9	1597.66	2493.47	149777	5.577	29237	1591.15	347.786	27892.1	144652	NA	25.04	661.411	212.506	232.331	174.243	592.618	5079.92	6612.07	24781	23024.4	18499.8	4496.26	76048.1
Neg_12	12	QC - 2	QC - 2	QC	QC	QC	QC	3182.04	13254.5	9752.13	14578.5	4580.78	3568.05	2388.29	210.241	1461.75	103722	18552.3	101069	73976	113493	48011.3	54140.9	46445.4	25154	25595.1	4215.19	10724.5	350711	11.522	50925.6	2649.64	1039.35	22977.8	202827	98.322	279.05	1148.29	232.834	856.816	453.258	1079.6	7680.17	11917.9	79111	64482.4	51330	16043.2	203151
Neg_13	13	Fmn ZT 16 Set 2 Rep 1	Fmn ZT 16 Set 2	Fmn	16	2	1	4087.51	17335.1	11405	17874	4838.13	4808.43	4572.85	398.943	1717.73	119493	20488.1	117712	80944.1	133292	56718.1	70738.7	51893.8	26057.1	30388.9	6198.06	12758	434564	229.887	39255.5	1938.69	293.557	41600.8	253015	63.011	225.951	1719.78	224.007	837.491	144.761	444.762	8107.39	11180.6	89831.7	72300.1	56329.6	19708.4	238080
Neg_14	14	Fmn ZT 16 Set 2 Rep 2	Fmn ZT 16 Set 2	Fmn	16	2	2	3069.09	19625.2	11215.5	15103.5	5891.82	4824.96	3355.85	632.696	1444.22	118279	24020.4	117869	89182.6	146302	57150.6	67275.9	58215.5	30909.8	31940	5769.75	12578.5	449640	1027.29	40795.7	2023.73	221.824	41292	255718	84.689	102.155	1534.81	127.286	563.006	584.722	1144.41	7378.84	9921.33	88367.5	74055.2	56015.6	19351.4	226046
Neg_15	15	Fmn ZT 8 Set 3 Rep 1	Fmn ZT 8 Set 3	Fmn	8	3	1	3163.9	14852.6	7051.45	11834.7	4087.59	2916.97	1749.17	142.818	718.034	95474.1	10578.6	69754.2	45235.6	78383.1	30107.7	32090	27369.9	13496	14494.7	2118.46	4040.26	237226	NA	36134.9	1487.34	327.249	12147.7	140393	63.855	30.748	980.478	351.146	249.281	191.005	642.454	5210.31	10988.7	46458.8	42189.7	33850	10516.2	156367
Neg_16	16	WT ZT 0 Set 3 Rep 1	WT ZT 0 Set 3	WT	0	3	1	566.392	4728.61	2399.84	3576.84	1295.1	501.683	433.765	89.281	224.153	26118.3	2004.97	17746.6	12387.9	19841.7	6433.5	9481.84	6217.24	3738.16	3326.78	320.908	1010.34	60465.1	185.72	28572.5	1743.28	551.287	16485.6	129159	NA	44.015	731.701	147.178	331.511	84.776	63.18	1702.03	4950.92	14502.2	12913.5	9026.48	2881.44	43921.8
Neg_17	17	WT ZT 0 Set 3 Rep 2	WT ZT 0 Set 3	WT	0	3	2	655.76	3732.61	1825.01	2700.2	886.818	532.125	690.556	49.817	180.172	28394.2	1337.65	17194.2	10102.3	16842.6	8630.76	8198.19	7942.23	3938.65	5102.6	NA	799.27	59285.4	53.881	28787.1	1347.43	473.041	13727.5	128517	NA	47.853	620.439	172.169	181.943	NA	102.703	1918.63	3103.63	15199.7	12918.1	8307.08	1780.73	42805.3
Neg_18	18	WT ZT 4 Set 1 Rep 1	WT ZT 4 Set 1	WT	4	1	1	1035.97	3983.15	2190.72	3708.85	995.587	802.467	1031.68	108.587	190.56	26741.6	2010.68	14004.5	9681.67	19459.2	7023.17	8616.06	6332.94	4613.78	3570.08	166.916	1748.59	41932.1	21.609	16127.3	516.143	243.001	24882.5	138428	NA	139.699	342.753	253.422	NA	NA	71.474	623.897	2633.88	11241.1	9290.56	7847.7	2083.04	33506.9
Neg_19	19	WT ZT 4 Set 1 Rep 2	WT ZT 4 Set 1	WT	4	1	2	804.438	5009.45	3039.78	3373.53	1667.09	935.69	506.572	NA	584.548	25545.4	1561.49	12304.9	8145.07	17995.5	6667.11	8016	6728.35	4852.69	3008.16	182.625	1074.7	46364.6	14.098	14318.8	364.491	152.44	27830.7	139403	NA	NA	195.1	32.707	45.858	NA	175.26	1492.86	2442.93	12898.8	11352.3	9059.32	2794.31	31004.7
Neg_20	20	WT ZT 12 Set 1 Rep 1	WT ZT 12 Set 1	WT	12	1	1	1034.76	4094.6	3097.49	4509.56	1515.7	1194.18	1484.05	17.774	225.709	44218.9	4165.81	34306.8	19674.5	39832.9	14562.4	14440.6	15911.3	5372.29	7250.65	1069.49	3115.02	120075	143.597	27740.1	1148.9	351.256	31378.3	169834	NA	NA	602.012	220.781	285.508	156.872	159.942	2576.66	6870.69	18747.1	17973.9	16132.5	4778.27	59554.9
Neg_21	21	WT ZT 12 Set 1 Rep 2	WT ZT 12 Set 1	WT	12	1	2	562.534	5468.93	3917.08	4137.77	1302.14	1578.48	716.815	23.524	352.955	37398.3	4994.84	34627.5	23230.2	38699.1	16720.1	16017.3	15178.6	8224.25	9798.76	1324.15	2876.89	119964	136.053	27434.4	1541.82	661.413	30823.7	167118	46.694	34.34	621.506	98.916	196.222	210.208	296.764	3224.18	6943.31	20240.1	20120.5	16014.7	4485.48	59012.6
Neg_22	22	QC - 3	QC - 3	QC	QC	QC	QC	3433.51	15585.4	10302.6	8942.8	4340.94	4950.12	2809.32	802.213	1528.72	103971	20411.8	113564	75042.9	129607	54175	61728.4	47840.4	25567.6	28012.9	4421.92	11460.3	378625	193.091	55948.4	2574.52	487.942	20325.2	208046	NA	237.933	1282.05	216.212	646.234	284.452	606.657	6943.41	15304.8	84379.2	63338.6	54458.1	18379.6	219360
Neg_23	23	Fmn ZT 0 Set 5 Rep 1	Fmn ZT 0 Set 5	Fmn	0	5	1	2197.16	7726.33	8483.83	9580.41	3393.38	3238.85	2229.38	304.474	978.563	74644.8	7181	49461.4	34741.2	58492.1	23246.6	29458.9	21378.6	11046.1	14959.5	1868.38	5018.31	174869	19.638	26420.7	496.14	482.289	17045.7	169596	NA	287.001	649.713	73.127	509.795	141.083	404.351	3508.3	6322.1	39090.5	36996.1	26677.9	8253.55	105357
Neg_24	24	Fmn ZT 0 Set 5 Rep 2	Fmn ZT 0 Set 5	Fmn	0	5	2	2830.49	8447.9	7073.31	10525.2	4174.52	3506.63	2843.41	645.763	1138.69	73260.4	7846.81	53581.3	34296.6	60267.7	24273.3	28430.5	22839.9	11677.5	13032.3	2014.66	4337.04	174534	NA	30806.2	1732.11	239.633	16893.2	169482	NA	67.816	932.487	64.167	149.533	48.688	455.508	2816.13	5711.34	44474	34809.1	28676.1	9069.44	111185
Neg_25	25	Fmn ZT 12 Set 4 Rep 1	Fmn ZT 12 Set 4	Fmn	12	4	1	1440.87	6219.32	4575.02	7742.03	2691.76	2102.37	1304.07	315.95	672.257	51224.7	5373.06	36502.7	29272.6	40090.7	19766.7	24234.5	20439	10563.5	11679.2	1582.92	5064.63	128064	92.446	14680.6	540.874	112.428	82269.7	272332	67.103	62.747	374.121	51.032	362.785	79.678	39.714	1955.98	2833.3	25504.3	20790.7	20045.4	6291.97	72553.2
Neg_26	26	Fmn ZT 12 Set 4 Rep 2	Fmn ZT 12 Set 4	Fmn	12	4	2	1227.45	6814.61	4378.05	6415.25	2363.09	1715.15	1666.71	163.86	782.189	54695	6035.92	39374.9	23678.7	48061.9	19482.9	26845.6	19946.2	10340.4	12009.7	2426.43	5257.38	123045	NA	15414.1	229.649	353.924	79426.1	266747	96.482	262.624	589.492	265.358	189.777	84.433	92.825	1859.58	4001.1	24287.4	22306.9	19159.5	6800.25	69553.2
Neg_27	27	WT ZT 4 Set 3 Rep 1	WT ZT 4 Set 3	WT	4	3	1	681.498	3127.54	3758.37	4022.35	1134.56	816.7	960.739	50.927	248.055	31491.3	4358.02	27924.9	20648.2	34530.4	13730.5	17356.3	12873.3	5900.89	8715.76	875.686	2484.36	112615	103.564	29247.2	1787.63	137.874	21066.7	160434	100.577	116.894	662.415	365.195	218.813	71.164	162.456	3225.18	5190.28	23931.9	22369.4	16841	4286.31	63282.5
Neg_28	28	WT ZT 4 Set 3 Rep 2	WT ZT 4 Set 3	WT	4	3	2	877.253	3779.34	3730.9	4377.12	1710.28	1470.32	744.59	32.978	226.4	31250.1	4267.52	31115.5	18726.2	28454.9	14438.9	17465.6	12961.6	6076.8	8904.16	1156.4	2442.33	104612	44.767	35753.5	1272.86	315.746	24278.5	161881	NA	113.588	386.984	264.56	121.464	145.381	273.961	2641.77	4559.12	24576.3	22018.8	15356.7	6182.48	60638.7
Neg_29	29	Fmn ZT 20 Set 2 Rep 1	Fmn ZT 20 Set 2	Fmn	20	2	1	395.953	2628.76	2965.97	4596.8	1165.86	986.046	827.674	NA	223.805	39042.2	4879.93	27375.5	14387.4	27635.8	9662.28	14460.3	8316.82	3768.44	4385.4	467.006	891.629	94483.2	NA	19833.1	1079.62	509.68	17073.5	149801	NA	61.823	643.795	174.161	275.947	84.041	106.046	1864.61	3066.91	14960.8	11857.5	9400.1	2888.21	41926.8
Neg_30	30	Fmn ZT 20 Set 2 Rep 2	Fmn ZT 20 Set 2	Fmn	20	2	2	630.625	3466.38	2811.13	4708.36	1613.76	1301.45	616.761	134.54	NA	34522.3	3873.61	28887.9	15619.1	32234.1	11481.4	14553.2	11949.1	4445.77	5250.57	993.533	2028.39	101946	23.434	20268.1	920.779	NA	17525.9	157824	63.409	29.292	103.141	73.744	NA	NA	207.823	953.3	3160.91	14035.4	14260.6	11740.3	3406.52	40851.1
Neg_31	31	Fmn ZT 16 Set 4 Rep 1	Fmn ZT 16 Set 4	Fmn	16	4	1	832.708	5572.23	3132.51	5592.65	1318.28	1509.74	560.958	55.88	277.327	47773.9	7421.37	50310.3	28696.2	47849.7	16774.3	24862.9	17913.5	5917.07	9360.44	1212.96	2641.17	163565	NA	20674	741.632	272.398	20373.2	123178	NA	149.559	571.08	132.055	111.097	NA	NA	1920.26	3137.15	27072.8	25257.5	17434.2	4317.44	84436.5
Neg_32	32	Fmn ZT 16 Set 4 Rep 2	Fmn ZT 16 Set 4	Fmn	16	4	2	816.487	3543.66	3381.63	5298.66	1206.35	1592.27	382.277	152.744	366.461	49653.5	8121.19	45180.4	33125.5	51615.1	22200.3	27586	18042	5950.87	9124.34	1240.05	2657.79	175427	343.585	21461.8	212.533	532.398	19650.8	133662	NA	NA	214.448	291.554	144.818	171.395	153.376	1058.79	4562.32	26008	25727	17151.6	5005.96	81276.4
Neg_33	33	QC - 4	QC - 4	QC	QC	QC	QC	3326.25	15058.4	6920.46	14660.4	4239.63	4850.36	2984.64	270.957	1922.54	100453	26853.4	145092	90756.1	159538	66142.6	78036.2	59736.6	30824.8	34319.6	8169.92	13286.6	499719	510.473	59838.4	2811.84	1004.72	19256.8	223901	30.508	296.579	1638.68	441.184	735.072	413.549	832.651	6726.71	15047.5	95134.2	80020.4	65477.9	17291.1	236713
Neg_34	34	WT ZT 8 Set 5 Rep 1	WT ZT 8 Set 5	WT	8	5	1	2828.79	16575.5	10011.6	11752.7	6106.77	4700.86	2919.91	587.467	1860.22	104494	52644.8	269063	186443	301968	106576	142673	100013	54215.8	60601.9	15177.5	26643.7	948713	1261.29	141108	8839.85	624.995	45491.1	297036	277.52	85.547	2809.1	1949.32	3478.06	2118.18	3407.53	24768.5	42203	161131	134212	102284	33706.5	421216
Neg_35	35	WT ZT 8 Set 5 Rep 2	WT ZT 8 Set 5	WT	8	5	2	3149.86	10835.2	11485.6	9965.68	4408.58	2744.57	3201.65	210.133	1258.85	105800	53138.3	272683	191724	309754	116447	141528	106788	57607	58463.9	15986	26992.7	978690	843.951	141576	8505.27	772.133	44022.8	308526	NA	529.571	2752.44	2081.68	3152.88	1678.38	3769.23	24150.8	42858.2	162984	135075	103459	32154.1	424416
Neg_36	36	WT ZT 0 Set 1 Rep 1	WT ZT 0 Set 1	WT	0	1	1	4021.61	23141.4	13695.4	18445.4	6586.47	5267.27	4158.57	395.559	1559.6	173671	62130.4	400017	269250	433541	164713	180565	135059	76694.8	72764.8	15808.6	27190.4	1230839	1311.2	148831	8081.77	211.981	44968.1	285293	68.386	115.231	2384.55	994.651	1873.99	1609.52	1994.53	16229.1	39704.8	223607	192240	127534	38411.5	606156
Neg_37	37	WT ZT 0 Set 1 Rep 2	WT ZT 0 Set 1	WT	0	1	2	4338.61	24595.6	12957.7	17900.6	5368.7	5386.92	4078.41	926.108	1964	162481	72415.9	405972	259339	455060	159858	188597	134479	77765.8	84481.9	16953	27338.1	1.27304e+06	501.296	145754	6254.22	152.689	42847.3	289610	35.36	290.67	2830.86	1230.77	2366.48	1269.55	3110.61	15049.6	35148.4	213619	186262	121129	38639.1	604454
Neg_38	38	Fmn ZT 16 Set 1 Rep 1	Fmn ZT 16 Set 1	Fmn	16	1	1	1000.64	3279.03	3520.51	3941.48	1908.96	2366.13	2116.95	NA	342.63	40868.1	9595.86	54665.6	42607.4	62844.2	30012	37918.6	30601	13413.5	15903.9	3576.05	5517.92	194952	133.279	20659.5	1085.69	325.148	32170.8	238999	37.886	NA	319.964	330.606	102.051	NA	151.536	1445.7	4665.49	29073.1	24919.2	23929.4	5684.88	67578.1
Neg_39	39	Fmn ZT 16 Set 1 Rep 2	Fmn ZT 16 Set 1	Fmn	16	1	2	758.313	3679.56	3516.44	6103.5	1685.27	1335.39	1612.52	43.487	613.404	38179.4	8606.66	50481.7	36332	58669.4	22877.1	31762.7	24022.1	13780.7	17816.1	3263.81	5306.6	179934	242.443	22693.9	1362	508.426	32152.8	231659	NA	246.414	200.555	99.366	162.353	25.69	173.643	1792.98	5143.14	29370.6	25372.3	23654	5807.94	72727.6
Neg_40	40	Fmn ZT 0 Set 1 Rep 1	Fmn ZT 0 Set 1	Fmn	0	1	1	5814.32	27720.8	19633.6	22224.6	8825.28	6374.31	6283.85	1256.93	3605.33	161018	69535.1	363738	274086	457633	178220	250905	167781	101955	111631	29674.9	49386.5	1.11713e+06	540.943	102772	5192	627.3	72907.4	408090	50.847	152.033	2532.62	741.065	2275.23	877.833	1930.42	14747.5	34323.8	220532	169477	165663	52695	589048
Neg_41	41	Fmn ZT 0 Set 1 Rep 2	Fmn ZT 0 Set 1	Fmn	0	1	2	5009.77	33861.3	17716.2	24418.8	9063.38	9370.99	7144.16	886.68	3726.94	173588	67611.1	393431	283946	471249	205641	276030	176057	106222	121080	24697.3	46375.3	1.14276e+06	915.936	94241.4	5006.25	1298.1	74388.9	411278	228.43	47.931	1891	886.738	1578.38	1161.27	1794.43	15876.4	32462	223656	178977	152553	52837.7	578237
Neg_42	42	Fmn ZT 8 Set 2 Rep 1	Fmn ZT 8 Set 2	Fmn	8	2	1	1086.92	9030.14	4264.08	4875.59	1202.38	1652.21	779	46.354	186.206	37688	10326.2	71353.2	45863	75170.6	34198.2	41342.4	24318.6	15765.1	12561.8	2606.15	4878.97	255372	830.092	30572.9	1743.49	443.308	14876.8	188203	NA	NA	750.65	74.757	123.141	20.604	282.685	1949.17	4720.44	27807.9	25282.8	20885.3	5240.58	91264.4
Neg_43	43	QC - 5	QC - 5	QC	QC	QC	QC	3129.19	7761.69	10156.4	10787.1	4548.4	3660	3500.2	217.488	1203.09	77646.6	27819.6	158967	118197	191914	77517.5	94862.4	71919.9	38885.7	38155	8001.75	15787.4	556927	785.26	72710.5	3255.11	971.168	19417.7	249596	NA	112.368	1915.85	228.364	524.099	563.63	1017.36	6272.57	14669.5	93307.9	83052.5	67709.7	23124.7	250736
Neg_44	44	WT ZT 20 Set 2 Rep 1	WT ZT 20 Set 2	WT	20	2	1	3387.71	12153.6	11762.6	13329.9	4777.36	5364.32	4587.9	760.004	1160.09	109970	26879.5	137957	98915.3	163620	66010.5	82791	62522.5	33705	39778.9	6699.42	16500.7	452264	688.167	78050.6	4091.06	1089	13841	191310	31.551	292.077	1579.95	648.362	1163.97	481.633	1419.59	8461.46	19692.1	104354	92709.4	76199.2	22085.1	299575
Neg_45	45	Fmn ZT 16 Set 3 Rep 1	Fmn ZT 16 Set 3	Fmn	16	3	1	192.801	2010.85	582.614	1868.17	348.394	115.343	34.184	NA	NA	14337.9	3986.15	36006.7	20319.3	36928.7	12383.7	14562.9	9635.23	4886.89	4289.45	322.721	555.161	105815	30.54	11983	254.961	288.523	37212.6	192966	NA	NA	240.57	73.048	73.13	22.739	NA	310.374	1049.22	9500.66	6881.57	4717.23	841.085	29225.4
Neg_46	46	Fmn ZT 16 Set 3 Rep 2	Fmn ZT 16 Set 3	Fmn	16	3	2	NA	1573.19	302.537	1681.89	NA	211.224	NA	NA	NA	13726	3805.82	32591.9	18727.5	33323.9	10680.6	14327	7533.58	4989.25	3485.89	472.691	680.579	114901	140.999	14404.8	179.604	344.169	37956	199269	NA	NA	468.688	72.044	165.883	NA	112.205	426.745	1267.82	8185.16	8960.63	3307.35	910.29	30009.8
Neg_47	47	WT ZT 8 Set 4 Rep 1	WT ZT 8 Set 4	WT	8	4	1	1343.35	6046.7	4644.97	10230	3314.31	2102.62	868.119	124.732	326.353	63527	28852.6	150988	108578	163978	56075.6	75385.6	53330.8	27401.9	27953.3	5887.85	9392.79	600016	607.112	79527.3	5296.75	1228.37	44415.5	244428	43.834	110.086	1755.07	409.125	538.432	360.866	787.449	7857.56	13396.9	72705.1	57099.2	44035.1	10476.3	210554
Neg_48	48	WT ZT 8 Set 4 Rep 2	WT ZT 8 Set 4	WT	8	4	2	2341.34	8156.05	4562.73	5848.72	2548.35	1724.16	1453.51	NA	830.459	61689.7	28566.1	143996	109432	170584	68313.4	82408.5	56817.1	30940.8	31522.6	5921.83	9651.64	597745	322.368	83950.1	4697.04	946.114	45018.1	242526	NA	313.221	1340.07	342.81	1077.68	542.322	649.007	7732.73	12568.2	72891.2	57207.3	48371.8	11639.5	217637
Neg_49	49	WT ZT 4 Set 5 Rep 1	WT ZT 4 Set 5	WT	4	5	1	175.387	2576.55	1641.36	1969.84	275.716	452.567	503.791	NA	NA	20251.4	3502.19	29017.8	17000.9	34374.6	13502.7	16253.7	13782.3	4230.78	7226.51	779.999	1702.41	118088	324.313	20002.9	368.256	132.427	20472.4	154855	NA	NA	401.895	315.593	109.933	60.479	289.253	1268.61	3775.14	13078	9957.68	9109.27	3377.3	41671.3
Neg_50	50	WT ZT 4 Set 5 Rep 2	WT ZT 4 Set 5	WT	4	5	2	173.299	2690.6	1481.59	2335.64	555.215	385.885	257.373	NA	376.133	22079.6	4455.08	27497.1	18830.2	30235.4	10652.9	15524.9	11156.9	5449.25	7055.64	563.65	2550.67	108098	354.543	22345.7	435.653	282.212	21850.7	156237	NA	97.459	241.171	347.497	89.351	131.484	109.377	2351.8	1940.77	13367.4	11971.3	9287.78	3282.93	40266.9
Neg_51	51	WT ZT 16 Set 2 Rep 1	WT ZT 16 Set 2	WT	16	2	1	521.862	2159.81	1371.5	1327.7	398.033	154.178	NA	NA	NA	17713	4830.79	36077.3	19788.8	35748.8	9092.68	15955.4	9488.76	5539.13	4735.69	778.287	1201.42	147504	315.395	29789.5	807.556	268.243	22668	117094	NA	NA	329.71	299.662	156.517	82.21	169.433	1251.63	2431.94	12289.1	10074.8	6399.59	2003.89	40827.1
Neg_52	52	WT ZT 16 Set 2 Rep 2	WT ZT 16 Set 2	WT	16	2	2	433.385	1937.91	1226.29	1550.98	NA	329.028	258.967	NA	NA	17970.2	4548.42	32863.9	18411	27592.3	12841.6	15663.1	10167	4162.38	5004.75	619.362	1285.02	112055	289.876	29667.8	646.956	863.235	21658.6	120563	NA	NA	432.752	124.707	59.439	146.637	91.116	2157.39	3755.77	11289.8	10344.9	6783.04	1624.05	41667.7
Neg_53	53	QC - 6	QC - 6	QC	QC	QC	QC	1718.27	8548.14	7681.74	10209	5156.32	2601.07	2331.56	657.935	1851.45	60060.3	34349.5	202900	128812	210398	95609.6	110707	83133.1	46501.9	50031.2	12066.4	20486.8	666842	641.071	83120.8	4113.2	918.306	20542.3	248663	78.226	430.81	1353.81	475.081	922.898	104.957	909.377	7004.65	15801.1	107421	90813.4	74822.9	18296.5	285080
Neg_54	54	Fmn ZT 4 Set 5 Rep 1	Fmn ZT 4 Set 5	Fmn	4	5	1	3553.24	20920.2	12580.1	13809.8	5356.81	5316.65	4841.7	345.913	2167.21	131686	58544.1	292262	187865	319333	130423	156470	118605	54927.3	62965.1	13882.3	25271.9	1.03468e+06	86.867	72088.7	2347.03	647.222	64363.9	290963	30.281	59.007	1566.82	217.219	899.827	433.914	534.105	5433.5	15215.9	135852	117219	82117.6	24290.4	415825
Neg_55	55	Fmn ZT 4 Set 5 Rep 2	Fmn ZT 4 Set 5	Fmn	4	5	2	4540.34	17855.4	10946.6	15422.9	5333.84	4662.27	3393.06	582.476	1318.45	109719	60751.2	331076	196899	334785	138603	158137	117192	65858.7	65341.9	15485.3	23537.9	1.01844e+06	537.29	73462.5	2860.38	512.046	66123.1	295916	115.924	270.203	2168.7	258.128	837.377	370.054	919.941	5765.29	14191.8	141738	122748	83199.9	23627.7	431558
Neg_56	56	WT ZT 16 Set 1 Rep 1	WT ZT 16 Set 1	WT	16	1	1	3321.67	12995.1	9148.33	14674.5	3446.55	4067.41	2698.87	430.826	2240.69	83790.1	36167.8	189443	137477	237094	102645	115029	90978.4	48550.1	55063.8	12910.7	20699.9	660400	321.805	78473	4041	931.625	17574.2	239871	39.035	409.897	1323.12	360.66	601.686	573.738	1033.81	7367.83	14782.8	109418	99883.1	74431.4	22589.6	295004
Neg_57	57	WT ZT 16 Set 1 Rep 2	WT ZT 16 Set 1	WT	16	1	2	2673.85	11934.4	11310.2	12802.5	3436.81	4145.72	2803.04	301.632	2039.59	86506.9	32127	217470	135594	233852	102858	122793	89746.7	48306.3	54605.1	14227.5	21561	621949	727.299	76934.8	4089.24	875.829	19376.4	240776	103.197	255.564	1882.23	690.349	786.063	300.119	1091.71	7117.72	14519.7	112687	90960.1	75385	21368.1	290289
Neg_58	58	Fmn ZT 16 Set 5 Rep 1	Fmn ZT 16 Set 5	Fmn	16	5	1	2304.19	12054.2	6051.59	9596.76	2608.22	2537.8	2238.53	327.432	971.27	61283.3	25900.5	152348	100920	161809	71354	80063	57611.2	26852.2	33127.7	7665.59	14125.6	461958	469.635	39408.6	1758.66	487.169	34941.9	220778	NA	35.606	1307.05	177.698	330.74	166.847	224.767	3438.84	7886.9	62147.4	49403.3	41932.7	10167.9	170229
Neg_59	59	Fmn ZT 16 Set 5 Rep 2	Fmn ZT 16 Set 5	Fmn	16	5	2	2411.17	8986.76	6162.35	11133.2	3179.3	1986.83	2041.56	180.224	821.42	59668.7	23869.1	145192	97510.3	173024	66929.7	83392.1	64352.2	30530.4	39716.6	6806	13673.8	477755	90.721	39116.7	2514.2	940.122	35499.4	223782	67.647	260.124	1455.38	267.564	319.803	203.601	515.131	3802.23	5805.05	60638.5	52204.1	39293.6	11704	176955
Neg_60	60	WT ZT 8 Set 1 Rep 1	WT ZT 8 Set 1	WT	8	1	1	3345.86	11353.7	12782	14803.3	5933.04	4340.39	2831.47	748.945	2206.16	85412	52501.9	318884	189694	382914	176797	192382	150453	81066	75374.9	22757.2	37005.7	851754	469.565	110433	6691.01	898.678	63895	396582	194.23	503.116	2540.7	1192.35	1568.13	1172.96	1590.96	13023.4	24705.5	149965	144910	93658.6	29886.7	374538
Neg_61	61	WT ZT 8 Set 1 Rep 2	WT ZT 8 Set 1	WT	8	1	2	3397.91	12096.3	12346.3	10146.2	5357.55	3932.92	3706.09	718.553	2375.29	93750.6	60977	307851	166878	371685	172462	174947	157321	79538.4	96967.5	20879.1	39191.2	937742	458.26	107268	6283.68	486.723	61774	384896	49.035	391.055	2225.91	633.221	2373.97	703.902	1676.84	14632.2	26665.7	132765	127067	91868.2	29758.6	339353
Neg_62	62	WT ZT 0 Set 2 Rep 1	WT ZT 0 Set 2	WT	0	2	1	107.835	339.063	225.102	867.644	NA	NA	139.347	182.438	NA	5290.48	2059.67	26905.1	19415.1	29981.2	10875	13196.9	11069.8	5332.64	4644.04	441.7	1323.34	91481.2	NA	16888.1	459.424	71.771	33066.1	162088	NA	NA	170.192	176.526	NA	NA	NA	351.359	1314.22	5813.21	4081.9	3880.96	1357.41	21409.8
Neg_63	63	WT ZT 0 Set 2 Rep 2	WT ZT 0 Set 2	WT	0	2	2	NA	499.543	NA	1278.59	155.834	NA	NA	NA	NA	5401.46	2554.47	19728.9	14100.3	24317.2	8506.49	13719.9	7742.14	7039.76	4088.76	1253.86	1356.53	84246.9	59.829	18246.9	505.443	110.829	35841.8	181396	NA	81.88	264.042	73.016	NA	NA	186.562	655.346	1525.02	6691.74	4722.98	5551.48	700.849	22299.2
Neg_64	64	QC - 7	QC - 7	QC	QC	QC	QC	2478.62	11604.9	9185	9750.59	3925.78	2527.3	2476.59	510.576	1494.05	65168.4	37067	184284	109770	213220	75894.9	104683	84992.6	43572.9	43686.3	10836.5	20714.1	660958	714.132	77760.7	4524.21	863.637	22326.1	237687	57.563	325.354	1409.03	324.724	597.938	507.31	945.621	7336.18	14189.7	99061.7	85846.7	69955.3	23591.7	276120
Neg_65	65	Fmn ZT 20 Set 5 Rep 1	Fmn ZT 20 Set 5	Fmn	20	5	1	507.788	3240.13	2226.62	3249.8	472.384	1385.52	484.979	NA	86.861	20951.8	8117.04	51079.1	35513.3	59768	21748.4	28442.6	17574.9	9837.75	8416.81	1898.97	2029.05	196526	222.762	22228.1	715.489	282.188	35002.5	214311	NA	118.274	686.85	120.366	427.411	103.602	154.307	1886.45	4947.65	19316.2	14884.5	12088.9	3804.6	61916.9
Neg_66	66	Fmn ZT 20 Set 5 Rep 2	Fmn ZT 20 Set 5	Fmn	20	5	2	240.15	3070.22	2121.76	NA	586.616	1930.53	362.951	NA	192.573	21915.2	7372.08	55696.8	30615	57996.2	19727.4	26357.2	19299.2	7812.82	7942.76	1581.36	2314.84	205935	88.697	24287.7	763.098	252.631	37552.7	212922	NA	61.798	462.013	114.35	128.493	NA	267.605	2129.99	3544.83	21261.9	17174	13076	2224.47	61874.5
Neg_67	67	WT ZT 16 Set 4 Rep 1	WT ZT 16 Set 4	WT	16	4	1	4805.89	17066.5	18233.4	15325	9090.26	6235.3	4161.56	719.678	1628.21	141371	89234.5	443004	307625	490569	160809	219464	137309	78931.4	65748.1	19026.1	26698.5	2.18787e+06	608.491	110106	7155.96	490.37	151561	634975	101.975	698.926	3004.55	1417.94	3469.4	516.567	3135.05	15350.8	52075.5	236077	196799	123272	37062.7	753823
Neg_68	68	WT ZT 16 Set 4 Rep 2	WT ZT 16 Set 4	WT	16	4	2	5015.65	16334.8	12196.1	11207.1	5009.22	6763.42	2989.88	713.168	2795.19	124851	82829.1	486696	286445	484278	169298	227502	139498	81697.6	79454	20681.9	29976.4	2.25424e+06	370.535	119731	6234.88	877.4	146963	642978	134.557	508.421	2483.04	893.122	2265.32	984.021	2708.32	15238.2	47581.4	231004	188754	128770	38383.8	718284
Neg_69	69	Fmn ZT 4 Set 1 Rep 1	Fmn ZT 4 Set 1	Fmn	4	1	1	2435.03	10179.6	9856.39	12000.5	6011.19	4878.64	2479.97	515.762	1410.28	82068.5	38996.6	228536	149702	252654	106429	123044	97794.1	47470.1	66296	13294.5	22886.7	697959	310.476	94268.9	3695.1	639.949	13444.7	157496	62.787	157.187	1456.81	309.395	1542.86	888.712	1301.85	7929.18	14421.5	113727	99914.3	83992	25704.3	324305
Neg_70	70	Fmn ZT 4 Set 1 Rep 2	Fmn ZT 4 Set 1	Fmn	4	1	2	2746.26	11356.3	7640.45	11194.9	3986.03	2989.42	2011.42	657.366	1550.56	74404.6	37563.2	222401	131793	247001	106962	122358	90167.9	50836	55655.1	12294.5	24445.1	711951	603.552	100323	5136.28	908.462	13886.5	163757	246.952	177.408	2523.47	678.426	893.109	561.758	1115.69	7078.39	15941.9	115608	95338.5	85094.8	26939.9	318406
Neg_71	71	WT ZT 4 Set 4 Rep 1	WT ZT 4 Set 4	WT	4	4	1	344.317	4031.05	2279.24	3997.48	819.635	990.959	343.052	NA	105.847	18224	9189.09	49625	34423.4	64259.2	21902.8	29719.6	22080.1	8385.6	12546	2337.08	3735.98	191612	162.559	28490.6	954.166	192.24	36866.6	209399	96.557	152.781	499.513	245.889	450.089	NA	582.732	3419.18	5527.03	19868.5	15677.9	13409.2	3002.75	54938.5
Neg_72	72	WT ZT 4 Set 4 Rep 2	WT ZT 4 Set 4	WT	4	4	2	449.913	2672.3	2432.16	2869.59	1007.64	1213.16	342.862	NA	277.867	18627.3	7166.43	49722.7	30878.6	50509.4	21194.2	25577.1	20090.2	9057.25	12258.5	1428.72	3525.01	177409	153.194	30563.5	1250.13	207.373	34771.6	211092	NA	NA	354.116	337.228	341.557	208.218	174.548	3384.03	4537.38	20024.9	17525	11756.9	3241.9	57069.9
Neg_73	73	Fmn ZT 20 Set 1 Rep 1	Fmn ZT 20 Set 1	Fmn	20	1	1	357.821	3302.55	1121.06	3358.61	884.218	1092.96	300.073	104.509	NA	18115.5	4162.18	34466	24865.4	33119.2	16413.5	20314.7	16388	8797.4	8959.36	2205.52	2902.47	127880	344.986	18794.2	592.486	355.624	31231.3	299595	NA	53.294	181.813	94.387	NA	25.309	NA	1295.84	2304.21	16687.6	13793.5	10841	3362.91	48628.6
Neg_74	74	Fmn ZT 20 Set 1 Rep 2	Fmn ZT 20 Set 1	Fmn	20	1	2	219.076	3960.23	2053.04	2811.21	538.011	590.496	430.849	219.917	403.388	15641.1	4757.45	36309.6	24505.1	40858.7	15607.1	21201.6	16261.7	5928.28	8959.53	1860.62	3520.6	126948	118.992	17596.4	697.785	458.473	33929.5	299827	43.407	104.696	471.482	196.715	275.52	NA	205.245	1296.63	2480.94	15870.3	11801	11789.3	3103.08	47353.2
Neg_75	75	QC - 8	QC - 8	QC	QC	QC	QC	1957.11	9522.6	7258.41	10315.8	3753.19	3583.94	2188.92	277.577	1104.18	57618	32790.3	192529	127536	219959	91187.2	103367	81733.6	42071.4	49530.1	11196.5	20270.4	644502	232.459	74910.1	4358.91	509.744	20304.2	215533	152.119	283.658	2063.42	267.816	562.668	255.606	1233.37	7524.75	14866.3	97376.2	85135.4	73562.4	21440.3	285418
Neg_76	76	Fmn ZT 0 Set 3 Rep 1	Fmn ZT 0 Set 3	Fmn	0	3	1	275.965	2734.11	1241.56	2327	471.633	507.931	162.455	NA	NA	16818.3	6092.71	45733.4	26992.3	55694.5	22142.5	24676	20889.1	10042.1	10932.7	1470.02	3816.99	137741	120.203	19636	513.225	345.254	26612	196315	56.4	NA	387.072	NA	259.493	73.019	62.53	1487.89	5490.91	13589.4	13505.4	9865.4	1942.29	44693.4
Neg_77	77	Fmn ZT 0 Set 3 Rep 2	Fmn ZT 0 Set 3	Fmn	0	3	2	113.55	2930.9	1591.23	NA	690.338	396.794	NA	NA	173.917	15629.3	5838.72	39440.1	28219	45057.4	14884.4	18407.4	17669.6	7953.38	10034.6	1586.3	3947.58	130611	219.469	18519.3	335.792	131.086	25528.4	199095	19.802	NA	210.207	269.805	332.108	106.987	203.213	2057.03	5747.63	15413.1	13821.5	10250.6	2124.43	49037.5
Neg_78	78	WT ZT 20 Set 5 Rep 1	WT ZT 20 Set 5	WT	20	5	1	631.3	5247.56	3458.21	13956.4	2408.21	2343.98	1750.9	787.252	357.378	33449.9	11692.3	85267.1	51470.2	104524	42176.7	41569.9	42262.9	22344.9	24184.6	4793.78	8587.85	292640	979.912	45794.5	2279.99	500.813	38160.4	261009	NA	325.398	971.531	587.003	849.005	451.59	489.046	5207.81	8297.23	45080.7	38463	28580.8	8691.63	125392
Neg_79	79	WT ZT 20 Set 5 Rep 2	WT ZT 20 Set 5	WT	20	5	2	697.972	6760.83	2885.84	12988.1	2817.5	1328.76	1214.48	917.143	590.989	32530.9	13856.3	84517.5	62048.3	98046.2	45612.7	43451.7	40161.6	19304.7	23591.1	5000.29	10139.6	267026	165.707	46775.4	2465.62	507.4	40267.7	262783	57.418	119.639	889.25	396.713	773.64	582.801	480.066	5490.26	8611.56	50788.5	41168.1	31522.5	8023.06	126802
Neg_80	80	Fmn ZT 4 Set 2 Rep 1	Fmn ZT 4 Set 2	Fmn	4	2	1	1569.04	7226.05	6542.76	12967.3	2709.72	2720.18	2077.27	479.395	418.911	37104.8	18869.5	125800	71996.2	132126	51022	61532.9	50599.1	22079.7	26632.7	4200.66	9830.59	327365	179.615	40660	NA	590.36	28963.6	151075	NA	NA	424.574	156.751	126.924	372.08	491.935	4360.25	7795.48	56498.8	50237.5	31643.6	10932.9	174709
Neg_81	81	Fmn ZT 4 Set 2 Rep 2	Fmn ZT 4 Set 2	Fmn	4	2	2	782.098	6310.17	4673.76	11494.3	3299.52	3200.67	2608.4	348.152	888.758	42901.6	18021.8	113744	71767.6	138313	45690.2	65710	53067.6	24690.5	26471.6	4436.51	9481.42	317723	308.623	40322.9	2164.52	1230.98	28783.2	149385	NA	NA	969.963	139.433	430.687	198.866	220.117	2603.06	6389.48	59949.9	51901.8	30600.6	8965.04	167782
Neg_82	82	Fmn ZT 12 Set 3 Rep 1	Fmn ZT 12 Set 3	Fmn	12	3	1	1243.89	10698.2	5460.05	16421.3	2503.55	1784.42	1496.02	138.757	649.866	48066.3	17923.8	120305	63371.6	131142	53032.1	70869.1	52710.6	26791	32660.6	6027.87	12800.6	413338	257.267	57156.4	2548.4	596.626	18727.2	169473	121.8	253.987	1032.71	502.322	991.021	176.221	1057.17	5666.45	12236.5	63528	59573.4	41795.1	14006.5	188267
Neg_83	83	Fmn ZT 12 Set 3 Rep 2	Fmn ZT 12 Set 3	Fmn	12	3	2	1484.67	8329.36	5435.55	12101.4	2638.82	2535.47	1209.66	183.855	354.689	46993.5	19811.7	121875	69432.9	136687	51403.2	62891.1	53699.3	25636.9	29897.4	5235.01	10989.8	405595	538.43	57408.8	2113.45	717.179	21278.5	167212	83.391	155.222	776.032	475.818	509.286	379.459	540.483	4923.59	11766.6	62143.5	56248.5	44486.2	15028.4	184086
Neg_84	84	Fmn ZT 8 Set 4 Rep 1	Fmn ZT 8 Set 4	Fmn	8	4	1	3812.49	16299.4	11449.1	27215.3	7852.66	4167.99	4266.17	1541.88	2573.8	80122.2	66393.8	363674	224718	453916	201253	226056	178311	91333.1	97855.8	25110	45332.2	1.06751e+06	1031.11	70956.4	3259.32	1045.02	63150.4	364474	484.003	227.75	2516.58	541.936	1692.64	794.821	1640.67	12978.2	21397.2	150636	140847	109404	36891.6	370085
Neg_85	85	Fmn ZT 8 Set 4 Rep 2	Fmn ZT 8 Set 4	Fmn	8	4	2	2285.06	19695.6	11124.5	34005.1	6041.23	4637.66	3109.12	1742.62	1761.07	99571.4	68614.7	359821	237398	427593	186987	231001	188952	97023.6	108573	24414.4	42432.4	1.02219e+06	377.085	73010.8	4538.66	677.388	64959.6	372769	NA	505.492	2435.08	1163.4	1835.74	689.301	1881.35	12302.1	21584.3	154854	132148	102957	36790.1	373323
Neg_86	86	QC - 9	QC - 9	QC	QC	QC	QC	1796.54	13058.3	7413.9	23558.6	2710.32	2384.27	2957.76	1509.93	809.818	49097.7	38581.5	208902	142187	264493	95019	126791	91314.8	50377	62878.1	11566.9	25472.9	761983	711.597	86442.1	4040.49	934.506	22383.6	212867	80.408	79.827	1808.36	951.235	777.744	709.528	1285.45	5989.8	14089.5	107084	89375.1	76238.3	23933.9	298895
Neg_87	87	WT ZT 4 Set 2 Rep 1	WT ZT 4 Set 2	WT	4	2	1	2043.03	10327.8	8303.97	29833.3	3430.07	3972.86	3457.65	1186.11	1724.73	62203.3	26514	170071	99261.2	181529	73028.9	97590.4	76467.3	36540.7	45105.6	9694.41	16401.4	624564	784.605	102505	5316.2	753.143	10489.5	109281	128.306	136.578	2388.01	723.758	805.736	828.544	805.406	9993.9	15460	118153	101084	84603.9	25554.7	323339
Neg_88	88	WT ZT 4 Set 2 Rep 2	WT ZT 4 Set 2	WT	4	2	2	2408.77	9877.96	8964.51	29044.4	4758.1	5736.06	3593.48	1223.56	1100.29	59372.4	28371.1	180619	114656	190677	82931.5	92631.6	70880.4	41436.1	42760.2	8509.99	19306.8	633428	1137.49	104739	6441.47	1404.58	10539.5	104987	21.097	519.92	3062.31	661.326	1160.18	601.931	1068.1	7141.33	15529.6	110341	93755.8	82357.1	24716.8	312071
Neg_89	89	Fmn ZT 0 Set 2 Rep 1	Fmn ZT 0 Set 2	Fmn	0	2	1	1743.19	6798.89	5608.39	14102.4	3086.92	2723.9	2629.29	838.778	777.787	34054.2	26668.6	143962	120486	173253	99423.3	112048	103072	54210.5	70146.1	12980	30568	430853	257.243	43427.8	1994.63	466.768	42834.1	220617	NA	298.768	780.683	646.086	284.585	158.878	576.312	5668.75	12511.9	90047	82747.7	66660	28748.9	187931
Neg_90	90	Fmn ZT 0 Set 2 Rep 2	Fmn ZT 0 Set 2	Fmn	0	2	2	835.96	7584.8	4396.26	12931.4	3204.77	3641.25	2869.29	714.362	1337.5	36220.1	25869.7	146876	117413	182236	90413.1	108063	103336	48021.4	61089.7	13298.4	31461	406198	327.82	41940.8	1965.82	939.373	45694.7	237678	NA	149.373	1022.74	400.57	1087.83	351.229	650.069	5305.19	10309	92405.7	78922.7	72461.3	27421.1	198579
Neg_91	91	WT ZT 0 Set 5 Rep 1	WT ZT 0 Set 5	WT	0	5	1	1017.93	7159.46	5165.17	24468.7	2443.51	2859.24	3165.73	1058.67	1362.41	52836.8	42621.9	204493	175853	292820	134298	138567	114431	53168	73452.3	14915.7	32721.5	814793	851.885	72354.4	3213.59	613.299	45241.4	272773	48.813	273.985	1600.32	497.615	1300.34	719.075	1823.31	14611.2	21263.5	107823	81139	71173.7	23752.7	277921
Neg_92	92	WT ZT 0 Set 5 Rep 2	WT ZT 0 Set 5	WT	0	5	2	1644.44	8691.23	5696.99	23604.2	2566.28	4566.07	2910.68	774.079	648.495	47014.4	49572.4	248164	176596	294649	119453	141749	121691	61673.7	70855.5	18121.9	30448.4	794844	949.454	69364.5	3162.82	786.376	42569.1	270263	49.929	107.158	1173.67	1021.76	2115.25	1040.55	1685.49	10896.4	24062.7	98429.6	84333.4	80049	24617	273649
Neg_93	93	WT ZT 16 Set 3 Rep 1	WT ZT 16 Set 3	WT	16	3	1	NA	2054.52	833.572	12095.6	358.317	1604.53	390.039	1121.73	197.317	NA	11600.5	77110.5	50239.5	81701.5	33118.3	39834.3	26145.2	14693.4	17058	2599.34	4535.02	253659	512.512	20699.4	1297.96	375.098	26979.8	182435	55.273	NA	430.906	599.594	470.252	252.61	714.944	3788.17	7321.4	25309.7	23215.6	15704.2	3860.53	66389.3
Neg_94	94	Fmn ZT 8 Set 5 Rep 1	Fmn ZT 8 Set 5	Fmn	8	5	1	7267.32	23959.9	12803.1	50990.7	8155.52	11796.7	4974.37	3067.72	2156.16	138385	112155	617307	382711	618713	272934	275123	195685	100426	115037	24117.1	41393.4	2319214	1672.67	124714	6005.13	839.472	54329.1	464480	128.586	249.788	3571.94	682.735	1733.36	892.802	2151.25	10259.2	25437.3	269138	201099	135348	37504	853171
Neg_95	95	QC - 10	QC - 10	QC	QC	QC	QC	2177.91	9293.8	5062.36	33012.2	1238.4	6701.93	2659.73	2535.46	1143.7	49911.9	53656.6	277373	198498	363481	139612	185667	128362	65171.7	72564	18033.6	36123.8	1.08941e+06	1104.32	98907	5062.56	1184.49	27396.6	221093	NA	503.392	2012.48	552.573	1295.98	730.188	1414.97	9172.04	18158	144472	124838	101099	31339.5	390436
Neg_96	96	WT ZT 12 Set 5 Rep 1	WT ZT 12 Set 5	WT	12	5	1	471.918	902.44	1659.12	19433.2	675.547	2941.09	1150.94	1181.7	268.011	19382.2	16454.7	104156	69663.2	119983	44030.9	58109.3	40393.8	20123.4	23473.6	3635.19	6439.86	413144	1231.29	29525.8	1613.57	647.651	11408.1	103703	NA	NA	660.715	207.843	579.762	100.854	303.082	3660.32	6175.49	45278.7	41067.9	25062.1	7331.14	125738
Neg_97	97	Fmn ZT 8 Set 1 Rep 1	Fmn ZT 8 Set 1	Fmn	8	1	1	4585.53	20426.5	7937.38	37540	4755.28	8785.83	5902.01	2316.89	2240.84	88048.8	107869	586720	429509	725005	262958	336880	231302	128747	149765	41863.2	59930.5	2.78463e+06	1526.46	98526.2	5576.68	717.587	97467.3	677099	217.527	1187.11	2709.94	764.75	1941.36	992.667	2169.98	14220.3	24506.2	323498	265680	229442	53687.8	1.11982e+06
Neg_98	98	WT ZT 20 Set 3 Rep 1	WT ZT 20 Set 3	WT	20	3	1	NA	2350.67	743.951	15487.8	756.732	2460.03	1179.02	1332.86	153.087	12732.1	16075.9	91260.6	80342.9	126094	55074.1	60924.4	45066.6	27271.4	32045.2	5114.74	11295.6	369816	963.284	21097.8	1532.59	743.131	37176.9	230671	80.333	463.242	1143.36	133.55	584.681	674.254	471.918	4029.54	7380.5	44974.2	39337.7	29636	8991.17	115546
Neg_99	99	QC - 11	QC - 11	QC	QC	QC	QC	1330.22	7804.81	4606.25	33612.7	2934.27	5471.45	3202.83	1724.4	733.805	31811.8	50326.2	257479	196061	337358	133432	163400	137656	62374.8	71986.1	18243.6	34902.3	1.0005e+06	1981.72	61608.4	3627.7	949.942	27681.4	187898	144.11	515.574	2863.52	644.665	1488.36	866.325	875.563	9823.84	16499.9	147380	120249	98685.6	29943.4	392439
Neg_100	100	WT ZT 12 Set 4 Rep 1	WT ZT 12 Set 4	WT	12	4	1	1458.83	6572.26	3362.11	52958.7	3796.47	9160.39	4156.26	3248.49	680.491	30445.4	78734.2	440968	310690	501429	192890	237311	176366	101517	92159.9	24953.6	37936.1	1.47249e+06	1221.43	102766	6834.41	634.292	139079	695545	339.274	589.05	4793.29	961.424	2501.21	1041.08	1894.73	14686.1	30172	172684	144272	110830	32348	499021
Neg_101	101	Fmn ZT 12 Set 5 Rep 1	Fmn ZT 12 Set 5	Fmn	12	5	1	5143.83	25190.3	15922.7	60433.7	7098.35	10313.7	6339.93	3162.87	3025.23	147072	106940	654409	472692	776135	335780	383863	296259	145044	181261	42112.5	61572.1	2.57512e+06	2584.5	138294	7611.46	1090.97	129562	509707	78.278	796.476	4084.96	1004.19	1793.28	233.042	1152.93	12192.5	24114.6	333881	283362	231496	65118.4	1.01042e+06
Neg_102	102	Fmn ZT 0 Set 4 Rep 1	Fmn ZT 0 Set 4	Fmn	0	4	1	2890.48	12285.2	10551.7	31333.7	5591.19	6984.93	6880.09	3770.23	2858.59	56241.5	84584.7	401697	367583	585052	270458	342102	320027	159941	192550	50312.9	87246.7	1.56523e+06	2699.07	60938.7	4171.27	1525.62	152492	614332	145.014	1216.49	2760.47	688.356	1519.82	766.282	1706.79	14772.7	14258.2	233115	226639	192893	74157	556382
Neg_103	103	WT ZT 20 Set 1 Rep 1	WT ZT 20 Set 1	WT	20	1	1	NA	5458.85	NA	26919.1	1466.92	5920.63	2351.83	777.457	1116.92	NA	29051.3	187473	134250	188103	103061	116591	80653.9	52775.8	61512.2	12246.1	22903.5	595219	1475.19	44389.2	1673.56	716.945	14210	101762	NA	637.309	1435.01	393.345	1101.56	608.896	494.22	7178.73	11910.3	89268.8	76696.7	61529.9	19174.2	226677
Neg_104	104	Fmn ZT 12 Set 2 Rep 1	Fmn ZT 12 Set 2	Fmn	12	2	1	NA	NA	1548.47	21683.1	702.404	1624.55	1578.54	1269.1	484.357	NA	33188.4	165513	122728	208518	91732.2	100873	81137.8	41617	52830.2	10020.4	21118.8	533783	486.336	24017.7	697.769	402.493	109656	491706	144.594	152.45	880.967	197.031	555.419	591.292	645.688	6455.36	10372.3	72741.1	61353.8	51702.6	17092.8	189838
Neg_105	105	QC - 12	QC - 12	QC	QC	QC	QC	1300.73	3816.43	5537.68	39920.4	3136.35	5471.55	2347.95	2230.75	810.344	30179.8	61220.5	306834	219245	362587	156808	184452	151262	74496.3	94612.5	21720.1	36675.7	950192	3465.99	62275.2	3409.68	1144.48	30348.9	183495	NA	469.629	3352.82	878.891	1435.29	710.38	1430.86	9590.1	17300.3	163377	137216	107688	31673.2	433175
Neg_106	106	WT ZT 8 Set 3 Rep 1	WT ZT 8 Set 3	WT	8	3	1	NA	NA	1441.82	33130.7	1283.79	4334.3	1092.79	2353.19	632.528	NA	31935.9	168530	112937	180037	73863	92621.7	59611.4	32184.4	37794.3	6741.13	11395.1	535425	2333.73	32746	1296.7	643.819	51731.8	258542	101.414	308.839	2113.77	309.299	293.915	381.146	776.724	4995.39	10547.1	69104.1	44731.1	46643.6	10237.9	174446
Neg_107	107	Fmn ZT 12 Set 1 Rep 1	Fmn ZT 12 Set 1	Fmn	12	1	1	648.332	5544.54	4579.35	47041.4	3680.77	7832.88	4224.9	3615.38	1893.59	26898.5	72496.7	334322	265868	442590	208376	268778	199201	101609	136698	35862.1	60193	1.46452e+06	4248.67	49464.8	3703.51	1545.22	165728	715250	122.444	1078.66	3042.84	356.233	1495.89	584.555	1101.35	10486.2	15707.6	271578	228042	208420	74995.1	632624
Neg_108	108	Fmn ZT 4 Set 3 Rep 1	Fmn ZT 4 Set 3	Fmn	4	3	1	NA	13342	10276.9	51273.4	6508.28	9846.94	4873.59	3457	1164.3	NA	125352	825778	484147	685004	280212	371528	244510	141572	139874	34696	58106.5	2.88055e+06	1961.81	115230	6136.17	693.711	55691.6	329059	122.12	790.282	2656.74	1019.19	1296.75	1257.98	1925.23	11322.8	27910.6	321729	252671	201648	61954.6	986940
Neg_109	109	Fmn ZT 4 Set 4 Rep 1	Fmn ZT 4 Set 4	Fmn	4	4	1	3902.9	9694.3	10128.5	39629.1	6970.39	10910.3	6496.11	4427.82	2356.21	45154.7	86779.3	441302	355182	632192	286483	348440	275823	119841	173980	39411.8	63747.6	1.50346e+06	2827.73	82346.7	5531.48	1472.14	34323.4	168161	55.133	313.451	3965.71	861.314	1762.69	525.837	1744.64	12232.7	22344.4	289825	257075	204217	69616.5	705778
Neg_110	110	Fmn ZT 20 Set 3 Rep 1	Fmn ZT 20 Set 3	Fmn	20	3	1	4322.83	12623.6	10713.3	68336.6	7400.78	12536.7	4041.77	5778.65	1905.85	77133.3	113284	706599	397656	671403	258744	298380	200122	119850	140255	36471.5	51235.4	2.63239e+06	1698.9	94905.4	9254.67	1292.87	108249	641872	179.225	472.22	3974.09	753.578	2534.91	692.143	2263.79	14399.1	28788.3	371912	294732	248025	77611.4	1.09656e+06
Neg_111	111	QC - 13	QC - 13	QC	QC	QC	QC	1961.85	6271.87	4666.26	54675.6	4268.25	4233.7	3406.2	2554.13	1241.94	34375.4	82248	395891	276329	505465	232735	236577	208014	101237	128754	32824	50163	1712598	3215.19	75767.3	3637.4	1919.98	38650.5	206516	192.968	638.926	4126.94	1040.9	1486.7	681.203	1455.1	12400.8	25035.3	230079	192599	152227	50022.3	622296
[truncated: 24 more columns]

## Sheet: Table D
Table D: Enrichment and pool values for wild type and fumin time course
Sample	Group	ZT	Set	AMP M0	AMP M+1	AMP M+2	AMP M+3	AMP M+4	AMP M+5	Alanine M0	Alanine M+1	Alanine M+2	Alanine M+3	Asparagine M0	Asparagine M+1	Asparagine M+2	Asparagine M+3	Asparagine M+4	Aspartate M0	Aspartate M+1	Citrate M0	Citrate M+1	Citrate M+2	Citrate M+3	Citrate M+4	Citrate M+5	Citrate M+6	Cysteine M0	Cysteine M+1	Cysteine M+2	DHAP/G-3-P M0	DHAP/G-3-P M+1	DHAP/G-3-P M+2	DHAP/G-3-P M+3	Erythrose-4-Phosphate M0	Erythrose-4-Phosphate M+1	Erythrose-4-Phosphate M+4	Glutamate M0	Glutamate M+1	Glutamate M+2	Glutamate M+3	Glutamate M+4	Glutamine M0	Glutamine M+1	Glutamine M+2	Glutamine M+3	Glutamine M+4	Glutamine M+5	Glutathione Reduced M0
Mode	Mode	Mode	Mode	Positive	Positive	Positive	Positive	Positive	Positive	Positive	Positive	Positive	Positive	Positive	Positive	Positive	Positive	Positive	Positive	Positive	Negative	Negative	Negative	Negative	Negative	Negative	Negative	Positive	Positive	Positive	Negative	Negative	Negative	Negative	Negative	Negative	Negative	Positive	Positive	Positive	Positive	Positive	Positive	Positive	Positive	Positive	Positive	Positive	Positive
Abbreviation	Abbreviation	Abbreviation	Abbreviation	AMP	AMP	AMP	AMP	AMP	AMP	Ala	Ala	Ala	Ala	Asn	Asn	Asn	Asn	Asn	Asp	Asp	Cit	Cit	Cit	Cit	Cit	Cit	Cit	Cys	Cys	Cys	DHAP/G3P	DHAP/G3P	DHAP/G3P	DHAP/G3P	E-4-P	E-4-P	E-4-P	Glu	Glu	Glu	Glu	Glu	Gln	Gln	Gln	Gln	Gln	Gln	GSH
Isotopologue	Isotopologue	Isotopologue	Isotopologue	0	1	2	3	4	5	0	1	2	3	0	1	2	3	4	0	1	0	1	2	3	4	5	6	0	1	2	0	1	2	3	0	1	4	0	1	2	3	4	0	1	2	3	4	5	0
Fmn ZT 0 Set 1	Fmn	0	1	0.919184	0.065305	0.0134816	0.00138076	0.00029893	0.00034977	0.624057	0.0511999	0.0518713	0.272871	0.94764	0.0332589	0.0117068	0.0047875	0.00260663	0.989772	0.010228	0.3716	0.122312	0.231753	0.13489	0.0823124	0.0428596	0.0142738	0.292842	0.635422	0.0717357	0.00944473	0.00676578	0.945748	0.0380414	0.940422	0.018931	0.0406467	0.63003	0.110354	0.156725	0.0805232	0.0223681	0.652701	0.112437	0.155103	0.0620335	0.0014702	0.0162555	0.869917
Fmn ZT 0 Set 2	Fmn	0	2	0.934525	0.0500135	0.0130061	0.00149482	0.00043077	0.00052974	0.554999	0.0533247	0.060373	0.331303	0.938677	0.0417784	0.0120966	0.00447944	0.00296886	1	0	0.329412	0.112939	0.221229	0.146606	0.111314	0.0563056	0.0221948	0.496315	0.336444	0.167241	0.0158159	0.00602449	0.945171	0.0329886	0.804801	0	0.195199	0.592858	0.116412	0.167242	0.0948252	0.0286631	0.620337	0.112576	0.171856	0.0749303	0.00154673	0.0187539	0.858809
Fmn ZT 0 Set 3	Fmn	0	3	0.944617	0.0402971	0.0135898	0.00100145	0.00024772	0.00024735	0.626113	0.0462994	0.0481303	0.279457	0.962355	0.0301665	0.00419081	0.00192233	0.00136543	0.997077	0.00292308	0.414857	0.122668	0.2283	0.109985	0.0799364	0.0333872	0.0108663	0.63117	0.207315	0.161514	0.0123622	0.00832021	0.968631	0.0106865	0.922878	0.0771223	0	0.673634	0.098697	0.140897	0.0686413	0.0181306	0.681158	0.10719	0.142155	0.0530247	0.00080831	0.0156637	0.8784
Fmn ZT 0 Set 4	Fmn	0	4	0.916117	0.0678974	0.0139854	0.00132237	0.00030112	0.00037639	0.541636	0.055209	0.0610571	0.342098	0.932597	0.0419909	0.0145256	0.00708995	0.00379678	0.993777	0.00622267	0.37713	0.092398	0.218656	0.133429	0.106223	0.0530642	0.0190999	0.143477	0.856523	0	0.0227364	0.0390596	0.887798	0.0504055	0.698612	0.00660996	0.294778	0.614044	0.103436	0.161123	0.0924495	0.0289482	0.646118	0.111835	0.155473	0.0665668	0.00204708	0.01796	0.872061
Fmn ZT 0 Set 5	Fmn	0	5	0.944395	0.041572	0.0123569	0.00110953	0.00023197	0.0003351	0.602757	0.0513369	0.0527106	0.293195	0.944976	0.0405088	0.00728649	0.00477374	0.00245538	0.984295	0.015705	0.428947	0.116615	0.2182	0.115769	0.0747029	0.0353997	0.0103661	0.528125	0.471875	0	0.0124106	0.00026989	0.960939	0.0263806	0.822172	0	0.177828	0.635009	0.115867	0.154144	0.0742527	0.0207268	0.661437	0.117894	0.149388	0.0577084	0.00056906	0.0130038	0.885044
Fmn ZT 12 Set 1	Fmn	12	1	0.914362	0.0708326	0.0124008	0.00174503	0.00032815	0.00033091	0.56002	0.0531778	0.0585488	0.328253	0.943921	0.0339617	0.0135232	0.00512597	0.00346835	0.997957	0.00204266	0.435051	0.0924271	0.199786	0.128558	0.0812136	0.0467335	0.016231	0.432276	0.408368	0.159356	0.0270797	0.0727846	0.846636	0.0534996	0.746591	0	0.253409	0.647611	0.109165	0.147521	0.0752382	0.0204652	0.668957	0.112963	0.147725	0.0540005	0.00107992	0.0152749	0.877522
Fmn ZT 12 Set 2	Fmn	12	2	NaN	NaN	NaN	NaN	NaN	NaN	NaN	NaN	NaN	NaN	NaN	NaN	NaN	NaN	NaN	NaN	NaN	0.389138	0.119051	0.228922	0.125977	0.0813815	0.0415725	0.0139579	NaN	NaN	NaN	0.0162432	0.0188925	0.948025	0.0168398	0.777868	0.0932462	0.128886	NaN	NaN	NaN	NaN	NaN	NaN	NaN	NaN	NaN	NaN	NaN	NaN
Fmn ZT 12 Set 3	Fmn	12	3	0.935432	0.0504522	0.0123858	0.0012194	0.00025798	0.00025258	0.61928	0.0488115	0.0519601	0.279949	0.957313	0.028544	0.00855128	0.00375163	0.00184006	0.991137	0.00886371	0.438035	0.120798	0.202004	0.114529	0.0774417	0.0356697	0.0115233	0.381609	0.586138	0.032253	0.0111935	0.00635465	0.95453	0.0279216	0.777729	0.0541457	0.168125	0.678396	0.100971	0.136428	0.0658043	0.0184003	0.699347	0.10599	0.133572	0.0479878	0.00107088	0.0120318	0.876483
Fmn ZT 12 Set 4	Fmn	12	4	0.945897	0.0401244	0.0124934	0.00104423	0.00017958	0.00026092	0.560356	0.0521398	0.0546503	0.332854	0.951464	0.0344121	0.00668998	0.00372109	0.00371309	1	0	0.400326	0.112661	0.212984	0.130111	0.0891424	0.0398106	0.0149653	0.571876	0.428124	0	0.0153078	0.00548922	0.965378	0.0138249	0.690594	0.0866627	0.222743	0.637153	0.105256	0.156279	0.0766462	0.0246649	0.68106	0.104809	0.1488	0.0524968	0.00115044	0.0116832	0.862752
Fmn ZT 12 Set 5	Fmn	12	5	0.921817	0.0629704	0.0137033	0.00105479	0.00023885	0.000216	0.630035	0.0470207	0.0465366	0.276408	0.924733	0.0421067	0.0207794	0.005937	0.00644385	0.992801	0.00719938	0.455403	0.104805	0.209249	0.1141	0.0708213	0.0358231	0.00979786	0	1	0	0.00753639	0.0174189	0.934422	0.0406227	0.842681	0	0.157319	0.682294	0.103532	0.135841	0.0611156	0.0172176	0.712905	0.102247	0.12781	0.0454821	0.00106951	0.0104874	0.87525
Fmn ZT 16 Set 1	Fmn	16	1	0.946676	0.038808	0.0129855	0.00085603	0.00029281	0.00038127	0.59463	0.0502015	0.0514413	0.303727	0.967085	0.0221217	0.00718363	0.00271635	0.00089365	1	0	0.419014	0.110266	0.212164	0.123234	0.0833131	0.041134	0.0108749	0.754241	0.245759	0	0.0183906	0.00762071	0.932088	0.0419005	0.491551	0.0484669	0.459982	0.643782	0.104555	0.14925	0.0794122	0.0230013	0.666703	0.114886	0.143656	0.058296	0.00163147	0.0148287	0.873555
Fmn ZT 16 Set 2	Fmn	16	2	0.929044	0.0566566	0.0128516	0.00098455	0.00020497	0.00025812	0.573615	0.0523692	0.0577257	0.31629	0.949468	0.0312054	0.0141667	0.00300793	0.00215209	1	0	0.442226	0.111013	0.21295	0.112682	0.0761483	0.0334861	0.011494	0.570251	0.34256	0.0871887	0.00621181	0.0147445	0.943211	0.0358322	0.910073	0.00221152	0.0877152	0.632698	0.115353	0.15807	0.074626	0.0192537	0.695156	0.102856	0.136408	0.0526758	0.00132706	0.011577	0.865533
Fmn ZT 16 Set 3	Fmn	16	3	0.958147	0.0296939	0.0109413	0.00091334	0.00011673	0.00018765	0.686346	0.0466947	0.039647	0.227313	0.963394	0.0327613	0.00143654	0.00240789	0	1	0	0.475053	0.133245	0.222072	0.0986458	0.0523815	0.0163025	0.00229924	0.863731	0.136269	0	0.0236648	0.00555462	0.965617	0.00516308	1	0	0	0.67749	0.113453	0.135048	0.0586129	0.0153953	0.73448	0.0970595	0.124417	0.0365438	0.00053041	0.00696958	0.885985
Fmn ZT 16 Set 4	Fmn	16	4	0.949778	0.036957	0.0119631	0.00095048	0.00017264	0.00017868	0.642277	0.0504988	0.0474253	0.259799	0.962619	0.0239194	0.00801152	0.00501212	0.00043838	0.998895	0.00110481	0.46537	0.122289	0.208695	0.112083	0.0590995	0.0259343	0.00653021	0.880491	0.119509	0	0.0184256	0.0145303	0.955623	0.0114209	0.728064	0	0.271936	0.671429	0.107531	0.140899	0.0644936	0.0156475	0.711363	0.104707	0.126509	0.0461021	0.00079124	0.0105281	0.869177
Fmn ZT 16 Set 5	Fmn	16	5	0.942263	0.0441841	0.0123393	0.00081323	0.00021686	0.00018344	0.619793	0.0515289	0.05091	0.277768	0.964447	0.0178145	0.0111838	0.00399521	0.00255921	0.912481	0.0875187	0.414775	0.125803	0.222498	0.119227	0.0717071	0.0348868	0.011103	0.640282	0.266541	0.0931766	0.0173554	0.00622995	0.936362	0.0400525	0.902142	0.00537123	0.0924872	0.6523	0.110477	0.145783	0.07102	0.0204199	0.708975	0.104205	0.13084	0.0467159	0.00083662	0.00842727	0.879392
Fmn ZT 20 Set 1	Fmn	20	1	0.954161	0.0322887	0.0122317	0.00072106	0.00025448	0.00034299	0.589983	0.0521562	0.0530938	0.304767	0.951352	0.0365821	0.00536949	0.00386617	0.00282971	1	0	0.447595	0.110606	0.204947	0.116113	0.0756857	0.0348722	0.0101823	0.632885	0.150475	0.21664	0.0216137	0.0114419	0.94417	0.0227743	0.757331	0.0672657	0.175404	0.662019	0.101367	0.146823	0.0701761	0.0196151	0.678633	0.10759	0.141629	0.0531298	0.00155456	0.0174637	0.896383
Fmn ZT 20 Set 2	Fmn	20	2	0.951083	0.0358499	0.0117107	0.00102408	0.00012684	0.00020605	0.616405	0.0510887	0.0462029	0.286303	0.984119	0.00609543	0.0054683	0.00247238	0.001845	0.964839	0.035161	0.472016	0.125227	0.203231	0.107778	0.0616795	0.0238126	0.00625622	0.550148	0.435236	0.0146158	0.0246715	0.00030199	0.938961	0.036065	0.809064	0.0970919	0.0938442	0.655508	0.112346	0.147089	0.0655797	0.0194775	0.687144	0.111459	0.137434	0.05126	0.00056988	0.0121334	0.888824
Fmn ZT 20 Set 3	Fmn	20	3	0.918057	0.0672349	0.0129709	0.00118386	0.00025385	0.00029917	0.609906	0.0489794	0.048639	0.292475	0.919565	0.0532542	0.0139685	0.00715592	0.00605644	0.994724	0.00527593	0.499024	0.122649	0.190357	0.0938808	0.054835	0.0304964	0.00875761	0.0328564	0.935771	0.0313725	0.0124676	0.0158052	0.895189	0.0765382	0.896154	0.00188787	0.101958	0.690307	0.106269	0.128543	0.0600478	0.0148339	0.692717	0.1126	0.132433	0.0498047	0.00127242	0.0111723	0.871022
Fmn ZT 20 Set 4	Fmn	20	4	0.948619	0.0384638	0.011381	0.00104791	0.00019798	0.00029079	0.58999	0.0543038	0.0530295	0.302677	0.952481	0.0343876	0.00737051	0.00334743	0.00241352	0.998271	0.00172934	0.437229	0.118409	0.214768	0.110475	0.0770512	0.0312225	0.0108456	0.592489	0.319948	0.0875631	0.0221502	0.0027163	0.946504	0.0286297	0.876285	0	0.123715	0.649664	0.110273	0.149644	0.0712732	0.0191445	0.689101	0.10728	0.138315	0.0517886	0.00103839	0.0124766	0.879964
Fmn ZT 20 Set 5	Fmn	20	5	0.952802	0.033818	0.0122693	0.0007388	0.00015009	0.00022194	0.6374	0.0475767	0.0460446	0.268979	0.946006	0.0399087	0.00896257	0.00379545	0.00132686	0.942805	0.0571945	0.485712	0.11568	0.209759	0.10339	0.0594518	0.0213417	0.00466377	0.593918	0.196691	0.209391	0.011326	0.00618521	0.962784	0.0197049	0.869195	0	0.130805	0.681065	0.107713	0.132867	0.0618921	0.0164639	0.707495	0.100263	0.134059	0.047339	0.0005472	0.0102969	0.892965
Fmn ZT 4 Set 1	Fmn	4	1	0.924076	0.0603774	0.0136737	0.00128523	0.00025698	0.00033098	0.609174	0.0509529	0.0539978	0.285875	0.943578	0.0376425	0.0119197	0.00333022	0.00353011	1	0	0.411009	0.126527	0.215019	0.120094	0.0758114	0.0390528	0.0124871	0.282258	0.717742	0	0.00776634	0.00428184	0.955573	0.0323785	0.897038	0.0304274	0.0725352	0.670197	0.0980749	0.143664	0.0695566	0.0185078	0.685797	0.109442	0.141304	0.0502922	0.00121051	0.0119544	0.873779
Fmn ZT 4 Set 2	Fmn	4	2	0.929868	0.0558636	0.0122402	0.00142477	0.00031035	0.00029303	0.641815	0.0496254	0.0508105	0.257749	0.949172	0.0386728	0.00744209	0.00294802	0.00176489	1	0	0.384181	0.139009	0.232862	0.118928	0.081634	0.0329846	0.0104011	0.611132	0.205287	0.18358	0.021429	0.00499594	0.934796	0.0387792	1	0	0	0.63963	0.111387	0.154954	0.0734314	0.0205973	0.650141	0.116787	0.160727	0.0574224	0.00110757	0.0138141	0.874436
Fmn ZT 4 Set 3	Fmn	4	3	0.921066	0.0642745	0.0129816	0.00124972	0.00023759	0.00019021	0.653749	0.0483917	0.0459644	0.251894	0.922229	0.0526136	0.015659	0.00686999	0.00262867	0.975527	0.0244728	0.489911	0.12949	0.186288	0.099107	0.0594691	0.0267785	0.00895644	0	1	0	0.00577975	0.0159832	0.939073	0.0391636	0.776529	0.00230246	0.221168	0.681432	0.105297	0.134101	0.0615166	0.0176537	0.680365	0.116358	0.140044	0.0505415	0.00107923	0.011612	0.872484
Fmn ZT 4 Set 4	Fmn	4	4	0.909847	0.0754273	0.0131019	0.00114046	0.00024119	0.00024185	0.598879	0.0503009	0.0530832	0.297737	0.949386	0.0271578	0.0136154	0.00658099	0.00325988	0.988077	0.0119233	0.370632	0.105684	0.231566	0.141501	0.0885916	0.0478376	0.0141863	0.407185	0.592815	0	0.0165024	0.030826	0.902579	0.0500925	0.929644	0	0.0703556	0.634355	0.106824	0.152339	0.0821865	0.0242954	0.668373	0.112734	0.146154	0.0572484	0.00116587	0.014325	0.869237
Fmn ZT 4 Set 5	Fmn	4	5	0.927904	0.057203	0.013478	0.00100203	0.00020364	0.00020933	0.669723	0.0486817	0.0448885	0.236707	0.944663	0.0384052	0.00965918	0.00428427	0.0029882	0.996846	0.00315349	0.43964	0.129887	0.209536	0.111805	0.0692688	0.0304144	0.00944856	0.384947	0.439868	0.175185	0.0078582	0.00391358	0.964698	0.0235307	0.922109	0	0.0778908	0.668413	0.10955	0.14272	0.0629766	0.0163413	0.673116	0.116772	0.147517	0.0497936	0.00160632	0.0111942	0.87552
Fmn ZT 8 Set 1	Fmn	8	1	0.911942	0.0720805	0.0138217	0.00157503	0.00023803	0.000343	0.619096	0.0514426	0.0507172	0.278745	0.909176	0.0624253	0.0178938	0.00705774	0.00344717	1	0	0.508126	0.0936982	0.19969	0.0972686	0.059548	0.0317804	0.00988909	0.0870678	0.84645	0.0664823	0.0069723	0.0144475	0.936425	0.0421548	0.686654	0.0253405	0.288006	0.673129	0.105221	0.135642	0.0670969	0.0189113	0.682371	0.107839	0.136809	0.0559567	0.0013245	0.0156991	0.86446
Fmn ZT 8 Set 2	Fmn	8	2	0.944047	0.0423362	0.0118251	0.00135982	0.00015679	0.00027549	0.614549	0.0497924	0.0516769	0.283982	0.963051	0.0232793	0.00816929	0.00426599	0.00123442	0.992199	0.00780126	0.45874	0.116554	0.20526	0.122411	0.0647707	0.0243306	0.00793357	0.766136	0.233864	0	0.0136372	0.0248218	0.919739	0.0418025	1	0	0	0.658156	0.117076	0.142505	0.0650358	0.017228	0.685497	0.114339	0.138092	0.04957	0.00115084	0.0113506	0.886243
Fmn ZT 8 Set 3	Fmn	8	3	0.93963	0.045979	0.0130369	0.00090757	0.00012656	0.00031967	0.624818	0.0456434	0.0531408	0.276398	0.943802	0.0425119	0.00815081	0.00307428	0.00246061	0.991819	0.00818031	0.447916	0.122132	0.220659	0.104055	0.0702821	0.0281297	0.00682579	0.632329	0.35795	0.00972116	0.00890788	0	0.962477	0.0286152	0.950616	0.0208392	0.0285442	0.668852	0.110478	0.140141	0.0641605	0.016368	0.687707	0.114181	0.134541	0.0508117	0.0012886	0.0114701	0.875346
Fmn ZT 8 Set 4	Fmn	8	4	0.909316	0.0754657	0.013209	0.00150844	0.00022964	0.00027123	0.606091	0.0527685	0.0520747	0.289066	0.947664	0.0301357	0.0117199	0.00676717	0.00371318	0.985015	0.0149849	0.369371	0.127026	0.224591	0.134824	0.0893315	0.0407774	0.0140788	0.363409	0.549529	0.0870612	0.0115304	0.00898995	0.939569	0.039911	0.772825	0.11801	0.109165	0.6281	0.11788	0.152216	0.0785892	0.0232149	0.677141	0.105661	0.143177	0.0581892	0.00132485	0.0145072	0.864332
Fmn ZT 8 Set 5	Fmn	8	5	0.919025	0.0656114	0.0136134	0.00137893	0.00015748	0.00021419	0.663002	0.0519952	0.0465178	0.238484	0.928643	0.0479696	0.0149047	0.00439156	0.00409072	0.976295	0.0237045	0.487441	0.121283	0.198116	0.10283	0.0560481	0.0264295	0.00785227	0.189855	0.688068	0.122078	0.00651066	0.0126235	0.946183	0.0346824	0.937244	0	0.0627557	0.687894	0.105501	0.132803	0.057984	0.0158179	0.720746	0.0974785	0.128512	0.0415057	0.00134525	0.010412	0.888567
QC - 1	QC	QC	QC	0.946997	0.0393121	0.0122801	0.00093368	0.00020295	0.00027431	0.602454	0.0516401	0.0523045	0.293601	0.965731	0.0192814	0.0104686	0.0033951	0.00112403	1	0	0.43805	0.110917	0.215065	0.11474	0.0748886	0.0341902	0.0121492	0.394271	0.550618	0.0551107	0.00477201	0.00171338	0.951389	0.0421258	0.870784	0.0489855	0.0802301	0.646357	0.111723	0.153089	0.0699594	0.0188723	0.693511	0.106794	0.140499	0.0471399	0.00115157	0.0109053	0.89548
QC - 10	QC	QC	QC	0.931828	0.0528329	0.0137328	0.00101718	0.00027643	0.00031219	0.62293	0.049629	0.0499741	0.277467	0.945733	0.0463644	0.0058005	0.0019083	0.00019387	1	0	0.442155	0.105347	0.216351	0.118403	0.0711577	0.0332224	0.0133633	0.270196	0.65014	0.0796641	0.0115185	0.0102523	0.940917	0.0373118	0.806776	0	0.193224	0.661891	0.105287	0.145003	0.067336	0.020482	0.705212	0.0984454	0.134886	0.0488336	0.00106164	0.0115614	0.874465
QC - 11	QC	QC	QC	0.9124	0.070462	0.0152424	0.00123507	0.00030579	0.00035445	0.611758	0.0501873	0.0512546	0.2868	0.951514	0.0317471	0.00911885	0.00562377	0.00199671	1	0	0.433139	0.104823	0.219189	0.11488	0.0789809	0.0352275	0.01376	0.577935	0.376777	0.0452879	0.0143994	0.0292525	0.913163	0.0431854	0.847692	0.00617017	0.146137	0.670976	0.103551	0.140085	0.0660209	0.0193676	0.689477	0.105763	0.141998	0.0498266	0.00143559	0.0115008	0.889411
QC - 12	QC	QC	QC	0.928966	0.0555049	0.0138583	0.0010603	0.00024269	0.00036776	0.6203	0.0476135	0.0498287	0.282258	0.951784	0.0328495	0.00906718	0.00432204	0.00197758	1	0	0.386807	0.124117	0.224128	0.124724	0.0837397	0.04298	0.0135049	0.397007	0.564784	0.0382092	0.0168232	0.0498586	0.894647	0.0386715	0.881745	0	0.118255	0.681351	0.0977412	0.137706	0.0646793	0.0185223	0.691075	0.105591	0.137315	0.0538853	0.00100574	0.0111277	0.88287
QC - 13	QC	QC	QC	0.930298	0.0544656	0.0135441	0.00117544	0.00023475	0.00028252	0.61777	0.0493736	0.0512189	0.281637	0.950555	0.0318961	0.0104741	0.00437536	0.00269948	0.979711	0.0202888	0.460947	0.0985701	0.199344	0.113613	0.0758264	0.0394935	0.0122058	0.109709	0.788459	0.101831	0.0234672	0.0381197	0.905335	0.0330777	0.868067	0.00325413	0.128679	0.682466	0.101398	0.131821	0.0658157	0.0184991	0.689732	0.107653	0.138879	0.0509924	0.00120339	0.0115399	0.880715
QC - 2	QC	QC	QC	0.939936	0.0460912	0.012476	0.00095861	0.00027715	0.00026151	0.611505	0.05274	0.0518038	0.283951	0.960161	0.0227429	0.00922705	0.00496324	0.0029058	1	0	0.428935	0.117996	0.216897	0.111492	0.0800232	0.0327395	0.011918	0.823168	0.0767058	0.100126	0.0196521	0	0.942207	0.0381409	0.784384	0.033103	0.182513	0.670191	0.101764	0.143589	0.0658776	0.0185785	0.695964	0.107585	0.136538	0.0470533	0.00079345	0.0120659	0.89907
QC - 3	QC	QC	QC	0.937272	0.0479347	0.0130835	0.0010728	0.00027824	0.00035901	0.615224	0.0499281	0.0511981	0.283649	0.955095	0.029668	0.00863477	0.00378126	0.00282127	1	0	0.424892	0.122251	0.217055	0.116445	0.0748882	0.0327897	0.0116788	0.474151	0.383126	0.142722	0.00851616	0.00305941	0.955428	0.032996	0.849114	0	0.150886	0.656467	0.108226	0.1465	0.0704605	0.0183459	0.687467	0.109548	0.137454	0.0517936	0.0018306	0.011906	0.877857
QC - 4	QC	QC	QC	0.935762	0.0503487	0.0122385	0.00117228	0.00022178	0.00025664	0.613243	0.050778	0.0524653	0.283514	0.949398	0.0289351	0.0139503	0.00600706	0.00170963	0.975444	0.0245563	0.439597	0.122236	0.207727	0.113707	0.0723896	0.0337745	0.0105693	0.444088	0.555912	0	0.0161797	0.00761077	0.942739	0.0334702	0.852302	0	0.147698	0.663114	0.108539	0.142128	0.0679513	0.0182682	0.693198	0.10775	0.132128	0.0526883	0.00086903	0.0133663	0.87916
QC - 5	QC	QC	QC	0.935511	0.0497631	0.0129768	0.00112765	0.00029466	0.00032642	0.62263	0.0518711	0.0490004	0.276498	0.949982	0.0351709	0.0119172	0.00230115	0.00062836	0.988857	0.0111422	0.424616	0.114416	0.224106	0.117481	0.0768611	0.0316016	0.0109189	0.763177	0.173799	0.0630235	0.0129115	0.00991164	0.94568	0.0314971	0.946828	0	0.0531723	0.664011	0.105851	0.14986	0.0622927	0.0179854	0.674502	0.111932	0.149927	0.0500232	0.00064835	0.0129674	0.875551
QC - 6	QC	QC	QC	0.935479	0.0498623	0.0128302	0.00121912	0.00025177	0.00035778	0.62089	0.0506659	0.0493653	0.279078	0.964905	0.0144901	0.0125692	0.00576248	0.00227284	0.98452	0.0154801	0.427992	0.123962	0.205257	0.119221	0.0756046	0.0360498	0.011913	0.475467	0.42019	0.104342	0.0106864	0.0070357	0.946346	0.0359324	0.75795	0.0111082	0.230942	0.661435	0.106266	0.142899	0.0713244	0.0180758	0.681133	0.108013	0.144395	0.049987	0.00176654	0.0147052	0.859474
QC - 7	QC	QC	QC	0.934208	0.0504436	0.013652	0.00109448	0.00028544	0.00031637	0.606827	0.0508977	0.0535898	0.288686	0.959949	0.0258405	0.00761444	0.00349971	0.00309629	0.994355	0.00564503	0.443472	0.119279	0.204472	0.108356	0.0788878	0.0328833	0.0126497	0.248512	0.597921	0.153567	0.0106412	0.0083616	0.937342	0.0436555	0.818941	0	0.18106	0.675075	0.103596	0.135573	0.0676734	0.0180825	0.68458	0.11176	0.139288	0.049839	0.00151243	0.0130203	0.880892
QC - 8	QC	QC	QC	0.932234	0.0537833	0.0124173	0.00104796	0.00023071	0.00028697	0.61977	0.0508356	0.0501192	0.279275	0.948077	0.0303314	0.0141491	0.00321597	0.00422631	1	0	0.42521	0.120557	0.216753	0.114806	0.0742728	0.0362796	0.0121214	0.14352	0.805818	0.0506621	0.00658306	0.00275768	0.946573	0.0440864	0.860547	0.0261829	0.11327	0.668443	0.100497	0.145479	0.0657213	0.0198599	0.689572	0.105156	0.140651	0.0518806	0.00100188	0.0117385	0.860033
QC - 9	QC	QC	QC	0.926336	0.0588115	0.0133865	0.00088067	0.00029114	0.00029389	0.605352	0.0505067	0.0522458	0.291895	0.945681	0.0427184	0.00885517	0.0016899	0.0010558	0.998797	0.00120321	0.432404	0.111978	0.218668	0.112334	0.0731291	0.0383736	0.0131129	0.594049	0.405951	0	0.0104813	0.00755764	0.948519	0.0334422	0.958087	0.00141752	0.0404951	0.665814	0.106043	0.144566	0.0656775	0.0178998	0.688847	0.107084	0.137517	0.0531562	0.00165908	0.0117368	0.872408
WT ZT 0 Set 1	WT	0	1	0.917923	0.0660351	0.0139662	0.00142084	0.00035357	0.00030169	0.674442	0.0474846	0.0448005	0.233274	0.953646	0.0315098	0.00963347	0.0039289	0.00128132	1	0	0.429067	0.132701	0.229457	0.105088	0.0659444	0.0293178	0.00842494	0.283822	0.63648	0.079698	0.0012142	0.00595964	0.957169	0.0356577	0.930984	0	0.0690158	0.69737	0.101058	0.132908	0.0549033	0.0137608	0.702666	0.112534	0.133856	0.0423771	0.00091459	0.0076529	0.867694
WT ZT 0 Set 2	WT	0	2	0.959591	0.027478	0.0114544	0.00095395	0.00018979	0.00033342	0.615942	0.0417736	0.050524	0.29176	0.983392	0.00553246	0.00927332	0.00168268	0.00011915	1	0	0.461871	0.104903	0.21968	0.108244	0.0747838	0.024212	0.00630592	0.636228	0.363772	0	0.00514581	0.00305848	0.976011	0.0157849	0.741462	0	0.258538	0.662988	0.0944956	0.152915	0.0741123	0.0154889	0.721144	0.086166	0.131331	0.0502878	0.00081596	0.010255	0.901383
WT ZT 0 Set 3	WT	0	3	0.950241	0.0357201	0.0122971	0.00121746	0.00015295	0.00037129	0.618003	0.0490336	0.049606	0.283358	0.961065	0.0317337	0.004545	0.00265658	0	0.969853	0.0301467	0.451852	0.114743	0.211155	0.11039	0.0750906	0.030723	0.00604716	0.878242	0.0956941	0.0260635	0.017155	0.00342364	0.939634	0.0397869	0.938897	0	0.0611026	0.664153	0.101885	0.145726	0.0708432	0.0173925	0.709515	0.102994	0.131341	0.0464762	0.00045056	0.00922379	0.890053
WT ZT 0 Set 4	WT	0	4	0.956257	0.0312594	0.0110394	0.00100176	9.33e-05	0.00034867	0.615119	0.0486471	0.0488213	0.287413	0.969029	0.0226339	0.00727366	0.00106318	0	0.998095	0.00190486	0.546592	0.107724	0.194983	0.0890152	0.0443437	0.0139955	0.00334699	0.759078	0.174048	0.0668746	0.0144094	0	0.966802	0.0187889	0.519256	0.186833	0.293911	0.677695	0.104788	0.142291	0.058715	0.0165112	0.706461	0.103167	0.138161	0.0412225	0.0008722	0.0101174	0.894513
WT ZT 0 Set 5	WT	0	5	0.91543	0.0691407	0.0133199	0.00150781	0.00022976	0.0003716	0.59903	0.0513102	0.0541378	0.295522	0.947203	0.0373557	0.00931224	0.00331085	0.00281836	0.980383	0.0196171	0.40698	0.110675	0.225488	0.120948	0.080746	0.0406503	0.0145139	0.111301	0.888699	0	0.00956859	0.011868	0.946812	0.031751	0.88317	0	0.116831	0.678883	0.0936793	0.137985	0.0686222	0.0208303	0.698947	0.10546	0.135132	0.0492365	0.00129453	0.00993027	0.878904
WT ZT 12 Set 1	WT	12	1	0.944827	0.0410158	0.0127516	0.00094617	0.00014947	0.00031018	0.621632	0.0505423	0.0531442	0.274682	0.967438	0.0245586	0.00525892	0.0019965	0.00074784	0.975491	0.0245093	0.448121	0.116276	0.214365	0.10217	0.0763223	0.0326317	0.0101138	0.615681	0.23184	0.152479	0.0176298	0.00426579	0.943044	0.03506	0.921138	0.0297894	0.049073	0.685699	0.0989045	0.133772	0.0628569	0.0187679	0.727385	0.0908846	0.126771	0.044712	0.00095792	0.00928918	0.898592
WT ZT 12 Set 2	WT	12	2	0.938713	0.0465873	0.0131917	0.00102722	0.00020575	0.00027528	0.619689	0.0495235	0.0521756	0.278612	0.954825	0.0296583	0.0115879	0.00317008	0.00075919	1	0	0.434596	0.124544	0.219595	0.115204	0.0685805	0.0287387	0.0087423	0.553591	0.420382	0.0260278	0.0111705	0.00205495	0.960951	0.0258234	0.969542	0.020221	0.0102366	0.670321	0.10664	0.141019	0.0650741	0.0169455	0.695373	0.10885	0.135812	0.0482619	0.00100848	0.0106949	0.878622
WT ZT 12 Set 4	WT	12	4	0.915417	0.0702424	0.0122925	0.00146932	0.00026965	0.00030958	0.656525	0.0543153	0.0515928	0.237567	0.948091	0.0442287	0.00660785	0.00039413	0.00067864	0.997754	0.0022464	0.428243	0.122832	0.223407	0.111377	0.0735462	0.0306056	0.00998955	0.188065	0.733351	0.0785839	0.00588047	0.0110126	0.932022	0.0510848	0.873223	0.0240279	0.102749	0.704562	0.0979204	0.125942	0.0572131	0.0143629	0.732481	0.101048	0.118691	0.0391368	0.00094292	0.00770048	0.880415
WT ZT 12 Set 5	WT	12	5	0.937431	0.0474909	0.0135007	0.00106764	0.00026627	0.00024396	0.622064	0.0482928	0.0504027	0.27924	0.951778	0.0388836	0.0077608	0.00138108	0.00019674	1	0	0.479182	0.108513	0.208103	0.105612	0.0635701	0.028345	0.00667563	0.691289	0.281589	0.0271224	0.0202681	0.0374658	0.903323	0.038943	1	0	0	0.700317	0.0931458	0.127034	0.062305	0.0171985	0.709733	0.10222	0.132343	0.046412	0.00042505	0.00886747	0.88531
WT ZT 16 Set 1	WT	16	1	0.920246	0.0647763	0.0130333	0.00135645	0.00023625	0.00035155	0.608722	0.051077	0.053121	0.28708	0.950919	0.0317545	0.0115527	0.00418067	0.00159281	0.969555	0.0304444	0.402046	0.122391	0.220681	0.124973	0.0790749	0.0388558	0.011979	0.415412	0.506222	0.0783664	0.0112244	0.0060808	0.944201	0.0384935	0.83358	0.00123606	0.165184	0.660001	0.107487	0.145484	0.0686524	0.0183757	0.684085	0.10549	0.143673	0.0532586	0.00136413	0.0121286	0.878347
WT ZT 16 Set 2	WT	16	2	0.956141	0.0300852	0.0123271	0.00096034	0.00021841	0.00026844	0.664655	0.0495681	0.0475979	0.23818	0.972663	0.0183722	0.00546117	0.00262999	0.00087373	0.979808	0.0201922	0.516999	0.121855	0.189795	0.0945729	0.0526146	0.0197639	0.00439963	0.375939	0.471708	0.152353	0.0185457	0.00928373	0.959457	0.0127136	1	0	0	0.669731	0.10268	0.138922	0.0696031	0.0190636	0.710347	0.105337	0.130891	0.0450404	0.00046437	0.00792044	0.886392
WT ZT 16 Set 3	WT	16	3	0.950447	0.0361014	0.0117084	0.0010579	0.00033194	0.00035341	0.612468	0.0522573	0.051418	0.283857	0.976988	0.0151983	0.00375245	0.00371939	0.00034228	1	0	0.441867	0.125333	0.217013	0.113546	0.0642108	0.0309801	0.00705023	0	1	0	0.0169364	0.0223465	0.91404	0.0466769	0.922173	0.0778275	0	0.68892	0.0943576	0.125491	0.0722482	0.018983	0.709026	0.0955402	0.134361	0.0506398	0.00022332	0.0102098	0.874519
WT ZT 16 Set 4	WT	16	4	0.911441	0.0723556	0.0137477	0.00161015	0.00040971	0.00043541	0.654036	0.0480022	0.0491693	0.248793	0.940808	0.0403198	0.0115021	0.00482742	0.00254326	0.976012	0.0239882	0.552915	0.101148	0.184177	0.0855615	0.0491649	0.0206632	0.00637045	0.137749	0.852343	0.00990759	0.00573413	0.00390721	0.946133	0.0442255	0.825705	0	0.174295	0.695583	0.0997632	0.132571	0.057831	0.0142522	0.701209	0.108389	0.133893	0.0462608	0.00107026	0.00917696	0.863359
WT ZT 16 Set 5	WT	16	5	0.942446	0.0438742	0.0117391	0.00127579	0.00018219	0.00048245	0.617648	0.0588953	0.0565524	0.266904	0.968617	0.0231624	0.00551554	0.00165	0.00105527	0.967684	0.0323161	0.431879	0.126389	0.22892	0.107496	0.0671031	0.0311422	0.00707092	0.662428	0.193031	0.144542	0.00957543	0	0.94719	0.0432349	0.964799	0	0.035201	0.660873	0.101709	0.151547	0.0657136	0.020157	0.689154	0.110037	0.138829	0.0502577	0.00106601	0.010656	0.875473
WT ZT 20 Set 1	WT	20	1	NaN	NaN	NaN	NaN	NaN	NaN	NaN	NaN	NaN	NaN	NaN	NaN	NaN	NaN	NaN	NaN	NaN	0.400836	0.119267	0.204976	0.134265	0.0814964	0.0452159	0.0139438	NaN	NaN	NaN	0.0153522	0.0307547	0.929422	0.0244709	0.701639	0	0.29836	NaN	NaN	NaN	NaN	NaN	NaN	NaN	NaN	NaN	NaN	NaN	NaN
WT ZT 20 Set 2	WT	20	2	0.914684	0.069966	0.0134626	0.00114628	0.00031676	0.00042415	0.610447	0.0528793	0.0523903	0.284283	0.945988	0.0335355	0.0114383	0.00637889	0.002659	0.984421	0.0155793	0.40617	0.121134	0.223168	0.119649	0.0786504	0.0377706	0.0134593	0.195092	0.652301	0.152607	0.0134089	0.00795031	0.940214	0.0384264	0.849613	0	0.150386	0.668909	0.104191	0.141106	0.0674698	0.0183244	0.680246	0.116192	0.13925	0.0506034	0.00104054	0.0126674	0.887373
WT ZT 20 Set 3	WT	20	3	0.942996	0.0434935	0.0118968	0.00100523	0.00026139	0.00034704	0.617088	0.0532127	0.0533756	0.276323	0.966025	0.023803	0.00513615	0.00484722	0.00018857	1	0	0.428568	0.0963339	0.227781	0.120271	0.0761436	0.0390778	0.0118246	0.552456	0.314665	0.132879	0.031552	0.0394432	0.875653	0.0533514	0.706745	0.0190832	0.274172	0.68614	0.0975868	0.131003	0.0666381	0.0186317	0.693366	0.109082	0.136841	0.0473112	0.00083357	0.0125665	0.901335
WT ZT 20 Set 5	WT	20	5	0.934754	0.0502711	0.0131712	0.00119992	0.00025048	0.00035354	0.613745	0.0522867	0.0513747	0.282593	0.961926	0.0260445	0.00814514	0.00272317	0.00116149	0.984542	0.0154584	0.413544	0.116882	0.220971	0.113833	0.0838755	0.038391	0.0125034	0.503391	0.434052	0.0625577	0.0104731	0.0115314	0.940635	0.0373607	0.801643	0.0150371	0.18332	0.675742	0.0997071	0.137015	0.0668808	0.0206553	0.686488	0.107113	0.137627	0.054371	0.00100014	0.013401	0.877177
WT ZT 4 Set 1	WT	4	1	0.954065	0.0325401	0.0116177	0.00109694	0.00018076	0.00049915	0.568855	0.0572006	0.0521638	0.321781	0.965071	0.0254932	0.00428531	0.00431154	0.00083876	0.976914	0.023086	0.398752	0.108781	0.237644	0.122352	0.0932413	0.0275726	0.0116572	0.687035	0.312965	0	0.0128875	0.00073566	0.969258	0.0171184	0.666982	0	0.333018	0.621206	0.115781	0.162234	0.078433	0.0223469	0.664325	0.110694	0.147765	0.0599927	0.00117682	0.0160466	0.891118
WT ZT 4 Set 2	WT	4	2	0.920999	0.0638005	0.0131261	0.0014575	0.00026801	0.00034871	0.611329	0.0508093	0.0526897	0.285172	0.943431	0.0383713	0.0107849	0.00452771	0.00288526	0.995234	0.00476622	0.452957	0.116144	0.198873	0.111957	0.0738828	0.0345524	0.011634	0.300616	0.58225	0.117134	0.00999093	0.00848362	0.939137	0.0423886	0.89734	0	0.10266	0.672979	0.102514	0.138459	0.0662111	0.0198371	0.692819	0.105618	0.137633	0.0508879	0.00144632	0.0115961	0.87518
WT ZT 4 Set 3	WT	4	3	0.953588	0.0325669	0.0121391	0.00108391	0.00023576	0.00038626	0.570799	0.0555522	0.0541606	0.319488	0.961342	0.0270662	0.00605714	0.00389433	0.00164037	0.996552	0.00344794	0.452107	0.110891	0.201471	0.117998	0.0712634	0.0370864	0.00918262	0.633879	0.226536	0.139586	0.00680273	0.00200129	0.956999	0.0341974	0.73571	0.110361	0.153928	0.649821	0.105359	0.145389	0.0775827	0.0218476	0.670921	0.110636	0.14911	0.0555844	0.00112859	0.0126196	0.885659
WT ZT 4 Set 4	WT	4	4	0.948013	0.0380394	0.0121894	0.00110666	0.00019623	0.00045544	0.602493	0.0495224	0.0528856	0.295099	0.962617	0.0267743	0.0069747	0.00309805	0.00053571	0.993663	0.00633651	0.458391	0.1136	0.211573	0.109097	0.0671496	0.0321019	0.00808679	0.425049	0.458197	0.116754	0.00666283	0.00499393	0.963358	0.0249854	0.652986	0.120296	0.226718	0.6718	0.0947591	0.144209	0.0684774	0.0207547	0.677513	0.108871	0.145468	0.0527477	0.00117068	0.0142292	0.889634
WT ZT 4 Set 5	WT	4	5	0.950994	0.0339817	0.013368	0.00092911	0.00024619	0.00048024	0.612675	0.0487005	0.0503235	0.288301	0.972125	0.0184293	0.00705659	0.0022289	0.00016075	1	0	0.481135	0.105559	0.201972	0.106431	0.066853	0.029962	0.00808731	0.593927	0.335088	0.0709847	0.00963737	0.0153762	0.967449	0.00753733	0.776684	0	0.223316	0.675871	0.0957704	0.140256	0.068743	0.0193598	0.689425	0.10852	0.135635	0.053523	0.0007344	0.012163	0.896298
WT ZT 8 Set 1	WT	8	1	0.924452	0.0598203	0.0136335	0.00140578	0.00025909	0.00042917	0.616234	0.0515519	0.0554022	0.276812	0.956211	0.0290617	0.0102135	0.00311134	0.00140206	0.986166	0.0138336	0.373145	0.129323	0.218581	0.134951	0.0888886	0.0406888	0.014423	0.393003	0.606998	0	0.00612963	0.00387331	0.944688	0.0453094	0.842371	0.00643843	0.15119	0.675224	0.0964941	0.141499	0.0689107	0.0178723	0.688151	0.102573	0.142933	0.0522725	0.00110116	0.0129688	0.866367
WT ZT 8 Set 2	WT	8	2	0.926052	0.0583844	0.0136576	0.00137543	0.00018822	0.00034209	0.590441	0.0532071	0.0591565	0.297195	0.952039	0.03156	0.00933594	0.00561124	0.00145385	1	0	0.408511	0.124293	0.220957	0.12122	0.0784831	0.0355282	0.0110084	0.397955	0.565762	0.0362833	0.00412325	0.00325817	0.954481	0.0381378	0.733661	0.0315223	0.234817	0.646472	0.108839	0.155131	0.0707523	0.0188057	0.686149	0.104101	0.143665	0.0525615	0.00129678	0.0122261	0.864107
WT ZT 8 Set 3	WT	8	3	NaN	NaN	NaN	NaN	NaN	NaN	NaN	NaN	NaN	NaN	NaN	NaN	NaN	NaN	NaN	NaN	NaN	0.425206	0.130992	0.219538	0.1184	0.065737	0.03201	0.00811625	NaN	NaN	NaN	0.0179701	0.0638598	0.892962	0.0252083	0.873476	0.00432836	0.122196	NaN	NaN	NaN	NaN	NaN	NaN	NaN	NaN	NaN	NaN	NaN	NaN
WT ZT 8 Set 4	WT	8	4	0.927265	0.0586179	0.0121038	0.00141334	0.00028107	0.00031856	0.62635	0.0525168	0.0504968	0.270636	0.952987	0.035382	0.00821279	0.00291222	0.00050587	0.989204	0.0107963	0.483239	0.110528	0.210892	0.101	0.0615894	0.0258467	0.00690428	0.332424	0.607536	0.0600398	0.0127127	0.00495984	0.936035	0.0462921	0.88329	0	0.11671	0.709132	0.0965306	0.126522	0.0556478	0.0121673	0.707308	0.101015	0.134802	0.0464637	0.00078568	0.00962602	0.877313
WT ZT 8 Set 5	WT	8	5	0.91849	0.0655269	0.0138366	0.00152799	0.00023724	0.00038093	0.619632	0.0553152	0.0540601	0.270992	0.957268	0.0287948	0.00920176	0.00330521	0.00143064	0.996107	0.00389271	0.447425	0.120843	0.217197	0.1045	0.0671854	0.0315374	0.0113127	0.221899	0.688286	0.089815	0.00474696	0.00696249	0.941464	0.0468267	0.860223	0.049876	0.0899011	0.688886	0.0979343	0.13284	0.0650502	0.0152895	0.688194	0.107888	0.140548	0.0508446	0.00112078	0.0114046	0.875543
[truncated: 97 more columns]
