# Supplementary material for: Glucose is dynamically regulated by time of day in humans and Drosophila
Source: PLoS Biol. 2026 Apr 16;24(4):e3003717. doi: 10.1371/journal.pbio.3003717 (PMC13086310; doi:10.1371/journal.pbio.3003717)
Supplement: S5 Data — (XLSX) [file pbio.3003717.s014.xlsx]

## Sheet: ROI2_points_from_lipid_synthesi
ROI	condition	time	intensity
ROI.2	Difference	0	0.005273
ROI.2	Difference	2	0.001823
ROI.2	Difference	6	0.013657
ROI.2	Difference	8	0.012852
ROI.2	Difference	10	0.003317
ROI.2	Difference	12	0.004793
ROI.2	Difference	14	-0.002801
ROI.2	Difference	16	-0.004179
ROI.2	Difference	18	-0.007457
ROI.2	Difference	20	-0.004059
ROI.2	Difference	22	0.00226
ROI.2	Difference	24	0.00594
ROI.2	Difference	26	0.002814
ROI.2	Difference	28	-0.002357
ROI.2	Difference	30	0.004985
ROI.2	Difference	32	0.004867
ROI.2	Difference	36	0.0056
ROI.2	Difference	38	-0.002597
ROI.2	Difference	40	-0.003874
ROI.2	Difference	42	2.8e-05
ROI.2	Difference	44	-0.004844
ROI.2	Difference	46	0.001184
ROI.2	Labelled	0	0.01636
ROI.2	Labelled	2	0.020661
ROI.2	Labelled	6	0.024601
ROI.2	Labelled	8	0.023129
ROI.2	Labelled	12	0.017139
ROI.2	Labelled	14	0.015084
ROI.2	Labelled	16	0.016801
ROI.2	Labelled	18	0.012612
ROI.2	Labelled	20	0.015773
ROI.2	Labelled	22	0.016775
ROI.2	Labelled	26	0.017853
ROI.2	Labelled	28	0.014154
ROI.2	Labelled	30	0.01528
ROI.2	Labelled	32	0.016287
ROI.2	Labelled	34	0.014811
ROI.2	Labelled	36	0.016388
ROI.2	Labelled	38	0.017478
ROI.2	Labelled	40	0.01506
ROI.2	Labelled	42	0.014451
ROI.2	Labelled	44	0.014706
ROI.2	Labelled	46	0.016451
ROI.2	Unlabelled	0	0.011159
ROI.2	Unlabelled	2	0.018912
ROI.2	Unlabelled	6	0.010976
ROI.2	Unlabelled	8	0.010341
ROI.2	Unlabelled	10	0.012134
ROI.2	Unlabelled	12	0.012412
ROI.2	Unlabelled	16	0.021107
ROI.2	Unlabelled	18	0.020139
ROI.2	Unlabelled	18	-0.002222
ROI.2	Unlabelled	18	-0.007647
ROI.2	Unlabelled	20	0.019897
ROI.2	Unlabelled	24	0.008998
ROI.2	Unlabelled	28	0.016584
ROI.2	Unlabelled	28	-0.002551
ROI.2	Unlabelled	30	0.010362
ROI.2	Unlabelled	30	0.004024
ROI.2	Unlabelled	30	0.003991
ROI.2	Unlabelled	30	0.003564
ROI.2	Unlabelled	32	0.011488
ROI.2	Unlabelled	34	0.012369
ROI.2	Unlabelled	36	0.010851
ROI.2	Unlabelled	38	0.020118
ROI.2	Unlabelled	40	0.019033
ROI.2	Unlabelled	44	0.019611
ROI.2	Unlabelled	46	0.01534
ROI.2	Unlabelled	46	-0.002979
