# Supplementary material for: Glucose is dynamically regulated by time of day in humans and Drosophila
Source: PLoS Biol. 2026 Apr 16;24(4):e3003717. doi: 10.1371/journal.pbio.3003717 (PMC13086310; doi:10.1371/journal.pbio.3003717)
Supplement: S6 Data — (XLSX) [file pbio.3003717.s015.xlsx]

## Sheet: LCMS_hexose_isotoplogues
	Sample	Group	genotype	ZT	feature	value	metabolite	isotopologue	row_lab
1	Fmn ZT 0 12 C Set 1	Fmn	fmn	0	Pyruvate M+1	0.000714893	Pyruvate	M+1	Pyruvate M+1
2	Fmn ZT 0 12 C Set 1	Fmn	fmn	0	Alanine M+0	0.999285	Alanine	M+0	Alanine M+0
3	Fmn ZT 0 12 C Set 1	Fmn	fmn	0	Erythrose-4-Phosphate M+0	NA	Erythrose-4-Phosphate	M+0	Erythrose-4-Phosphate M+0
4	Fmn ZT 0 12 C Set 1	Fmn	fmn	0	Glutamate M+0	0.997671	Glutamate	M+0	Glutamate M+0
5	Fmn ZT 0 12 C Set 1	Fmn	fmn	0	Proline M+0	0.997671	Proline	M+0	Proline M+0
6	Fmn ZT 0 12 C Set 1	Fmn	fmn	0	Glutamine M+0	0.997671	Glutamine	M+0	Glutamine M+0
7	Fmn ZT 0 12 C Set 1	Fmn	fmn	0	Hexose M+0	0.998147	Hexose	M+0	Hexose M+0
8	Fmn ZT 0 12 C Set 1	Fmn	fmn	0	Serine M+0	0.999285	Serine	M+0	Serine M+0
9	Fmn ZT 0 12 C Set 1	Fmn	fmn	0	Hexose M+6	0	Hexose	M+6	Hexose M+6
10	Fmn ZT 0 12 C Set 1	Fmn	fmn	0	Alanine M+3	0	Alanine	M+3	Alanine M+3
11	Fmn ZT 0 12 C Set 1	Fmn	fmn	0	Erythrose-4-Phosphate M+4	NA	Erythrose-4-Phosphate	M+4	Erythrose-4-Phosphate M+4
12	Fmn ZT 0 12 C Set 1	Fmn	fmn	0	Serine M+3	0	Serine	M+3	Serine M+3
13	Fmn ZT 0 12 C Set 1	Fmn	fmn	0	Alanine M+2	0	Alanine	M+2	Alanine M+2
14	Fmn ZT 0 12 C Set 1	Fmn	fmn	0	Glutamate M+4	0	Glutamate	M+4	Glutamate M+4
15	Fmn ZT 0 12 C Set 1	Fmn	fmn	0	Glutamate M+3	0	Glutamate	M+3	Glutamate M+3
16	Fmn ZT 0 12 C Set 1	Fmn	fmn	0	Succinate M+2	0	Succinate	M+2	Succinate M+2
17	Fmn ZT 0 12 C Set 1	Fmn	fmn	0	Malate M+4	0	Malate	M+4	Malate M+4
18	Fmn ZT 0 12 C Set 1	Fmn	fmn	0	Citrate/Isocitrate M+4	0	Citrate/Isocitrate	M+4	Citrate/Isocitrate M+4
19	Fmn ZT 0 12 C Set 1	Fmn	fmn	0	Glutamine M+4	0	Glutamine	M+4	Glutamine M+4
20	Fmn ZT 0 12 C Set 1	Fmn	fmn	0	DHAP/G-3-P M+2	0.000359797	DHAP/G-3-P	M+2	DHAP/G-3-P M+2
21	Fmn ZT 0 12 C Set 1	Fmn	fmn	0	Glutamine M+5	0	Glutamine	M+5	Glutamine M+5
22	Fmn ZT 0 12 C Set 1	Fmn	fmn	0	Glutamine M+3	0	Glutamine	M+3	Glutamine M+3
23	Fmn ZT 0 12 C Set 1	Fmn	fmn	0	Glutamine M+2	0	Glutamine	M+2	Glutamine M+2
24	Fmn ZT 0 12 C Set 1	Fmn	fmn	0	AMP M+5	0	AMP	M+5	AMP M+5
25	Fmn ZT 0 12 C Set 1	Fmn	fmn	0	Proline M+3	0	Proline	M+3	Proline M+3
26	Fmn ZT 0 12 C Set 1	Fmn	fmn	0	Proline M+4	0	Proline	M+4	Proline M+4
27	Fmn ZT 0 12 C Set 1	Fmn	fmn	0	Proline M+5	0	Proline	M+5	Proline M+5
28	Fmn ZT 0 12 C Set 1	Fmn	fmn	0	Glutamate M+2	0	Glutamate	M+2	Glutamate M+2
29	Fmn ZT 0 12 C Set 1	Fmn	fmn	0	Hexose M+5	0	Hexose	M+5	Hexose M+5
30	Fmn ZT 0 12 C Set 2	Fmn	fmn	0	Pyruvate M+1	0.000714942	Pyruvate	M+1	Pyruvate M+1
31	Fmn ZT 0 12 C Set 2	Fmn	fmn	0	Alanine M+0	0.999285	Alanine	M+0	Alanine M+0
32	Fmn ZT 0 12 C Set 2	Fmn	fmn	0	Erythrose-4-Phosphate M+0	NA	Erythrose-4-Phosphate	M+0	Erythrose-4-Phosphate M+0
33	Fmn ZT 0 12 C Set 2	Fmn	fmn	0	Glutamate M+0	0.997671	Glutamate	M+0	Glutamate M+0
34	Fmn ZT 0 12 C Set 2	Fmn	fmn	0	Proline M+0	0.997671	Proline	M+0	Proline M+0
35	Fmn ZT 0 12 C Set 2	Fmn	fmn	0	Glutamine M+0	0.997671	Glutamine	M+0	Glutamine M+0
36	Fmn ZT 0 12 C Set 2	Fmn	fmn	0	Hexose M+0	0.99948	Hexose	M+0	Hexose M+0
37	Fmn ZT 0 12 C Set 2	Fmn	fmn	0	Serine M+0	0.999285	Serine	M+0	Serine M+0
38	Fmn ZT 0 12 C Set 2	Fmn	fmn	0	Hexose M+6	0	Hexose	M+6	Hexose M+6
39	Fmn ZT 0 12 C Set 2	Fmn	fmn	0	Alanine M+3	0	Alanine	M+3	Alanine M+3
40	Fmn ZT 0 12 C Set 2	Fmn	fmn	0	Erythrose-4-Phosphate M+4	NA	Erythrose-4-Phosphate	M+4	Erythrose-4-Phosphate M+4
41	Fmn ZT 0 12 C Set 2	Fmn	fmn	0	Serine M+3	0	Serine	M+3	Serine M+3
42	Fmn ZT 0 12 C Set 2	Fmn	fmn	0	Alanine M+2	0	Alanine	M+2	Alanine M+2
43	Fmn ZT 0 12 C Set 2	Fmn	fmn	0	Glutamate M+4	0	Glutamate	M+4	Glutamate M+4
44	Fmn ZT 0 12 C Set 2	Fmn	fmn	0	Glutamate M+3	0	Glutamate	M+3	Glutamate M+3
45	Fmn ZT 0 12 C Set 2	Fmn	fmn	0	Succinate M+2	0	Succinate	M+2	Succinate M+2
46	Fmn ZT 0 12 C Set 2	Fmn	fmn	0	Malate M+4	0	Malate	M+4	Malate M+4
47	Fmn ZT 0 12 C Set 2	Fmn	fmn	0	Citrate/Isocitrate M+4	0	Citrate/Isocitrate	M+4	Citrate/Isocitrate M+4
48	Fmn ZT 0 12 C Set 2	Fmn	fmn	0	Glutamine M+4	0	Glutamine	M+4	Glutamine M+4
49	Fmn ZT 0 12 C Set 2	Fmn	fmn	0	DHAP/G-3-P M+2	0.000359867	DHAP/G-3-P	M+2	DHAP/G-3-P M+2
50	Fmn ZT 0 12 C Set 2	Fmn	fmn	0	Glutamine M+5	0	Glutamine	M+5	Glutamine M+5
51	Fmn ZT 0 12 C Set 2	Fmn	fmn	0	Glutamine M+3	0	Glutamine	M+3	Glutamine M+3
52	Fmn ZT 0 12 C Set 2	Fmn	fmn	0	Glutamine M+2	0	Glutamine	M+2	Glutamine M+2
53	Fmn ZT 0 12 C Set 2	Fmn	fmn	0	AMP M+5	0	AMP	M+5	AMP M+5
54	Fmn ZT 0 12 C Set 2	Fmn	fmn	0	Proline M+3	0	Proline	M+3	Proline M+3
55	Fmn ZT 0 12 C Set 2	Fmn	fmn	0	Proline M+4	0	Proline	M+4	Proline M+4
56	Fmn ZT 0 12 C Set 2	Fmn	fmn	0	Proline M+5	0	Proline	M+5	Proline M+5
57	Fmn ZT 0 12 C Set 2	Fmn	fmn	0	Glutamate M+2	0	Glutamate	M+2	Glutamate M+2
58	Fmn ZT 0 12 C Set 2	Fmn	fmn	0	Hexose M+5	0	Hexose	M+5	Hexose M+5
59	Fmn ZT 0 13 C Set 1	Fmn	fmn	0	Pyruvate M+1	0.00193287	Pyruvate	M+1	Pyruvate M+1
60	Fmn ZT 0 13 C Set 1	Fmn	fmn	0	Alanine M+0	0.457026	Alanine	M+0	Alanine M+0
61	Fmn ZT 0 13 C Set 1	Fmn	fmn	0	Erythrose-4-Phosphate M+0	NA	Erythrose-4-Phosphate	M+0	Erythrose-4-Phosphate M+0
62	Fmn ZT 0 13 C Set 1	Fmn	fmn	0	Glutamate M+0	0.50655	Glutamate	M+0	Glutamate M+0
63	Fmn ZT 0 13 C Set 1	Fmn	fmn	0	Proline M+0	0.592627	Proline	M+0	Proline M+0
64	Fmn ZT 0 13 C Set 1	Fmn	fmn	0	Glutamine M+0	0.634003	Glutamine	M+0	Glutamine M+0
65	Fmn ZT 0 13 C Set 1	Fmn	fmn	0	Hexose M+0	0.608806	Hexose	M+0	Hexose M+0
66	Fmn ZT 0 13 C Set 1	Fmn	fmn	0	Serine M+0	0.772672	Serine	M+0	Serine M+0
67	Fmn ZT 0 13 C Set 1	Fmn	fmn	0	Hexose M+6	0.31619	Hexose	M+6	Hexose M+6
68	Fmn ZT 0 13 C Set 1	Fmn	fmn	0	Alanine M+3	0.439721	Alanine	M+3	Alanine M+3
69	Fmn ZT 0 13 C Set 1	Fmn	fmn	0	Erythrose-4-Phosphate M+4	NA	Erythrose-4-Phosphate	M+4	Erythrose-4-Phosphate M+4
70	Fmn ZT 0 13 C Set 1	Fmn	fmn	0	Serine M+3	0.0734398	Serine	M+3	Serine M+3
71	Fmn ZT 0 13 C Set 1	Fmn	fmn	0	Alanine M+2	0.0513611	Alanine	M+2	Alanine M+2
72	Fmn ZT 0 13 C Set 1	Fmn	fmn	0	Glutamate M+4	0.0492148	Glutamate	M+4	Glutamate M+4
73	Fmn ZT 0 13 C Set 1	Fmn	fmn	0	Glutamate M+3	0.104504	Glutamate	M+3	Glutamate M+3
74	Fmn ZT 0 13 C Set 1	Fmn	fmn	0	Succinate M+2	0.191924	Succinate	M+2	Succinate M+2
75	Fmn ZT 0 13 C Set 1	Fmn	fmn	0	Malate M+4	0.00990968	Malate	M+4	Malate M+4
76	Fmn ZT 0 13 C Set 1	Fmn	fmn	0	Citrate/Isocitrate M+4	0.073034	Citrate/Isocitrate	M+4	Citrate/Isocitrate M+4
77	Fmn ZT 0 13 C Set 1	Fmn	fmn	0	Glutamine M+4	0.0422268	Glutamine	M+4	Glutamine M+4
78	Fmn ZT 0 13 C Set 1	Fmn	fmn	0	DHAP/G-3-P M+2	0.58491	DHAP/G-3-P	M+2	DHAP/G-3-P M+2
79	Fmn ZT 0 13 C Set 1	Fmn	fmn	0	Glutamine M+5	0.0260694	Glutamine	M+5	Glutamine M+5
80	Fmn ZT 0 13 C Set 1	Fmn	fmn	0	Glutamine M+3	0.0795932	Glutamine	M+3	Glutamine M+3
81	Fmn ZT 0 13 C Set 1	Fmn	fmn	0	Glutamine M+2	0.139693	Glutamine	M+2	Glutamine M+2
82	Fmn ZT 0 13 C Set 1	Fmn	fmn	0	AMP M+5	0.000520478	AMP	M+5	AMP M+5
83	Fmn ZT 0 13 C Set 1	Fmn	fmn	0	Proline M+3	0.0927856	Proline	M+3	Proline M+3
84	Fmn ZT 0 13 C Set 1	Fmn	fmn	0	Proline M+4	0.0470111	Proline	M+4	Proline M+4
85	Fmn ZT 0 13 C Set 1	Fmn	fmn	0	Proline M+5	0.0304494	Proline	M+5	Proline M+5
86	Fmn ZT 0 13 C Set 1	Fmn	fmn	0	Glutamate M+2	0.190205	Glutamate	M+2	Glutamate M+2
87	Fmn ZT 0 13 C Set 1	Fmn	fmn	0	Hexose M+5	0.0344694	Hexose	M+5	Hexose M+5
88	Fmn ZT 0 13 C Set 2	Fmn	fmn	0	Pyruvate M+1	0	Pyruvate	M+1	Pyruvate M+1
89	Fmn ZT 0 13 C Set 2	Fmn	fmn	0	Alanine M+0	0.457955	Alanine	M+0	Alanine M+0
90	Fmn ZT 0 13 C Set 2	Fmn	fmn	0	Erythrose-4-Phosphate M+0	NA	Erythrose-4-Phosphate	M+0	Erythrose-4-Phosphate M+0
91	Fmn ZT 0 13 C Set 2	Fmn	fmn	0	Glutamate M+0	0.569783	Glutamate	M+0	Glutamate M+0
92	Fmn ZT 0 13 C Set 2	Fmn	fmn	0	Proline M+0	0.587334	Proline	M+0	Proline M+0
93	Fmn ZT 0 13 C Set 2	Fmn	fmn	0	Glutamine M+0	0.610979	Glutamine	M+0	Glutamine M+0
94	Fmn ZT 0 13 C Set 2	Fmn	fmn	0	Hexose M+0	0.63972	Hexose	M+0	Hexose M+0
95	Fmn ZT 0 13 C Set 2	Fmn	fmn	0	Serine M+0	0.723309	Serine	M+0	Serine M+0
96	Fmn ZT 0 13 C Set 2	Fmn	fmn	0	Hexose M+6	0.261062	Hexose	M+6	Hexose M+6
97	Fmn ZT 0 13 C Set 2	Fmn	fmn	0	Alanine M+3	0.440403	Alanine	M+3	Alanine M+3
98	Fmn ZT 0 13 C Set 2	Fmn	fmn	0	Erythrose-4-Phosphate M+4	NA	Erythrose-4-Phosphate	M+4	Erythrose-4-Phosphate M+4
99	Fmn ZT 0 13 C Set 2	Fmn	fmn	0	Serine M+3	0.0613399	Serine	M+3	Serine M+3
100	Fmn ZT 0 13 C Set 2	Fmn	fmn	0	Alanine M+2	0.0541585	Alanine	M+2	Alanine M+2
101	Fmn ZT 0 13 C Set 2	Fmn	fmn	0	Glutamate M+4	0.0381781	Glutamate	M+4	Glutamate M+4
102	Fmn ZT 0 13 C Set 2	Fmn	fmn	0	Glutamate M+3	0.0875943	Glutamate	M+3	Glutamate M+3
103	Fmn ZT 0 13 C Set 2	Fmn	fmn	0	Succinate M+2	0.3354	Succinate	M+2	Succinate M+2
104	Fmn ZT 0 13 C Set 2	Fmn	fmn	0	Malate M+4	0.0265276	Malate	M+4	Malate M+4
105	Fmn ZT 0 13 C Set 2	Fmn	fmn	0	Citrate/Isocitrate M+4	0.0495639	Citrate/Isocitrate	M+4	Citrate/Isocitrate M+4
106	Fmn ZT 0 13 C Set 2	Fmn	fmn	0	Glutamine M+4	0.0412445	Glutamine	M+4	Glutamine M+4
107	Fmn ZT 0 13 C Set 2	Fmn	fmn	0	DHAP/G-3-P M+2	0.0143287	DHAP/G-3-P	M+2	DHAP/G-3-P M+2
108	Fmn ZT 0 13 C Set 2	Fmn	fmn	0	Glutamine M+5	0.0260627	Glutamine	M+5	Glutamine M+5
109	Fmn ZT 0 13 C Set 2	Fmn	fmn	0	Glutamine M+3	0.0815468	Glutamine	M+3	Glutamine M+3
110	Fmn ZT 0 13 C Set 2	Fmn	fmn	0	Glutamine M+2	0.149172	Glutamine	M+2	Glutamine M+2
111	Fmn ZT 0 13 C Set 2	Fmn	fmn	0	AMP M+5	0.00106053	AMP	M+5	AMP M+5
112	Fmn ZT 0 13 C Set 2	Fmn	fmn	0	Proline M+3	0.0890495	Proline	M+3	Proline M+3
113	Fmn ZT 0 13 C Set 2	Fmn	fmn	0	Proline M+4	0.0430118	Proline	M+4	Proline M+4
114	Fmn ZT 0 13 C Set 2	Fmn	fmn	0	Proline M+5	0.0264104	Proline	M+5	Proline M+5
115	Fmn ZT 0 13 C Set 2	Fmn	fmn	0	Glutamate M+2	0.168379	Glutamate	M+2	Glutamate M+2
116	Fmn ZT 0 13 C Set 2	Fmn	fmn	0	Hexose M+5	0.0253322	Hexose	M+5	Hexose M+5
117	Fmn ZT 10 12 C Set 1	Fmn	fmn	12	Pyruvate M+1	0.00071486	Pyruvate	M+1	Pyruvate M+1
118	Fmn ZT 10 12 C Set 1	Fmn	fmn	12	Alanine M+0	0.999285	Alanine	M+0	Alanine M+0
119	Fmn ZT 10 12 C Set 1	Fmn	fmn	12	Erythrose-4-Phosphate M+0	NA	Erythrose-4-Phosphate	M+0	Erythrose-4-Phosphate M+0
120	Fmn ZT 10 12 C Set 1	Fmn	fmn	12	Glutamate M+0	0.997671	Glutamate	M+0	Glutamate M+0
121	Fmn ZT 10 12 C Set 1	Fmn	fmn	12	Proline M+0	0.997671	Proline	M+0	Proline M+0
122	Fmn ZT 10 12 C Set 1	Fmn	fmn	12	Glutamine M+0	0.997671	Glutamine	M+0	Glutamine M+0
123	Fmn ZT 10 12 C Set 1	Fmn	fmn	12	Hexose M+0	0.998278	Hexose	M+0	Hexose M+0
124	Fmn ZT 10 12 C Set 1	Fmn	fmn	12	Serine M+0	0.999285	Serine	M+0	Serine M+0
125	Fmn ZT 10 12 C Set 1	Fmn	fmn	12	Hexose M+6	0	Hexose	M+6	Hexose M+6
126	Fmn ZT 10 12 C Set 1	Fmn	fmn	12	Alanine M+3	0	Alanine	M+3	Alanine M+3
127	Fmn ZT 10 12 C Set 1	Fmn	fmn	12	Erythrose-4-Phosphate M+4	NA	Erythrose-4-Phosphate	M+4	Erythrose-4-Phosphate M+4
128	Fmn ZT 10 12 C Set 1	Fmn	fmn	12	Serine M+3	0	Serine	M+3	Serine M+3
129	Fmn ZT 10 12 C Set 1	Fmn	fmn	12	Alanine M+2	0	Alanine	M+2	Alanine M+2
130	Fmn ZT 10 12 C Set 1	Fmn	fmn	12	Glutamate M+4	0	Glutamate	M+4	Glutamate M+4
131	Fmn ZT 10 12 C Set 1	Fmn	fmn	12	Glutamate M+3	0	Glutamate	M+3	Glutamate M+3
132	Fmn ZT 10 12 C Set 1	Fmn	fmn	12	Succinate M+2	0	Succinate	M+2	Succinate M+2
133	Fmn ZT 10 12 C Set 1	Fmn	fmn	12	Malate M+4	0	Malate	M+4	Malate M+4
134	Fmn ZT 10 12 C Set 1	Fmn	fmn	12	Citrate/Isocitrate M+4	0	Citrate/Isocitrate	M+4	Citrate/Isocitrate M+4
135	Fmn ZT 10 12 C Set 1	Fmn	fmn	12	Glutamine M+4	0	Glutamine	M+4	Glutamine M+4
136	Fmn ZT 10 12 C Set 1	Fmn	fmn	12	DHAP/G-3-P M+2	0.000357526	DHAP/G-3-P	M+2	DHAP/G-3-P M+2
137	Fmn ZT 10 12 C Set 1	Fmn	fmn	12	Glutamine M+5	0	Glutamine	M+5	Glutamine M+5
138	Fmn ZT 10 12 C Set 1	Fmn	fmn	12	Glutamine M+3	0	Glutamine	M+3	Glutamine M+3
139	Fmn ZT 10 12 C Set 1	Fmn	fmn	12	Glutamine M+2	0	Glutamine	M+2	Glutamine M+2
140	Fmn ZT 10 12 C Set 1	Fmn	fmn	12	AMP M+5	0	AMP	M+5	AMP M+5
141	Fmn ZT 10 12 C Set 1	Fmn	fmn	12	Proline M+3	0	Proline	M+3	Proline M+3
142	Fmn ZT 10 12 C Set 1	Fmn	fmn	12	Proline M+4	0	Proline	M+4	Proline M+4
143	Fmn ZT 10 12 C Set 1	Fmn	fmn	12	Proline M+5	0	Proline	M+5	Proline M+5
144	Fmn ZT 10 12 C Set 1	Fmn	fmn	12	Glutamate M+2	0	Glutamate	M+2	Glutamate M+2
145	Fmn ZT 10 12 C Set 1	Fmn	fmn	12	Hexose M+5	0	Hexose	M+5	Hexose M+5
146	Fmn ZT 10 12 C Set 2	Fmn	fmn	12	Pyruvate M+1	0.000714906	Pyruvate	M+1	Pyruvate M+1
147	Fmn ZT 10 12 C Set 2	Fmn	fmn	12	Alanine M+0	0.999285	Alanine	M+0	Alanine M+0
148	Fmn ZT 10 12 C Set 2	Fmn	fmn	12	Erythrose-4-Phosphate M+0	NA	Erythrose-4-Phosphate	M+0	Erythrose-4-Phosphate M+0
149	Fmn ZT 10 12 C Set 2	Fmn	fmn	12	Glutamate M+0	0.997671	Glutamate	M+0	Glutamate M+0
150	Fmn ZT 10 12 C Set 2	Fmn	fmn	12	Proline M+0	0.997671	Proline	M+0	Proline M+0
151	Fmn ZT 10 12 C Set 2	Fmn	fmn	12	Glutamine M+0	0.997671	Glutamine	M+0	Glutamine M+0
152	Fmn ZT 10 12 C Set 2	Fmn	fmn	12	Hexose M+0	0.99848	Hexose	M+0	Hexose M+0
153	Fmn ZT 10 12 C Set 2	Fmn	fmn	12	Serine M+0	0.999285	Serine	M+0	Serine M+0
154	Fmn ZT 10 12 C Set 2	Fmn	fmn	12	Hexose M+6	0	Hexose	M+6	Hexose M+6
155	Fmn ZT 10 12 C Set 2	Fmn	fmn	12	Alanine M+3	0	Alanine	M+3	Alanine M+3
156	Fmn ZT 10 12 C Set 2	Fmn	fmn	12	Erythrose-4-Phosphate M+4	NA	Erythrose-4-Phosphate	M+4	Erythrose-4-Phosphate M+4
157	Fmn ZT 10 12 C Set 2	Fmn	fmn	12	Serine M+3	0	Serine	M+3	Serine M+3
158	Fmn ZT 10 12 C Set 2	Fmn	fmn	12	Alanine M+2	0	Alanine	M+2	Alanine M+2
159	Fmn ZT 10 12 C Set 2	Fmn	fmn	12	Glutamate M+4	0	Glutamate	M+4	Glutamate M+4
160	Fmn ZT 10 12 C Set 2	Fmn	fmn	12	Glutamate M+3	0	Glutamate	M+3	Glutamate M+3
161	Fmn ZT 10 12 C Set 2	Fmn	fmn	12	Succinate M+2	0	Succinate	M+2	Succinate M+2
162	Fmn ZT 10 12 C Set 2	Fmn	fmn	12	Malate M+4	0	Malate	M+4	Malate M+4
163	Fmn ZT 10 12 C Set 2	Fmn	fmn	12	Citrate/Isocitrate M+4	0	Citrate/Isocitrate	M+4	Citrate/Isocitrate M+4
164	Fmn ZT 10 12 C Set 2	Fmn	fmn	12	Glutamine M+4	0	Glutamine	M+4	Glutamine M+4
165	Fmn ZT 10 12 C Set 2	Fmn	fmn	12	DHAP/G-3-P M+2	0.000358306	DHAP/G-3-P	M+2	DHAP/G-3-P M+2
166	Fmn ZT 10 12 C Set 2	Fmn	fmn	12	Glutamine M+5	0	Glutamine	M+5	Glutamine M+5
167	Fmn ZT 10 12 C Set 2	Fmn	fmn	12	Glutamine M+3	0	Glutamine	M+3	Glutamine M+3
168	Fmn ZT 10 12 C Set 2	Fmn	fmn	12	Glutamine M+2	0	Glutamine	M+2	Glutamine M+2
169	Fmn ZT 10 12 C Set 2	Fmn	fmn	12	AMP M+5	0	AMP	M+5	AMP M+5
170	Fmn ZT 10 12 C Set 2	Fmn	fmn	12	Proline M+3	0	Proline	M+3	Proline M+3
171	Fmn ZT 10 12 C Set 2	Fmn	fmn	12	Proline M+4	0	Proline	M+4	Proline M+4
172	Fmn ZT 10 12 C Set 2	Fmn	fmn	12	Proline M+5	0	Proline	M+5	Proline M+5
173	Fmn ZT 10 12 C Set 2	Fmn	fmn	12	Glutamate M+2	0	Glutamate	M+2	Glutamate M+2
174	Fmn ZT 10 12 C Set 2	Fmn	fmn	12	Hexose M+5	0	Hexose	M+5	Hexose M+5
175	Fmn ZT 10 13 C Set 1	Fmn	fmn	12	Pyruvate M+1	0	Pyruvate	M+1	Pyruvate M+1
176	Fmn ZT 10 13 C Set 1	Fmn	fmn	12	Alanine M+0	1	Alanine	M+0	Alanine M+0
177	Fmn ZT 10 13 C Set 1	Fmn	fmn	12	Erythrose-4-Phosphate M+0	NA	Erythrose-4-Phosphate	M+0	Erythrose-4-Phosphate M+0
178	Fmn ZT 10 13 C Set 1	Fmn	fmn	12	Glutamate M+0	1	Glutamate	M+0	Glutamate M+0
179	Fmn ZT 10 13 C Set 1	Fmn	fmn	12	Proline M+0	1	Proline	M+0	Proline M+0
180	Fmn ZT 10 13 C Set 1	Fmn	fmn	12	Glutamine M+0	1	Glutamine	M+0	Glutamine M+0
181	Fmn ZT 10 13 C Set 1	Fmn	fmn	12	Hexose M+0	0.997481	Hexose	M+0	Hexose M+0
182	Fmn ZT 10 13 C Set 1	Fmn	fmn	12	Serine M+0	1	Serine	M+0	Serine M+0
183	Fmn ZT 10 13 C Set 1	Fmn	fmn	12	Hexose M+6	0	Hexose	M+6	Hexose M+6
184	Fmn ZT 10 13 C Set 1	Fmn	fmn	12	Alanine M+3	0	Alanine	M+3	Alanine M+3
185	Fmn ZT 10 13 C Set 1	Fmn	fmn	12	Erythrose-4-Phosphate M+4	NA	Erythrose-4-Phosphate	M+4	Erythrose-4-Phosphate M+4
186	Fmn ZT 10 13 C Set 1	Fmn	fmn	12	Serine M+3	0	Serine	M+3	Serine M+3
187	Fmn ZT 10 13 C Set 1	Fmn	fmn	12	Alanine M+2	0	Alanine	M+2	Alanine M+2
188	Fmn ZT 10 13 C Set 1	Fmn	fmn	12	Glutamate M+4	0	Glutamate	M+4	Glutamate M+4
189	Fmn ZT 10 13 C Set 1	Fmn	fmn	12	Glutamate M+3	0	Glutamate	M+3	Glutamate M+3
190	Fmn ZT 10 13 C Set 1	Fmn	fmn	12	Succinate M+2	0.0777163	Succinate	M+2	Succinate M+2
191	Fmn ZT 10 13 C Set 1	Fmn	fmn	12	Malate M+4	0	Malate	M+4	Malate M+4
192	Fmn ZT 10 13 C Set 1	Fmn	fmn	12	Citrate/Isocitrate M+4	0.0524981	Citrate/Isocitrate	M+4	Citrate/Isocitrate M+4
193	Fmn ZT 10 13 C Set 1	Fmn	fmn	12	Glutamine M+4	0	Glutamine	M+4	Glutamine M+4
194	Fmn ZT 10 13 C Set 1	Fmn	fmn	12	DHAP/G-3-P M+2	0.29161	DHAP/G-3-P	M+2	DHAP/G-3-P M+2
195	Fmn ZT 10 13 C Set 1	Fmn	fmn	12	Glutamine M+5	0	Glutamine	M+5	Glutamine M+5
196	Fmn ZT 10 13 C Set 1	Fmn	fmn	12	Glutamine M+3	0	Glutamine	M+3	Glutamine M+3
197	Fmn ZT 10 13 C Set 1	Fmn	fmn	12	Glutamine M+2	0	Glutamine	M+2	Glutamine M+2
198	Fmn ZT 10 13 C Set 1	Fmn	fmn	12	AMP M+5	0.000253013	AMP	M+5	AMP M+5
199	Fmn ZT 10 13 C Set 1	Fmn	fmn	12	Proline M+3	0	Proline	M+3	Proline M+3
200	Fmn ZT 10 13 C Set 1	Fmn	fmn	12	Proline M+4	0	Proline	M+4	Proline M+4
201	Fmn ZT 10 13 C Set 1	Fmn	fmn	12	Proline M+5	0	Proline	M+5	Proline M+5
202	Fmn ZT 10 13 C Set 1	Fmn	fmn	12	Glutamate M+2	0	Glutamate	M+2	Glutamate M+2
203	Fmn ZT 10 13 C Set 1	Fmn	fmn	12	Hexose M+5	0	Hexose	M+5	Hexose M+5
204	Fmn ZT 10 13 C Set 2	Fmn	fmn	12	Pyruvate M+1	0	Pyruvate	M+1	Pyruvate M+1
205	Fmn ZT 10 13 C Set 2	Fmn	fmn	12	Alanine M+0	0.87232	Alanine	M+0	Alanine M+0
206	Fmn ZT 10 13 C Set 2	Fmn	fmn	12	Erythrose-4-Phosphate M+0	NA	Erythrose-4-Phosphate	M+0	Erythrose-4-Phosphate M+0
207	Fmn ZT 10 13 C Set 2	Fmn	fmn	12	Glutamate M+0	0.685422	Glutamate	M+0	Glutamate M+0
208	Fmn ZT 10 13 C Set 2	Fmn	fmn	12	Proline M+0	0.844313	Proline	M+0	Proline M+0
209	Fmn ZT 10 13 C Set 2	Fmn	fmn	12	Glutamine M+0	0.818105	Glutamine	M+0	Glutamine M+0
210	Fmn ZT 10 13 C Set 2	Fmn	fmn	12	Hexose M+0	0.919844	Hexose	M+0	Hexose M+0
211	Fmn ZT 10 13 C Set 2	Fmn	fmn	12	Serine M+0	0.877201	Serine	M+0	Serine M+0
212	Fmn ZT 10 13 C Set 2	Fmn	fmn	12	Hexose M+6	0.05402	Hexose	M+6	Hexose M+6
213	Fmn ZT 10 13 C Set 2	Fmn	fmn	12	Alanine M+3	0.0882937	Alanine	M+3	Alanine M+3
214	Fmn ZT 10 13 C Set 2	Fmn	fmn	12	Erythrose-4-Phosphate M+4	NA	Erythrose-4-Phosphate	M+4	Erythrose-4-Phosphate M+4
215	Fmn ZT 10 13 C Set 2	Fmn	fmn	12	Serine M+3	0.0270523	Serine	M+3	Serine M+3
216	Fmn ZT 10 13 C Set 2	Fmn	fmn	12	Alanine M+2	0.0179884	Alanine	M+2	Alanine M+2
217	Fmn ZT 10 13 C Set 2	Fmn	fmn	12	Glutamate M+4	0.029125	Glutamate	M+4	Glutamate M+4
218	Fmn ZT 10 13 C Set 2	Fmn	fmn	12	Glutamate M+3	0.0671497	Glutamate	M+3	Glutamate M+3
219	Fmn ZT 10 13 C Set 2	Fmn	fmn	12	Succinate M+2	0.0609695	Succinate	M+2	Succinate M+2
220	Fmn ZT 10 13 C Set 2	Fmn	fmn	12	Malate M+4	0	Malate	M+4	Malate M+4
221	Fmn ZT 10 13 C Set 2	Fmn	fmn	12	Citrate/Isocitrate M+4	0.0575716	Citrate/Isocitrate	M+4	Citrate/Isocitrate M+4
222	Fmn ZT 10 13 C Set 2	Fmn	fmn	12	Glutamine M+4	0.0223252	Glutamine	M+4	Glutamine M+4
223	Fmn ZT 10 13 C Set 2	Fmn	fmn	12	DHAP/G-3-P M+2	0	DHAP/G-3-P	M+2	DHAP/G-3-P M+2
224	Fmn ZT 10 13 C Set 2	Fmn	fmn	12	Glutamine M+5	0.0139021	Glutamine	M+5	Glutamine M+5
225	Fmn ZT 10 13 C Set 2	Fmn	fmn	12	Glutamine M+3	0.0404347	Glutamine	M+3	Glutamine M+3
226	Fmn ZT 10 13 C Set 2	Fmn	fmn	12	Glutamine M+2	0.0625157	Glutamine	M+2	Glutamine M+2
227	Fmn ZT 10 13 C Set 2	Fmn	fmn	12	AMP M+5	0.000324863	AMP	M+5	AMP M+5
228	Fmn ZT 10 13 C Set 2	Fmn	fmn	12	Proline M+3	0.0351663	Proline	M+3	Proline M+3
229	Fmn ZT 10 13 C Set 2	Fmn	fmn	12	Proline M+4	0.0165632	Proline	M+4	Proline M+4
230	Fmn ZT 10 13 C Set 2	Fmn	fmn	12	Proline M+5	0.0114398	Proline	M+5	Proline M+5
231	Fmn ZT 10 13 C Set 2	Fmn	fmn	12	Glutamate M+2	0.111182	Glutamate	M+2	Glutamate M+2
232	Fmn ZT 10 13 C Set 2	Fmn	fmn	12	Hexose M+5	0.0103944	Hexose	M+5	Hexose M+5
233	Fmn ZT 12 12 C Set 1	Fmn	fmn	12	Pyruvate M+1	0.000714931	Pyruvate	M+1	Pyruvate M+1
234	Fmn ZT 12 12 C Set 1	Fmn	fmn	12	Alanine M+0	0.999284	Alanine	M+0	Alanine M+0
235	Fmn ZT 12 12 C Set 1	Fmn	fmn	12	Erythrose-4-Phosphate M+0	NA	Erythrose-4-Phosphate	M+0	Erythrose-4-Phosphate M+0
236	Fmn ZT 12 12 C Set 1	Fmn	fmn	12	Glutamate M+0	0.997671	Glutamate	M+0	Glutamate M+0
237	Fmn ZT 12 12 C Set 1	Fmn	fmn	12	Proline M+0	0.997671	Proline	M+0	Proline M+0
238	Fmn ZT 12 12 C Set 1	Fmn	fmn	12	Glutamine M+0	0.997671	Glutamine	M+0	Glutamine M+0
239	Fmn ZT 12 12 C Set 1	Fmn	fmn	12	Hexose M+0	0.996546	Hexose	M+0	Hexose M+0
240	Fmn ZT 12 12 C Set 1	Fmn	fmn	12	Serine M+0	0.999285	Serine	M+0	Serine M+0
241	Fmn ZT 12 12 C Set 1	Fmn	fmn	12	Hexose M+6	0	Hexose	M+6	Hexose M+6
242	Fmn ZT 12 12 C Set 1	Fmn	fmn	12	Alanine M+3	7.46451e-07	Alanine	M+3	Alanine M+3
243	Fmn ZT 12 12 C Set 1	Fmn	fmn	12	Erythrose-4-Phosphate M+4	NA	Erythrose-4-Phosphate	M+4	Erythrose-4-Phosphate M+4
244	Fmn ZT 12 12 C Set 1	Fmn	fmn	12	Serine M+3	0	Serine	M+3	Serine M+3
245	Fmn ZT 12 12 C Set 1	Fmn	fmn	12	Alanine M+2	0	Alanine	M+2	Alanine M+2
246	Fmn ZT 12 12 C Set 1	Fmn	fmn	12	Glutamate M+4	0	Glutamate	M+4	Glutamate M+4
247	Fmn ZT 12 12 C Set 1	Fmn	fmn	12	Glutamate M+3	0	Glutamate	M+3	Glutamate M+3
248	Fmn ZT 12 12 C Set 1	Fmn	fmn	12	Succinate M+2	0	Succinate	M+2	Succinate M+2
249	Fmn ZT 12 12 C Set 1	Fmn	fmn	12	Malate M+4	0	Malate	M+4	Malate M+4
250	Fmn ZT 12 12 C Set 1	Fmn	fmn	12	Citrate/Isocitrate M+4	0	Citrate/Isocitrate	M+4	Citrate/Isocitrate M+4
251	Fmn ZT 12 12 C Set 1	Fmn	fmn	12	Glutamine M+4	0	Glutamine	M+4	Glutamine M+4
252	Fmn ZT 12 12 C Set 1	Fmn	fmn	12	DHAP/G-3-P M+2	0.000359977	DHAP/G-3-P	M+2	DHAP/G-3-P M+2
253	Fmn ZT 12 12 C Set 1	Fmn	fmn	12	Glutamine M+5	0	Glutamine	M+5	Glutamine M+5
254	Fmn ZT 12 12 C Set 1	Fmn	fmn	12	Glutamine M+3	0	Glutamine	M+3	Glutamine M+3
255	Fmn ZT 12 12 C Set 1	Fmn	fmn	12	Glutamine M+2	0	Glutamine	M+2	Glutamine M+2
256	Fmn ZT 12 12 C Set 1	Fmn	fmn	12	AMP M+5	0	AMP	M+5	AMP M+5
257	Fmn ZT 12 12 C Set 1	Fmn	fmn	12	Proline M+3	0	Proline	M+3	Proline M+3
258	Fmn ZT 12 12 C Set 1	Fmn	fmn	12	Proline M+4	0	Proline	M+4	Proline M+4
259	Fmn ZT 12 12 C Set 1	Fmn	fmn	12	Proline M+5	0	Proline	M+5	Proline M+5
260	Fmn ZT 12 12 C Set 1	Fmn	fmn	12	Glutamate M+2	0	Glutamate	M+2	Glutamate M+2
261	Fmn ZT 12 12 C Set 1	Fmn	fmn	12	Hexose M+5	0	Hexose	M+5	Hexose M+5
262	Fmn ZT 12 12 C Set 2	Fmn	fmn	12	Pyruvate M+1	0.00071496	Pyruvate	M+1	Pyruvate M+1
263	Fmn ZT 12 12 C Set 2	Fmn	fmn	12	Alanine M+0	0.999285	Alanine	M+0	Alanine M+0
264	Fmn ZT 12 12 C Set 2	Fmn	fmn	12	Erythrose-4-Phosphate M+0	NA	Erythrose-4-Phosphate	M+0	Erythrose-4-Phosphate M+0
265	Fmn ZT 12 12 C Set 2	Fmn	fmn	12	Glutamate M+0	0.997671	Glutamate	M+0	Glutamate M+0
266	Fmn ZT 12 12 C Set 2	Fmn	fmn	12	Proline M+0	0.997671	Proline	M+0	Proline M+0
267	Fmn ZT 12 12 C Set 2	Fmn	fmn	12	Glutamine M+0	0.997671	Glutamine	M+0	Glutamine M+0
268	Fmn ZT 12 12 C Set 2	Fmn	fmn	12	Hexose M+0	0.996546	Hexose	M+0	Hexose M+0
269	Fmn ZT 12 12 C Set 2	Fmn	fmn	12	Serine M+0	0.999523	Serine	M+0	Serine M+0
270	Fmn ZT 12 12 C Set 2	Fmn	fmn	12	Hexose M+6	0	Hexose	M+6	Hexose M+6
271	Fmn ZT 12 12 C Set 2	Fmn	fmn	12	Alanine M+3	0	Alanine	M+3	Alanine M+3
272	Fmn ZT 12 12 C Set 2	Fmn	fmn	12	Erythrose-4-Phosphate M+4	NA	Erythrose-4-Phosphate	M+4	Erythrose-4-Phosphate M+4
273	Fmn ZT 12 12 C Set 2	Fmn	fmn	12	Serine M+3	0	Serine	M+3	Serine M+3
274	Fmn ZT 12 12 C Set 2	Fmn	fmn	12	Alanine M+2	0	Alanine	M+2	Alanine M+2
275	Fmn ZT 12 12 C Set 2	Fmn	fmn	12	Glutamate M+4	0	Glutamate	M+4	Glutamate M+4
276	Fmn ZT 12 12 C Set 2	Fmn	fmn	12	Glutamate M+3	0	Glutamate	M+3	Glutamate M+3
277	Fmn ZT 12 12 C Set 2	Fmn	fmn	12	Succinate M+2	0	Succinate	M+2	Succinate M+2
278	Fmn ZT 12 12 C Set 2	Fmn	fmn	12	Malate M+4	0	Malate	M+4	Malate M+4
279	Fmn ZT 12 12 C Set 2	Fmn	fmn	12	Citrate/Isocitrate M+4	0	Citrate/Isocitrate	M+4	Citrate/Isocitrate M+4
280	Fmn ZT 12 12 C Set 2	Fmn	fmn	12	Glutamine M+4	0	Glutamine	M+4	Glutamine M+4
281	Fmn ZT 12 12 C Set 2	Fmn	fmn	12	DHAP/G-3-P M+2	0.000287911	DHAP/G-3-P	M+2	DHAP/G-3-P M+2
282	Fmn ZT 12 12 C Set 2	Fmn	fmn	12	Glutamine M+5	0	Glutamine	M+5	Glutamine M+5
283	Fmn ZT 12 12 C Set 2	Fmn	fmn	12	Glutamine M+3	0	Glutamine	M+3	Glutamine M+3
284	Fmn ZT 12 12 C Set 2	Fmn	fmn	12	Glutamine M+2	0	Glutamine	M+2	Glutamine M+2
285	Fmn ZT 12 12 C Set 2	Fmn	fmn	12	AMP M+5	0	AMP	M+5	AMP M+5
286	Fmn ZT 12 12 C Set 2	Fmn	fmn	12	Proline M+3	0	Proline	M+3	Proline M+3
287	Fmn ZT 12 12 C Set 2	Fmn	fmn	12	Proline M+4	0	Proline	M+4	Proline M+4
288	Fmn ZT 12 12 C Set 2	Fmn	fmn	12	Proline M+5	0	Proline	M+5	Proline M+5
289	Fmn ZT 12 12 C Set 2	Fmn	fmn	12	Glutamate M+2	0	Glutamate	M+2	Glutamate M+2
290	Fmn ZT 12 12 C Set 2	Fmn	fmn	12	Hexose M+5	0	Hexose	M+5	Hexose M+5
291	Fmn ZT 12 13 C Set 1	Fmn	fmn	12	Pyruvate M+1	0	Pyruvate	M+1	Pyruvate M+1
292	Fmn ZT 12 13 C Set 1	Fmn	fmn	12	Alanine M+0	0.472538	Alanine	M+0	Alanine M+0
293	Fmn ZT 12 13 C Set 1	Fmn	fmn	12	Erythrose-4-Phosphate M+0	NA	Erythrose-4-Phosphate	M+0	Erythrose-4-Phosphate M+0
294	Fmn ZT 12 13 C Set 1	Fmn	fmn	12	Glutamate M+0	0.540588	Glutamate	M+0	Glutamate M+0
295	Fmn ZT 12 13 C Set 1	Fmn	fmn	12	Proline M+0	0.590259	Proline	M+0	Proline M+0
296	Fmn ZT 12 13 C Set 1	Fmn	fmn	12	Glutamine M+0	0.656848	Glutamine	M+0	Glutamine M+0
297	Fmn ZT 12 13 C Set 1	Fmn	fmn	12	Hexose M+0	0.587461	Hexose	M+0	Hexose M+0
298	Fmn ZT 12 13 C Set 1	Fmn	fmn	12	Serine M+0	0.736194	Serine	M+0	Serine M+0
299	Fmn ZT 12 13 C Set 1	Fmn	fmn	12	Hexose M+6	0.333544	Hexose	M+6	Hexose M+6
300	Fmn ZT 12 13 C Set 1	Fmn	fmn	12	Alanine M+3	0.430956	Alanine	M+3	Alanine M+3
301	Fmn ZT 12 13 C Set 1	Fmn	fmn	12	Erythrose-4-Phosphate M+4	NA	Erythrose-4-Phosphate	M+4	Erythrose-4-Phosphate M+4
302	Fmn ZT 12 13 C Set 1	Fmn	fmn	12	Serine M+3	0.0690161	Serine	M+3	Serine M+3
303	Fmn ZT 12 13 C Set 1	Fmn	fmn	12	Alanine M+2	0.0543361	Alanine	M+2	Alanine M+2
304	Fmn ZT 12 13 C Set 1	Fmn	fmn	12	Glutamate M+4	0.0447952	Glutamate	M+4	Glutamate M+4
305	Fmn ZT 12 13 C Set 1	Fmn	fmn	12	Glutamate M+3	0.102581	Glutamate	M+3	Glutamate M+3
306	Fmn ZT 12 13 C Set 1	Fmn	fmn	12	Succinate M+2	0.425879	Succinate	M+2	Succinate M+2
307	Fmn ZT 12 13 C Set 1	Fmn	fmn	12	Malate M+4	0.0103972	Malate	M+4	Malate M+4
308	Fmn ZT 12 13 C Set 1	Fmn	fmn	12	Citrate/Isocitrate M+4	0.0503719	Citrate/Isocitrate	M+4	Citrate/Isocitrate M+4
309	Fmn ZT 12 13 C Set 1	Fmn	fmn	12	Glutamine M+4	0.040171	Glutamine	M+4	Glutamine M+4
310	Fmn ZT 12 13 C Set 1	Fmn	fmn	12	DHAP/G-3-P M+2	0	DHAP/G-3-P	M+2	DHAP/G-3-P M+2
311	Fmn ZT 12 13 C Set 1	Fmn	fmn	12	Glutamine M+5	0.0256613	Glutamine	M+5	Glutamine M+5
312	Fmn ZT 12 13 C Set 1	Fmn	fmn	12	Glutamine M+3	0.0785029	Glutamine	M+3	Glutamine M+3
313	Fmn ZT 12 13 C Set 1	Fmn	fmn	12	Glutamine M+2	0.124935	Glutamine	M+2	Glutamine M+2
314	Fmn ZT 12 13 C Set 1	Fmn	fmn	12	AMP M+5	0.00051935	AMP	M+5	AMP M+5
315	Fmn ZT 12 13 C Set 1	Fmn	fmn	12	Proline M+3	0.0940048	Proline	M+3	Proline M+3
316	Fmn ZT 12 13 C Set 1	Fmn	fmn	12	Proline M+4	0.0471181	Proline	M+4	Proline M+4
317	Fmn ZT 12 13 C Set 1	Fmn	fmn	12	Proline M+5	0.031475	Proline	M+5	Proline M+5
318	Fmn ZT 12 13 C Set 1	Fmn	fmn	12	Glutamate M+2	0.169363	Glutamate	M+2	Glutamate M+2
319	Fmn ZT 12 13 C Set 1	Fmn	fmn	12	Hexose M+5	0.0320268	Hexose	M+5	Hexose M+5
320	Fmn ZT 12 13 C Set 2	Fmn	fmn	12	Pyruvate M+1	0.0643651	Pyruvate	M+1	Pyruvate M+1
321	Fmn ZT 12 13 C Set 2	Fmn	fmn	12	Alanine M+0	0.601779	Alanine	M+0	Alanine M+0
322	Fmn ZT 12 13 C Set 2	Fmn	fmn	12	Erythrose-4-Phosphate M+0	NA	Erythrose-4-Phosphate	M+0	Erythrose-4-Phosphate M+0
323	Fmn ZT 12 13 C Set 2	Fmn	fmn	12	Glutamate M+0	0.664435	Glutamate	M+0	Glutamate M+0
324	Fmn ZT 12 13 C Set 2	Fmn	fmn	12	Proline M+0	0.675272	Proline	M+0	Proline M+0
325	Fmn ZT 12 13 C Set 2	Fmn	fmn	12	Glutamine M+0	0.717826	Glutamine	M+0	Glutamine M+0
326	Fmn ZT 12 13 C Set 2	Fmn	fmn	12	Hexose M+0	0.752547	Hexose	M+0	Hexose M+0
327	Fmn ZT 12 13 C Set 2	Fmn	fmn	12	Serine M+0	0.764344	Serine	M+0	Serine M+0
328	Fmn ZT 12 13 C Set 2	Fmn	fmn	12	Hexose M+6	0.194888	Hexose	M+6	Hexose M+6
329	Fmn ZT 12 13 C Set 2	Fmn	fmn	12	Alanine M+3	0.315715	Alanine	M+3	Alanine M+3
330	Fmn ZT 12 13 C Set 2	Fmn	fmn	12	Erythrose-4-Phosphate M+4	NA	Erythrose-4-Phosphate	M+4	Erythrose-4-Phosphate M+4
331	Fmn ZT 12 13 C Set 2	Fmn	fmn	12	Serine M+3	0.0634796	Serine	M+3	Serine M+3
332	Fmn ZT 12 13 C Set 2	Fmn	fmn	12	Alanine M+2	0.0444742	Alanine	M+2	Alanine M+2
333	Fmn ZT 12 13 C Set 2	Fmn	fmn	12	Glutamate M+4	0.0291738	Glutamate	M+4	Glutamate M+4
334	Fmn ZT 12 13 C Set 2	Fmn	fmn	12	Glutamate M+3	0.067398	Glutamate	M+3	Glutamate M+3
335	Fmn ZT 12 13 C Set 2	Fmn	fmn	12	Succinate M+2	0.111986	Succinate	M+2	Succinate M+2
336	Fmn ZT 12 13 C Set 2	Fmn	fmn	12	Malate M+4	0.00528665	Malate	M+4	Malate M+4
337	Fmn ZT 12 13 C Set 2	Fmn	fmn	12	Citrate/Isocitrate M+4	0.0573573	Citrate/Isocitrate	M+4	Citrate/Isocitrate M+4
338	Fmn ZT 12 13 C Set 2	Fmn	fmn	12	Glutamine M+4	0.0297866	Glutamine	M+4	Glutamine M+4
339	Fmn ZT 12 13 C Set 2	Fmn	fmn	12	DHAP/G-3-P M+2	0	DHAP/G-3-P	M+2	DHAP/G-3-P M+2
340	Fmn ZT 12 13 C Set 2	Fmn	fmn	12	Glutamine M+5	0.0184346	Glutamine	M+5	Glutamine M+5
341	Fmn ZT 12 13 C Set 2	Fmn	fmn	12	Glutamine M+3	0.0599253	Glutamine	M+3	Glutamine M+3
342	Fmn ZT 12 13 C Set 2	Fmn	fmn	12	Glutamine M+2	0.108513	Glutamine	M+2	Glutamine M+2
343	Fmn ZT 12 13 C Set 2	Fmn	fmn	12	AMP M+5	0.000602495	AMP	M+5	AMP M+5
344	Fmn ZT 12 13 C Set 2	Fmn	fmn	12	Proline M+3	0.0685096	Proline	M+3	Proline M+3
345	Fmn ZT 12 13 C Set 2	Fmn	fmn	12	Proline M+4	0.0328771	Proline	M+4	Proline M+4
346	Fmn ZT 12 13 C Set 2	Fmn	fmn	12	Proline M+5	0.0215952	Proline	M+5	Proline M+5
347	Fmn ZT 12 13 C Set 2	Fmn	fmn	12	Glutamate M+2	0.123056	Glutamate	M+2	Glutamate M+2
348	Fmn ZT 12 13 C Set 2	Fmn	fmn	12	Hexose M+5	0.0174792	Hexose	M+5	Hexose M+5
349	Fmn ZT 14 12 C Set 1	Fmn	fmn	16	Pyruvate M+1	0.000714902	Pyruvate	M+1	Pyruvate M+1
350	Fmn ZT 14 12 C Set 1	Fmn	fmn	16	Alanine M+0	0.999285	Alanine	M+0	Alanine M+0
351	Fmn ZT 14 12 C Set 1	Fmn	fmn	16	Erythrose-4-Phosphate M+0	NA	Erythrose-4-Phosphate	M+0	Erythrose-4-Phosphate M+0
352	Fmn ZT 14 12 C Set 1	Fmn	fmn	16	Glutamate M+0	0.997671	Glutamate	M+0	Glutamate M+0
353	Fmn ZT 14 12 C Set 1	Fmn	fmn	16	Proline M+0	0.997671	Proline	M+0	Proline M+0
354	Fmn ZT 14 12 C Set 1	Fmn	fmn	16	Glutamine M+0	0.997671	Glutamine	M+0	Glutamine M+0
355	Fmn ZT 14 12 C Set 1	Fmn	fmn	16	Hexose M+0	0.998446	Hexose	M+0	Hexose M+0
356	Fmn ZT 14 12 C Set 1	Fmn	fmn	16	Serine M+0	0.999285	Serine	M+0	Serine M+0
357	Fmn ZT 14 12 C Set 1	Fmn	fmn	16	Hexose M+6	0	Hexose	M+6	Hexose M+6
358	Fmn ZT 14 12 C Set 1	Fmn	fmn	16	Alanine M+3	0	Alanine	M+3	Alanine M+3
359	Fmn ZT 14 12 C Set 1	Fmn	fmn	16	Erythrose-4-Phosphate M+4	NA	Erythrose-4-Phosphate	M+4	Erythrose-4-Phosphate M+4
360	Fmn ZT 14 12 C Set 1	Fmn	fmn	16	Serine M+3	0	Serine	M+3	Serine M+3
361	Fmn ZT 14 12 C Set 1	Fmn	fmn	16	Alanine M+2	0	Alanine	M+2	Alanine M+2
362	Fmn ZT 14 12 C Set 1	Fmn	fmn	16	Glutamate M+4	0	Glutamate	M+4	Glutamate M+4
363	Fmn ZT 14 12 C Set 1	Fmn	fmn	16	Glutamate M+3	0	Glutamate	M+3	Glutamate M+3
364	Fmn ZT 14 12 C Set 1	Fmn	fmn	16	Succinate M+2	0	Succinate	M+2	Succinate M+2
365	Fmn ZT 14 12 C Set 1	Fmn	fmn	16	Malate M+4	0	Malate	M+4	Malate M+4
366	Fmn ZT 14 12 C Set 1	Fmn	fmn	16	Citrate/Isocitrate M+4	0	Citrate/Isocitrate	M+4	Citrate/Isocitrate M+4
367	Fmn ZT 14 12 C Set 1	Fmn	fmn	16	Glutamine M+4	0	Glutamine	M+4	Glutamine M+4
368	Fmn ZT 14 12 C Set 1	Fmn	fmn	16	DHAP/G-3-P M+2	0.000358697	DHAP/G-3-P	M+2	DHAP/G-3-P M+2
369	Fmn ZT 14 12 C Set 1	Fmn	fmn	16	Glutamine M+5	0	Glutamine	M+5	Glutamine M+5
370	Fmn ZT 14 12 C Set 1	Fmn	fmn	16	Glutamine M+3	0	Glutamine	M+3	Glutamine M+3
371	Fmn ZT 14 12 C Set 1	Fmn	fmn	16	Glutamine M+2	0	Glutamine	M+2	Glutamine M+2
372	Fmn ZT 14 12 C Set 1	Fmn	fmn	16	AMP M+5	0	AMP	M+5	AMP M+5
373	Fmn ZT 14 12 C Set 1	Fmn	fmn	16	Proline M+3	0	Proline	M+3	Proline M+3
374	Fmn ZT 14 12 C Set 1	Fmn	fmn	16	Proline M+4	0	Proline	M+4	Proline M+4
375	Fmn ZT 14 12 C Set 1	Fmn	fmn	16	Proline M+5	0	Proline	M+5	Proline M+5
376	Fmn ZT 14 12 C Set 1	Fmn	fmn	16	Glutamate M+2	0	Glutamate	M+2	Glutamate M+2
377	Fmn ZT 14 12 C Set 1	Fmn	fmn	16	Hexose M+5	0	Hexose	M+5	Hexose M+5
378	Fmn ZT 14 12 C Set 2	Fmn	fmn	16	Pyruvate M+1	0.000714925	Pyruvate	M+1	Pyruvate M+1
379	Fmn ZT 14 12 C Set 2	Fmn	fmn	16	Alanine M+0	0.999285	Alanine	M+0	Alanine M+0
380	Fmn ZT 14 12 C Set 2	Fmn	fmn	16	Erythrose-4-Phosphate M+0	NA	Erythrose-4-Phosphate	M+0	Erythrose-4-Phosphate M+0
381	Fmn ZT 14 12 C Set 2	Fmn	fmn	16	Glutamate M+0	0.997671	Glutamate	M+0	Glutamate M+0
382	Fmn ZT 14 12 C Set 2	Fmn	fmn	16	Proline M+0	0.997671	Proline	M+0	Proline M+0
383	Fmn ZT 14 12 C Set 2	Fmn	fmn	16	Glutamine M+0	0.997671	Glutamine	M+0	Glutamine M+0
384	Fmn ZT 14 12 C Set 2	Fmn	fmn	16	Hexose M+0	0.998357	Hexose	M+0	Hexose M+0
385	Fmn ZT 14 12 C Set 2	Fmn	fmn	16	Serine M+0	0.999285	Serine	M+0	Serine M+0
386	Fmn ZT 14 12 C Set 2	Fmn	fmn	16	Hexose M+6	0	Hexose	M+6	Hexose M+6
387	Fmn ZT 14 12 C Set 2	Fmn	fmn	16	Alanine M+3	0	Alanine	M+3	Alanine M+3
388	Fmn ZT 14 12 C Set 2	Fmn	fmn	16	Erythrose-4-Phosphate M+4	NA	Erythrose-4-Phosphate	M+4	Erythrose-4-Phosphate M+4
389	Fmn ZT 14 12 C Set 2	Fmn	fmn	16	Serine M+3	0	Serine	M+3	Serine M+3
390	Fmn ZT 14 12 C Set 2	Fmn	fmn	16	Alanine M+2	0	Alanine	M+2	Alanine M+2
391	Fmn ZT 14 12 C Set 2	Fmn	fmn	16	Glutamate M+4	0	Glutamate	M+4	Glutamate M+4
392	Fmn ZT 14 12 C Set 2	Fmn	fmn	16	Glutamate M+3	0	Glutamate	M+3	Glutamate M+3
393	Fmn ZT 14 12 C Set 2	Fmn	fmn	16	Succinate M+2	0	Succinate	M+2	Succinate M+2
394	Fmn ZT 14 12 C Set 2	Fmn	fmn	16	Malate M+4	0	Malate	M+4	Malate M+4
395	Fmn ZT 14 12 C Set 2	Fmn	fmn	16	Citrate/Isocitrate M+4	0	Citrate/Isocitrate	M+4	Citrate/Isocitrate M+4
396	Fmn ZT 14 12 C Set 2	Fmn	fmn	16	Glutamine M+4	0	Glutamine	M+4	Glutamine M+4
397	Fmn ZT 14 12 C Set 2	Fmn	fmn	16	DHAP/G-3-P M+2	3.15019e-05	DHAP/G-3-P	M+2	DHAP/G-3-P M+2
398	Fmn ZT 14 12 C Set 2	Fmn	fmn	16	Glutamine M+5	0	Glutamine	M+5	Glutamine M+5
399	Fmn ZT 14 12 C Set 2	Fmn	fmn	16	Glutamine M+3	0	Glutamine	M+3	Glutamine M+3
400	Fmn ZT 14 12 C Set 2	Fmn	fmn	16	Glutamine M+2	0	Glutamine	M+2	Glutamine M+2
401	Fmn ZT 14 12 C Set 2	Fmn	fmn	16	AMP M+5	0	AMP	M+5	AMP M+5
402	Fmn ZT 14 12 C Set 2	Fmn	fmn	16	Proline M+3	0	Proline	M+3	Proline M+3
403	Fmn ZT 14 12 C Set 2	Fmn	fmn	16	Proline M+4	0	Proline	M+4	Proline M+4
404	Fmn ZT 14 12 C Set 2	Fmn	fmn	16	Proline M+5	0	Proline	M+5	Proline M+5
405	Fmn ZT 14 12 C Set 2	Fmn	fmn	16	Glutamate M+2	0	Glutamate	M+2	Glutamate M+2
406	Fmn ZT 14 12 C Set 2	Fmn	fmn	16	Hexose M+5	0	Hexose	M+5	Hexose M+5
407	Fmn ZT 14 13 C Set 1	Fmn	fmn	16	Pyruvate M+1	0.00681222	Pyruvate	M+1	Pyruvate M+1
408	Fmn ZT 14 13 C Set 1	Fmn	fmn	16	Alanine M+0	0.418671	Alanine	M+0	Alanine M+0
409	Fmn ZT 14 13 C Set 1	Fmn	fmn	16	Erythrose-4-Phosphate M+0	NA	Erythrose-4-Phosphate	M+0	Erythrose-4-Phosphate M+0
410	Fmn ZT 14 13 C Set 1	Fmn	fmn	16	Glutamate M+0	0.488432	Glutamate	M+0	Glutamate M+0
411	Fmn ZT 14 13 C Set 1	Fmn	fmn	16	Proline M+0	0.555905	Proline	M+0	Proline M+0
412	Fmn ZT 14 13 C Set 1	Fmn	fmn	16	Glutamine M+0	0.573837	Glutamine	M+0	Glutamine M+0
413	Fmn ZT 14 13 C Set 1	Fmn	fmn	16	Hexose M+0	0.723332	Hexose	M+0	Hexose M+0
414	Fmn ZT 14 13 C Set 1	Fmn	fmn	16	Serine M+0	0.650284	Serine	M+0	Serine M+0
415	Fmn ZT 14 13 C Set 1	Fmn	fmn	16	Hexose M+6	0.237395	Hexose	M+6	Hexose M+6
416	Fmn ZT 14 13 C Set 1	Fmn	fmn	16	Alanine M+3	0.462048	Alanine	M+3	Alanine M+3
417	Fmn ZT 14 13 C Set 1	Fmn	fmn	16	Erythrose-4-Phosphate M+4	NA	Erythrose-4-Phosphate	M+4	Erythrose-4-Phosphate M+4
418	Fmn ZT 14 13 C Set 1	Fmn	fmn	16	Serine M+3	0.0949123	Serine	M+3	Serine M+3
419	Fmn ZT 14 13 C Set 1	Fmn	fmn	16	Alanine M+2	0.0700578	Alanine	M+2	Alanine M+2
420	Fmn ZT 14 13 C Set 1	Fmn	fmn	16	Glutamate M+4	0.0574218	Glutamate	M+4	Glutamate M+4
421	Fmn ZT 14 13 C Set 1	Fmn	fmn	16	Glutamate M+3	0.112052	Glutamate	M+3	Glutamate M+3
422	Fmn ZT 14 13 C Set 1	Fmn	fmn	16	Succinate M+2	0.131592	Succinate	M+2	Succinate M+2
423	Fmn ZT 14 13 C Set 1	Fmn	fmn	16	Malate M+4	0.0100346	Malate	M+4	Malate M+4
424	Fmn ZT 14 13 C Set 1	Fmn	fmn	16	Citrate/Isocitrate M+4	0.11236	Citrate/Isocitrate	M+4	Citrate/Isocitrate M+4
425	Fmn ZT 14 13 C Set 1	Fmn	fmn	16	Glutamine M+4	0.0546525	Glutamine	M+4	Glutamine M+4
426	Fmn ZT 14 13 C Set 1	Fmn	fmn	16	DHAP/G-3-P M+2	0.493626	DHAP/G-3-P	M+2	DHAP/G-3-P M+2
427	Fmn ZT 14 13 C Set 1	Fmn	fmn	16	Glutamine M+5	0.0388171	Glutamine	M+5	Glutamine M+5
428	Fmn ZT 14 13 C Set 1	Fmn	fmn	16	Glutamine M+3	0.0988171	Glutamine	M+3	Glutamine M+3
429	Fmn ZT 14 13 C Set 1	Fmn	fmn	16	Glutamine M+2	0.157449	Glutamine	M+2	Glutamine M+2
430	Fmn ZT 14 13 C Set 1	Fmn	fmn	16	AMP M+5	0.000876945	AMP	M+5	AMP M+5
431	Fmn ZT 14 13 C Set 1	Fmn	fmn	16	Proline M+3	0.103952	Proline	M+3	Proline M+3
432	Fmn ZT 14 13 C Set 1	Fmn	fmn	16	Proline M+4	0.0587323	Proline	M+4	Proline M+4
433	Fmn ZT 14 13 C Set 1	Fmn	fmn	16	Proline M+5	0.0396947	Proline	M+5	Proline M+5
434	Fmn ZT 14 13 C Set 1	Fmn	fmn	16	Glutamate M+2	0.187145	Glutamate	M+2	Glutamate M+2
435	Fmn ZT 14 13 C Set 1	Fmn	fmn	16	Hexose M+5	0.0160088	Hexose	M+5	Hexose M+5
436	Fmn ZT 14 13 C Set 2	Fmn	fmn	16	Pyruvate M+1	0	Pyruvate	M+1	Pyruvate M+1
437	Fmn ZT 14 13 C Set 2	Fmn	fmn	16	Alanine M+0	0.42957	Alanine	M+0	Alanine M+0
438	Fmn ZT 14 13 C Set 2	Fmn	fmn	16	Erythrose-4-Phosphate M+0	NA	Erythrose-4-Phosphate	M+0	Erythrose-4-Phosphate M+0
439	Fmn ZT 14 13 C Set 2	Fmn	fmn	16	Glutamate M+0	0.508475	Glutamate	M+0	Glutamate M+0
440	Fmn ZT 14 13 C Set 2	Fmn	fmn	16	Proline M+0	0.567395	Proline	M+0	Proline M+0
441	Fmn ZT 14 13 C Set 2	Fmn	fmn	16	Glutamine M+0	0.618463	Glutamine	M+0	Glutamine M+0
442	Fmn ZT 14 13 C Set 2	Fmn	fmn	16	Hexose M+0	0.608158	Hexose	M+0	Hexose M+0
443	Fmn ZT 14 13 C Set 2	Fmn	fmn	16	Serine M+0	0.675903	Serine	M+0	Serine M+0
444	Fmn ZT 14 13 C Set 2	Fmn	fmn	16	Hexose M+6	0.324631	Hexose	M+6	Hexose M+6
445	Fmn ZT 14 13 C Set 2	Fmn	fmn	16	Alanine M+3	0.449197	Alanine	M+3	Alanine M+3
446	Fmn ZT 14 13 C Set 2	Fmn	fmn	16	Erythrose-4-Phosphate M+4	NA	Erythrose-4-Phosphate	M+4	Erythrose-4-Phosphate M+4
447	Fmn ZT 14 13 C Set 2	Fmn	fmn	16	Serine M+3	0.100561	Serine	M+3	Serine M+3
448	Fmn ZT 14 13 C Set 2	Fmn	fmn	16	Alanine M+2	0.0693337	Alanine	M+2	Alanine M+2
449	Fmn ZT 14 13 C Set 2	Fmn	fmn	16	Glutamate M+4	0.0490693	Glutamate	M+4	Glutamate M+4
450	Fmn ZT 14 13 C Set 2	Fmn	fmn	16	Glutamate M+3	0.109812	Glutamate	M+3	Glutamate M+3
451	Fmn ZT 14 13 C Set 2	Fmn	fmn	16	Succinate M+2	0.353248	Succinate	M+2	Succinate M+2
452	Fmn ZT 14 13 C Set 2	Fmn	fmn	16	Malate M+4	0.0251506	Malate	M+4	Malate M+4
453	Fmn ZT 14 13 C Set 2	Fmn	fmn	16	Citrate/Isocitrate M+4	0.0739534	Citrate/Isocitrate	M+4	Citrate/Isocitrate M+4
454	Fmn ZT 14 13 C Set 2	Fmn	fmn	16	Glutamine M+4	0.0451814	Glutamine	M+4	Glutamine M+4
455	Fmn ZT 14 13 C Set 2	Fmn	fmn	16	DHAP/G-3-P M+2	0.0191171	DHAP/G-3-P	M+2	DHAP/G-3-P M+2
456	Fmn ZT 14 13 C Set 2	Fmn	fmn	16	Glutamine M+5	0.0305932	Glutamine	M+5	Glutamine M+5
457	Fmn ZT 14 13 C Set 2	Fmn	fmn	16	Glutamine M+3	0.0900705	Glutamine	M+3	Glutamine M+3
458	Fmn ZT 14 13 C Set 2	Fmn	fmn	16	Glutamine M+2	0.139844	Glutamine	M+2	Glutamine M+2
459	Fmn ZT 14 13 C Set 2	Fmn	fmn	16	AMP M+5	0.000901909	AMP	M+5	AMP M+5
460	Fmn ZT 14 13 C Set 2	Fmn	fmn	16	Proline M+3	0.103036	Proline	M+3	Proline M+3
461	Fmn ZT 14 13 C Set 2	Fmn	fmn	16	Proline M+4	0.0530361	Proline	M+4	Proline M+4
462	Fmn ZT 14 13 C Set 2	Fmn	fmn	16	Proline M+5	0.0374113	Proline	M+5	Proline M+5
463	Fmn ZT 14 13 C Set 2	Fmn	fmn	16	Glutamate M+2	0.177058	Glutamate	M+2	Glutamate M+2
464	Fmn ZT 14 13 C Set 2	Fmn	fmn	16	Hexose M+5	0.0285407	Hexose	M+5	Hexose M+5
465	Fmn ZT 16 12 C Set 1	Fmn	fmn	16	Pyruvate M+1	0.000714955	Pyruvate	M+1	Pyruvate M+1
466	Fmn ZT 16 12 C Set 1	Fmn	fmn	16	Alanine M+0	0.999285	Alanine	M+0	Alanine M+0
467	Fmn ZT 16 12 C Set 1	Fmn	fmn	16	Erythrose-4-Phosphate M+0	NA	Erythrose-4-Phosphate	M+0	Erythrose-4-Phosphate M+0
468	Fmn ZT 16 12 C Set 1	Fmn	fmn	16	Glutamate M+0	0.997671	Glutamate	M+0	Glutamate M+0
469	Fmn ZT 16 12 C Set 1	Fmn	fmn	16	Proline M+0	0.997671	Proline	M+0	Proline M+0
470	Fmn ZT 16 12 C Set 1	Fmn	fmn	16	Glutamine M+0	0.997671	Glutamine	M+0	Glutamine M+0
471	Fmn ZT 16 12 C Set 1	Fmn	fmn	16	Hexose M+0	0.998513	Hexose	M+0	Hexose M+0
472	Fmn ZT 16 12 C Set 1	Fmn	fmn	16	Serine M+0	0.999285	Serine	M+0	Serine M+0
473	Fmn ZT 16 12 C Set 1	Fmn	fmn	16	Hexose M+6	0	Hexose	M+6	Hexose M+6
474	Fmn ZT 16 12 C Set 1	Fmn	fmn	16	Alanine M+3	0	Alanine	M+3	Alanine M+3
475	Fmn ZT 16 12 C Set 1	Fmn	fmn	16	Erythrose-4-Phosphate M+4	NA	Erythrose-4-Phosphate	M+4	Erythrose-4-Phosphate M+4
476	Fmn ZT 16 12 C Set 1	Fmn	fmn	16	Serine M+3	0	Serine	M+3	Serine M+3
477	Fmn ZT 16 12 C Set 1	Fmn	fmn	16	Alanine M+2	0	Alanine	M+2	Alanine M+2
478	Fmn ZT 16 12 C Set 1	Fmn	fmn	16	Glutamate M+4	0	Glutamate	M+4	Glutamate M+4
479	Fmn ZT 16 12 C Set 1	Fmn	fmn	16	Glutamate M+3	0	Glutamate	M+3	Glutamate M+3
480	Fmn ZT 16 12 C Set 1	Fmn	fmn	16	Succinate M+2	0	Succinate	M+2	Succinate M+2
481	Fmn ZT 16 12 C Set 1	Fmn	fmn	16	Malate M+4	0	Malate	M+4	Malate M+4
482	Fmn ZT 16 12 C Set 1	Fmn	fmn	16	Citrate/Isocitrate M+4	0	Citrate/Isocitrate	M+4	Citrate/Isocitrate M+4
483	Fmn ZT 16 12 C Set 1	Fmn	fmn	16	Glutamine M+4	0	Glutamine	M+4	Glutamine M+4
484	Fmn ZT 16 12 C Set 1	Fmn	fmn	16	DHAP/G-3-P M+2	0.000358588	DHAP/G-3-P	M+2	DHAP/G-3-P M+2
485	Fmn ZT 16 12 C Set 1	Fmn	fmn	16	Glutamine M+5	0	Glutamine	M+5	Glutamine M+5
486	Fmn ZT 16 12 C Set 1	Fmn	fmn	16	Glutamine M+3	0	Glutamine	M+3	Glutamine M+3
487	Fmn ZT 16 12 C Set 1	Fmn	fmn	16	Glutamine M+2	0	Glutamine	M+2	Glutamine M+2
488	Fmn ZT 16 12 C Set 1	Fmn	fmn	16	AMP M+5	0	AMP	M+5	AMP M+5
489	Fmn ZT 16 12 C Set 1	Fmn	fmn	16	Proline M+3	0	Proline	M+3	Proline M+3
490	Fmn ZT 16 12 C Set 1	Fmn	fmn	16	Proline M+4	0	Proline	M+4	Proline M+4
491	Fmn ZT 16 12 C Set 1	Fmn	fmn	16	Proline M+5	0	Proline	M+5	Proline M+5
492	Fmn ZT 16 12 C Set 1	Fmn	fmn	16	Glutamate M+2	0	Glutamate	M+2	Glutamate M+2
493	Fmn ZT 16 12 C Set 1	Fmn	fmn	16	Hexose M+5	0	Hexose	M+5	Hexose M+5
494	Fmn ZT 16 12 C Set 2	Fmn	fmn	16	Pyruvate M+1	0.00071504	Pyruvate	M+1	Pyruvate M+1
495	Fmn ZT 16 12 C Set 2	Fmn	fmn	16	Alanine M+0	0.999285	Alanine	M+0	Alanine M+0
496	Fmn ZT 16 12 C Set 2	Fmn	fmn	16	Erythrose-4-Phosphate M+0	NA	Erythrose-4-Phosphate	M+0	Erythrose-4-Phosphate M+0
497	Fmn ZT 16 12 C Set 2	Fmn	fmn	16	Glutamate M+0	0.997671	Glutamate	M+0	Glutamate M+0
498	Fmn ZT 16 12 C Set 2	Fmn	fmn	16	Proline M+0	0.997671	Proline	M+0	Proline M+0
499	Fmn ZT 16 12 C Set 2	Fmn	fmn	16	Glutamine M+0	0.997671	Glutamine	M+0	Glutamine M+0
500	Fmn ZT 16 12 C Set 2	Fmn	fmn	16	Hexose M+0	0.998562	Hexose	M+0	Hexose M+0
501	Fmn ZT 16 12 C Set 2	Fmn	fmn	16	Serine M+0	0.999285	Serine	M+0	Serine M+0
502	Fmn ZT 16 12 C Set 2	Fmn	fmn	16	Hexose M+6	0	Hexose	M+6	Hexose M+6
503	Fmn ZT 16 12 C Set 2	Fmn	fmn	16	Alanine M+3	0	Alanine	M+3	Alanine M+3
504	Fmn ZT 16 12 C Set 2	Fmn	fmn	16	Erythrose-4-Phosphate M+4	NA	Erythrose-4-Phosphate	M+4	Erythrose-4-Phosphate M+4
505	Fmn ZT 16 12 C Set 2	Fmn	fmn	16	Serine M+3	0	Serine	M+3	Serine M+3
506	Fmn ZT 16 12 C Set 2	Fmn	fmn	16	Alanine M+2	0	Alanine	M+2	Alanine M+2
507	Fmn ZT 16 12 C Set 2	Fmn	fmn	16	Glutamate M+4	0	Glutamate	M+4	Glutamate M+4
508	Fmn ZT 16 12 C Set 2	Fmn	fmn	16	Glutamate M+3	0	Glutamate	M+3	Glutamate M+3
509	Fmn ZT 16 12 C Set 2	Fmn	fmn	16	Succinate M+2	0	Succinate	M+2	Succinate M+2
510	Fmn ZT 16 12 C Set 2	Fmn	fmn	16	Malate M+4	0	Malate	M+4	Malate M+4
511	Fmn ZT 16 12 C Set 2	Fmn	fmn	16	Citrate/Isocitrate M+4	0	Citrate/Isocitrate	M+4	Citrate/Isocitrate M+4
512	Fmn ZT 16 12 C Set 2	Fmn	fmn	16	Glutamine M+4	0	Glutamine	M+4	Glutamine M+4
513	Fmn ZT 16 12 C Set 2	Fmn	fmn	16	DHAP/G-3-P M+2	0.000351745	DHAP/G-3-P	M+2	DHAP/G-3-P M+2
514	Fmn ZT 16 12 C Set 2	Fmn	fmn	16	Glutamine M+5	0	Glutamine	M+5	Glutamine M+5
515	Fmn ZT 16 12 C Set 2	Fmn	fmn	16	Glutamine M+3	0	Glutamine	M+3	Glutamine M+3
516	Fmn ZT 16 12 C Set 2	Fmn	fmn	16	Glutamine M+2	0	Glutamine	M+2	Glutamine M+2
517	Fmn ZT 16 12 C Set 2	Fmn	fmn	16	AMP M+5	0	AMP	M+5	AMP M+5
518	Fmn ZT 16 12 C Set 2	Fmn	fmn	16	Proline M+3	0	Proline	M+3	Proline M+3
519	Fmn ZT 16 12 C Set 2	Fmn	fmn	16	Proline M+4	0	Proline	M+4	Proline M+4
520	Fmn ZT 16 12 C Set 2	Fmn	fmn	16	Proline M+5	0	Proline	M+5	Proline M+5
521	Fmn ZT 16 12 C Set 2	Fmn	fmn	16	Glutamate M+2	0	Glutamate	M+2	Glutamate M+2
522	Fmn ZT 16 12 C Set 2	Fmn	fmn	16	Hexose M+5	0	Hexose	M+5	Hexose M+5
523	Fmn ZT 16 13 C Set 1	Fmn	fmn	16	Pyruvate M+1	0	Pyruvate	M+1	Pyruvate M+1
524	Fmn ZT 16 13 C Set 1	Fmn	fmn	16	Alanine M+0	0.494886	Alanine	M+0	Alanine M+0
525	Fmn ZT 16 13 C Set 1	Fmn	fmn	16	Erythrose-4-Phosphate M+0	NA	Erythrose-4-Phosphate	M+0	Erythrose-4-Phosphate M+0
526	Fmn ZT 16 13 C Set 1	Fmn	fmn	16	Glutamate M+0	0.533865	Glutamate	M+0	Glutamate M+0
527	Fmn ZT 16 13 C Set 1	Fmn	fmn	16	Proline M+0	0.652858	Proline	M+0	Proline M+0
528	Fmn ZT 16 13 C Set 1	Fmn	fmn	16	Glutamine M+0	0.684289	Glutamine	M+0	Glutamine M+0
529	Fmn ZT 16 13 C Set 1	Fmn	fmn	16	Hexose M+0	0.709822	Hexose	M+0	Hexose M+0
530	Fmn ZT 16 13 C Set 1	Fmn	fmn	16	Serine M+0	0.774139	Serine	M+0	Serine M+0
531	Fmn ZT 16 13 C Set 1	Fmn	fmn	16	Hexose M+6	0.2631	Hexose	M+6	Hexose M+6
532	Fmn ZT 16 13 C Set 1	Fmn	fmn	16	Alanine M+3	0.40056	Alanine	M+3	Alanine M+3
533	Fmn ZT 16 13 C Set 1	Fmn	fmn	16	Erythrose-4-Phosphate M+4	NA	Erythrose-4-Phosphate	M+4	Erythrose-4-Phosphate M+4
534	Fmn ZT 16 13 C Set 1	Fmn	fmn	16	Serine M+3	0.0661699	Serine	M+3	Serine M+3
535	Fmn ZT 16 13 C Set 1	Fmn	fmn	16	Alanine M+2	0.0631608	Alanine	M+2	Alanine M+2
536	Fmn ZT 16 13 C Set 1	Fmn	fmn	16	Glutamate M+4	0.0497481	Glutamate	M+4	Glutamate M+4
537	Fmn ZT 16 13 C Set 1	Fmn	fmn	16	Glutamate M+3	0.108906	Glutamate	M+3	Glutamate M+3
538	Fmn ZT 16 13 C Set 1	Fmn	fmn	16	Succinate M+2	0.183596	Succinate	M+2	Succinate M+2
539	Fmn ZT 16 13 C Set 1	Fmn	fmn	16	Malate M+4	0.0144091	Malate	M+4	Malate M+4
540	Fmn ZT 16 13 C Set 1	Fmn	fmn	16	Citrate/Isocitrate M+4	0.0893303	Citrate/Isocitrate	M+4	Citrate/Isocitrate M+4
541	Fmn ZT 16 13 C Set 1	Fmn	fmn	16	Glutamine M+4	0.0432396	Glutamine	M+4	Glutamine M+4
542	Fmn ZT 16 13 C Set 1	Fmn	fmn	16	DHAP/G-3-P M+2	0.0949893	DHAP/G-3-P	M+2	DHAP/G-3-P M+2
543	Fmn ZT 16 13 C Set 1	Fmn	fmn	16	Glutamine M+5	0.0309282	Glutamine	M+5	Glutamine M+5
544	Fmn ZT 16 13 C Set 1	Fmn	fmn	16	Glutamine M+3	0.0774022	Glutamine	M+3	Glutamine M+3
545	Fmn ZT 16 13 C Set 1	Fmn	fmn	16	Glutamine M+2	0.115348	Glutamine	M+2	Glutamine M+2
546	Fmn ZT 16 13 C Set 1	Fmn	fmn	16	AMP M+5	0.000615355	AMP	M+5	AMP M+5
547	Fmn ZT 16 13 C Set 1	Fmn	fmn	16	Proline M+3	0.0831506	Proline	M+3	Proline M+3
548	Fmn ZT 16 13 C Set 1	Fmn	fmn	16	Proline M+4	0.042866	Proline	M+4	Proline M+4
549	Fmn ZT 16 13 C Set 1	Fmn	fmn	16	Proline M+5	0.0325432	Proline	M+5	Proline M+5
550	Fmn ZT 16 13 C Set 1	Fmn	fmn	16	Glutamate M+2	0.170188	Glutamate	M+2	Glutamate M+2
551	Fmn ZT 16 13 C Set 1	Fmn	fmn	16	Hexose M+5	0.0133193	Hexose	M+5	Hexose M+5
552	Fmn ZT 16 13 C Set 2	Fmn	fmn	16	Pyruvate M+1	0	Pyruvate	M+1	Pyruvate M+1
553	Fmn ZT 16 13 C Set 2	Fmn	fmn	16	Alanine M+0	1	Alanine	M+0	Alanine M+0
554	Fmn ZT 16 13 C Set 2	Fmn	fmn	16	Erythrose-4-Phosphate M+0	NA	Erythrose-4-Phosphate	M+0	Erythrose-4-Phosphate M+0
555	Fmn ZT 16 13 C Set 2	Fmn	fmn	16	Glutamate M+0	1	Glutamate	M+0	Glutamate M+0
556	Fmn ZT 16 13 C Set 2	Fmn	fmn	16	Proline M+0	1	Proline	M+0	Proline M+0
557	Fmn ZT 16 13 C Set 2	Fmn	fmn	16	Glutamine M+0	0.996253	Glutamine	M+0	Glutamine M+0
558	Fmn ZT 16 13 C Set 2	Fmn	fmn	16	Hexose M+0	0.996272	Hexose	M+0	Hexose M+0
559	Fmn ZT 16 13 C Set 2	Fmn	fmn	16	Serine M+0	0.994933	Serine	M+0	Serine M+0
560	Fmn ZT 16 13 C Set 2	Fmn	fmn	16	Hexose M+6	0	Hexose	M+6	Hexose M+6
561	Fmn ZT 16 13 C Set 2	Fmn	fmn	16	Alanine M+3	0	Alanine	M+3	Alanine M+3
562	Fmn ZT 16 13 C Set 2	Fmn	fmn	16	Erythrose-4-Phosphate M+4	NA	Erythrose-4-Phosphate	M+4	Erythrose-4-Phosphate M+4
563	Fmn ZT 16 13 C Set 2	Fmn	fmn	16	Serine M+3	0	Serine	M+3	Serine M+3
564	Fmn ZT 16 13 C Set 2	Fmn	fmn	16	Alanine M+2	0	Alanine	M+2	Alanine M+2
565	Fmn ZT 16 13 C Set 2	Fmn	fmn	16	Glutamate M+4	0	Glutamate	M+4	Glutamate M+4
566	Fmn ZT 16 13 C Set 2	Fmn	fmn	16	Glutamate M+3	0	Glutamate	M+3	Glutamate M+3
567	Fmn ZT 16 13 C Set 2	Fmn	fmn	16	Succinate M+2	0	Succinate	M+2	Succinate M+2
568	Fmn ZT 16 13 C Set 2	Fmn	fmn	16	Malate M+4	0	Malate	M+4	Malate M+4
569	Fmn ZT 16 13 C Set 2	Fmn	fmn	16	Citrate/Isocitrate M+4	0.00333051	Citrate/Isocitrate	M+4	Citrate/Isocitrate M+4
570	Fmn ZT 16 13 C Set 2	Fmn	fmn	16	Glutamine M+4	0	Glutamine	M+4	Glutamine M+4
571	Fmn ZT 16 13 C Set 2	Fmn	fmn	16	DHAP/G-3-P M+2	0.18638	DHAP/G-3-P	M+2	DHAP/G-3-P M+2
572	Fmn ZT 16 13 C Set 2	Fmn	fmn	16	Glutamine M+5	0	Glutamine	M+5	Glutamine M+5
573	Fmn ZT 16 13 C Set 2	Fmn	fmn	16	Glutamine M+3	0	Glutamine	M+3	Glutamine M+3
574	Fmn ZT 16 13 C Set 2	Fmn	fmn	16	Glutamine M+2	0	Glutamine	M+2	Glutamine M+2
575	Fmn ZT 16 13 C Set 2	Fmn	fmn	16	AMP M+5	6.118e-05	AMP	M+5	AMP M+5
576	Fmn ZT 16 13 C Set 2	Fmn	fmn	16	Proline M+3	0	Proline	M+3	Proline M+3
577	Fmn ZT 16 13 C Set 2	Fmn	fmn	16	Proline M+4	0	Proline	M+4	Proline M+4
578	Fmn ZT 16 13 C Set 2	Fmn	fmn	16	Proline M+5	0	Proline	M+5	Proline M+5
579	Fmn ZT 16 13 C Set 2	Fmn	fmn	16	Glutamate M+2	0	Glutamate	M+2	Glutamate M+2
580	Fmn ZT 16 13 C Set 2	Fmn	fmn	16	Hexose M+5	0	Hexose	M+5	Hexose M+5
581	Fmn ZT 18 12 C Set 1	Fmn	fmn	20	Pyruvate M+1	0.000714985	Pyruvate	M+1	Pyruvate M+1
582	Fmn ZT 18 12 C Set 1	Fmn	fmn	20	Alanine M+0	0.999285	Alanine	M+0	Alanine M+0
583	Fmn ZT 18 12 C Set 1	Fmn	fmn	20	Erythrose-4-Phosphate M+0	NA	Erythrose-4-Phosphate	M+0	Erythrose-4-Phosphate M+0
584	Fmn ZT 18 12 C Set 1	Fmn	fmn	20	Glutamate M+0	0.997671	Glutamate	M+0	Glutamate M+0
585	Fmn ZT 18 12 C Set 1	Fmn	fmn	20	Proline M+0	0.997671	Proline	M+0	Proline M+0
586	Fmn ZT 18 12 C Set 1	Fmn	fmn	20	Glutamine M+0	0.997671	Glutamine	M+0	Glutamine M+0
587	Fmn ZT 18 12 C Set 1	Fmn	fmn	20	Hexose M+0	0.996546	Hexose	M+0	Hexose M+0
588	Fmn ZT 18 12 C Set 1	Fmn	fmn	20	Serine M+0	0.999285	Serine	M+0	Serine M+0
589	Fmn ZT 18 12 C Set 1	Fmn	fmn	20	Hexose M+6	0	Hexose	M+6	Hexose M+6
590	Fmn ZT 18 12 C Set 1	Fmn	fmn	20	Alanine M+3	0	Alanine	M+3	Alanine M+3
591	Fmn ZT 18 12 C Set 1	Fmn	fmn	20	Erythrose-4-Phosphate M+4	NA	Erythrose-4-Phosphate	M+4	Erythrose-4-Phosphate M+4
592	Fmn ZT 18 12 C Set 1	Fmn	fmn	20	Serine M+3	0	Serine	M+3	Serine M+3
593	Fmn ZT 18 12 C Set 1	Fmn	fmn	20	Alanine M+2	0	Alanine	M+2	Alanine M+2
594	Fmn ZT 18 12 C Set 1	Fmn	fmn	20	Glutamate M+4	0	Glutamate	M+4	Glutamate M+4
595	Fmn ZT 18 12 C Set 1	Fmn	fmn	20	Glutamate M+3	0	Glutamate	M+3	Glutamate M+3
596	Fmn ZT 18 12 C Set 1	Fmn	fmn	20	Succinate M+2	0	Succinate	M+2	Succinate M+2
597	Fmn ZT 18 12 C Set 1	Fmn	fmn	20	Malate M+4	0	Malate	M+4	Malate M+4
598	Fmn ZT 18 12 C Set 1	Fmn	fmn	20	Citrate/Isocitrate M+4	0	Citrate/Isocitrate	M+4	Citrate/Isocitrate M+4
599	Fmn ZT 18 12 C Set 1	Fmn	fmn	20	Glutamine M+4	0	Glutamine	M+4	Glutamine M+4
600	Fmn ZT 18 12 C Set 1	Fmn	fmn	20	DHAP/G-3-P M+2	0.000358594	DHAP/G-3-P	M+2	DHAP/G-3-P M+2
601	Fmn ZT 18 12 C Set 1	Fmn	fmn	20	Glutamine M+5	0	Glutamine	M+5	Glutamine M+5
602	Fmn ZT 18 12 C Set 1	Fmn	fmn	20	Glutamine M+3	0	Glutamine	M+3	Glutamine M+3
603	Fmn ZT 18 12 C Set 1	Fmn	fmn	20	Glutamine M+2	0	Glutamine	M+2	Glutamine M+2
604	Fmn ZT 18 12 C Set 1	Fmn	fmn	20	AMP M+5	0	AMP	M+5	AMP M+5
605	Fmn ZT 18 12 C Set 1	Fmn	fmn	20	Proline M+3	0	Proline	M+3	Proline M+3
606	Fmn ZT 18 12 C Set 1	Fmn	fmn	20	Proline M+4	0	Proline	M+4	Proline M+4
607	Fmn ZT 18 12 C Set 1	Fmn	fmn	20	Proline M+5	0	Proline	M+5	Proline M+5
608	Fmn ZT 18 12 C Set 1	Fmn	fmn	20	Glutamate M+2	0	Glutamate	M+2	Glutamate M+2
609	Fmn ZT 18 12 C Set 1	Fmn	fmn	20	Hexose M+5	0	Hexose	M+5	Hexose M+5
610	Fmn ZT 18 12 C Set 2	Fmn	fmn	20	Pyruvate M+1	0.000714884	Pyruvate	M+1	Pyruvate M+1
611	Fmn ZT 18 12 C Set 2	Fmn	fmn	20	Alanine M+0	0.999285	Alanine	M+0	Alanine M+0
612	Fmn ZT 18 12 C Set 2	Fmn	fmn	20	Erythrose-4-Phosphate M+0	NA	Erythrose-4-Phosphate	M+0	Erythrose-4-Phosphate M+0
613	Fmn ZT 18 12 C Set 2	Fmn	fmn	20	Glutamate M+0	0.997671	Glutamate	M+0	Glutamate M+0
614	Fmn ZT 18 12 C Set 2	Fmn	fmn	20	Proline M+0	0.997671	Proline	M+0	Proline M+0
615	Fmn ZT 18 12 C Set 2	Fmn	fmn	20	Glutamine M+0	0.997671	Glutamine	M+0	Glutamine M+0
616	Fmn ZT 18 12 C Set 2	Fmn	fmn	20	Hexose M+0	0.997746	Hexose	M+0	Hexose M+0
617	Fmn ZT 18 12 C Set 2	Fmn	fmn	20	Serine M+0	0.999285	Serine	M+0	Serine M+0
618	Fmn ZT 18 12 C Set 2	Fmn	fmn	20	Hexose M+6	0	Hexose	M+6	Hexose M+6
619	Fmn ZT 18 12 C Set 2	Fmn	fmn	20	Alanine M+3	0	Alanine	M+3	Alanine M+3
620	Fmn ZT 18 12 C Set 2	Fmn	fmn	20	Erythrose-4-Phosphate M+4	NA	Erythrose-4-Phosphate	M+4	Erythrose-4-Phosphate M+4
621	Fmn ZT 18 12 C Set 2	Fmn	fmn	20	Serine M+3	0	Serine	M+3	Serine M+3
622	Fmn ZT 18 12 C Set 2	Fmn	fmn	20	Alanine M+2	0	Alanine	M+2	Alanine M+2
623	Fmn ZT 18 12 C Set 2	Fmn	fmn	20	Glutamate M+4	0	Glutamate	M+4	Glutamate M+4
624	Fmn ZT 18 12 C Set 2	Fmn	fmn	20	Glutamate M+3	0	Glutamate	M+3	Glutamate M+3
625	Fmn ZT 18 12 C Set 2	Fmn	fmn	20	Succinate M+2	0	Succinate	M+2	Succinate M+2
626	Fmn ZT 18 12 C Set 2	Fmn	fmn	20	Malate M+4	0	Malate	M+4	Malate M+4
627	Fmn ZT 18 12 C Set 2	Fmn	fmn	20	Citrate/Isocitrate M+4	0	Citrate/Isocitrate	M+4	Citrate/Isocitrate M+4
628	Fmn ZT 18 12 C Set 2	Fmn	fmn	20	Glutamine M+4	0	Glutamine	M+4	Glutamine M+4
629	Fmn ZT 18 12 C Set 2	Fmn	fmn	20	DHAP/G-3-P M+2	0.000125665	DHAP/G-3-P	M+2	DHAP/G-3-P M+2
630	Fmn ZT 18 12 C Set 2	Fmn	fmn	20	Glutamine M+5	0	Glutamine	M+5	Glutamine M+5
631	Fmn ZT 18 12 C Set 2	Fmn	fmn	20	Glutamine M+3	0	Glutamine	M+3	Glutamine M+3
632	Fmn ZT 18 12 C Set 2	Fmn	fmn	20	Glutamine M+2	0	Glutamine	M+2	Glutamine M+2
633	Fmn ZT 18 12 C Set 2	Fmn	fmn	20	AMP M+5	0	AMP	M+5	AMP M+5
634	Fmn ZT 18 12 C Set 2	Fmn	fmn	20	Proline M+3	0	Proline	M+3	Proline M+3
635	Fmn ZT 18 12 C Set 2	Fmn	fmn	20	Proline M+4	0	Proline	M+4	Proline M+4
636	Fmn ZT 18 12 C Set 2	Fmn	fmn	20	Proline M+5	0	Proline	M+5	Proline M+5
637	Fmn ZT 18 12 C Set 2	Fmn	fmn	20	Glutamate M+2	0	Glutamate	M+2	Glutamate M+2
638	Fmn ZT 18 12 C Set 2	Fmn	fmn	20	Hexose M+5	0	Hexose	M+5	Hexose M+5
639	Fmn ZT 18 13 C Set 1	Fmn	fmn	20	Pyruvate M+1	0.212657	Pyruvate	M+1	Pyruvate M+1
640	Fmn ZT 18 13 C Set 1	Fmn	fmn	20	Alanine M+0	0.717021	Alanine	M+0	Alanine M+0
641	Fmn ZT 18 13 C Set 1	Fmn	fmn	20	Erythrose-4-Phosphate M+0	NA	Erythrose-4-Phosphate	M+0	Erythrose-4-Phosphate M+0
642	Fmn ZT 18 13 C Set 1	Fmn	fmn	20	Glutamate M+0	0.72892	Glutamate	M+0	Glutamate M+0
643	Fmn ZT 18 13 C Set 1	Fmn	fmn	20	Proline M+0	0.742572	Proline	M+0	Proline M+0
644	Fmn ZT 18 13 C Set 1	Fmn	fmn	20	Glutamine M+0	0.770701	Glutamine	M+0	Glutamine M+0
645	Fmn ZT 18 13 C Set 1	Fmn	fmn	20	Hexose M+0	0.825416	Hexose	M+0	Hexose M+0
646	Fmn ZT 18 13 C Set 1	Fmn	fmn	20	Serine M+0	0.846902	Serine	M+0	Serine M+0
647	Fmn ZT 18 13 C Set 1	Fmn	fmn	20	Hexose M+6	0.109923	Hexose	M+6	Hexose M+6
648	Fmn ZT 18 13 C Set 1	Fmn	fmn	20	Alanine M+3	0.223591	Alanine	M+3	Alanine M+3
649	Fmn ZT 18 13 C Set 1	Fmn	fmn	20	Erythrose-4-Phosphate M+4	NA	Erythrose-4-Phosphate	M+4	Erythrose-4-Phosphate M+4
650	Fmn ZT 18 13 C Set 1	Fmn	fmn	20	Serine M+3	0.0357435	Serine	M+3	Serine M+3
651	Fmn ZT 18 13 C Set 1	Fmn	fmn	20	Alanine M+2	0.0318557	Alanine	M+2	Alanine M+2
652	Fmn ZT 18 13 C Set 1	Fmn	fmn	20	Glutamate M+4	0.0262929	Glutamate	M+4	Glutamate M+4
653	Fmn ZT 18 13 C Set 1	Fmn	fmn	20	Glutamate M+3	0.0552653	Glutamate	M+3	Glutamate M+3
654	Fmn ZT 18 13 C Set 1	Fmn	fmn	20	Succinate M+2	0.0821315	Succinate	M+2	Succinate M+2
655	Fmn ZT 18 13 C Set 1	Fmn	fmn	20	Malate M+4	0.00248331	Malate	M+4	Malate M+4
656	Fmn ZT 18 13 C Set 1	Fmn	fmn	20	Citrate/Isocitrate M+4	0.0435239	Citrate/Isocitrate	M+4	Citrate/Isocitrate M+4
657	Fmn ZT 18 13 C Set 1	Fmn	fmn	20	Glutamine M+4	0.0244664	Glutamine	M+4	Glutamine M+4
658	Fmn ZT 18 13 C Set 1	Fmn	fmn	20	DHAP/G-3-P M+2	0.203466	DHAP/G-3-P	M+2	DHAP/G-3-P M+2
659	Fmn ZT 18 13 C Set 1	Fmn	fmn	20	Glutamine M+5	0.014778	Glutamine	M+5	Glutamine M+5
660	Fmn ZT 18 13 C Set 1	Fmn	fmn	20	Glutamine M+3	0.0507649	Glutamine	M+3	Glutamine M+3
661	Fmn ZT 18 13 C Set 1	Fmn	fmn	20	Glutamine M+2	0.0822393	Glutamine	M+2	Glutamine M+2
662	Fmn ZT 18 13 C Set 1	Fmn	fmn	20	AMP M+5	0.000540457	AMP	M+5	AMP M+5
663	Fmn ZT 18 13 C Set 1	Fmn	fmn	20	Proline M+3	0.0562913	Proline	M+3	Proline M+3
664	Fmn ZT 18 13 C Set 1	Fmn	fmn	20	Proline M+4	0.0286	Proline	M+4	Proline M+4
665	Fmn ZT 18 13 C Set 1	Fmn	fmn	20	Proline M+5	0.0186342	Proline	M+5	Proline M+5
666	Fmn ZT 18 13 C Set 1	Fmn	fmn	20	Glutamate M+2	0.103712	Glutamate	M+2	Glutamate M+2
667	Fmn ZT 18 13 C Set 1	Fmn	fmn	20	Hexose M+5	0.0198547	Hexose	M+5	Hexose M+5
668	Fmn ZT 18 13 C Set 2	Fmn	fmn	20	Pyruvate M+1	0.0357826	Pyruvate	M+1	Pyruvate M+1
669	Fmn ZT 18 13 C Set 2	Fmn	fmn	20	Alanine M+0	0.35013	Alanine	M+0	Alanine M+0
670	Fmn ZT 18 13 C Set 2	Fmn	fmn	20	Erythrose-4-Phosphate M+0	NA	Erythrose-4-Phosphate	M+0	Erythrose-4-Phosphate M+0
671	Fmn ZT 18 13 C Set 2	Fmn	fmn	20	Glutamate M+0	0.509019	Glutamate	M+0	Glutamate M+0
672	Fmn ZT 18 13 C Set 2	Fmn	fmn	20	Proline M+0	0.536146	Proline	M+0	Proline M+0
673	Fmn ZT 18 13 C Set 2	Fmn	fmn	20	Glutamine M+0	0.600278	Glutamine	M+0	Glutamine M+0
674	Fmn ZT 18 13 C Set 2	Fmn	fmn	20	Hexose M+0	0.648194	Hexose	M+0	Hexose M+0
675	Fmn ZT 18 13 C Set 2	Fmn	fmn	20	Serine M+0	0.702029	Serine	M+0	Serine M+0
676	Fmn ZT 18 13 C Set 2	Fmn	fmn	20	Hexose M+6	0.284747	Hexose	M+6	Hexose M+6
677	Fmn ZT 18 13 C Set 2	Fmn	fmn	20	Alanine M+3	0.547827	Alanine	M+3	Alanine M+3
678	Fmn ZT 18 13 C Set 2	Fmn	fmn	20	Erythrose-4-Phosphate M+4	NA	Erythrose-4-Phosphate	M+4	Erythrose-4-Phosphate M+4
679	Fmn ZT 18 13 C Set 2	Fmn	fmn	20	Serine M+3	0.0872078	Serine	M+3	Serine M+3
680	Fmn ZT 18 13 C Set 2	Fmn	fmn	20	Alanine M+2	0.06264	Alanine	M+2	Alanine M+2
681	Fmn ZT 18 13 C Set 2	Fmn	fmn	20	Glutamate M+4	0.0580732	Glutamate	M+4	Glutamate M+4
682	Fmn ZT 18 13 C Set 2	Fmn	fmn	20	Glutamate M+3	0.114346	Glutamate	M+3	Glutamate M+3
683	Fmn ZT 18 13 C Set 2	Fmn	fmn	20	Succinate M+2	0.206231	Succinate	M+2	Succinate M+2
684	Fmn ZT 18 13 C Set 2	Fmn	fmn	20	Malate M+4	0.0151592	Malate	M+4	Malate M+4
685	Fmn ZT 18 13 C Set 2	Fmn	fmn	20	Citrate/Isocitrate M+4	0.116626	Citrate/Isocitrate	M+4	Citrate/Isocitrate M+4
686	Fmn ZT 18 13 C Set 2	Fmn	fmn	20	Glutamine M+4	0.0513169	Glutamine	M+4	Glutamine M+4
687	Fmn ZT 18 13 C Set 2	Fmn	fmn	20	DHAP/G-3-P M+2	0	DHAP/G-3-P	M+2	DHAP/G-3-P M+2
688	Fmn ZT 18 13 C Set 2	Fmn	fmn	20	Glutamine M+5	0.0377444	Glutamine	M+5	Glutamine M+5
689	Fmn ZT 18 13 C Set 2	Fmn	fmn	20	Glutamine M+3	0.0952696	Glutamine	M+3	Glutamine M+3
690	Fmn ZT 18 13 C Set 2	Fmn	fmn	20	Glutamine M+2	0.143518	Glutamine	M+2	Glutamine M+2
691	Fmn ZT 18 13 C Set 2	Fmn	fmn	20	AMP M+5	0.00100026	AMP	M+5	AMP M+5
692	Fmn ZT 18 13 C Set 2	Fmn	fmn	20	Proline M+3	0.109778	Proline	M+3	Proline M+3
693	Fmn ZT 18 13 C Set 2	Fmn	fmn	20	Proline M+4	0.0588798	Proline	M+4	Proline M+4
694	Fmn ZT 18 13 C Set 2	Fmn	fmn	20	Proline M+5	0.0420928	Proline	M+5	Proline M+5
695	Fmn ZT 18 13 C Set 2	Fmn	fmn	20	Glutamate M+2	0.177456	Glutamate	M+2	Glutamate M+2
696	Fmn ZT 18 13 C Set 2	Fmn	fmn	20	Hexose M+5	0.0200616	Hexose	M+5	Hexose M+5
697	Fmn ZT 2 12 C Set 1	Fmn	fmn	4	Pyruvate M+1	0	Pyruvate	M+1	Pyruvate M+1
698	Fmn ZT 2 12 C Set 1	Fmn	fmn	4	Alanine M+0	0.999285	Alanine	M+0	Alanine M+0
699	Fmn ZT 2 12 C Set 1	Fmn	fmn	4	Erythrose-4-Phosphate M+0	NA	Erythrose-4-Phosphate	M+0	Erythrose-4-Phosphate M+0
700	Fmn ZT 2 12 C Set 1	Fmn	fmn	4	Glutamate M+0	0.997671	Glutamate	M+0	Glutamate M+0
701	Fmn ZT 2 12 C Set 1	Fmn	fmn	4	Proline M+0	0.997671	Proline	M+0	Proline M+0
702	Fmn ZT 2 12 C Set 1	Fmn	fmn	4	Glutamine M+0	0.997671	Glutamine	M+0	Glutamine M+0
703	Fmn ZT 2 12 C Set 1	Fmn	fmn	4	Hexose M+0	0.996546	Hexose	M+0	Hexose M+0
704	Fmn ZT 2 12 C Set 1	Fmn	fmn	4	Serine M+0	0.999285	Serine	M+0	Serine M+0
705	Fmn ZT 2 12 C Set 1	Fmn	fmn	4	Hexose M+6	0	Hexose	M+6	Hexose M+6
706	Fmn ZT 2 12 C Set 1	Fmn	fmn	4	Alanine M+3	0	Alanine	M+3	Alanine M+3
707	Fmn ZT 2 12 C Set 1	Fmn	fmn	4	Erythrose-4-Phosphate M+4	NA	Erythrose-4-Phosphate	M+4	Erythrose-4-Phosphate M+4
708	Fmn ZT 2 12 C Set 1	Fmn	fmn	4	Serine M+3	0	Serine	M+3	Serine M+3
709	Fmn ZT 2 12 C Set 1	Fmn	fmn	4	Alanine M+2	0	Alanine	M+2	Alanine M+2
710	Fmn ZT 2 12 C Set 1	Fmn	fmn	4	Glutamate M+4	0	Glutamate	M+4	Glutamate M+4
711	Fmn ZT 2 12 C Set 1	Fmn	fmn	4	Glutamate M+3	0	Glutamate	M+3	Glutamate M+3
712	Fmn ZT 2 12 C Set 1	Fmn	fmn	4	Succinate M+2	0	Succinate	M+2	Succinate M+2
713	Fmn ZT 2 12 C Set 1	Fmn	fmn	4	Malate M+4	0	Malate	M+4	Malate M+4
714	Fmn ZT 2 12 C Set 1	Fmn	fmn	4	Citrate/Isocitrate M+4	0	Citrate/Isocitrate	M+4	Citrate/Isocitrate M+4
715	Fmn ZT 2 12 C Set 1	Fmn	fmn	4	Glutamine M+4	0	Glutamine	M+4	Glutamine M+4
716	Fmn ZT 2 12 C Set 1	Fmn	fmn	4	DHAP/G-3-P M+2	0.000197596	DHAP/G-3-P	M+2	DHAP/G-3-P M+2
717	Fmn ZT 2 12 C Set 1	Fmn	fmn	4	Glutamine M+5	0	Glutamine	M+5	Glutamine M+5
718	Fmn ZT 2 12 C Set 1	Fmn	fmn	4	Glutamine M+3	0	Glutamine	M+3	Glutamine M+3
719	Fmn ZT 2 12 C Set 1	Fmn	fmn	4	Glutamine M+2	0	Glutamine	M+2	Glutamine M+2
720	Fmn ZT 2 12 C Set 1	Fmn	fmn	4	AMP M+5	0	AMP	M+5	AMP M+5
721	Fmn ZT 2 12 C Set 1	Fmn	fmn	4	Proline M+3	0	Proline	M+3	Proline M+3
722	Fmn ZT 2 12 C Set 1	Fmn	fmn	4	Proline M+4	0	Proline	M+4	Proline M+4
723	Fmn ZT 2 12 C Set 1	Fmn	fmn	4	Proline M+5	0	Proline	M+5	Proline M+5
724	Fmn ZT 2 12 C Set 1	Fmn	fmn	4	Glutamate M+2	0	Glutamate	M+2	Glutamate M+2
725	Fmn ZT 2 12 C Set 1	Fmn	fmn	4	Hexose M+5	0	Hexose	M+5	Hexose M+5
726	Fmn ZT 2 12 C Set 2	Fmn	fmn	4	Pyruvate M+1	0.000714989	Pyruvate	M+1	Pyruvate M+1
727	Fmn ZT 2 12 C Set 2	Fmn	fmn	4	Alanine M+0	0.999285	Alanine	M+0	Alanine M+0
728	Fmn ZT 2 12 C Set 2	Fmn	fmn	4	Erythrose-4-Phosphate M+0	NA	Erythrose-4-Phosphate	M+0	Erythrose-4-Phosphate M+0
729	Fmn ZT 2 12 C Set 2	Fmn	fmn	4	Glutamate M+0	0.997671	Glutamate	M+0	Glutamate M+0
730	Fmn ZT 2 12 C Set 2	Fmn	fmn	4	Proline M+0	0.997671	Proline	M+0	Proline M+0
731	Fmn ZT 2 12 C Set 2	Fmn	fmn	4	Glutamine M+0	0.997671	Glutamine	M+0	Glutamine M+0
732	Fmn ZT 2 12 C Set 2	Fmn	fmn	4	Hexose M+0	0.998432	Hexose	M+0	Hexose M+0
733	Fmn ZT 2 12 C Set 2	Fmn	fmn	4	Serine M+0	0.999285	Serine	M+0	Serine M+0
734	Fmn ZT 2 12 C Set 2	Fmn	fmn	4	Hexose M+6	0	Hexose	M+6	Hexose M+6
735	Fmn ZT 2 12 C Set 2	Fmn	fmn	4	Alanine M+3	0	Alanine	M+3	Alanine M+3
736	Fmn ZT 2 12 C Set 2	Fmn	fmn	4	Erythrose-4-Phosphate M+4	NA	Erythrose-4-Phosphate	M+4	Erythrose-4-Phosphate M+4
737	Fmn ZT 2 12 C Set 2	Fmn	fmn	4	Serine M+3	0	Serine	M+3	Serine M+3
738	Fmn ZT 2 12 C Set 2	Fmn	fmn	4	Alanine M+2	0	Alanine	M+2	Alanine M+2
739	Fmn ZT 2 12 C Set 2	Fmn	fmn	4	Glutamate M+4	0	Glutamate	M+4	Glutamate M+4
740	Fmn ZT 2 12 C Set 2	Fmn	fmn	4	Glutamate M+3	0	Glutamate	M+3	Glutamate M+3
741	Fmn ZT 2 12 C Set 2	Fmn	fmn	4	Succinate M+2	0	Succinate	M+2	Succinate M+2
742	Fmn ZT 2 12 C Set 2	Fmn	fmn	4	Malate M+4	0	Malate	M+4	Malate M+4
743	Fmn ZT 2 12 C Set 2	Fmn	fmn	4	Citrate/Isocitrate M+4	0	Citrate/Isocitrate	M+4	Citrate/Isocitrate M+4
744	Fmn ZT 2 12 C Set 2	Fmn	fmn	4	Glutamine M+4	0	Glutamine	M+4	Glutamine M+4
745	Fmn ZT 2 12 C Set 2	Fmn	fmn	4	DHAP/G-3-P M+2	0.000360328	DHAP/G-3-P	M+2	DHAP/G-3-P M+2
746	Fmn ZT 2 12 C Set 2	Fmn	fmn	4	Glutamine M+5	0	Glutamine	M+5	Glutamine M+5
747	Fmn ZT 2 12 C Set 2	Fmn	fmn	4	Glutamine M+3	0	Glutamine	M+3	Glutamine M+3
748	Fmn ZT 2 12 C Set 2	Fmn	fmn	4	Glutamine M+2	0	Glutamine	M+2	Glutamine M+2
749	Fmn ZT 2 12 C Set 2	Fmn	fmn	4	AMP M+5	0	AMP	M+5	AMP M+5
750	Fmn ZT 2 12 C Set 2	Fmn	fmn	4	Proline M+3	0	Proline	M+3	Proline M+3
751	Fmn ZT 2 12 C Set 2	Fmn	fmn	4	Proline M+4	0	Proline	M+4	Proline M+4
752	Fmn ZT 2 12 C Set 2	Fmn	fmn	4	Proline M+5	0	Proline	M+5	Proline M+5
753	Fmn ZT 2 12 C Set 2	Fmn	fmn	4	Glutamate M+2	0	Glutamate	M+2	Glutamate M+2
754	Fmn ZT 2 12 C Set 2	Fmn	fmn	4	Hexose M+5	0	Hexose	M+5	Hexose M+5
755	Fmn ZT 2 13 C Set 1	Fmn	fmn	4	Pyruvate M+1	0.189577	Pyruvate	M+1	Pyruvate M+1
756	Fmn ZT 2 13 C Set 1	Fmn	fmn	4	Alanine M+0	0.593931	Alanine	M+0	Alanine M+0
757	Fmn ZT 2 13 C Set 1	Fmn	fmn	4	Erythrose-4-Phosphate M+0	NA	Erythrose-4-Phosphate	M+0	Erythrose-4-Phosphate M+0
758	Fmn ZT 2 13 C Set 1	Fmn	fmn	4	Glutamate M+0	0.694891	Glutamate	M+0	Glutamate M+0
759	Fmn ZT 2 13 C Set 1	Fmn	fmn	4	Proline M+0	0.717275	Proline	M+0	Proline M+0
760	Fmn ZT 2 13 C Set 1	Fmn	fmn	4	Glutamine M+0	0.728237	Glutamine	M+0	Glutamine M+0
761	Fmn ZT 2 13 C Set 1	Fmn	fmn	4	Hexose M+0	0.830151	Hexose	M+0	Hexose M+0
762	Fmn ZT 2 13 C Set 1	Fmn	fmn	4	Serine M+0	0.765147	Serine	M+0	Serine M+0
763	Fmn ZT 2 13 C Set 1	Fmn	fmn	4	Hexose M+6	0.15179	Hexose	M+6	Hexose M+6
764	Fmn ZT 2 13 C Set 1	Fmn	fmn	4	Alanine M+3	0.328071	Alanine	M+3	Alanine M+3
765	Fmn ZT 2 13 C Set 1	Fmn	fmn	4	Erythrose-4-Phosphate M+4	NA	Erythrose-4-Phosphate	M+4	Erythrose-4-Phosphate M+4
766	Fmn ZT 2 13 C Set 1	Fmn	fmn	4	Serine M+3	0.0666352	Serine	M+3	Serine M+3
767	Fmn ZT 2 13 C Set 1	Fmn	fmn	4	Alanine M+2	0.0601315	Alanine	M+2	Alanine M+2
768	Fmn ZT 2 13 C Set 1	Fmn	fmn	4	Glutamate M+4	0.047467	Glutamate	M+4	Glutamate M+4
769	Fmn ZT 2 13 C Set 1	Fmn	fmn	4	Glutamate M+3	0.0810803	Glutamate	M+3	Glutamate M+3
770	Fmn ZT 2 13 C Set 1	Fmn	fmn	4	Succinate M+2	0.235697	Succinate	M+2	Succinate M+2
771	Fmn ZT 2 13 C Set 1	Fmn	fmn	4	Malate M+4	0.0197138	Malate	M+4	Malate M+4
772	Fmn ZT 2 13 C Set 1	Fmn	fmn	4	Citrate/Isocitrate M+4	0.0667896	Citrate/Isocitrate	M+4	Citrate/Isocitrate M+4
773	Fmn ZT 2 13 C Set 1	Fmn	fmn	4	Glutamine M+4	0.0384748	Glutamine	M+4	Glutamine M+4
774	Fmn ZT 2 13 C Set 1	Fmn	fmn	4	DHAP/G-3-P M+2	0	DHAP/G-3-P	M+2	DHAP/G-3-P M+2
775	Fmn ZT 2 13 C Set 1	Fmn	fmn	4	Glutamine M+5	0.0245729	Glutamine	M+5	Glutamine M+5
776	Fmn ZT 2 13 C Set 1	Fmn	fmn	4	Glutamine M+3	0.0656703	Glutamine	M+3	Glutamine M+3
777	Fmn ZT 2 13 C Set 1	Fmn	fmn	4	Glutamine M+2	0.104898	Glutamine	M+2	Glutamine M+2
778	Fmn ZT 2 13 C Set 1	Fmn	fmn	4	AMP M+5	0.000470001	AMP	M+5	AMP M+5
779	Fmn ZT 2 13 C Set 1	Fmn	fmn	4	Proline M+3	0.0742957	Proline	M+3	Proline M+3
780	Fmn ZT 2 13 C Set 1	Fmn	fmn	4	Proline M+4	0.0375031	Proline	M+4	Proline M+4
781	Fmn ZT 2 13 C Set 1	Fmn	fmn	4	Proline M+5	0.026383	Proline	M+5	Proline M+5
782	Fmn ZT 2 13 C Set 1	Fmn	fmn	4	Glutamate M+2	0.0958761	Glutamate	M+2	Glutamate M+2
783	Fmn ZT 2 13 C Set 1	Fmn	fmn	4	Hexose M+5	0.00783179	Hexose	M+5	Hexose M+5
784	Fmn ZT 2 13 C Set 2	Fmn	fmn	4	Pyruvate M+1	0.0539385	Pyruvate	M+1	Pyruvate M+1
785	Fmn ZT 2 13 C Set 2	Fmn	fmn	4	Alanine M+0	0.50526	Alanine	M+0	Alanine M+0
786	Fmn ZT 2 13 C Set 2	Fmn	fmn	4	Erythrose-4-Phosphate M+0	NA	Erythrose-4-Phosphate	M+0	Erythrose-4-Phosphate M+0
787	Fmn ZT 2 13 C Set 2	Fmn	fmn	4	Glutamate M+0	0.550502	Glutamate	M+0	Glutamate M+0
788	Fmn ZT 2 13 C Set 2	Fmn	fmn	4	Proline M+0	0.575015	Proline	M+0	Proline M+0
789	Fmn ZT 2 13 C Set 2	Fmn	fmn	4	Glutamine M+0	0.609115	Glutamine	M+0	Glutamine M+0
790	Fmn ZT 2 13 C Set 2	Fmn	fmn	4	Hexose M+0	0.680895	Hexose	M+0	Hexose M+0
791	Fmn ZT 2 13 C Set 2	Fmn	fmn	4	Serine M+0	0.726802	Serine	M+0	Serine M+0
792	Fmn ZT 2 13 C Set 2	Fmn	fmn	4	Hexose M+6	0.249657	Hexose	M+6	Hexose M+6
793	Fmn ZT 2 13 C Set 2	Fmn	fmn	4	Alanine M+3	0.386352	Alanine	M+3	Alanine M+3
794	Fmn ZT 2 13 C Set 2	Fmn	fmn	4	Erythrose-4-Phosphate M+4	NA	Erythrose-4-Phosphate	M+4	Erythrose-4-Phosphate M+4
795	Fmn ZT 2 13 C Set 2	Fmn	fmn	4	Serine M+3	0.0585918	Serine	M+3	Serine M+3
796	Fmn ZT 2 13 C Set 2	Fmn	fmn	4	Alanine M+2	0.0516963	Alanine	M+2	Alanine M+2
797	Fmn ZT 2 13 C Set 2	Fmn	fmn	4	Glutamate M+4	0.0398161	Glutamate	M+4	Glutamate M+4
798	Fmn ZT 2 13 C Set 2	Fmn	fmn	4	Glutamate M+3	0.0890862	Glutamate	M+3	Glutamate M+3
799	Fmn ZT 2 13 C Set 2	Fmn	fmn	4	Succinate M+2	0.226842	Succinate	M+2	Succinate M+2
800	Fmn ZT 2 13 C Set 2	Fmn	fmn	4	Malate M+4	0.0101724	Malate	M+4	Malate M+4
801	Fmn ZT 2 13 C Set 2	Fmn	fmn	4	Citrate/Isocitrate M+4	0.0829974	Citrate/Isocitrate	M+4	Citrate/Isocitrate M+4
802	Fmn ZT 2 13 C Set 2	Fmn	fmn	4	Glutamine M+4	0.0391544	Glutamine	M+4	Glutamine M+4
803	Fmn ZT 2 13 C Set 2	Fmn	fmn	4	DHAP/G-3-P M+2	0.14751	DHAP/G-3-P	M+2	DHAP/G-3-P M+2
804	Fmn ZT 2 13 C Set 2	Fmn	fmn	4	Glutamine M+5	0.0268127	Glutamine	M+5	Glutamine M+5
805	Fmn ZT 2 13 C Set 2	Fmn	fmn	4	Glutamine M+3	0.0816534	Glutamine	M+3	Glutamine M+3
806	Fmn ZT 2 13 C Set 2	Fmn	fmn	4	Glutamine M+2	0.147496	Glutamine	M+2	Glutamine M+2
807	Fmn ZT 2 13 C Set 2	Fmn	fmn	4	AMP M+5	0.000480144	AMP	M+5	AMP M+5
808	Fmn ZT 2 13 C Set 2	Fmn	fmn	4	Proline M+3	0.0921215	Proline	M+3	Proline M+3
809	Fmn ZT 2 13 C Set 2	Fmn	fmn	4	Proline M+4	0.0447793	Proline	M+4	Proline M+4
810	Fmn ZT 2 13 C Set 2	Fmn	fmn	4	Proline M+5	0.0295907	Proline	M+5	Proline M+5
811	Fmn ZT 2 13 C Set 2	Fmn	fmn	4	Glutamate M+2	0.174347	Glutamate	M+2	Glutamate M+2
812	Fmn ZT 2 13 C Set 2	Fmn	fmn	4	Hexose M+5	0.0252678	Hexose	M+5	Hexose M+5
813	Fmn ZT 20 12 C Set 1	Fmn	fmn	20	Pyruvate M+1	0	Pyruvate	M+1	Pyruvate M+1
814	Fmn ZT 20 12 C Set 1	Fmn	fmn	20	Alanine M+0	0.999285	Alanine	M+0	Alanine M+0
815	Fmn ZT 20 12 C Set 1	Fmn	fmn	20	Erythrose-4-Phosphate M+0	NA	Erythrose-4-Phosphate	M+0	Erythrose-4-Phosphate M+0
816	Fmn ZT 20 12 C Set 1	Fmn	fmn	20	Glutamate M+0	0.997671	Glutamate	M+0	Glutamate M+0
817	Fmn ZT 20 12 C Set 1	Fmn	fmn	20	Proline M+0	0.997671	Proline	M+0	Proline M+0
818	Fmn ZT 20 12 C Set 1	Fmn	fmn	20	Glutamine M+0	0.997671	Glutamine	M+0	Glutamine M+0
819	Fmn ZT 20 12 C Set 1	Fmn	fmn	20	Hexose M+0	0.99888	Hexose	M+0	Hexose M+0
820	Fmn ZT 20 12 C Set 1	Fmn	fmn	20	Serine M+0	0.999285	Serine	M+0	Serine M+0
821	Fmn ZT 20 12 C Set 1	Fmn	fmn	20	Hexose M+6	0	Hexose	M+6	Hexose M+6
822	Fmn ZT 20 12 C Set 1	Fmn	fmn	20	Alanine M+3	0	Alanine	M+3	Alanine M+3
823	Fmn ZT 20 12 C Set 1	Fmn	fmn	20	Erythrose-4-Phosphate M+4	NA	Erythrose-4-Phosphate	M+4	Erythrose-4-Phosphate M+4
824	Fmn ZT 20 12 C Set 1	Fmn	fmn	20	Serine M+3	0	Serine	M+3	Serine M+3
825	Fmn ZT 20 12 C Set 1	Fmn	fmn	20	Alanine M+2	0	Alanine	M+2	Alanine M+2
826	Fmn ZT 20 12 C Set 1	Fmn	fmn	20	Glutamate M+4	0	Glutamate	M+4	Glutamate M+4
827	Fmn ZT 20 12 C Set 1	Fmn	fmn	20	Glutamate M+3	0	Glutamate	M+3	Glutamate M+3
828	Fmn ZT 20 12 C Set 1	Fmn	fmn	20	Succinate M+2	0	Succinate	M+2	Succinate M+2
829	Fmn ZT 20 12 C Set 1	Fmn	fmn	20	Malate M+4	0	Malate	M+4	Malate M+4
830	Fmn ZT 20 12 C Set 1	Fmn	fmn	20	Citrate/Isocitrate M+4	0	Citrate/Isocitrate	M+4	Citrate/Isocitrate M+4
831	Fmn ZT 20 12 C Set 1	Fmn	fmn	20	Glutamine M+4	0	Glutamine	M+4	Glutamine M+4
832	Fmn ZT 20 12 C Set 1	Fmn	fmn	20	DHAP/G-3-P M+2	0	DHAP/G-3-P	M+2	DHAP/G-3-P M+2
833	Fmn ZT 20 12 C Set 1	Fmn	fmn	20	Glutamine M+5	0	Glutamine	M+5	Glutamine M+5
834	Fmn ZT 20 12 C Set 1	Fmn	fmn	20	Glutamine M+3	0	Glutamine	M+3	Glutamine M+3
835	Fmn ZT 20 12 C Set 1	Fmn	fmn	20	Glutamine M+2	0	Glutamine	M+2	Glutamine M+2
836	Fmn ZT 20 12 C Set 1	Fmn	fmn	20	AMP M+5	0	AMP	M+5	AMP M+5
837	Fmn ZT 20 12 C Set 1	Fmn	fmn	20	Proline M+3	0	Proline	M+3	Proline M+3
838	Fmn ZT 20 12 C Set 1	Fmn	fmn	20	Proline M+4	0	Proline	M+4	Proline M+4
839	Fmn ZT 20 12 C Set 1	Fmn	fmn	20	Proline M+5	0	Proline	M+5	Proline M+5
840	Fmn ZT 20 12 C Set 1	Fmn	fmn	20	Glutamate M+2	0	Glutamate	M+2	Glutamate M+2
841	Fmn ZT 20 12 C Set 1	Fmn	fmn	20	Hexose M+5	0	Hexose	M+5	Hexose M+5
842	Fmn ZT 20 12 C Set 2	Fmn	fmn	20	Pyruvate M+1	0.00071496	Pyruvate	M+1	Pyruvate M+1
843	Fmn ZT 20 12 C Set 2	Fmn	fmn	20	Alanine M+0	0.999284	Alanine	M+0	Alanine M+0
844	Fmn ZT 20 12 C Set 2	Fmn	fmn	20	Erythrose-4-Phosphate M+0	NA	Erythrose-4-Phosphate	M+0	Erythrose-4-Phosphate M+0
845	Fmn ZT 20 12 C Set 2	Fmn	fmn	20	Glutamate M+0	0.997671	Glutamate	M+0	Glutamate M+0
846	Fmn ZT 20 12 C Set 2	Fmn	fmn	20	Proline M+0	0.997671	Proline	M+0	Proline M+0
847	Fmn ZT 20 12 C Set 2	Fmn	fmn	20	Glutamine M+0	0.997671	Glutamine	M+0	Glutamine M+0
848	Fmn ZT 20 12 C Set 2	Fmn	fmn	20	Hexose M+0	0.996546	Hexose	M+0	Hexose M+0
849	Fmn ZT 20 12 C Set 2	Fmn	fmn	20	Serine M+0	1	Serine	M+0	Serine M+0
850	Fmn ZT 20 12 C Set 2	Fmn	fmn	20	Hexose M+6	0	Hexose	M+6	Hexose M+6
851	Fmn ZT 20 12 C Set 2	Fmn	fmn	20	Alanine M+3	1.33485e-06	Alanine	M+3	Alanine M+3
852	Fmn ZT 20 12 C Set 2	Fmn	fmn	20	Erythrose-4-Phosphate M+4	NA	Erythrose-4-Phosphate	M+4	Erythrose-4-Phosphate M+4
853	Fmn ZT 20 12 C Set 2	Fmn	fmn	20	Serine M+3	0	Serine	M+3	Serine M+3
854	Fmn ZT 20 12 C Set 2	Fmn	fmn	20	Alanine M+2	0	Alanine	M+2	Alanine M+2
855	Fmn ZT 20 12 C Set 2	Fmn	fmn	20	Glutamate M+4	0	Glutamate	M+4	Glutamate M+4
856	Fmn ZT 20 12 C Set 2	Fmn	fmn	20	Glutamate M+3	0	Glutamate	M+3	Glutamate M+3
857	Fmn ZT 20 12 C Set 2	Fmn	fmn	20	Succinate M+2	0	Succinate	M+2	Succinate M+2
858	Fmn ZT 20 12 C Set 2	Fmn	fmn	20	Malate M+4	0	Malate	M+4	Malate M+4
859	Fmn ZT 20 12 C Set 2	Fmn	fmn	20	Citrate/Isocitrate M+4	0	Citrate/Isocitrate	M+4	Citrate/Isocitrate M+4
860	Fmn ZT 20 12 C Set 2	Fmn	fmn	20	Glutamine M+4	0	Glutamine	M+4	Glutamine M+4
861	Fmn ZT 20 12 C Set 2	Fmn	fmn	20	DHAP/G-3-P M+2	0.000359607	DHAP/G-3-P	M+2	DHAP/G-3-P M+2
862	Fmn ZT 20 12 C Set 2	Fmn	fmn	20	Glutamine M+5	0	Glutamine	M+5	Glutamine M+5
863	Fmn ZT 20 12 C Set 2	Fmn	fmn	20	Glutamine M+3	0	Glutamine	M+3	Glutamine M+3
864	Fmn ZT 20 12 C Set 2	Fmn	fmn	20	Glutamine M+2	0	Glutamine	M+2	Glutamine M+2
865	Fmn ZT 20 12 C Set 2	Fmn	fmn	20	AMP M+5	0	AMP	M+5	AMP M+5
866	Fmn ZT 20 12 C Set 2	Fmn	fmn	20	Proline M+3	0	Proline	M+3	Proline M+3
867	Fmn ZT 20 12 C Set 2	Fmn	fmn	20	Proline M+4	0	Proline	M+4	Proline M+4
868	Fmn ZT 20 12 C Set 2	Fmn	fmn	20	Proline M+5	0	Proline	M+5	Proline M+5
869	Fmn ZT 20 12 C Set 2	Fmn	fmn	20	Glutamate M+2	0	Glutamate	M+2	Glutamate M+2
870	Fmn ZT 20 12 C Set 2	Fmn	fmn	20	Hexose M+5	0	Hexose	M+5	Hexose M+5
871	Fmn ZT 20 13 C Set 1	Fmn	fmn	20	Pyruvate M+1	0.039709	Pyruvate	M+1	Pyruvate M+1
872	Fmn ZT 20 13 C Set 1	Fmn	fmn	20	Alanine M+0	0.594023	Alanine	M+0	Alanine M+0
873	Fmn ZT 20 13 C Set 1	Fmn	fmn	20	Erythrose-4-Phosphate M+0	NA	Erythrose-4-Phosphate	M+0	Erythrose-4-Phosphate M+0
874	Fmn ZT 20 13 C Set 1	Fmn	fmn	20	Glutamate M+0	0.660402	Glutamate	M+0	Glutamate M+0
875	Fmn ZT 20 13 C Set 1	Fmn	fmn	20	Proline M+0	0.698416	Proline	M+0	Proline M+0
876	Fmn ZT 20 13 C Set 1	Fmn	fmn	20	Glutamine M+0	0.740943	Glutamine	M+0	Glutamine M+0
877	Fmn ZT 20 13 C Set 1	Fmn	fmn	20	Hexose M+0	0.8152	Hexose	M+0	Hexose M+0
878	Fmn ZT 20 13 C Set 1	Fmn	fmn	20	Serine M+0	0.802356	Serine	M+0	Serine M+0
879	Fmn ZT 20 13 C Set 1	Fmn	fmn	20	Hexose M+6	0.143958	Hexose	M+6	Hexose M+6
880	Fmn ZT 20 13 C Set 1	Fmn	fmn	20	Alanine M+3	0.34009	Alanine	M+3	Alanine M+3
881	Fmn ZT 20 13 C Set 1	Fmn	fmn	20	Erythrose-4-Phosphate M+4	NA	Erythrose-4-Phosphate	M+4	Erythrose-4-Phosphate M+4
882	Fmn ZT 20 13 C Set 1	Fmn	fmn	20	Serine M+3	0.054654	Serine	M+3	Serine M+3
883	Fmn ZT 20 13 C Set 1	Fmn	fmn	20	Alanine M+2	0.0466802	Alanine	M+2	Alanine M+2
884	Fmn ZT 20 13 C Set 1	Fmn	fmn	20	Glutamate M+4	0.0340137	Glutamate	M+4	Glutamate M+4
885	Fmn ZT 20 13 C Set 1	Fmn	fmn	20	Glutamate M+3	0.0801247	Glutamate	M+3	Glutamate M+3
886	Fmn ZT 20 13 C Set 1	Fmn	fmn	20	Succinate M+2	0.086151	Succinate	M+2	Succinate M+2
887	Fmn ZT 20 13 C Set 1	Fmn	fmn	20	Malate M+4	0.00624466	Malate	M+4	Malate M+4
888	Fmn ZT 20 13 C Set 1	Fmn	fmn	20	Citrate/Isocitrate M+4	0.0681463	Citrate/Isocitrate	M+4	Citrate/Isocitrate M+4
889	Fmn ZT 20 13 C Set 1	Fmn	fmn	20	Glutamine M+4	0.0335334	Glutamine	M+4	Glutamine M+4
890	Fmn ZT 20 13 C Set 1	Fmn	fmn	20	DHAP/G-3-P M+2	0.479055	DHAP/G-3-P	M+2	DHAP/G-3-P M+2
891	Fmn ZT 20 13 C Set 1	Fmn	fmn	20	Glutamine M+5	0.021515	Glutamine	M+5	Glutamine M+5
892	Fmn ZT 20 13 C Set 1	Fmn	fmn	20	Glutamine M+3	0.0643036	Glutamine	M+3	Glutamine M+3
893	Fmn ZT 20 13 C Set 1	Fmn	fmn	20	Glutamine M+2	0.0940322	Glutamine	M+2	Glutamine M+2
894	Fmn ZT 20 13 C Set 1	Fmn	fmn	20	AMP M+5	0.000627742	AMP	M+5	AMP M+5
895	Fmn ZT 20 13 C Set 1	Fmn	fmn	20	Proline M+3	0.0730971	Proline	M+3	Proline M+3
896	Fmn ZT 20 13 C Set 1	Fmn	fmn	20	Proline M+4	0.0379344	Proline	M+4	Proline M+4
897	Fmn ZT 20 13 C Set 1	Fmn	fmn	20	Proline M+5	0.0273164	Proline	M+5	Proline M+5
898	Fmn ZT 20 13 C Set 1	Fmn	fmn	20	Glutamate M+2	0.125922	Glutamate	M+2	Glutamate M+2
899	Fmn ZT 20 13 C Set 1	Fmn	fmn	20	Hexose M+5	0.011881	Hexose	M+5	Hexose M+5
900	Fmn ZT 20 13 C Set 2	Fmn	fmn	20	Pyruvate M+1	0	Pyruvate	M+1	Pyruvate M+1
901	Fmn ZT 20 13 C Set 2	Fmn	fmn	20	Alanine M+0	0.396159	Alanine	M+0	Alanine M+0
902	Fmn ZT 20 13 C Set 2	Fmn	fmn	20	Erythrose-4-Phosphate M+0	NA	Erythrose-4-Phosphate	M+0	Erythrose-4-Phosphate M+0
903	Fmn ZT 20 13 C Set 2	Fmn	fmn	20	Glutamate M+0	0.472533	Glutamate	M+0	Glutamate M+0
904	Fmn ZT 20 13 C Set 2	Fmn	fmn	20	Proline M+0	0.5592	Proline	M+0	Proline M+0
905	Fmn ZT 20 13 C Set 2	Fmn	fmn	20	Glutamine M+0	0.607961	Glutamine	M+0	Glutamine M+0
906	Fmn ZT 20 13 C Set 2	Fmn	fmn	20	Hexose M+0	0.543008	Hexose	M+0	Hexose M+0
907	Fmn ZT 20 13 C Set 2	Fmn	fmn	20	Serine M+0	0.681818	Serine	M+0	Serine M+0
908	Fmn ZT 20 13 C Set 2	Fmn	fmn	20	Hexose M+6	0.388515	Hexose	M+6	Hexose M+6
909	Fmn ZT 20 13 C Set 2	Fmn	fmn	20	Alanine M+3	0.475361	Alanine	M+3	Alanine M+3
910	Fmn ZT 20 13 C Set 2	Fmn	fmn	20	Erythrose-4-Phosphate M+4	NA	Erythrose-4-Phosphate	M+4	Erythrose-4-Phosphate M+4
911	Fmn ZT 20 13 C Set 2	Fmn	fmn	20	Serine M+3	0.0948171	Serine	M+3	Serine M+3
912	Fmn ZT 20 13 C Set 2	Fmn	fmn	20	Alanine M+2	0.0708203	Alanine	M+2	Alanine M+2
913	Fmn ZT 20 13 C Set 2	Fmn	fmn	20	Glutamate M+4	0.0608048	Glutamate	M+4	Glutamate M+4
914	Fmn ZT 20 13 C Set 2	Fmn	fmn	20	Glutamate M+3	0.121912	Glutamate	M+3	Glutamate M+3
915	Fmn ZT 20 13 C Set 2	Fmn	fmn	20	Succinate M+2	0.253752	Succinate	M+2	Succinate M+2
916	Fmn ZT 20 13 C Set 2	Fmn	fmn	20	Malate M+4	0.0206263	Malate	M+4	Malate M+4
917	Fmn ZT 20 13 C Set 2	Fmn	fmn	20	Citrate/Isocitrate M+4	0.0954387	Citrate/Isocitrate	M+4	Citrate/Isocitrate M+4
918	Fmn ZT 20 13 C Set 2	Fmn	fmn	20	Glutamine M+4	0.051665	Glutamine	M+4	Glutamine M+4
919	Fmn ZT 20 13 C Set 2	Fmn	fmn	20	DHAP/G-3-P M+2	0	DHAP/G-3-P	M+2	DHAP/G-3-P M+2
920	Fmn ZT 20 13 C Set 2	Fmn	fmn	20	Glutamine M+5	0.0384042	Glutamine	M+5	Glutamine M+5
921	Fmn ZT 20 13 C Set 2	Fmn	fmn	20	Glutamine M+3	0.0925585	Glutamine	M+3	Glutamine M+3
922	Fmn ZT 20 13 C Set 2	Fmn	fmn	20	Glutamine M+2	0.137503	Glutamine	M+2	Glutamine M+2
923	Fmn ZT 20 13 C Set 2	Fmn	fmn	20	AMP M+5	0.000836225	AMP	M+5	AMP M+5
924	Fmn ZT 20 13 C Set 2	Fmn	fmn	20	Proline M+3	0.105304	Proline	M+3	Proline M+3
925	Fmn ZT 20 13 C Set 2	Fmn	fmn	20	Proline M+4	0.0566804	Proline	M+4	Proline M+4
926	Fmn ZT 20 13 C Set 2	Fmn	fmn	20	Proline M+5	0.0410441	Proline	M+5	Proline M+5
927	Fmn ZT 20 13 C Set 2	Fmn	fmn	20	Glutamate M+2	0.188439	Glutamate	M+2	Glutamate M+2
928	Fmn ZT 20 13 C Set 2	Fmn	fmn	20	Hexose M+5	0.0355422	Hexose	M+5	Hexose M+5
929	Fmn ZT 22 12 C Set 1	Fmn	fmn	0	Pyruvate M+1	0.000714988	Pyruvate	M+1	Pyruvate M+1
930	Fmn ZT 22 12 C Set 1	Fmn	fmn	0	Alanine M+0	0.999285	Alanine	M+0	Alanine M+0
931	Fmn ZT 22 12 C Set 1	Fmn	fmn	0	Erythrose-4-Phosphate M+0	NA	Erythrose-4-Phosphate	M+0	Erythrose-4-Phosphate M+0
932	Fmn ZT 22 12 C Set 1	Fmn	fmn	0	Glutamate M+0	0.997671	Glutamate	M+0	Glutamate M+0
933	Fmn ZT 22 12 C Set 1	Fmn	fmn	0	Proline M+0	0.997671	Proline	M+0	Proline M+0
934	Fmn ZT 22 12 C Set 1	Fmn	fmn	0	Glutamine M+0	0.997671	Glutamine	M+0	Glutamine M+0
935	Fmn ZT 22 12 C Set 1	Fmn	fmn	0	Hexose M+0	0.998299	Hexose	M+0	Hexose M+0
936	Fmn ZT 22 12 C Set 1	Fmn	fmn	0	Serine M+0	0.999285	Serine	M+0	Serine M+0
937	Fmn ZT 22 12 C Set 1	Fmn	fmn	0	Hexose M+6	0	Hexose	M+6	Hexose M+6
938	Fmn ZT 22 12 C Set 1	Fmn	fmn	0	Alanine M+3	0	Alanine	M+3	Alanine M+3
939	Fmn ZT 22 12 C Set 1	Fmn	fmn	0	Erythrose-4-Phosphate M+4	NA	Erythrose-4-Phosphate	M+4	Erythrose-4-Phosphate M+4
940	Fmn ZT 22 12 C Set 1	Fmn	fmn	0	Serine M+3	0	Serine	M+3	Serine M+3
941	Fmn ZT 22 12 C Set 1	Fmn	fmn	0	Alanine M+2	0	Alanine	M+2	Alanine M+2
942	Fmn ZT 22 12 C Set 1	Fmn	fmn	0	Glutamate M+4	0	Glutamate	M+4	Glutamate M+4
943	Fmn ZT 22 12 C Set 1	Fmn	fmn	0	Glutamate M+3	0	Glutamate	M+3	Glutamate M+3
944	Fmn ZT 22 12 C Set 1	Fmn	fmn	0	Succinate M+2	0	Succinate	M+2	Succinate M+2
945	Fmn ZT 22 12 C Set 1	Fmn	fmn	0	Malate M+4	0	Malate	M+4	Malate M+4
946	Fmn ZT 22 12 C Set 1	Fmn	fmn	0	Citrate/Isocitrate M+4	0	Citrate/Isocitrate	M+4	Citrate/Isocitrate M+4
947	Fmn ZT 22 12 C Set 1	Fmn	fmn	0	Glutamine M+4	0	Glutamine	M+4	Glutamine M+4
948	Fmn ZT 22 12 C Set 1	Fmn	fmn	0	DHAP/G-3-P M+2	0	DHAP/G-3-P	M+2	DHAP/G-3-P M+2
949	Fmn ZT 22 12 C Set 1	Fmn	fmn	0	Glutamine M+5	0	Glutamine	M+5	Glutamine M+5
950	Fmn ZT 22 12 C Set 1	Fmn	fmn	0	Glutamine M+3	0	Glutamine	M+3	Glutamine M+3
951	Fmn ZT 22 12 C Set 1	Fmn	fmn	0	Glutamine M+2	0	Glutamine	M+2	Glutamine M+2
952	Fmn ZT 22 12 C Set 1	Fmn	fmn	0	AMP M+5	0	AMP	M+5	AMP M+5
953	Fmn ZT 22 12 C Set 1	Fmn	fmn	0	Proline M+3	0	Proline	M+3	Proline M+3
954	Fmn ZT 22 12 C Set 1	Fmn	fmn	0	Proline M+4	0	Proline	M+4	Proline M+4
955	Fmn ZT 22 12 C Set 1	Fmn	fmn	0	Proline M+5	0	Proline	M+5	Proline M+5
956	Fmn ZT 22 12 C Set 1	Fmn	fmn	0	Glutamate M+2	0	Glutamate	M+2	Glutamate M+2
957	Fmn ZT 22 12 C Set 1	Fmn	fmn	0	Hexose M+5	0	Hexose	M+5	Hexose M+5
958	Fmn ZT 22 12 C Set 2	Fmn	fmn	0	Pyruvate M+1	0.000714858	Pyruvate	M+1	Pyruvate M+1
959	Fmn ZT 22 12 C Set 2	Fmn	fmn	0	Alanine M+0	0.999285	Alanine	M+0	Alanine M+0
960	Fmn ZT 22 12 C Set 2	Fmn	fmn	0	Erythrose-4-Phosphate M+0	NA	Erythrose-4-Phosphate	M+0	Erythrose-4-Phosphate M+0
961	Fmn ZT 22 12 C Set 2	Fmn	fmn	0	Glutamate M+0	0.997671	Glutamate	M+0	Glutamate M+0
962	Fmn ZT 22 12 C Set 2	Fmn	fmn	0	Proline M+0	0.997671	Proline	M+0	Proline M+0
963	Fmn ZT 22 12 C Set 2	Fmn	fmn	0	Glutamine M+0	0.997671	Glutamine	M+0	Glutamine M+0
964	Fmn ZT 22 12 C Set 2	Fmn	fmn	0	Hexose M+0	0.996546	Hexose	M+0	Hexose M+0
965	Fmn ZT 22 12 C Set 2	Fmn	fmn	0	Serine M+0	0.999285	Serine	M+0	Serine M+0
966	Fmn ZT 22 12 C Set 2	Fmn	fmn	0	Hexose M+6	0	Hexose	M+6	Hexose M+6
967	Fmn ZT 22 12 C Set 2	Fmn	fmn	0	Alanine M+3	1.44523e-07	Alanine	M+3	Alanine M+3
968	Fmn ZT 22 12 C Set 2	Fmn	fmn	0	Erythrose-4-Phosphate M+4	NA	Erythrose-4-Phosphate	M+4	Erythrose-4-Phosphate M+4
969	Fmn ZT 22 12 C Set 2	Fmn	fmn	0	Serine M+3	0	Serine	M+3	Serine M+3
970	Fmn ZT 22 12 C Set 2	Fmn	fmn	0	Alanine M+2	0	Alanine	M+2	Alanine M+2
971	Fmn ZT 22 12 C Set 2	Fmn	fmn	0	Glutamate M+4	0	Glutamate	M+4	Glutamate M+4
972	Fmn ZT 22 12 C Set 2	Fmn	fmn	0	Glutamate M+3	0	Glutamate	M+3	Glutamate M+3
973	Fmn ZT 22 12 C Set 2	Fmn	fmn	0	Succinate M+2	0	Succinate	M+2	Succinate M+2
974	Fmn ZT 22 12 C Set 2	Fmn	fmn	0	Malate M+4	0	Malate	M+4	Malate M+4
975	Fmn ZT 22 12 C Set 2	Fmn	fmn	0	Citrate/Isocitrate M+4	0	Citrate/Isocitrate	M+4	Citrate/Isocitrate M+4
976	Fmn ZT 22 12 C Set 2	Fmn	fmn	0	Glutamine M+4	0	Glutamine	M+4	Glutamine M+4
977	Fmn ZT 22 12 C Set 2	Fmn	fmn	0	DHAP/G-3-P M+2	0.000193065	DHAP/G-3-P	M+2	DHAP/G-3-P M+2
978	Fmn ZT 22 12 C Set 2	Fmn	fmn	0	Glutamine M+5	0	Glutamine	M+5	Glutamine M+5
979	Fmn ZT 22 12 C Set 2	Fmn	fmn	0	Glutamine M+3	0	Glutamine	M+3	Glutamine M+3
980	Fmn ZT 22 12 C Set 2	Fmn	fmn	0	Glutamine M+2	0	Glutamine	M+2	Glutamine M+2
981	Fmn ZT 22 12 C Set 2	Fmn	fmn	0	AMP M+5	0	AMP	M+5	AMP M+5
982	Fmn ZT 22 12 C Set 2	Fmn	fmn	0	Proline M+3	0	Proline	M+3	Proline M+3
983	Fmn ZT 22 12 C Set 2	Fmn	fmn	0	Proline M+4	0	Proline	M+4	Proline M+4
984	Fmn ZT 22 12 C Set 2	Fmn	fmn	0	Proline M+5	0	Proline	M+5	Proline M+5
985	Fmn ZT 22 12 C Set 2	Fmn	fmn	0	Glutamate M+2	0	Glutamate	M+2	Glutamate M+2
986	Fmn ZT 22 12 C Set 2	Fmn	fmn	0	Hexose M+5	0	Hexose	M+5	Hexose M+5
987	Fmn ZT 22 13 C Set 1	Fmn	fmn	0	Pyruvate M+1	0.0898176	Pyruvate	M+1	Pyruvate M+1
988	Fmn ZT 22 13 C Set 1	Fmn	fmn	0	Alanine M+0	1	Alanine	M+0	Alanine M+0
989	Fmn ZT 22 13 C Set 1	Fmn	fmn	0	Erythrose-4-Phosphate M+0	NA	Erythrose-4-Phosphate	M+0	Erythrose-4-Phosphate M+0
990	Fmn ZT 22 13 C Set 1	Fmn	fmn	0	Glutamate M+0	0.938339	Glutamate	M+0	Glutamate M+0
991	Fmn ZT 22 13 C Set 1	Fmn	fmn	0	Proline M+0	0.914811	Proline	M+0	Proline M+0
992	Fmn ZT 22 13 C Set 1	Fmn	fmn	0	Glutamine M+0	0.732838	Glutamine	M+0	Glutamine M+0
993	Fmn ZT 22 13 C Set 1	Fmn	fmn	0	Hexose M+0	0.924605	Hexose	M+0	Hexose M+0
994	Fmn ZT 22 13 C Set 1	Fmn	fmn	0	Serine M+0	0.886296	Serine	M+0	Serine M+0
995	Fmn ZT 22 13 C Set 1	Fmn	fmn	0	Hexose M+6	0	Hexose	M+6	Hexose M+6
996	Fmn ZT 22 13 C Set 1	Fmn	fmn	0	Alanine M+3	0	Alanine	M+3	Alanine M+3
997	Fmn ZT 22 13 C Set 1	Fmn	fmn	0	Erythrose-4-Phosphate M+4	NA	Erythrose-4-Phosphate	M+4	Erythrose-4-Phosphate M+4
998	Fmn ZT 22 13 C Set 1	Fmn	fmn	0	Serine M+3	0.0403019	Serine	M+3	Serine M+3
999	Fmn ZT 22 13 C Set 1	Fmn	fmn	0	Alanine M+2	0	Alanine	M+2	Alanine M+2
1000	Fmn ZT 22 13 C Set 1	Fmn	fmn	0	Glutamate M+4	0.0103923	Glutamate	M+4	Glutamate M+4
1001	Fmn ZT 22 13 C Set 1	Fmn	fmn	0	Glutamate M+3	0.0223092	Glutamate	M+3	Glutamate M+3
1002	Fmn ZT 22 13 C Set 1	Fmn	fmn	0	Succinate M+2	0.111462	Succinate	M+2	Succinate M+2
1003	Fmn ZT 22 13 C Set 1	Fmn	fmn	0	Malate M+4	0.00665285	Malate	M+4	Malate M+4
1004	Fmn ZT 22 13 C Set 1	Fmn	fmn	0	Citrate/Isocitrate M+4	0.0145117	Citrate/Isocitrate	M+4	Citrate/Isocitrate M+4
1005	Fmn ZT 22 13 C Set 1	Fmn	fmn	0	Glutamine M+4	0.0272353	Glutamine	M+4	Glutamine M+4
1006	Fmn ZT 22 13 C Set 1	Fmn	fmn	0	DHAP/G-3-P M+2	0.170255	DHAP/G-3-P	M+2	DHAP/G-3-P M+2
1007	Fmn ZT 22 13 C Set 1	Fmn	fmn	0	Glutamine M+5	0.023521	Glutamine	M+5	Glutamine M+5
1008	Fmn ZT 22 13 C Set 1	Fmn	fmn	0	Glutamine M+3	0.0664567	Glutamine	M+3	Glutamine M+3
1009	Fmn ZT 22 13 C Set 1	Fmn	fmn	0	Glutamine M+2	0.100052	Glutamine	M+2	Glutamine M+2
1010	Fmn ZT 22 13 C Set 1	Fmn	fmn	0	AMP M+5	0.000613169	AMP	M+5	AMP M+5
1011	Fmn ZT 22 13 C Set 1	Fmn	fmn	0	Proline M+3	0.0203933	Proline	M+3	Proline M+3
1012	Fmn ZT 22 13 C Set 1	Fmn	fmn	0	Proline M+4	0.0177064	Proline	M+4	Proline M+4
1013	Fmn ZT 22 13 C Set 1	Fmn	fmn	0	Proline M+5	0.015047	Proline	M+5	Proline M+5
1014	Fmn ZT 22 13 C Set 1	Fmn	fmn	0	Glutamate M+2	0.0143955	Glutamate	M+2	Glutamate M+2
1015	Fmn ZT 22 13 C Set 1	Fmn	fmn	0	Hexose M+5	0.0117186	Hexose	M+5	Hexose M+5
1016	Fmn ZT 22 13 C Set 2	Fmn	fmn	0	Pyruvate M+1	0.0308778	Pyruvate	M+1	Pyruvate M+1
1017	Fmn ZT 22 13 C Set 2	Fmn	fmn	0	Alanine M+0	0.452795	Alanine	M+0	Alanine M+0
1018	Fmn ZT 22 13 C Set 2	Fmn	fmn	0	Erythrose-4-Phosphate M+0	NA	Erythrose-4-Phosphate	M+0	Erythrose-4-Phosphate M+0
1019	Fmn ZT 22 13 C Set 2	Fmn	fmn	0	Glutamate M+0	0.59311	Glutamate	M+0	Glutamate M+0
1020	Fmn ZT 22 13 C Set 2	Fmn	fmn	0	Proline M+0	0.635379	Proline	M+0	Proline M+0
1021	Fmn ZT 22 13 C Set 2	Fmn	fmn	0	Glutamine M+0	0.66104	Glutamine	M+0	Glutamine M+0
1022	Fmn ZT 22 13 C Set 2	Fmn	fmn	0	Hexose M+0	0.602266	Hexose	M+0	Hexose M+0
1023	Fmn ZT 22 13 C Set 2	Fmn	fmn	0	Serine M+0	0.736025	Serine	M+0	Serine M+0
1024	Fmn ZT 22 13 C Set 2	Fmn	fmn	0	Hexose M+6	0.316559	Hexose	M+6	Hexose M+6
1025	Fmn ZT 22 13 C Set 2	Fmn	fmn	0	Alanine M+3	0.457622	Alanine	M+3	Alanine M+3
1026	Fmn ZT 22 13 C Set 2	Fmn	fmn	0	Erythrose-4-Phosphate M+4	NA	Erythrose-4-Phosphate	M+4	Erythrose-4-Phosphate M+4
1027	Fmn ZT 22 13 C Set 2	Fmn	fmn	0	Serine M+3	0.0764127	Serine	M+3	Serine M+3
1028	Fmn ZT 22 13 C Set 2	Fmn	fmn	0	Alanine M+2	0.0522357	Alanine	M+2	Alanine M+2
1029	Fmn ZT 22 13 C Set 2	Fmn	fmn	0	Glutamate M+4	0.0353503	Glutamate	M+4	Glutamate M+4
1030	Fmn ZT 22 13 C Set 2	Fmn	fmn	0	Glutamate M+3	0.0823258	Glutamate	M+3	Glutamate M+3
1031	Fmn ZT 22 13 C Set 2	Fmn	fmn	0	Succinate M+2	0.208291	Succinate	M+2	Succinate M+2
1032	Fmn ZT 22 13 C Set 2	Fmn	fmn	0	Malate M+4	0.00291797	Malate	M+4	Malate M+4
1033	Fmn ZT 22 13 C Set 2	Fmn	fmn	0	Citrate/Isocitrate M+4	0.0567958	Citrate/Isocitrate	M+4	Citrate/Isocitrate M+4
1034	Fmn ZT 22 13 C Set 2	Fmn	fmn	0	Glutamine M+4	0.03743	Glutamine	M+4	Glutamine M+4
1035	Fmn ZT 22 13 C Set 2	Fmn	fmn	0	DHAP/G-3-P M+2	0.0288761	DHAP/G-3-P	M+2	DHAP/G-3-P M+2
1036	Fmn ZT 22 13 C Set 2	Fmn	fmn	0	Glutamine M+5	0.0208908	Glutamine	M+5	Glutamine M+5
1037	Fmn ZT 22 13 C Set 2	Fmn	fmn	0	Glutamine M+3	0.0712533	Glutamine	M+3	Glutamine M+3
1038	Fmn ZT 22 13 C Set 2	Fmn	fmn	0	Glutamine M+2	0.134169	Glutamine	M+2	Glutamine M+2
1039	Fmn ZT 22 13 C Set 2	Fmn	fmn	0	AMP M+5	0.000985025	AMP	M+5	AMP M+5
1040	Fmn ZT 22 13 C Set 2	Fmn	fmn	0	Proline M+3	0.0767823	Proline	M+3	Proline M+3
1041	Fmn ZT 22 13 C Set 2	Fmn	fmn	0	Proline M+4	0.0381294	Proline	M+4	Proline M+4
1042	Fmn ZT 22 13 C Set 2	Fmn	fmn	0	Proline M+5	0.0220939	Proline	M+5	Proline M+5
1043	Fmn ZT 22 13 C Set 2	Fmn	fmn	0	Glutamate M+2	0.162167	Glutamate	M+2	Glutamate M+2
1044	Fmn ZT 22 13 C Set 2	Fmn	fmn	0	Hexose M+5	0.0340754	Hexose	M+5	Hexose M+5
1045	Fmn ZT 24 12 C Set 1	Fmn	fmn	0	Pyruvate M+1	0.000714935	Pyruvate	M+1	Pyruvate M+1
1046	Fmn ZT 24 12 C Set 1	Fmn	fmn	0	Alanine M+0	0.999285	Alanine	M+0	Alanine M+0
1047	Fmn ZT 24 12 C Set 1	Fmn	fmn	0	Erythrose-4-Phosphate M+0	NA	Erythrose-4-Phosphate	M+0	Erythrose-4-Phosphate M+0
1048	Fmn ZT 24 12 C Set 1	Fmn	fmn	0	Glutamate M+0	0.997671	Glutamate	M+0	Glutamate M+0
1049	Fmn ZT 24 12 C Set 1	Fmn	fmn	0	Proline M+0	0.997671	Proline	M+0	Proline M+0
1050	Fmn ZT 24 12 C Set 1	Fmn	fmn	0	Glutamine M+0	0.997671	Glutamine	M+0	Glutamine M+0
1051	Fmn ZT 24 12 C Set 1	Fmn	fmn	0	Hexose M+0	0.996546	Hexose	M+0	Hexose M+0
1052	Fmn ZT 24 12 C Set 1	Fmn	fmn	0	Serine M+0	0.999285	Serine	M+0	Serine M+0
1053	Fmn ZT 24 12 C Set 1	Fmn	fmn	0	Hexose M+6	0	Hexose	M+6	Hexose M+6
1054	Fmn ZT 24 12 C Set 1	Fmn	fmn	0	Alanine M+3	0	Alanine	M+3	Alanine M+3
1055	Fmn ZT 24 12 C Set 1	Fmn	fmn	0	Erythrose-4-Phosphate M+4	NA	Erythrose-4-Phosphate	M+4	Erythrose-4-Phosphate M+4
1056	Fmn ZT 24 12 C Set 1	Fmn	fmn	0	Serine M+3	0	Serine	M+3	Serine M+3
1057	Fmn ZT 24 12 C Set 1	Fmn	fmn	0	Alanine M+2	0	Alanine	M+2	Alanine M+2
1058	Fmn ZT 24 12 C Set 1	Fmn	fmn	0	Glutamate M+4	0	Glutamate	M+4	Glutamate M+4
1059	Fmn ZT 24 12 C Set 1	Fmn	fmn	0	Glutamate M+3	0	Glutamate	M+3	Glutamate M+3
1060	Fmn ZT 24 12 C Set 1	Fmn	fmn	0	Succinate M+2	0	Succinate	M+2	Succinate M+2
1061	Fmn ZT 24 12 C Set 1	Fmn	fmn	0	Malate M+4	0	Malate	M+4	Malate M+4
1062	Fmn ZT 24 12 C Set 1	Fmn	fmn	0	Citrate/Isocitrate M+4	0	Citrate/Isocitrate	M+4	Citrate/Isocitrate M+4
1063	Fmn ZT 24 12 C Set 1	Fmn	fmn	0	Glutamine M+4	0	Glutamine	M+4	Glutamine M+4
1064	Fmn ZT 24 12 C Set 1	Fmn	fmn	0	DHAP/G-3-P M+2	0.000360889	DHAP/G-3-P	M+2	DHAP/G-3-P M+2
1065	Fmn ZT 24 12 C Set 1	Fmn	fmn	0	Glutamine M+5	0	Glutamine	M+5	Glutamine M+5
1066	Fmn ZT 24 12 C Set 1	Fmn	fmn	0	Glutamine M+3	0	Glutamine	M+3	Glutamine M+3
1067	Fmn ZT 24 12 C Set 1	Fmn	fmn	0	Glutamine M+2	0	Glutamine	M+2	Glutamine M+2
1068	Fmn ZT 24 12 C Set 1	Fmn	fmn	0	AMP M+5	0	AMP	M+5	AMP M+5
1069	Fmn ZT 24 12 C Set 1	Fmn	fmn	0	Proline M+3	0	Proline	M+3	Proline M+3
1070	Fmn ZT 24 12 C Set 1	Fmn	fmn	0	Proline M+4	0	Proline	M+4	Proline M+4
1071	Fmn ZT 24 12 C Set 1	Fmn	fmn	0	Proline M+5	0	Proline	M+5	Proline M+5
1072	Fmn ZT 24 12 C Set 1	Fmn	fmn	0	Glutamate M+2	0	Glutamate	M+2	Glutamate M+2
1073	Fmn ZT 24 12 C Set 1	Fmn	fmn	0	Hexose M+5	0	Hexose	M+5	Hexose M+5
1074	Fmn ZT 24 12 C Set 2	Fmn	fmn	0	Pyruvate M+1	0.000714927	Pyruvate	M+1	Pyruvate M+1
1075	Fmn ZT 24 12 C Set 2	Fmn	fmn	0	Alanine M+0	0.999285	Alanine	M+0	Alanine M+0
1076	Fmn ZT 24 12 C Set 2	Fmn	fmn	0	Erythrose-4-Phosphate M+0	NA	Erythrose-4-Phosphate	M+0	Erythrose-4-Phosphate M+0
1077	Fmn ZT 24 12 C Set 2	Fmn	fmn	0	Glutamate M+0	0.997671	Glutamate	M+0	Glutamate M+0
1078	Fmn ZT 24 12 C Set 2	Fmn	fmn	0	Proline M+0	0.997671	Proline	M+0	Proline M+0
1079	Fmn ZT 24 12 C Set 2	Fmn	fmn	0	Glutamine M+0	0.997671	Glutamine	M+0	Glutamine M+0
1080	Fmn ZT 24 12 C Set 2	Fmn	fmn	0	Hexose M+0	0.996899	Hexose	M+0	Hexose M+0
1081	Fmn ZT 24 12 C Set 2	Fmn	fmn	0	Serine M+0	0.999285	Serine	M+0	Serine M+0
1082	Fmn ZT 24 12 C Set 2	Fmn	fmn	0	Hexose M+6	0	Hexose	M+6	Hexose M+6
1083	Fmn ZT 24 12 C Set 2	Fmn	fmn	0	Alanine M+3	0	Alanine	M+3	Alanine M+3
1084	Fmn ZT 24 12 C Set 2	Fmn	fmn	0	Erythrose-4-Phosphate M+4	NA	Erythrose-4-Phosphate	M+4	Erythrose-4-Phosphate M+4
1085	Fmn ZT 24 12 C Set 2	Fmn	fmn	0	Serine M+3	0	Serine	M+3	Serine M+3
1086	Fmn ZT 24 12 C Set 2	Fmn	fmn	0	Alanine M+2	0	Alanine	M+2	Alanine M+2
1087	Fmn ZT 24 12 C Set 2	Fmn	fmn	0	Glutamate M+4	0	Glutamate	M+4	Glutamate M+4
1088	Fmn ZT 24 12 C Set 2	Fmn	fmn	0	Glutamate M+3	0	Glutamate	M+3	Glutamate M+3
1089	Fmn ZT 24 12 C Set 2	Fmn	fmn	0	Succinate M+2	0	Succinate	M+2	Succinate M+2
1090	Fmn ZT 24 12 C Set 2	Fmn	fmn	0	Malate M+4	0	Malate	M+4	Malate M+4
1091	Fmn ZT 24 12 C Set 2	Fmn	fmn	0	Citrate/Isocitrate M+4	0	Citrate/Isocitrate	M+4	Citrate/Isocitrate M+4
1092	Fmn ZT 24 12 C Set 2	Fmn	fmn	0	Glutamine M+4	0	Glutamine	M+4	Glutamine M+4
1093	Fmn ZT 24 12 C Set 2	Fmn	fmn	0	DHAP/G-3-P M+2	0.00035486	DHAP/G-3-P	M+2	DHAP/G-3-P M+2
1094	Fmn ZT 24 12 C Set 2	Fmn	fmn	0	Glutamine M+5	0	Glutamine	M+5	Glutamine M+5
1095	Fmn ZT 24 12 C Set 2	Fmn	fmn	0	Glutamine M+3	0	Glutamine	M+3	Glutamine M+3
1096	Fmn ZT 24 12 C Set 2	Fmn	fmn	0	Glutamine M+2	0	Glutamine	M+2	Glutamine M+2
1097	Fmn ZT 24 12 C Set 2	Fmn	fmn	0	AMP M+5	0	AMP	M+5	AMP M+5
1098	Fmn ZT 24 12 C Set 2	Fmn	fmn	0	Proline M+3	0	Proline	M+3	Proline M+3
1099	Fmn ZT 24 12 C Set 2	Fmn	fmn	0	Proline M+4	0	Proline	M+4	Proline M+4
1100	Fmn ZT 24 12 C Set 2	Fmn	fmn	0	Proline M+5	0	Proline	M+5	Proline M+5
1101	Fmn ZT 24 12 C Set 2	Fmn	fmn	0	Glutamate M+2	0	Glutamate	M+2	Glutamate M+2
1102	Fmn ZT 24 12 C Set 2	Fmn	fmn	0	Hexose M+5	0	Hexose	M+5	Hexose M+5
1103	Fmn ZT 24 13 C Set 1	Fmn	fmn	0	Pyruvate M+1	0.0267933	Pyruvate	M+1	Pyruvate M+1
1104	Fmn ZT 24 13 C Set 1	Fmn	fmn	0	Alanine M+0	0.541382	Alanine	M+0	Alanine M+0
1105	Fmn ZT 24 13 C Set 1	Fmn	fmn	0	Erythrose-4-Phosphate M+0	NA	Erythrose-4-Phosphate	M+0	Erythrose-4-Phosphate M+0
1106	Fmn ZT 24 13 C Set 1	Fmn	fmn	0	Glutamate M+0	0.594894	Glutamate	M+0	Glutamate M+0
1107	Fmn ZT 24 13 C Set 1	Fmn	fmn	0	Proline M+0	0.726212	Proline	M+0	Proline M+0
1108	Fmn ZT 24 13 C Set 1	Fmn	fmn	0	Glutamine M+0	0.757151	Glutamine	M+0	Glutamine M+0
1109	Fmn ZT 24 13 C Set 1	Fmn	fmn	0	Hexose M+0	0.648593	Hexose	M+0	Hexose M+0
1110	Fmn ZT 24 13 C Set 1	Fmn	fmn	0	Serine M+0	0.884528	Serine	M+0	Serine M+0
1111	Fmn ZT 24 13 C Set 1	Fmn	fmn	0	Hexose M+6	0.31982	Hexose	M+6	Hexose M+6
1112	Fmn ZT 24 13 C Set 1	Fmn	fmn	0	Alanine M+3	0.396531	Alanine	M+3	Alanine M+3
1113	Fmn ZT 24 13 C Set 1	Fmn	fmn	0	Erythrose-4-Phosphate M+4	NA	Erythrose-4-Phosphate	M+4	Erythrose-4-Phosphate M+4
1114	Fmn ZT 24 13 C Set 1	Fmn	fmn	0	Serine M+3	0.0305351	Serine	M+3	Serine M+3
1115	Fmn ZT 24 13 C Set 1	Fmn	fmn	0	Alanine M+2	0.0396169	Alanine	M+2	Alanine M+2
1116	Fmn ZT 24 13 C Set 1	Fmn	fmn	0	Glutamate M+4	0.0364366	Glutamate	M+4	Glutamate M+4
1117	Fmn ZT 24 13 C Set 1	Fmn	fmn	0	Glutamate M+3	0.105218	Glutamate	M+3	Glutamate M+3
1118	Fmn ZT 24 13 C Set 1	Fmn	fmn	0	Succinate M+2	0.22143	Succinate	M+2	Succinate M+2
1119	Fmn ZT 24 13 C Set 1	Fmn	fmn	0	Malate M+4	0.0147373	Malate	M+4	Malate M+4
1120	Fmn ZT 24 13 C Set 1	Fmn	fmn	0	Citrate/Isocitrate M+4	0.0865273	Citrate/Isocitrate	M+4	Citrate/Isocitrate M+4
1121	Fmn ZT 24 13 C Set 1	Fmn	fmn	0	Glutamine M+4	0.0322742	Glutamine	M+4	Glutamine M+4
1122	Fmn ZT 24 13 C Set 1	Fmn	fmn	0	DHAP/G-3-P M+2	0.316637	DHAP/G-3-P	M+2	DHAP/G-3-P M+2
1123	Fmn ZT 24 13 C Set 1	Fmn	fmn	0	Glutamine M+5	0.0242447	Glutamine	M+5	Glutamine M+5
1124	Fmn ZT 24 13 C Set 1	Fmn	fmn	0	Glutamine M+3	0.065997	Glutamine	M+3	Glutamine M+3
1125	Fmn ZT 24 13 C Set 1	Fmn	fmn	0	Glutamine M+2	0.0945669	Glutamine	M+2	Glutamine M+2
1126	Fmn ZT 24 13 C Set 1	Fmn	fmn	0	AMP M+5	0.000474459	AMP	M+5	AMP M+5
1127	Fmn ZT 24 13 C Set 1	Fmn	fmn	0	Proline M+3	0.0718012	Proline	M+3	Proline M+3
1128	Fmn ZT 24 13 C Set 1	Fmn	fmn	0	Proline M+4	0.0349904	Proline	M+4	Proline M+4
1129	Fmn ZT 24 13 C Set 1	Fmn	fmn	0	Proline M+5	0.0255658	Proline	M+5	Proline M+5
1130	Fmn ZT 24 13 C Set 1	Fmn	fmn	0	Glutamate M+2	0.156125	Glutamate	M+2	Glutamate M+2
1131	Fmn ZT 24 13 C Set 1	Fmn	fmn	0	Hexose M+5	0.00734922	Hexose	M+5	Hexose M+5
1132	Fmn ZT 24 13 C Set 2	Fmn	fmn	0	Pyruvate M+1	0.0168011	Pyruvate	M+1	Pyruvate M+1
1133	Fmn ZT 24 13 C Set 2	Fmn	fmn	0	Alanine M+0	0.796446	Alanine	M+0	Alanine M+0
1134	Fmn ZT 24 13 C Set 2	Fmn	fmn	0	Erythrose-4-Phosphate M+0	NA	Erythrose-4-Phosphate	M+0	Erythrose-4-Phosphate M+0
1135	Fmn ZT 24 13 C Set 2	Fmn	fmn	0	Glutamate M+0	0.794513	Glutamate	M+0	Glutamate M+0
1136	Fmn ZT 24 13 C Set 2	Fmn	fmn	0	Proline M+0	0.807367	Proline	M+0	Proline M+0
1137	Fmn ZT 24 13 C Set 2	Fmn	fmn	0	Glutamine M+0	0.768792	Glutamine	M+0	Glutamine M+0
1138	Fmn ZT 24 13 C Set 2	Fmn	fmn	0	Hexose M+0	0.72754	Hexose	M+0	Hexose M+0
1139	Fmn ZT 24 13 C Set 2	Fmn	fmn	0	Serine M+0	0.905857	Serine	M+0	Serine M+0
1140	Fmn ZT 24 13 C Set 2	Fmn	fmn	0	Hexose M+6	0.241491	Hexose	M+6	Hexose M+6
1141	Fmn ZT 24 13 C Set 2	Fmn	fmn	0	Alanine M+3	0.162983	Alanine	M+3	Alanine M+3
1142	Fmn ZT 24 13 C Set 2	Fmn	fmn	0	Erythrose-4-Phosphate M+4	NA	Erythrose-4-Phosphate	M+4	Erythrose-4-Phosphate M+4
1143	Fmn ZT 24 13 C Set 2	Fmn	fmn	0	Serine M+3	0.0194373	Serine	M+3	Serine M+3
1144	Fmn ZT 24 13 C Set 2	Fmn	fmn	0	Alanine M+2	0.0140507	Alanine	M+2	Alanine M+2
1145	Fmn ZT 24 13 C Set 2	Fmn	fmn	0	Glutamate M+4	0.0191225	Glutamate	M+4	Glutamate M+4
1146	Fmn ZT 24 13 C Set 2	Fmn	fmn	0	Glutamate M+3	0.0444049	Glutamate	M+3	Glutamate M+3
1147	Fmn ZT 24 13 C Set 2	Fmn	fmn	0	Succinate M+2	0.158521	Succinate	M+2	Succinate M+2
1148	Fmn ZT 24 13 C Set 2	Fmn	fmn	0	Malate M+4	0.00652357	Malate	M+4	Malate M+4
1149	Fmn ZT 24 13 C Set 2	Fmn	fmn	0	Citrate/Isocitrate M+4	0.0531209	Citrate/Isocitrate	M+4	Citrate/Isocitrate M+4
1150	Fmn ZT 24 13 C Set 2	Fmn	fmn	0	Glutamine M+4	0.0246107	Glutamine	M+4	Glutamine M+4
1151	Fmn ZT 24 13 C Set 2	Fmn	fmn	0	DHAP/G-3-P M+2	0.0141821	DHAP/G-3-P	M+2	DHAP/G-3-P M+2
1152	Fmn ZT 24 13 C Set 2	Fmn	fmn	0	Glutamine M+5	0.0188563	Glutamine	M+5	Glutamine M+5
1153	Fmn ZT 24 13 C Set 2	Fmn	fmn	0	Glutamine M+3	0.0507363	Glutamine	M+3	Glutamine M+3
1154	Fmn ZT 24 13 C Set 2	Fmn	fmn	0	Glutamine M+2	0.089644	Glutamine	M+2	Glutamine M+2
1155	Fmn ZT 24 13 C Set 2	Fmn	fmn	0	AMP M+5	0.000464511	AMP	M+5	AMP M+5
1156	Fmn ZT 24 13 C Set 2	Fmn	fmn	0	Proline M+3	0.0462677	Proline	M+3	Proline M+3
1157	Fmn ZT 24 13 C Set 2	Fmn	fmn	0	Proline M+4	0.0242827	Proline	M+4	Proline M+4
1158	Fmn ZT 24 13 C Set 2	Fmn	fmn	0	Proline M+5	0.0156727	Proline	M+5	Proline M+5
1159	Fmn ZT 24 13 C Set 2	Fmn	fmn	0	Glutamate M+2	0.0768436	Glutamate	M+2	Glutamate M+2
1160	Fmn ZT 24 13 C Set 2	Fmn	fmn	0	Hexose M+5	0.00996361	Hexose	M+5	Hexose M+5
1161	Fmn ZT 26 12 C Set 1	Fmn	fmn	4	Pyruvate M+1	0.000714957	Pyruvate	M+1	Pyruvate M+1
1162	Fmn ZT 26 12 C Set 1	Fmn	fmn	4	Alanine M+0	0.9994	Alanine	M+0	Alanine M+0
1163	Fmn ZT 26 12 C Set 1	Fmn	fmn	4	Erythrose-4-Phosphate M+0	NA	Erythrose-4-Phosphate	M+0	Erythrose-4-Phosphate M+0
1164	Fmn ZT 26 12 C Set 1	Fmn	fmn	4	Glutamate M+0	0.997671	Glutamate	M+0	Glutamate M+0
1165	Fmn ZT 26 12 C Set 1	Fmn	fmn	4	Proline M+0	0.997671	Proline	M+0	Proline M+0
1166	Fmn ZT 26 12 C Set 1	Fmn	fmn	4	Glutamine M+0	0.997671	Glutamine	M+0	Glutamine M+0
1167	Fmn ZT 26 12 C Set 1	Fmn	fmn	4	Hexose M+0	0.999258	Hexose	M+0	Hexose M+0
1168	Fmn ZT 26 12 C Set 1	Fmn	fmn	4	Serine M+0	0.999285	Serine	M+0	Serine M+0
1169	Fmn ZT 26 12 C Set 1	Fmn	fmn	4	Hexose M+6	0	Hexose	M+6	Hexose M+6
1170	Fmn ZT 26 12 C Set 1	Fmn	fmn	4	Alanine M+3	0	Alanine	M+3	Alanine M+3
1171	Fmn ZT 26 12 C Set 1	Fmn	fmn	4	Erythrose-4-Phosphate M+4	NA	Erythrose-4-Phosphate	M+4	Erythrose-4-Phosphate M+4
1172	Fmn ZT 26 12 C Set 1	Fmn	fmn	4	Serine M+3	0	Serine	M+3	Serine M+3
1173	Fmn ZT 26 12 C Set 1	Fmn	fmn	4	Alanine M+2	0	Alanine	M+2	Alanine M+2
1174	Fmn ZT 26 12 C Set 1	Fmn	fmn	4	Glutamate M+4	0	Glutamate	M+4	Glutamate M+4
1175	Fmn ZT 26 12 C Set 1	Fmn	fmn	4	Glutamate M+3	0	Glutamate	M+3	Glutamate M+3
1176	Fmn ZT 26 12 C Set 1	Fmn	fmn	4	Succinate M+2	0	Succinate	M+2	Succinate M+2
1177	Fmn ZT 26 12 C Set 1	Fmn	fmn	4	Malate M+4	0	Malate	M+4	Malate M+4
1178	Fmn ZT 26 12 C Set 1	Fmn	fmn	4	Citrate/Isocitrate M+4	0	Citrate/Isocitrate	M+4	Citrate/Isocitrate M+4
1179	Fmn ZT 26 12 C Set 1	Fmn	fmn	4	Glutamine M+4	0	Glutamine	M+4	Glutamine M+4
1180	Fmn ZT 26 12 C Set 1	Fmn	fmn	4	DHAP/G-3-P M+2	0.000360971	DHAP/G-3-P	M+2	DHAP/G-3-P M+2
1181	Fmn ZT 26 12 C Set 1	Fmn	fmn	4	Glutamine M+5	0	Glutamine	M+5	Glutamine M+5
1182	Fmn ZT 26 12 C Set 1	Fmn	fmn	4	Glutamine M+3	0	Glutamine	M+3	Glutamine M+3
1183	Fmn ZT 26 12 C Set 1	Fmn	fmn	4	Glutamine M+2	0	Glutamine	M+2	Glutamine M+2
1184	Fmn ZT 26 12 C Set 1	Fmn	fmn	4	AMP M+5	0	AMP	M+5	AMP M+5
1185	Fmn ZT 26 12 C Set 1	Fmn	fmn	4	Proline M+3	0	Proline	M+3	Proline M+3
1186	Fmn ZT 26 12 C Set 1	Fmn	fmn	4	Proline M+4	0	Proline	M+4	Proline M+4
1187	Fmn ZT 26 12 C Set 1	Fmn	fmn	4	Proline M+5	0	Proline	M+5	Proline M+5
1188	Fmn ZT 26 12 C Set 1	Fmn	fmn	4	Glutamate M+2	0	Glutamate	M+2	Glutamate M+2
1189	Fmn ZT 26 12 C Set 1	Fmn	fmn	4	Hexose M+5	0	Hexose	M+5	Hexose M+5
1190	Fmn ZT 26 12 C Set 2	Fmn	fmn	4	Pyruvate M+1	0.000714982	Pyruvate	M+1	Pyruvate M+1
1191	Fmn ZT 26 12 C Set 2	Fmn	fmn	4	Alanine M+0	0.999285	Alanine	M+0	Alanine M+0
1192	Fmn ZT 26 12 C Set 2	Fmn	fmn	4	Erythrose-4-Phosphate M+0	NA	Erythrose-4-Phosphate	M+0	Erythrose-4-Phosphate M+0
1193	Fmn ZT 26 12 C Set 2	Fmn	fmn	4	Glutamate M+0	0.997671	Glutamate	M+0	Glutamate M+0
1194	Fmn ZT 26 12 C Set 2	Fmn	fmn	4	Proline M+0	0.997671	Proline	M+0	Proline M+0
1195	Fmn ZT 26 12 C Set 2	Fmn	fmn	4	Glutamine M+0	0.997671	Glutamine	M+0	Glutamine M+0
1196	Fmn ZT 26 12 C Set 2	Fmn	fmn	4	Hexose M+0	0.997757	Hexose	M+0	Hexose M+0
1197	Fmn ZT 26 12 C Set 2	Fmn	fmn	4	Serine M+0	0.999285	Serine	M+0	Serine M+0
1198	Fmn ZT 26 12 C Set 2	Fmn	fmn	4	Hexose M+6	0	Hexose	M+6	Hexose M+6
1199	Fmn ZT 26 12 C Set 2	Fmn	fmn	4	Alanine M+3	0	Alanine	M+3	Alanine M+3
1200	Fmn ZT 26 12 C Set 2	Fmn	fmn	4	Erythrose-4-Phosphate M+4	NA	Erythrose-4-Phosphate	M+4	Erythrose-4-Phosphate M+4
1201	Fmn ZT 26 12 C Set 2	Fmn	fmn	4	Serine M+3	0	Serine	M+3	Serine M+3
1202	Fmn ZT 26 12 C Set 2	Fmn	fmn	4	Alanine M+2	0	Alanine	M+2	Alanine M+2
1203	Fmn ZT 26 12 C Set 2	Fmn	fmn	4	Glutamate M+4	0	Glutamate	M+4	Glutamate M+4
1204	Fmn ZT 26 12 C Set 2	Fmn	fmn	4	Glutamate M+3	0	Glutamate	M+3	Glutamate M+3
1205	Fmn ZT 26 12 C Set 2	Fmn	fmn	4	Succinate M+2	0	Succinate	M+2	Succinate M+2
1206	Fmn ZT 26 12 C Set 2	Fmn	fmn	4	Malate M+4	0	Malate	M+4	Malate M+4
1207	Fmn ZT 26 12 C Set 2	Fmn	fmn	4	Citrate/Isocitrate M+4	0	Citrate/Isocitrate	M+4	Citrate/Isocitrate M+4
1208	Fmn ZT 26 12 C Set 2	Fmn	fmn	4	Glutamine M+4	0	Glutamine	M+4	Glutamine M+4
1209	Fmn ZT 26 12 C Set 2	Fmn	fmn	4	DHAP/G-3-P M+2	0	DHAP/G-3-P	M+2	DHAP/G-3-P M+2
1210	Fmn ZT 26 12 C Set 2	Fmn	fmn	4	Glutamine M+5	0	Glutamine	M+5	Glutamine M+5
1211	Fmn ZT 26 12 C Set 2	Fmn	fmn	4	Glutamine M+3	0	Glutamine	M+3	Glutamine M+3
1212	Fmn ZT 26 12 C Set 2	Fmn	fmn	4	Glutamine M+2	0	Glutamine	M+2	Glutamine M+2
1213	Fmn ZT 26 12 C Set 2	Fmn	fmn	4	AMP M+5	0	AMP	M+5	AMP M+5
1214	Fmn ZT 26 12 C Set 2	Fmn	fmn	4	Proline M+3	0	Proline	M+3	Proline M+3
1215	Fmn ZT 26 12 C Set 2	Fmn	fmn	4	Proline M+4	0	Proline	M+4	Proline M+4
1216	Fmn ZT 26 12 C Set 2	Fmn	fmn	4	Proline M+5	0	Proline	M+5	Proline M+5
1217	Fmn ZT 26 12 C Set 2	Fmn	fmn	4	Glutamate M+2	0	Glutamate	M+2	Glutamate M+2
1218	Fmn ZT 26 12 C Set 2	Fmn	fmn	4	Hexose M+5	0	Hexose	M+5	Hexose M+5
1219	Fmn ZT 26 13 C Set 1	Fmn	fmn	4	Pyruvate M+1	0	Pyruvate	M+1	Pyruvate M+1
1220	Fmn ZT 26 13 C Set 1	Fmn	fmn	4	Alanine M+0	0.642924	Alanine	M+0	Alanine M+0
1221	Fmn ZT 26 13 C Set 1	Fmn	fmn	4	Erythrose-4-Phosphate M+0	NA	Erythrose-4-Phosphate	M+0	Erythrose-4-Phosphate M+0
1222	Fmn ZT 26 13 C Set 1	Fmn	fmn	4	Glutamate M+0	0.64905	Glutamate	M+0	Glutamate M+0
1223	Fmn ZT 26 13 C Set 1	Fmn	fmn	4	Proline M+0	0.709569	Proline	M+0	Proline M+0
1224	Fmn ZT 26 13 C Set 1	Fmn	fmn	4	Glutamine M+0	0.729115	Glutamine	M+0	Glutamine M+0
1225	Fmn ZT 26 13 C Set 1	Fmn	fmn	4	Hexose M+0	0.844509	Hexose	M+0	Hexose M+0
1226	Fmn ZT 26 13 C Set 1	Fmn	fmn	4	Serine M+0	0.805508	Serine	M+0	Serine M+0
1227	Fmn ZT 26 13 C Set 1	Fmn	fmn	4	Hexose M+6	0.122868	Hexose	M+6	Hexose M+6
1228	Fmn ZT 26 13 C Set 1	Fmn	fmn	4	Alanine M+3	0.294189	Alanine	M+3	Alanine M+3
1229	Fmn ZT 26 13 C Set 1	Fmn	fmn	4	Erythrose-4-Phosphate M+4	NA	Erythrose-4-Phosphate	M+4	Erythrose-4-Phosphate M+4
1230	Fmn ZT 26 13 C Set 1	Fmn	fmn	4	Serine M+3	0.0468177	Serine	M+3	Serine M+3
1231	Fmn ZT 26 13 C Set 1	Fmn	fmn	4	Alanine M+2	0.04181	Alanine	M+2	Alanine M+2
1232	Fmn ZT 26 13 C Set 1	Fmn	fmn	4	Glutamate M+4	0.0397381	Glutamate	M+4	Glutamate M+4
1233	Fmn ZT 26 13 C Set 1	Fmn	fmn	4	Glutamate M+3	0.0814228	Glutamate	M+3	Glutamate M+3
1234	Fmn ZT 26 13 C Set 1	Fmn	fmn	4	Succinate M+2	0.0659782	Succinate	M+2	Succinate M+2
1235	Fmn ZT 26 13 C Set 1	Fmn	fmn	4	Malate M+4	0.00761841	Malate	M+4	Malate M+4
1236	Fmn ZT 26 13 C Set 1	Fmn	fmn	4	Citrate/Isocitrate M+4	0.0280101	Citrate/Isocitrate	M+4	Citrate/Isocitrate M+4
1237	Fmn ZT 26 13 C Set 1	Fmn	fmn	4	Glutamine M+4	0.0341691	Glutamine	M+4	Glutamine M+4
1238	Fmn ZT 26 13 C Set 1	Fmn	fmn	4	DHAP/G-3-P M+2	0	DHAP/G-3-P	M+2	DHAP/G-3-P M+2
1239	Fmn ZT 26 13 C Set 1	Fmn	fmn	4	Glutamine M+5	0.0238151	Glutamine	M+5	Glutamine M+5
1240	Fmn ZT 26 13 C Set 1	Fmn	fmn	4	Glutamine M+3	0.0664977	Glutamine	M+3	Glutamine M+3
1241	Fmn ZT 26 13 C Set 1	Fmn	fmn	4	Glutamine M+2	0.107432	Glutamine	M+2	Glutamine M+2
1242	Fmn ZT 26 13 C Set 1	Fmn	fmn	4	AMP M+5	0.000544499	AMP	M+5	AMP M+5
1243	Fmn ZT 26 13 C Set 1	Fmn	fmn	4	Proline M+3	0.0722539	Proline	M+3	Proline M+3
1244	Fmn ZT 26 13 C Set 1	Fmn	fmn	4	Proline M+4	0.0389634	Proline	M+4	Proline M+4
1245	Fmn ZT 26 13 C Set 1	Fmn	fmn	4	Proline M+5	0.024694	Proline	M+5	Proline M+5
1246	Fmn ZT 26 13 C Set 1	Fmn	fmn	4	Glutamate M+2	0.128841	Glutamate	M+2	Glutamate M+2
1247	Fmn ZT 26 13 C Set 1	Fmn	fmn	4	Hexose M+5	0.00665452	Hexose	M+5	Hexose M+5
1248	Fmn ZT 26 13 C Set 2	Fmn	fmn	4	Pyruvate M+1	0	Pyruvate	M+1	Pyruvate M+1
1249	Fmn ZT 26 13 C Set 2	Fmn	fmn	4	Alanine M+0	0.46715	Alanine	M+0	Alanine M+0
1250	Fmn ZT 26 13 C Set 2	Fmn	fmn	4	Erythrose-4-Phosphate M+0	NA	Erythrose-4-Phosphate	M+0	Erythrose-4-Phosphate M+0
1251	Fmn ZT 26 13 C Set 2	Fmn	fmn	4	Glutamate M+0	0.537461	Glutamate	M+0	Glutamate M+0
1252	Fmn ZT 26 13 C Set 2	Fmn	fmn	4	Proline M+0	0.55463	Proline	M+0	Proline M+0
1253	Fmn ZT 26 13 C Set 2	Fmn	fmn	4	Glutamine M+0	0.602787	Glutamine	M+0	Glutamine M+0
1254	Fmn ZT 26 13 C Set 2	Fmn	fmn	4	Hexose M+0	0.65129	Hexose	M+0	Hexose M+0
1255	Fmn ZT 26 13 C Set 2	Fmn	fmn	4	Serine M+0	0.685845	Serine	M+0	Serine M+0
1256	Fmn ZT 26 13 C Set 2	Fmn	fmn	4	Hexose M+6	0.270359	Hexose	M+6	Hexose M+6
1257	Fmn ZT 26 13 C Set 2	Fmn	fmn	4	Alanine M+3	0.429817	Alanine	M+3	Alanine M+3
1258	Fmn ZT 26 13 C Set 2	Fmn	fmn	4	Erythrose-4-Phosphate M+4	NA	Erythrose-4-Phosphate	M+4	Erythrose-4-Phosphate M+4
1259	Fmn ZT 26 13 C Set 2	Fmn	fmn	4	Serine M+3	0.083728	Serine	M+3	Serine M+3
1260	Fmn ZT 26 13 C Set 2	Fmn	fmn	4	Alanine M+2	0.0570803	Alanine	M+2	Alanine M+2
1261	Fmn ZT 26 13 C Set 2	Fmn	fmn	4	Glutamate M+4	0.0484226	Glutamate	M+4	Glutamate M+4
1262	Fmn ZT 26 13 C Set 2	Fmn	fmn	4	Glutamate M+3	0.104651	Glutamate	M+3	Glutamate M+3
1263	Fmn ZT 26 13 C Set 2	Fmn	fmn	4	Succinate M+2	0.113758	Succinate	M+2	Succinate M+2
1264	Fmn ZT 26 13 C Set 2	Fmn	fmn	4	Malate M+4	0.00685194	Malate	M+4	Malate M+4
1265	Fmn ZT 26 13 C Set 2	Fmn	fmn	4	Citrate/Isocitrate M+4	0.0477998	Citrate/Isocitrate	M+4	Citrate/Isocitrate M+4
1266	Fmn ZT 26 13 C Set 2	Fmn	fmn	4	Glutamine M+4	0.0466616	Glutamine	M+4	Glutamine M+4
1267	Fmn ZT 26 13 C Set 2	Fmn	fmn	4	DHAP/G-3-P M+2	0.0454737	DHAP/G-3-P	M+2	DHAP/G-3-P M+2
1268	Fmn ZT 26 13 C Set 2	Fmn	fmn	4	Glutamine M+5	0.0305407	Glutamine	M+5	Glutamine M+5
1269	Fmn ZT 26 13 C Set 2	Fmn	fmn	4	Glutamine M+3	0.0924461	Glutamine	M+3	Glutamine M+3
1270	Fmn ZT 26 13 C Set 2	Fmn	fmn	4	Glutamine M+2	0.145622	Glutamine	M+2	Glutamine M+2
1271	Fmn ZT 26 13 C Set 2	Fmn	fmn	4	AMP M+5	0.000626808	AMP	M+5	AMP M+5
1272	Fmn ZT 26 13 C Set 2	Fmn	fmn	4	Proline M+3	0.101775	Proline	M+3	Proline M+3
1273	Fmn ZT 26 13 C Set 2	Fmn	fmn	4	Proline M+4	0.0527172	Proline	M+4	Proline M+4
1274	Fmn ZT 26 13 C Set 2	Fmn	fmn	4	Proline M+5	0.0353763	Proline	M+5	Proline M+5
1275	Fmn ZT 26 13 C Set 2	Fmn	fmn	4	Glutamate M+2	0.169702	Glutamate	M+2	Glutamate M+2
1276	Fmn ZT 26 13 C Set 2	Fmn	fmn	4	Hexose M+5	0.0267224	Hexose	M+5	Hexose M+5
1277	Fmn ZT 28 12 C Set 1	Fmn	fmn	4	Pyruvate M+1	0.000714909	Pyruvate	M+1	Pyruvate M+1
1278	Fmn ZT 28 12 C Set 1	Fmn	fmn	4	Alanine M+0	0.999285	Alanine	M+0	Alanine M+0
1279	Fmn ZT 28 12 C Set 1	Fmn	fmn	4	Erythrose-4-Phosphate M+0	NA	Erythrose-4-Phosphate	M+0	Erythrose-4-Phosphate M+0
1280	Fmn ZT 28 12 C Set 1	Fmn	fmn	4	Glutamate M+0	0.997671	Glutamate	M+0	Glutamate M+0
1281	Fmn ZT 28 12 C Set 1	Fmn	fmn	4	Proline M+0	0.997671	Proline	M+0	Proline M+0
1282	Fmn ZT 28 12 C Set 1	Fmn	fmn	4	Glutamine M+0	0.997671	Glutamine	M+0	Glutamine M+0
1283	Fmn ZT 28 12 C Set 1	Fmn	fmn	4	Hexose M+0	0.998492	Hexose	M+0	Hexose M+0
1284	Fmn ZT 28 12 C Set 1	Fmn	fmn	4	Serine M+0	0.999285	Serine	M+0	Serine M+0
1285	Fmn ZT 28 12 C Set 1	Fmn	fmn	4	Hexose M+6	0	Hexose	M+6	Hexose M+6
1286	Fmn ZT 28 12 C Set 1	Fmn	fmn	4	Alanine M+3	0	Alanine	M+3	Alanine M+3
1287	Fmn ZT 28 12 C Set 1	Fmn	fmn	4	Erythrose-4-Phosphate M+4	NA	Erythrose-4-Phosphate	M+4	Erythrose-4-Phosphate M+4
1288	Fmn ZT 28 12 C Set 1	Fmn	fmn	4	Serine M+3	0	Serine	M+3	Serine M+3
1289	Fmn ZT 28 12 C Set 1	Fmn	fmn	4	Alanine M+2	0	Alanine	M+2	Alanine M+2
1290	Fmn ZT 28 12 C Set 1	Fmn	fmn	4	Glutamate M+4	0	Glutamate	M+4	Glutamate M+4
1291	Fmn ZT 28 12 C Set 1	Fmn	fmn	4	Glutamate M+3	0	Glutamate	M+3	Glutamate M+3
1292	Fmn ZT 28 12 C Set 1	Fmn	fmn	4	Succinate M+2	0	Succinate	M+2	Succinate M+2
1293	Fmn ZT 28 12 C Set 1	Fmn	fmn	4	Malate M+4	0	Malate	M+4	Malate M+4
1294	Fmn ZT 28 12 C Set 1	Fmn	fmn	4	Citrate/Isocitrate M+4	0	Citrate/Isocitrate	M+4	Citrate/Isocitrate M+4
1295	Fmn ZT 28 12 C Set 1	Fmn	fmn	4	Glutamine M+4	0	Glutamine	M+4	Glutamine M+4
1296	Fmn ZT 28 12 C Set 1	Fmn	fmn	4	DHAP/G-3-P M+2	0	DHAP/G-3-P	M+2	DHAP/G-3-P M+2
1297	Fmn ZT 28 12 C Set 1	Fmn	fmn	4	Glutamine M+5	0	Glutamine	M+5	Glutamine M+5
1298	Fmn ZT 28 12 C Set 1	Fmn	fmn	4	Glutamine M+3	0	Glutamine	M+3	Glutamine M+3
1299	Fmn ZT 28 12 C Set 1	Fmn	fmn	4	Glutamine M+2	0	Glutamine	M+2	Glutamine M+2
1300	Fmn ZT 28 12 C Set 1	Fmn	fmn	4	AMP M+5	0	AMP	M+5	AMP M+5
1301	Fmn ZT 28 12 C Set 1	Fmn	fmn	4	Proline M+3	0	Proline	M+3	Proline M+3
1302	Fmn ZT 28 12 C Set 1	Fmn	fmn	4	Proline M+4	0	Proline	M+4	Proline M+4
1303	Fmn ZT 28 12 C Set 1	Fmn	fmn	4	Proline M+5	0	Proline	M+5	Proline M+5
1304	Fmn ZT 28 12 C Set 1	Fmn	fmn	4	Glutamate M+2	0	Glutamate	M+2	Glutamate M+2
1305	Fmn ZT 28 12 C Set 1	Fmn	fmn	4	Hexose M+5	0	Hexose	M+5	Hexose M+5
1306	Fmn ZT 28 12 C Set 2	Fmn	fmn	4	Pyruvate M+1	0.000715002	Pyruvate	M+1	Pyruvate M+1
1307	Fmn ZT 28 12 C Set 2	Fmn	fmn	4	Alanine M+0	0.999285	Alanine	M+0	Alanine M+0
1308	Fmn ZT 28 12 C Set 2	Fmn	fmn	4	Erythrose-4-Phosphate M+0	NA	Erythrose-4-Phosphate	M+0	Erythrose-4-Phosphate M+0
1309	Fmn ZT 28 12 C Set 2	Fmn	fmn	4	Glutamate M+0	0.997671	Glutamate	M+0	Glutamate M+0
1310	Fmn ZT 28 12 C Set 2	Fmn	fmn	4	Proline M+0	0.997671	Proline	M+0	Proline M+0
1311	Fmn ZT 28 12 C Set 2	Fmn	fmn	4	Glutamine M+0	0.997671	Glutamine	M+0	Glutamine M+0
1312	Fmn ZT 28 12 C Set 2	Fmn	fmn	4	Hexose M+0	0.998463	Hexose	M+0	Hexose M+0
1313	Fmn ZT 28 12 C Set 2	Fmn	fmn	4	Serine M+0	0.999285	Serine	M+0	Serine M+0
1314	Fmn ZT 28 12 C Set 2	Fmn	fmn	4	Hexose M+6	0	Hexose	M+6	Hexose M+6
1315	Fmn ZT 28 12 C Set 2	Fmn	fmn	4	Alanine M+3	0	Alanine	M+3	Alanine M+3
1316	Fmn ZT 28 12 C Set 2	Fmn	fmn	4	Erythrose-4-Phosphate M+4	NA	Erythrose-4-Phosphate	M+4	Erythrose-4-Phosphate M+4
1317	Fmn ZT 28 12 C Set 2	Fmn	fmn	4	Serine M+3	0	Serine	M+3	Serine M+3
1318	Fmn ZT 28 12 C Set 2	Fmn	fmn	4	Alanine M+2	0	Alanine	M+2	Alanine M+2
1319	Fmn ZT 28 12 C Set 2	Fmn	fmn	4	Glutamate M+4	0	Glutamate	M+4	Glutamate M+4
1320	Fmn ZT 28 12 C Set 2	Fmn	fmn	4	Glutamate M+3	0	Glutamate	M+3	Glutamate M+3
1321	Fmn ZT 28 12 C Set 2	Fmn	fmn	4	Succinate M+2	0	Succinate	M+2	Succinate M+2
1322	Fmn ZT 28 12 C Set 2	Fmn	fmn	4	Malate M+4	0	Malate	M+4	Malate M+4
1323	Fmn ZT 28 12 C Set 2	Fmn	fmn	4	Citrate/Isocitrate M+4	0	Citrate/Isocitrate	M+4	Citrate/Isocitrate M+4
1324	Fmn ZT 28 12 C Set 2	Fmn	fmn	4	Glutamine M+4	0	Glutamine	M+4	Glutamine M+4
1325	Fmn ZT 28 12 C Set 2	Fmn	fmn	4	DHAP/G-3-P M+2	0	DHAP/G-3-P	M+2	DHAP/G-3-P M+2
1326	Fmn ZT 28 12 C Set 2	Fmn	fmn	4	Glutamine M+5	0	Glutamine	M+5	Glutamine M+5
1327	Fmn ZT 28 12 C Set 2	Fmn	fmn	4	Glutamine M+3	0	Glutamine	M+3	Glutamine M+3
1328	Fmn ZT 28 12 C Set 2	Fmn	fmn	4	Glutamine M+2	0	Glutamine	M+2	Glutamine M+2
1329	Fmn ZT 28 12 C Set 2	Fmn	fmn	4	AMP M+5	0	AMP	M+5	AMP M+5
1330	Fmn ZT 28 12 C Set 2	Fmn	fmn	4	Proline M+3	0	Proline	M+3	Proline M+3
1331	Fmn ZT 28 12 C Set 2	Fmn	fmn	4	Proline M+4	0	Proline	M+4	Proline M+4
1332	Fmn ZT 28 12 C Set 2	Fmn	fmn	4	Proline M+5	0	Proline	M+5	Proline M+5
1333	Fmn ZT 28 12 C Set 2	Fmn	fmn	4	Glutamate M+2	0	Glutamate	M+2	Glutamate M+2
1334	Fmn ZT 28 12 C Set 2	Fmn	fmn	4	Hexose M+5	0	Hexose	M+5	Hexose M+5
1335	Fmn ZT 28 13 C Set 1	Fmn	fmn	4	Pyruvate M+1	0	Pyruvate	M+1	Pyruvate M+1
1336	Fmn ZT 28 13 C Set 1	Fmn	fmn	4	Alanine M+0	0.397496	Alanine	M+0	Alanine M+0
1337	Fmn ZT 28 13 C Set 1	Fmn	fmn	4	Erythrose-4-Phosphate M+0	NA	Erythrose-4-Phosphate	M+0	Erythrose-4-Phosphate M+0
1338	Fmn ZT 28 13 C Set 1	Fmn	fmn	4	Glutamate M+0	0.416833	Glutamate	M+0	Glutamate M+0
1339	Fmn ZT 28 13 C Set 1	Fmn	fmn	4	Proline M+0	0.464478	Proline	M+0	Proline M+0
1340	Fmn ZT 28 13 C Set 1	Fmn	fmn	4	Glutamine M+0	0.520823	Glutamine	M+0	Glutamine M+0
1341	Fmn ZT 28 13 C Set 1	Fmn	fmn	4	Hexose M+0	0.641793	Hexose	M+0	Hexose M+0
1342	Fmn ZT 28 13 C Set 1	Fmn	fmn	4	Serine M+0	0.625853	Serine	M+0	Serine M+0
1343	Fmn ZT 28 13 C Set 1	Fmn	fmn	4	Hexose M+6	0.302974	Hexose	M+6	Hexose M+6
1344	Fmn ZT 28 13 C Set 1	Fmn	fmn	4	Alanine M+3	0.492877	Alanine	M+3	Alanine M+3
1345	Fmn ZT 28 13 C Set 1	Fmn	fmn	4	Erythrose-4-Phosphate M+4	NA	Erythrose-4-Phosphate	M+4	Erythrose-4-Phosphate M+4
1346	Fmn ZT 28 13 C Set 1	Fmn	fmn	4	Serine M+3	0.118642	Serine	M+3	Serine M+3
1347	Fmn ZT 28 13 C Set 1	Fmn	fmn	4	Alanine M+2	0.072287	Alanine	M+2	Alanine M+2
1348	Fmn ZT 28 13 C Set 1	Fmn	fmn	4	Glutamate M+4	0.0749121	Glutamate	M+4	Glutamate M+4
1349	Fmn ZT 28 13 C Set 1	Fmn	fmn	4	Glutamate M+3	0.146548	Glutamate	M+3	Glutamate M+3
1350	Fmn ZT 28 13 C Set 1	Fmn	fmn	4	Succinate M+2	0.147905	Succinate	M+2	Succinate M+2
1351	Fmn ZT 28 13 C Set 1	Fmn	fmn	4	Malate M+4	0.0117274	Malate	M+4	Malate M+4
1352	Fmn ZT 28 13 C Set 1	Fmn	fmn	4	Citrate/Isocitrate M+4	0.0974752	Citrate/Isocitrate	M+4	Citrate/Isocitrate M+4
1353	Fmn ZT 28 13 C Set 1	Fmn	fmn	4	Glutamine M+4	0.0706425	Glutamine	M+4	Glutamine M+4
1354	Fmn ZT 28 13 C Set 1	Fmn	fmn	4	DHAP/G-3-P M+2	0.135125	DHAP/G-3-P	M+2	DHAP/G-3-P M+2
1355	Fmn ZT 28 13 C Set 1	Fmn	fmn	4	Glutamine M+5	0.0557183	Glutamine	M+5	Glutamine M+5
1356	Fmn ZT 28 13 C Set 1	Fmn	fmn	4	Glutamine M+3	0.117423	Glutamine	M+3	Glutamine M+3
1357	Fmn ZT 28 13 C Set 1	Fmn	fmn	4	Glutamine M+2	0.165002	Glutamine	M+2	Glutamine M+2
1358	Fmn ZT 28 13 C Set 1	Fmn	fmn	4	AMP M+5	0.000901885	AMP	M+5	AMP M+5
1359	Fmn ZT 28 13 C Set 1	Fmn	fmn	4	Proline M+3	0.133546	Proline	M+3	Proline M+3
1360	Fmn ZT 28 13 C Set 1	Fmn	fmn	4	Proline M+4	0.0807917	Proline	M+4	Proline M+4
1361	Fmn ZT 28 13 C Set 1	Fmn	fmn	4	Proline M+5	0.0609389	Proline	M+5	Proline M+5
1362	Fmn ZT 28 13 C Set 1	Fmn	fmn	4	Glutamate M+2	0.198953	Glutamate	M+2	Glutamate M+2
1363	Fmn ZT 28 13 C Set 1	Fmn	fmn	4	Hexose M+5	0.0226753	Hexose	M+5	Hexose M+5
1364	Fmn ZT 28 13 C Set 2	Fmn	fmn	4	Pyruvate M+1	0.0622039	Pyruvate	M+1	Pyruvate M+1
1365	Fmn ZT 28 13 C Set 2	Fmn	fmn	4	Alanine M+0	0.587421	Alanine	M+0	Alanine M+0
1366	Fmn ZT 28 13 C Set 2	Fmn	fmn	4	Erythrose-4-Phosphate M+0	NA	Erythrose-4-Phosphate	M+0	Erythrose-4-Phosphate M+0
1367	Fmn ZT 28 13 C Set 2	Fmn	fmn	4	Glutamate M+0	0.617852	Glutamate	M+0	Glutamate M+0
1368	Fmn ZT 28 13 C Set 2	Fmn	fmn	4	Proline M+0	0.648344	Proline	M+0	Proline M+0
1369	Fmn ZT 28 13 C Set 2	Fmn	fmn	4	Glutamine M+0	0.695643	Glutamine	M+0	Glutamine M+0
1370	Fmn ZT 28 13 C Set 2	Fmn	fmn	4	Hexose M+0	0.795042	Hexose	M+0	Hexose M+0
1371	Fmn ZT 28 13 C Set 2	Fmn	fmn	4	Serine M+0	0.800789	Serine	M+0	Serine M+0
1372	Fmn ZT 28 13 C Set 2	Fmn	fmn	4	Hexose M+6	0.165386	Hexose	M+6	Hexose M+6
1373	Fmn ZT 28 13 C Set 2	Fmn	fmn	4	Alanine M+3	0.312834	Alanine	M+3	Alanine M+3
1374	Fmn ZT 28 13 C Set 2	Fmn	fmn	4	Erythrose-4-Phosphate M+4	NA	Erythrose-4-Phosphate	M+4	Erythrose-4-Phosphate M+4
1375	Fmn ZT 28 13 C Set 2	Fmn	fmn	4	Serine M+3	0.0426272	Serine	M+3	Serine M+3
1376	Fmn ZT 28 13 C Set 2	Fmn	fmn	4	Alanine M+2	0.05336	Alanine	M+2	Alanine M+2
1377	Fmn ZT 28 13 C Set 2	Fmn	fmn	4	Glutamate M+4	0.0334943	Glutamate	M+4	Glutamate M+4
1378	Fmn ZT 28 13 C Set 2	Fmn	fmn	4	Glutamate M+3	0.085164	Glutamate	M+3	Glutamate M+3
1379	Fmn ZT 28 13 C Set 2	Fmn	fmn	4	Succinate M+2	0.0873155	Succinate	M+2	Succinate M+2
1380	Fmn ZT 28 13 C Set 2	Fmn	fmn	4	Malate M+4	0.00666149	Malate	M+4	Malate M+4
1381	Fmn ZT 28 13 C Set 2	Fmn	fmn	4	Citrate/Isocitrate M+4	0.0546575	Citrate/Isocitrate	M+4	Citrate/Isocitrate M+4
1382	Fmn ZT 28 13 C Set 2	Fmn	fmn	4	Glutamine M+4	0.036947	Glutamine	M+4	Glutamine M+4
1383	Fmn ZT 28 13 C Set 2	Fmn	fmn	4	DHAP/G-3-P M+2	0.284528	DHAP/G-3-P	M+2	DHAP/G-3-P M+2
1384	Fmn ZT 28 13 C Set 2	Fmn	fmn	4	Glutamine M+5	0.0238958	Glutamine	M+5	Glutamine M+5
1385	Fmn ZT 28 13 C Set 2	Fmn	fmn	4	Glutamine M+3	0.0726753	Glutamine	M+3	Glutamine M+3
1386	Fmn ZT 28 13 C Set 2	Fmn	fmn	4	Glutamine M+2	0.108153	Glutamine	M+2	Glutamine M+2
1387	Fmn ZT 28 13 C Set 2	Fmn	fmn	4	AMP M+5	0.000674124	AMP	M+5	AMP M+5
1388	Fmn ZT 28 13 C Set 2	Fmn	fmn	4	Proline M+3	0.083224	Proline	M+3	Proline M+3
1389	Fmn ZT 28 13 C Set 2	Fmn	fmn	4	Proline M+4	0.040382	Proline	M+4	Proline M+4
1390	Fmn ZT 28 13 C Set 2	Fmn	fmn	4	Proline M+5	0.0284526	Proline	M+5	Proline M+5
1391	Fmn ZT 28 13 C Set 2	Fmn	fmn	4	Glutamate M+2	0.141854	Glutamate	M+2	Glutamate M+2
1392	Fmn ZT 28 13 C Set 2	Fmn	fmn	4	Hexose M+5	0.0169959	Hexose	M+5	Hexose M+5
1393	Fmn ZT 30 12 C Set 1	Fmn	fmn	8	Pyruvate M+1	0.0007149	Pyruvate	M+1	Pyruvate M+1
1394	Fmn ZT 30 12 C Set 1	Fmn	fmn	8	Alanine M+0	0.999285	Alanine	M+0	Alanine M+0
1395	Fmn ZT 30 12 C Set 1	Fmn	fmn	8	Erythrose-4-Phosphate M+0	NA	Erythrose-4-Phosphate	M+0	Erythrose-4-Phosphate M+0
1396	Fmn ZT 30 12 C Set 1	Fmn	fmn	8	Glutamate M+0	0.997671	Glutamate	M+0	Glutamate M+0
1397	Fmn ZT 30 12 C Set 1	Fmn	fmn	8	Proline M+0	0.997671	Proline	M+0	Proline M+0
1398	Fmn ZT 30 12 C Set 1	Fmn	fmn	8	Glutamine M+0	0.997671	Glutamine	M+0	Glutamine M+0
1399	Fmn ZT 30 12 C Set 1	Fmn	fmn	8	Hexose M+0	0.99687	Hexose	M+0	Hexose M+0
1400	Fmn ZT 30 12 C Set 1	Fmn	fmn	8	Serine M+0	0.999285	Serine	M+0	Serine M+0
1401	Fmn ZT 30 12 C Set 1	Fmn	fmn	8	Hexose M+6	0	Hexose	M+6	Hexose M+6
1402	Fmn ZT 30 12 C Set 1	Fmn	fmn	8	Alanine M+3	0	Alanine	M+3	Alanine M+3
1403	Fmn ZT 30 12 C Set 1	Fmn	fmn	8	Erythrose-4-Phosphate M+4	NA	Erythrose-4-Phosphate	M+4	Erythrose-4-Phosphate M+4
1404	Fmn ZT 30 12 C Set 1	Fmn	fmn	8	Serine M+3	0	Serine	M+3	Serine M+3
1405	Fmn ZT 30 12 C Set 1	Fmn	fmn	8	Alanine M+2	0	Alanine	M+2	Alanine M+2
1406	Fmn ZT 30 12 C Set 1	Fmn	fmn	8	Glutamate M+4	0	Glutamate	M+4	Glutamate M+4
1407	Fmn ZT 30 12 C Set 1	Fmn	fmn	8	Glutamate M+3	0	Glutamate	M+3	Glutamate M+3
1408	Fmn ZT 30 12 C Set 1	Fmn	fmn	8	Succinate M+2	0	Succinate	M+2	Succinate M+2
1409	Fmn ZT 30 12 C Set 1	Fmn	fmn	8	Malate M+4	0	Malate	M+4	Malate M+4
1410	Fmn ZT 30 12 C Set 1	Fmn	fmn	8	Citrate/Isocitrate M+4	0	Citrate/Isocitrate	M+4	Citrate/Isocitrate M+4
1411	Fmn ZT 30 12 C Set 1	Fmn	fmn	8	Glutamine M+4	0	Glutamine	M+4	Glutamine M+4
1412	Fmn ZT 30 12 C Set 1	Fmn	fmn	8	DHAP/G-3-P M+2	0.000359348	DHAP/G-3-P	M+2	DHAP/G-3-P M+2
1413	Fmn ZT 30 12 C Set 1	Fmn	fmn	8	Glutamine M+5	0	Glutamine	M+5	Glutamine M+5
1414	Fmn ZT 30 12 C Set 1	Fmn	fmn	8	Glutamine M+3	0	Glutamine	M+3	Glutamine M+3
1415	Fmn ZT 30 12 C Set 1	Fmn	fmn	8	Glutamine M+2	0	Glutamine	M+2	Glutamine M+2
1416	Fmn ZT 30 12 C Set 1	Fmn	fmn	8	AMP M+5	0	AMP	M+5	AMP M+5
1417	Fmn ZT 30 12 C Set 1	Fmn	fmn	8	Proline M+3	0	Proline	M+3	Proline M+3
1418	Fmn ZT 30 12 C Set 1	Fmn	fmn	8	Proline M+4	0	Proline	M+4	Proline M+4
1419	Fmn ZT 30 12 C Set 1	Fmn	fmn	8	Proline M+5	0	Proline	M+5	Proline M+5
1420	Fmn ZT 30 12 C Set 1	Fmn	fmn	8	Glutamate M+2	0	Glutamate	M+2	Glutamate M+2
1421	Fmn ZT 30 12 C Set 1	Fmn	fmn	8	Hexose M+5	0	Hexose	M+5	Hexose M+5
1422	Fmn ZT 30 12 C Set 2	Fmn	fmn	8	Pyruvate M+1	0.000714957	Pyruvate	M+1	Pyruvate M+1
1423	Fmn ZT 30 12 C Set 2	Fmn	fmn	8	Alanine M+0	0.999285	Alanine	M+0	Alanine M+0
1424	Fmn ZT 30 12 C Set 2	Fmn	fmn	8	Erythrose-4-Phosphate M+0	NA	Erythrose-4-Phosphate	M+0	Erythrose-4-Phosphate M+0
1425	Fmn ZT 30 12 C Set 2	Fmn	fmn	8	Glutamate M+0	0.997671	Glutamate	M+0	Glutamate M+0
1426	Fmn ZT 30 12 C Set 2	Fmn	fmn	8	Proline M+0	0.997671	Proline	M+0	Proline M+0
1427	Fmn ZT 30 12 C Set 2	Fmn	fmn	8	Glutamine M+0	0.997671	Glutamine	M+0	Glutamine M+0
1428	Fmn ZT 30 12 C Set 2	Fmn	fmn	8	Hexose M+0	0.998481	Hexose	M+0	Hexose M+0
1429	Fmn ZT 30 12 C Set 2	Fmn	fmn	8	Serine M+0	0.999523	Serine	M+0	Serine M+0
1430	Fmn ZT 30 12 C Set 2	Fmn	fmn	8	Hexose M+6	0	Hexose	M+6	Hexose M+6
1431	Fmn ZT 30 12 C Set 2	Fmn	fmn	8	Alanine M+3	0	Alanine	M+3	Alanine M+3
1432	Fmn ZT 30 12 C Set 2	Fmn	fmn	8	Erythrose-4-Phosphate M+4	NA	Erythrose-4-Phosphate	M+4	Erythrose-4-Phosphate M+4
1433	Fmn ZT 30 12 C Set 2	Fmn	fmn	8	Serine M+3	0	Serine	M+3	Serine M+3
1434	Fmn ZT 30 12 C Set 2	Fmn	fmn	8	Alanine M+2	0	Alanine	M+2	Alanine M+2
1435	Fmn ZT 30 12 C Set 2	Fmn	fmn	8	Glutamate M+4	0	Glutamate	M+4	Glutamate M+4
1436	Fmn ZT 30 12 C Set 2	Fmn	fmn	8	Glutamate M+3	0	Glutamate	M+3	Glutamate M+3
1437	Fmn ZT 30 12 C Set 2	Fmn	fmn	8	Succinate M+2	0	Succinate	M+2	Succinate M+2
1438	Fmn ZT 30 12 C Set 2	Fmn	fmn	8	Malate M+4	0	Malate	M+4	Malate M+4
1439	Fmn ZT 30 12 C Set 2	Fmn	fmn	8	Citrate/Isocitrate M+4	0	Citrate/Isocitrate	M+4	Citrate/Isocitrate M+4
1440	Fmn ZT 30 12 C Set 2	Fmn	fmn	8	Glutamine M+4	0	Glutamine	M+4	Glutamine M+4
1441	Fmn ZT 30 12 C Set 2	Fmn	fmn	8	DHAP/G-3-P M+2	0.000117	DHAP/G-3-P	M+2	DHAP/G-3-P M+2
1442	Fmn ZT 30 12 C Set 2	Fmn	fmn	8	Glutamine M+5	0	Glutamine	M+5	Glutamine M+5
1443	Fmn ZT 30 12 C Set 2	Fmn	fmn	8	Glutamine M+3	0	Glutamine	M+3	Glutamine M+3
1444	Fmn ZT 30 12 C Set 2	Fmn	fmn	8	Glutamine M+2	0	Glutamine	M+2	Glutamine M+2
1445	Fmn ZT 30 12 C Set 2	Fmn	fmn	8	AMP M+5	0	AMP	M+5	AMP M+5
1446	Fmn ZT 30 12 C Set 2	Fmn	fmn	8	Proline M+3	0	Proline	M+3	Proline M+3
1447	Fmn ZT 30 12 C Set 2	Fmn	fmn	8	Proline M+4	0	Proline	M+4	Proline M+4
1448	Fmn ZT 30 12 C Set 2	Fmn	fmn	8	Proline M+5	0	Proline	M+5	Proline M+5
1449	Fmn ZT 30 12 C Set 2	Fmn	fmn	8	Glutamate M+2	0	Glutamate	M+2	Glutamate M+2
1450	Fmn ZT 30 12 C Set 2	Fmn	fmn	8	Hexose M+5	0	Hexose	M+5	Hexose M+5
1451	Fmn ZT 30 13 C Set 1	Fmn	fmn	8	Pyruvate M+1	0	Pyruvate	M+1	Pyruvate M+1
1452	Fmn ZT 30 13 C Set 1	Fmn	fmn	8	Alanine M+0	0.504264	Alanine	M+0	Alanine M+0
1453	Fmn ZT 30 13 C Set 1	Fmn	fmn	8	Erythrose-4-Phosphate M+0	NA	Erythrose-4-Phosphate	M+0	Erythrose-4-Phosphate M+0
1454	Fmn ZT 30 13 C Set 1	Fmn	fmn	8	Glutamate M+0	0.557939	Glutamate	M+0	Glutamate M+0
1455	Fmn ZT 30 13 C Set 1	Fmn	fmn	8	Proline M+0	0.581559	Proline	M+0	Proline M+0
1456	Fmn ZT 30 13 C Set 1	Fmn	fmn	8	Glutamine M+0	0.634146	Glutamine	M+0	Glutamine M+0
1457	Fmn ZT 30 13 C Set 1	Fmn	fmn	8	Hexose M+0	0.7569	Hexose	M+0	Hexose M+0
1458	Fmn ZT 30 13 C Set 1	Fmn	fmn	8	Serine M+0	0.766681	Serine	M+0	Serine M+0
1459	Fmn ZT 30 13 C Set 1	Fmn	fmn	8	Hexose M+6	0.182543	Hexose	M+6	Hexose M+6
1460	Fmn ZT 30 13 C Set 1	Fmn	fmn	8	Alanine M+3	0.394858	Alanine	M+3	Alanine M+3
1461	Fmn ZT 30 13 C Set 1	Fmn	fmn	8	Erythrose-4-Phosphate M+4	NA	Erythrose-4-Phosphate	M+4	Erythrose-4-Phosphate M+4
1462	Fmn ZT 30 13 C Set 1	Fmn	fmn	8	Serine M+3	0.0493381	Serine	M+3	Serine M+3
1463	Fmn ZT 30 13 C Set 1	Fmn	fmn	8	Alanine M+2	0.0581371	Alanine	M+2	Alanine M+2
1464	Fmn ZT 30 13 C Set 1	Fmn	fmn	8	Glutamate M+4	0.0445653	Glutamate	M+4	Glutamate M+4
1465	Fmn ZT 30 13 C Set 1	Fmn	fmn	8	Glutamate M+3	0.096254	Glutamate	M+3	Glutamate M+3
1466	Fmn ZT 30 13 C Set 1	Fmn	fmn	8	Succinate M+2	0.166138	Succinate	M+2	Succinate M+2
1467	Fmn ZT 30 13 C Set 1	Fmn	fmn	8	Malate M+4	0.0149905	Malate	M+4	Malate M+4
1468	Fmn ZT 30 13 C Set 1	Fmn	fmn	8	Citrate/Isocitrate M+4	0.081861	Citrate/Isocitrate	M+4	Citrate/Isocitrate M+4
1469	Fmn ZT 30 13 C Set 1	Fmn	fmn	8	Glutamine M+4	0.0445218	Glutamine	M+4	Glutamine M+4
1470	Fmn ZT 30 13 C Set 1	Fmn	fmn	8	DHAP/G-3-P M+2	0.0341774	DHAP/G-3-P	M+2	DHAP/G-3-P M+2
1471	Fmn ZT 30 13 C Set 1	Fmn	fmn	8	Glutamine M+5	0.0284092	Glutamine	M+5	Glutamine M+5
1472	Fmn ZT 30 13 C Set 1	Fmn	fmn	8	Glutamine M+3	0.0801651	Glutamine	M+3	Glutamine M+3
1473	Fmn ZT 30 13 C Set 1	Fmn	fmn	8	Glutamine M+2	0.137785	Glutamine	M+2	Glutamine M+2
1474	Fmn ZT 30 13 C Set 1	Fmn	fmn	8	AMP M+5	0.000634575	AMP	M+5	AMP M+5
1475	Fmn ZT 30 13 C Set 1	Fmn	fmn	8	Proline M+3	0.0930101	Proline	M+3	Proline M+3
1476	Fmn ZT 30 13 C Set 1	Fmn	fmn	8	Proline M+4	0.0491426	Proline	M+4	Proline M+4
1477	Fmn ZT 30 13 C Set 1	Fmn	fmn	8	Proline M+5	0.0333522	Proline	M+5	Proline M+5
1478	Fmn ZT 30 13 C Set 1	Fmn	fmn	8	Glutamate M+2	0.158466	Glutamate	M+2	Glutamate M+2
1479	Fmn ZT 30 13 C Set 1	Fmn	fmn	8	Hexose M+5	0.0231269	Hexose	M+5	Hexose M+5
1480	Fmn ZT 30 13 C Set 2	Fmn	fmn	8	Pyruvate M+1	0.0699229	Pyruvate	M+1	Pyruvate M+1
1481	Fmn ZT 30 13 C Set 2	Fmn	fmn	8	Alanine M+0	0.478802	Alanine	M+0	Alanine M+0
1482	Fmn ZT 30 13 C Set 2	Fmn	fmn	8	Erythrose-4-Phosphate M+0	NA	Erythrose-4-Phosphate	M+0	Erythrose-4-Phosphate M+0
1483	Fmn ZT 30 13 C Set 2	Fmn	fmn	8	Glutamate M+0	0.505893	Glutamate	M+0	Glutamate M+0
1484	Fmn ZT 30 13 C Set 2	Fmn	fmn	8	Proline M+0	0.548944	Proline	M+0	Proline M+0
1485	Fmn ZT 30 13 C Set 2	Fmn	fmn	8	Glutamine M+0	0.612573	Glutamine	M+0	Glutamine M+0
1486	Fmn ZT 30 13 C Set 2	Fmn	fmn	8	Hexose M+0	0.76736	Hexose	M+0	Hexose M+0
1487	Fmn ZT 30 13 C Set 2	Fmn	fmn	8	Serine M+0	0.716916	Serine	M+0	Serine M+0
1488	Fmn ZT 30 13 C Set 2	Fmn	fmn	8	Hexose M+6	0.178402	Hexose	M+6	Hexose M+6
1489	Fmn ZT 30 13 C Set 2	Fmn	fmn	8	Alanine M+3	0.411849	Alanine	M+3	Alanine M+3
1490	Fmn ZT 30 13 C Set 2	Fmn	fmn	8	Erythrose-4-Phosphate M+4	NA	Erythrose-4-Phosphate	M+4	Erythrose-4-Phosphate M+4
1491	Fmn ZT 30 13 C Set 2	Fmn	fmn	8	Serine M+3	0.0687129	Serine	M+3	Serine M+3
1492	Fmn ZT 30 13 C Set 2	Fmn	fmn	8	Alanine M+2	0.060091	Alanine	M+2	Alanine M+2
1493	Fmn ZT 30 13 C Set 2	Fmn	fmn	8	Glutamate M+4	0.0455222	Glutamate	M+4	Glutamate M+4
1494	Fmn ZT 30 13 C Set 2	Fmn	fmn	8	Glutamate M+3	0.10624	Glutamate	M+3	Glutamate M+3
1495	Fmn ZT 30 13 C Set 2	Fmn	fmn	8	Succinate M+2	0.209308	Succinate	M+2	Succinate M+2
1496	Fmn ZT 30 13 C Set 2	Fmn	fmn	8	Malate M+4	0.00541503	Malate	M+4	Malate M+4
1497	Fmn ZT 30 13 C Set 2	Fmn	fmn	8	Citrate/Isocitrate M+4	0.0866149	Citrate/Isocitrate	M+4	Citrate/Isocitrate M+4
1498	Fmn ZT 30 13 C Set 2	Fmn	fmn	8	Glutamine M+4	0.0437296	Glutamine	M+4	Glutamine M+4
1499	Fmn ZT 30 13 C Set 2	Fmn	fmn	8	DHAP/G-3-P M+2	0.159809	DHAP/G-3-P	M+2	DHAP/G-3-P M+2
1500	Fmn ZT 30 13 C Set 2	Fmn	fmn	8	Glutamine M+5	0.0269429	Glutamine	M+5	Glutamine M+5
1501	Fmn ZT 30 13 C Set 2	Fmn	fmn	8	Glutamine M+3	0.085956	Glutamine	M+3	Glutamine M+3
1502	Fmn ZT 30 13 C Set 2	Fmn	fmn	8	Glutamine M+2	0.151456	Glutamine	M+2	Glutamine M+2
1503	Fmn ZT 30 13 C Set 2	Fmn	fmn	8	AMP M+5	0.000632093	AMP	M+5	AMP M+5
1504	Fmn ZT 30 13 C Set 2	Fmn	fmn	8	Proline M+3	0.102316	Proline	M+3	Proline M+3
1505	Fmn ZT 30 13 C Set 2	Fmn	fmn	8	Proline M+4	0.0509214	Proline	M+4	Proline M+4
1506	Fmn ZT 30 13 C Set 2	Fmn	fmn	8	Proline M+5	0.0325055	Proline	M+5	Proline M+5
1507	Fmn ZT 30 13 C Set 2	Fmn	fmn	8	Glutamate M+2	0.191085	Glutamate	M+2	Glutamate M+2
1508	Fmn ZT 30 13 C Set 2	Fmn	fmn	8	Hexose M+5	0.0169309	Hexose	M+5	Hexose M+5
1509	Fmn ZT 32 12 C Set 1	Fmn	fmn	8	Pyruvate M+1	0.000714928	Pyruvate	M+1	Pyruvate M+1
1510	Fmn ZT 32 12 C Set 1	Fmn	fmn	8	Alanine M+0	0.999285	Alanine	M+0	Alanine M+0
1511	Fmn ZT 32 12 C Set 1	Fmn	fmn	8	Erythrose-4-Phosphate M+0	NA	Erythrose-4-Phosphate	M+0	Erythrose-4-Phosphate M+0
1512	Fmn ZT 32 12 C Set 1	Fmn	fmn	8	Glutamate M+0	0.997671	Glutamate	M+0	Glutamate M+0
1513	Fmn ZT 32 12 C Set 1	Fmn	fmn	8	Proline M+0	0.997671	Proline	M+0	Proline M+0
1514	Fmn ZT 32 12 C Set 1	Fmn	fmn	8	Glutamine M+0	0.997671	Glutamine	M+0	Glutamine M+0
1515	Fmn ZT 32 12 C Set 1	Fmn	fmn	8	Hexose M+0	0.998289	Hexose	M+0	Hexose M+0
1516	Fmn ZT 32 12 C Set 1	Fmn	fmn	8	Serine M+0	0.999285	Serine	M+0	Serine M+0
1517	Fmn ZT 32 12 C Set 1	Fmn	fmn	8	Hexose M+6	0	Hexose	M+6	Hexose M+6
1518	Fmn ZT 32 12 C Set 1	Fmn	fmn	8	Alanine M+3	0	Alanine	M+3	Alanine M+3
1519	Fmn ZT 32 12 C Set 1	Fmn	fmn	8	Erythrose-4-Phosphate M+4	NA	Erythrose-4-Phosphate	M+4	Erythrose-4-Phosphate M+4
1520	Fmn ZT 32 12 C Set 1	Fmn	fmn	8	Serine M+3	0	Serine	M+3	Serine M+3
1521	Fmn ZT 32 12 C Set 1	Fmn	fmn	8	Alanine M+2	0	Alanine	M+2	Alanine M+2
1522	Fmn ZT 32 12 C Set 1	Fmn	fmn	8	Glutamate M+4	0	Glutamate	M+4	Glutamate M+4
1523	Fmn ZT 32 12 C Set 1	Fmn	fmn	8	Glutamate M+3	0	Glutamate	M+3	Glutamate M+3
1524	Fmn ZT 32 12 C Set 1	Fmn	fmn	8	Succinate M+2	0	Succinate	M+2	Succinate M+2
1525	Fmn ZT 32 12 C Set 1	Fmn	fmn	8	Malate M+4	0	Malate	M+4	Malate M+4
1526	Fmn ZT 32 12 C Set 1	Fmn	fmn	8	Citrate/Isocitrate M+4	0	Citrate/Isocitrate	M+4	Citrate/Isocitrate M+4
1527	Fmn ZT 32 12 C Set 1	Fmn	fmn	8	Glutamine M+4	0	Glutamine	M+4	Glutamine M+4
1528	Fmn ZT 32 12 C Set 1	Fmn	fmn	8	DHAP/G-3-P M+2	0.000359407	DHAP/G-3-P	M+2	DHAP/G-3-P M+2
1529	Fmn ZT 32 12 C Set 1	Fmn	fmn	8	Glutamine M+5	0	Glutamine	M+5	Glutamine M+5
1530	Fmn ZT 32 12 C Set 1	Fmn	fmn	8	Glutamine M+3	0	Glutamine	M+3	Glutamine M+3
1531	Fmn ZT 32 12 C Set 1	Fmn	fmn	8	Glutamine M+2	0	Glutamine	M+2	Glutamine M+2
1532	Fmn ZT 32 12 C Set 1	Fmn	fmn	8	AMP M+5	0	AMP	M+5	AMP M+5
1533	Fmn ZT 32 12 C Set 1	Fmn	fmn	8	Proline M+3	0	Proline	M+3	Proline M+3
1534	Fmn ZT 32 12 C Set 1	Fmn	fmn	8	Proline M+4	0	Proline	M+4	Proline M+4
1535	Fmn ZT 32 12 C Set 1	Fmn	fmn	8	Proline M+5	0	Proline	M+5	Proline M+5
1536	Fmn ZT 32 12 C Set 1	Fmn	fmn	8	Glutamate M+2	0	Glutamate	M+2	Glutamate M+2
1537	Fmn ZT 32 12 C Set 1	Fmn	fmn	8	Hexose M+5	0	Hexose	M+5	Hexose M+5
1538	Fmn ZT 32 12 C Set 2	Fmn	fmn	8	Pyruvate M+1	0.000714827	Pyruvate	M+1	Pyruvate M+1
1539	Fmn ZT 32 12 C Set 2	Fmn	fmn	8	Alanine M+0	0.999285	Alanine	M+0	Alanine M+0
1540	Fmn ZT 32 12 C Set 2	Fmn	fmn	8	Erythrose-4-Phosphate M+0	NA	Erythrose-4-Phosphate	M+0	Erythrose-4-Phosphate M+0
1541	Fmn ZT 32 12 C Set 2	Fmn	fmn	8	Glutamate M+0	0.997671	Glutamate	M+0	Glutamate M+0
1542	Fmn ZT 32 12 C Set 2	Fmn	fmn	8	Proline M+0	0.997671	Proline	M+0	Proline M+0
1543	Fmn ZT 32 12 C Set 2	Fmn	fmn	8	Glutamine M+0	0.997671	Glutamine	M+0	Glutamine M+0
1544	Fmn ZT 32 12 C Set 2	Fmn	fmn	8	Hexose M+0	0.99831	Hexose	M+0	Hexose M+0
1545	Fmn ZT 32 12 C Set 2	Fmn	fmn	8	Serine M+0	0.999285	Serine	M+0	Serine M+0
1546	Fmn ZT 32 12 C Set 2	Fmn	fmn	8	Hexose M+6	0	Hexose	M+6	Hexose M+6
1547	Fmn ZT 32 12 C Set 2	Fmn	fmn	8	Alanine M+3	0	Alanine	M+3	Alanine M+3
1548	Fmn ZT 32 12 C Set 2	Fmn	fmn	8	Erythrose-4-Phosphate M+4	NA	Erythrose-4-Phosphate	M+4	Erythrose-4-Phosphate M+4
1549	Fmn ZT 32 12 C Set 2	Fmn	fmn	8	Serine M+3	0	Serine	M+3	Serine M+3
1550	Fmn ZT 32 12 C Set 2	Fmn	fmn	8	Alanine M+2	0	Alanine	M+2	Alanine M+2
1551	Fmn ZT 32 12 C Set 2	Fmn	fmn	8	Glutamate M+4	0	Glutamate	M+4	Glutamate M+4
1552	Fmn ZT 32 12 C Set 2	Fmn	fmn	8	Glutamate M+3	0	Glutamate	M+3	Glutamate M+3
1553	Fmn ZT 32 12 C Set 2	Fmn	fmn	8	Succinate M+2	0	Succinate	M+2	Succinate M+2
1554	Fmn ZT 32 12 C Set 2	Fmn	fmn	8	Malate M+4	0	Malate	M+4	Malate M+4
1555	Fmn ZT 32 12 C Set 2	Fmn	fmn	8	Citrate/Isocitrate M+4	0	Citrate/Isocitrate	M+4	Citrate/Isocitrate M+4
1556	Fmn ZT 32 12 C Set 2	Fmn	fmn	8	Glutamine M+4	0	Glutamine	M+4	Glutamine M+4
1557	Fmn ZT 32 12 C Set 2	Fmn	fmn	8	DHAP/G-3-P M+2	0.000360627	DHAP/G-3-P	M+2	DHAP/G-3-P M+2
1558	Fmn ZT 32 12 C Set 2	Fmn	fmn	8	Glutamine M+5	0	Glutamine	M+5	Glutamine M+5
1559	Fmn ZT 32 12 C Set 2	Fmn	fmn	8	Glutamine M+3	0	Glutamine	M+3	Glutamine M+3
1560	Fmn ZT 32 12 C Set 2	Fmn	fmn	8	Glutamine M+2	0	Glutamine	M+2	Glutamine M+2
1561	Fmn ZT 32 12 C Set 2	Fmn	fmn	8	AMP M+5	0	AMP	M+5	AMP M+5
1562	Fmn ZT 32 12 C Set 2	Fmn	fmn	8	Proline M+3	0	Proline	M+3	Proline M+3
1563	Fmn ZT 32 12 C Set 2	Fmn	fmn	8	Proline M+4	0	Proline	M+4	Proline M+4
1564	Fmn ZT 32 12 C Set 2	Fmn	fmn	8	Proline M+5	0	Proline	M+5	Proline M+5
1565	Fmn ZT 32 12 C Set 2	Fmn	fmn	8	Glutamate M+2	0	Glutamate	M+2	Glutamate M+2
1566	Fmn ZT 32 12 C Set 2	Fmn	fmn	8	Hexose M+5	0	Hexose	M+5	Hexose M+5
1567	Fmn ZT 32 13 C Set 1	Fmn	fmn	8	Pyruvate M+1	0	Pyruvate	M+1	Pyruvate M+1
1568	Fmn ZT 32 13 C Set 1	Fmn	fmn	8	Alanine M+0	0.485655	Alanine	M+0	Alanine M+0
1569	Fmn ZT 32 13 C Set 1	Fmn	fmn	8	Erythrose-4-Phosphate M+0	NA	Erythrose-4-Phosphate	M+0	Erythrose-4-Phosphate M+0
1570	Fmn ZT 32 13 C Set 1	Fmn	fmn	8	Glutamate M+0	0.540322	Glutamate	M+0	Glutamate M+0
1571	Fmn ZT 32 13 C Set 1	Fmn	fmn	8	Proline M+0	0.582403	Proline	M+0	Proline M+0
1572	Fmn ZT 32 13 C Set 1	Fmn	fmn	8	Glutamine M+0	0.617155	Glutamine	M+0	Glutamine M+0
1573	Fmn ZT 32 13 C Set 1	Fmn	fmn	8	Hexose M+0	0.802173	Hexose	M+0	Hexose M+0
1574	Fmn ZT 32 13 C Set 1	Fmn	fmn	8	Serine M+0	0.724792	Serine	M+0	Serine M+0
1575	Fmn ZT 32 13 C Set 1	Fmn	fmn	8	Hexose M+6	0.164771	Hexose	M+6	Hexose M+6
1576	Fmn ZT 32 13 C Set 1	Fmn	fmn	8	Alanine M+3	0.413609	Alanine	M+3	Alanine M+3
1577	Fmn ZT 32 13 C Set 1	Fmn	fmn	8	Erythrose-4-Phosphate M+4	NA	Erythrose-4-Phosphate	M+4	Erythrose-4-Phosphate M+4
1578	Fmn ZT 32 13 C Set 1	Fmn	fmn	8	Serine M+3	0.0698056	Serine	M+3	Serine M+3
1579	Fmn ZT 32 13 C Set 1	Fmn	fmn	8	Alanine M+2	0.0560104	Alanine	M+2	Alanine M+2
1580	Fmn ZT 32 13 C Set 1	Fmn	fmn	8	Glutamate M+4	0.0494296	Glutamate	M+4	Glutamate M+4
1581	Fmn ZT 32 13 C Set 1	Fmn	fmn	8	Glutamate M+3	0.108657	Glutamate	M+3	Glutamate M+3
1582	Fmn ZT 32 13 C Set 1	Fmn	fmn	8	Succinate M+2	0.225117	Succinate	M+2	Succinate M+2
1583	Fmn ZT 32 13 C Set 1	Fmn	fmn	8	Malate M+4	0.0112668	Malate	M+4	Malate M+4
1584	Fmn ZT 32 13 C Set 1	Fmn	fmn	8	Citrate/Isocitrate M+4	0.0821913	Citrate/Isocitrate	M+4	Citrate/Isocitrate M+4
1585	Fmn ZT 32 13 C Set 1	Fmn	fmn	8	Glutamine M+4	0.0469552	Glutamine	M+4	Glutamine M+4
1586	Fmn ZT 32 13 C Set 1	Fmn	fmn	8	DHAP/G-3-P M+2	0	DHAP/G-3-P	M+2	DHAP/G-3-P M+2
1587	Fmn ZT 32 13 C Set 1	Fmn	fmn	8	Glutamine M+5	0.0342187	Glutamine	M+5	Glutamine M+5
1588	Fmn ZT 32 13 C Set 1	Fmn	fmn	8	Glutamine M+3	0.0928093	Glutamine	M+3	Glutamine M+3
1589	Fmn ZT 32 13 C Set 1	Fmn	fmn	8	Glutamine M+2	0.142234	Glutamine	M+2	Glutamine M+2
1590	Fmn ZT 32 13 C Set 1	Fmn	fmn	8	AMP M+5	0.000816379	AMP	M+5	AMP M+5
1591	Fmn ZT 32 13 C Set 1	Fmn	fmn	8	Proline M+3	0.0954913	Proline	M+3	Proline M+3
1592	Fmn ZT 32 13 C Set 1	Fmn	fmn	8	Proline M+4	0.0491068	Proline	M+4	Proline M+4
1593	Fmn ZT 32 13 C Set 1	Fmn	fmn	8	Proline M+5	0.0363472	Proline	M+5	Proline M+5
1594	Fmn ZT 32 13 C Set 1	Fmn	fmn	8	Glutamate M+2	0.170323	Glutamate	M+2	Glutamate M+2
1595	Fmn ZT 32 13 C Set 1	Fmn	fmn	8	Hexose M+5	0.0132715	Hexose	M+5	Hexose M+5
1596	Fmn ZT 32 13 C Set 2	Fmn	fmn	8	Pyruvate M+1	0	Pyruvate	M+1	Pyruvate M+1
1597	Fmn ZT 32 13 C Set 2	Fmn	fmn	8	Alanine M+0	0.701254	Alanine	M+0	Alanine M+0
1598	Fmn ZT 32 13 C Set 2	Fmn	fmn	8	Erythrose-4-Phosphate M+0	NA	Erythrose-4-Phosphate	M+0	Erythrose-4-Phosphate M+0
1599	Fmn ZT 32 13 C Set 2	Fmn	fmn	8	Glutamate M+0	0.721509	Glutamate	M+0	Glutamate M+0
1600	Fmn ZT 32 13 C Set 2	Fmn	fmn	8	Proline M+0	0.737282	Proline	M+0	Proline M+0
1601	Fmn ZT 32 13 C Set 2	Fmn	fmn	8	Glutamine M+0	0.784254	Glutamine	M+0	Glutamine M+0
1602	Fmn ZT 32 13 C Set 2	Fmn	fmn	8	Hexose M+0	0.803955	Hexose	M+0	Hexose M+0
1603	Fmn ZT 32 13 C Set 2	Fmn	fmn	8	Serine M+0	0.854223	Serine	M+0	Serine M+0
1604	Fmn ZT 32 13 C Set 2	Fmn	fmn	8	Hexose M+6	0.136419	Hexose	M+6	Hexose M+6
1605	Fmn ZT 32 13 C Set 2	Fmn	fmn	8	Alanine M+3	0.233673	Alanine	M+3	Alanine M+3
1606	Fmn ZT 32 13 C Set 2	Fmn	fmn	8	Erythrose-4-Phosphate M+4	NA	Erythrose-4-Phosphate	M+4	Erythrose-4-Phosphate M+4
1607	Fmn ZT 32 13 C Set 2	Fmn	fmn	8	Serine M+3	0.031302	Serine	M+3	Serine M+3
1608	Fmn ZT 32 13 C Set 2	Fmn	fmn	8	Alanine M+2	0.0321886	Alanine	M+2	Alanine M+2
1609	Fmn ZT 32 13 C Set 2	Fmn	fmn	8	Glutamate M+4	0.0263527	Glutamate	M+4	Glutamate M+4
1610	Fmn ZT 32 13 C Set 2	Fmn	fmn	8	Glutamate M+3	0.0567973	Glutamate	M+3	Glutamate M+3
1611	Fmn ZT 32 13 C Set 2	Fmn	fmn	8	Succinate M+2	0.126222	Succinate	M+2	Succinate M+2
1612	Fmn ZT 32 13 C Set 2	Fmn	fmn	8	Malate M+4	0.00363466	Malate	M+4	Malate M+4
1613	Fmn ZT 32 13 C Set 2	Fmn	fmn	8	Citrate/Isocitrate M+4	0.0189544	Citrate/Isocitrate	M+4	Citrate/Isocitrate M+4
1614	Fmn ZT 32 13 C Set 2	Fmn	fmn	8	Glutamine M+4	0.0225967	Glutamine	M+4	Glutamine M+4
1615	Fmn ZT 32 13 C Set 2	Fmn	fmn	8	DHAP/G-3-P M+2	0.00824981	DHAP/G-3-P	M+2	DHAP/G-3-P M+2
1616	Fmn ZT 32 13 C Set 2	Fmn	fmn	8	Glutamine M+5	0.0146048	Glutamine	M+5	Glutamine M+5
1617	Fmn ZT 32 13 C Set 2	Fmn	fmn	8	Glutamine M+3	0.0453427	Glutamine	M+3	Glutamine M+3
1618	Fmn ZT 32 13 C Set 2	Fmn	fmn	8	Glutamine M+2	0.0760363	Glutamine	M+2	Glutamine M+2
1619	Fmn ZT 32 13 C Set 2	Fmn	fmn	8	AMP M+5	0.000292789	AMP	M+5	AMP M+5
1620	Fmn ZT 32 13 C Set 2	Fmn	fmn	8	Proline M+3	0.051288	Proline	M+3	Proline M+3
1621	Fmn ZT 32 13 C Set 2	Fmn	fmn	8	Proline M+4	0.0263137	Proline	M+4	Proline M+4
1622	Fmn ZT 32 13 C Set 2	Fmn	fmn	8	Proline M+5	0.0164622	Proline	M+5	Proline M+5
1623	Fmn ZT 32 13 C Set 2	Fmn	fmn	8	Glutamate M+2	0.0988816	Glutamate	M+2	Glutamate M+2
1624	Fmn ZT 32 13 C Set 2	Fmn	fmn	8	Hexose M+5	0.0243566	Hexose	M+5	Hexose M+5
1625	Fmn ZT 34 12 C Set 1	Fmn	fmn	12	Pyruvate M+1	0.000714937	Pyruvate	M+1	Pyruvate M+1
1626	Fmn ZT 34 12 C Set 1	Fmn	fmn	12	Alanine M+0	0.999285	Alanine	M+0	Alanine M+0
1627	Fmn ZT 34 12 C Set 1	Fmn	fmn	12	Erythrose-4-Phosphate M+0	NA	Erythrose-4-Phosphate	M+0	Erythrose-4-Phosphate M+0
1628	Fmn ZT 34 12 C Set 1	Fmn	fmn	12	Glutamate M+0	0.997671	Glutamate	M+0	Glutamate M+0
1629	Fmn ZT 34 12 C Set 1	Fmn	fmn	12	Proline M+0	0.997671	Proline	M+0	Proline M+0
1630	Fmn ZT 34 12 C Set 1	Fmn	fmn	12	Glutamine M+0	0.997671	Glutamine	M+0	Glutamine M+0
1631	Fmn ZT 34 12 C Set 1	Fmn	fmn	12	Hexose M+0	0.996546	Hexose	M+0	Hexose M+0
1632	Fmn ZT 34 12 C Set 1	Fmn	fmn	12	Serine M+0	0.999473	Serine	M+0	Serine M+0
1633	Fmn ZT 34 12 C Set 1	Fmn	fmn	12	Hexose M+6	0	Hexose	M+6	Hexose M+6
1634	Fmn ZT 34 12 C Set 1	Fmn	fmn	12	Alanine M+3	0	Alanine	M+3	Alanine M+3
1635	Fmn ZT 34 12 C Set 1	Fmn	fmn	12	Erythrose-4-Phosphate M+4	NA	Erythrose-4-Phosphate	M+4	Erythrose-4-Phosphate M+4
1636	Fmn ZT 34 12 C Set 1	Fmn	fmn	12	Serine M+3	0	Serine	M+3	Serine M+3
1637	Fmn ZT 34 12 C Set 1	Fmn	fmn	12	Alanine M+2	0	Alanine	M+2	Alanine M+2
1638	Fmn ZT 34 12 C Set 1	Fmn	fmn	12	Glutamate M+4	0	Glutamate	M+4	Glutamate M+4
1639	Fmn ZT 34 12 C Set 1	Fmn	fmn	12	Glutamate M+3	0	Glutamate	M+3	Glutamate M+3
1640	Fmn ZT 34 12 C Set 1	Fmn	fmn	12	Succinate M+2	0	Succinate	M+2	Succinate M+2
1641	Fmn ZT 34 12 C Set 1	Fmn	fmn	12	Malate M+4	0	Malate	M+4	Malate M+4
1642	Fmn ZT 34 12 C Set 1	Fmn	fmn	12	Citrate/Isocitrate M+4	0	Citrate/Isocitrate	M+4	Citrate/Isocitrate M+4
1643	Fmn ZT 34 12 C Set 1	Fmn	fmn	12	Glutamine M+4	0	Glutamine	M+4	Glutamine M+4
1644	Fmn ZT 34 12 C Set 1	Fmn	fmn	12	DHAP/G-3-P M+2	0.000358347	DHAP/G-3-P	M+2	DHAP/G-3-P M+2
1645	Fmn ZT 34 12 C Set 1	Fmn	fmn	12	Glutamine M+5	0	Glutamine	M+5	Glutamine M+5
1646	Fmn ZT 34 12 C Set 1	Fmn	fmn	12	Glutamine M+3	0	Glutamine	M+3	Glutamine M+3
1647	Fmn ZT 34 12 C Set 1	Fmn	fmn	12	Glutamine M+2	0	Glutamine	M+2	Glutamine M+2
1648	Fmn ZT 34 12 C Set 1	Fmn	fmn	12	AMP M+5	0	AMP	M+5	AMP M+5
1649	Fmn ZT 34 12 C Set 1	Fmn	fmn	12	Proline M+3	0	Proline	M+3	Proline M+3
1650	Fmn ZT 34 12 C Set 1	Fmn	fmn	12	Proline M+4	0	Proline	M+4	Proline M+4
1651	Fmn ZT 34 12 C Set 1	Fmn	fmn	12	Proline M+5	0	Proline	M+5	Proline M+5
1652	Fmn ZT 34 12 C Set 1	Fmn	fmn	12	Glutamate M+2	0	Glutamate	M+2	Glutamate M+2
1653	Fmn ZT 34 12 C Set 1	Fmn	fmn	12	Hexose M+5	0	Hexose	M+5	Hexose M+5
1654	Fmn ZT 34 12 C Set 2	Fmn	fmn	12	Pyruvate M+1	0.000715015	Pyruvate	M+1	Pyruvate M+1
1655	Fmn ZT 34 12 C Set 2	Fmn	fmn	12	Alanine M+0	0.999285	Alanine	M+0	Alanine M+0
1656	Fmn ZT 34 12 C Set 2	Fmn	fmn	12	Erythrose-4-Phosphate M+0	NA	Erythrose-4-Phosphate	M+0	Erythrose-4-Phosphate M+0
1657	Fmn ZT 34 12 C Set 2	Fmn	fmn	12	Glutamate M+0	0.997671	Glutamate	M+0	Glutamate M+0
1658	Fmn ZT 34 12 C Set 2	Fmn	fmn	12	Proline M+0	0.997671	Proline	M+0	Proline M+0
1659	Fmn ZT 34 12 C Set 2	Fmn	fmn	12	Glutamine M+0	0.997671	Glutamine	M+0	Glutamine M+0
1660	Fmn ZT 34 12 C Set 2	Fmn	fmn	12	Hexose M+0	0.998209	Hexose	M+0	Hexose M+0
1661	Fmn ZT 34 12 C Set 2	Fmn	fmn	12	Serine M+0	0.999285	Serine	M+0	Serine M+0
1662	Fmn ZT 34 12 C Set 2	Fmn	fmn	12	Hexose M+6	0	Hexose	M+6	Hexose M+6
1663	Fmn ZT 34 12 C Set 2	Fmn	fmn	12	Alanine M+3	0	Alanine	M+3	Alanine M+3
1664	Fmn ZT 34 12 C Set 2	Fmn	fmn	12	Erythrose-4-Phosphate M+4	NA	Erythrose-4-Phosphate	M+4	Erythrose-4-Phosphate M+4
1665	Fmn ZT 34 12 C Set 2	Fmn	fmn	12	Serine M+3	0	Serine	M+3	Serine M+3
1666	Fmn ZT 34 12 C Set 2	Fmn	fmn	12	Alanine M+2	0	Alanine	M+2	Alanine M+2
1667	Fmn ZT 34 12 C Set 2	Fmn	fmn	12	Glutamate M+4	0	Glutamate	M+4	Glutamate M+4
1668	Fmn ZT 34 12 C Set 2	Fmn	fmn	12	Glutamate M+3	0	Glutamate	M+3	Glutamate M+3
1669	Fmn ZT 34 12 C Set 2	Fmn	fmn	12	Succinate M+2	0	Succinate	M+2	Succinate M+2
1670	Fmn ZT 34 12 C Set 2	Fmn	fmn	12	Malate M+4	0	Malate	M+4	Malate M+4
1671	Fmn ZT 34 12 C Set 2	Fmn	fmn	12	Citrate/Isocitrate M+4	0	Citrate/Isocitrate	M+4	Citrate/Isocitrate M+4
1672	Fmn ZT 34 12 C Set 2	Fmn	fmn	12	Glutamine M+4	0	Glutamine	M+4	Glutamine M+4
1673	Fmn ZT 34 12 C Set 2	Fmn	fmn	12	DHAP/G-3-P M+2	0.000340091	DHAP/G-3-P	M+2	DHAP/G-3-P M+2
1674	Fmn ZT 34 12 C Set 2	Fmn	fmn	12	Glutamine M+5	0	Glutamine	M+5	Glutamine M+5
1675	Fmn ZT 34 12 C Set 2	Fmn	fmn	12	Glutamine M+3	0	Glutamine	M+3	Glutamine M+3
1676	Fmn ZT 34 12 C Set 2	Fmn	fmn	12	Glutamine M+2	0	Glutamine	M+2	Glutamine M+2
1677	Fmn ZT 34 12 C Set 2	Fmn	fmn	12	AMP M+5	0	AMP	M+5	AMP M+5
1678	Fmn ZT 34 12 C Set 2	Fmn	fmn	12	Proline M+3	0	Proline	M+3	Proline M+3
1679	Fmn ZT 34 12 C Set 2	Fmn	fmn	12	Proline M+4	0	Proline	M+4	Proline M+4
1680	Fmn ZT 34 12 C Set 2	Fmn	fmn	12	Proline M+5	0	Proline	M+5	Proline M+5
1681	Fmn ZT 34 12 C Set 2	Fmn	fmn	12	Glutamate M+2	0	Glutamate	M+2	Glutamate M+2
1682	Fmn ZT 34 12 C Set 2	Fmn	fmn	12	Hexose M+5	0	Hexose	M+5	Hexose M+5
1683	Fmn ZT 34 13 C Set 1	Fmn	fmn	12	Pyruvate M+1	0.251115	Pyruvate	M+1	Pyruvate M+1
1684	Fmn ZT 34 13 C Set 1	Fmn	fmn	12	Alanine M+0	0.553615	Alanine	M+0	Alanine M+0
1685	Fmn ZT 34 13 C Set 1	Fmn	fmn	12	Erythrose-4-Phosphate M+0	NA	Erythrose-4-Phosphate	M+0	Erythrose-4-Phosphate M+0
1686	Fmn ZT 34 13 C Set 1	Fmn	fmn	12	Glutamate M+0	0.518945	Glutamate	M+0	Glutamate M+0
1687	Fmn ZT 34 13 C Set 1	Fmn	fmn	12	Proline M+0	0.560233	Proline	M+0	Proline M+0
1688	Fmn ZT 34 13 C Set 1	Fmn	fmn	12	Glutamine M+0	0.631008	Glutamine	M+0	Glutamine M+0
1689	Fmn ZT 34 13 C Set 1	Fmn	fmn	12	Hexose M+0	0.663068	Hexose	M+0	Hexose M+0
1690	Fmn ZT 34 13 C Set 1	Fmn	fmn	12	Serine M+0	0.732786	Serine	M+0	Serine M+0
1691	Fmn ZT 34 13 C Set 1	Fmn	fmn	12	Hexose M+6	0.25041	Hexose	M+6	Hexose M+6
1692	Fmn ZT 34 13 C Set 1	Fmn	fmn	12	Alanine M+3	0.36592	Alanine	M+3	Alanine M+3
1693	Fmn ZT 34 13 C Set 1	Fmn	fmn	12	Erythrose-4-Phosphate M+4	NA	Erythrose-4-Phosphate	M+4	Erythrose-4-Phosphate M+4
1694	Fmn ZT 34 13 C Set 1	Fmn	fmn	12	Serine M+3	0.0606966	Serine	M+3	Serine M+3
1695	Fmn ZT 34 13 C Set 1	Fmn	fmn	12	Alanine M+2	0.0510343	Alanine	M+2	Alanine M+2
1696	Fmn ZT 34 13 C Set 1	Fmn	fmn	12	Glutamate M+4	0.0449369	Glutamate	M+4	Glutamate M+4
1697	Fmn ZT 34 13 C Set 1	Fmn	fmn	12	Glutamate M+3	0.115069	Glutamate	M+3	Glutamate M+3
1698	Fmn ZT 34 13 C Set 1	Fmn	fmn	12	Succinate M+2	0.0471259	Succinate	M+2	Succinate M+2
1699	Fmn ZT 34 13 C Set 1	Fmn	fmn	12	Malate M+4	0.00056187	Malate	M+4	Malate M+4
1700	Fmn ZT 34 13 C Set 1	Fmn	fmn	12	Citrate/Isocitrate M+4	0.0684416	Citrate/Isocitrate	M+4	Citrate/Isocitrate M+4
1701	Fmn ZT 34 13 C Set 1	Fmn	fmn	12	Glutamine M+4	0.0416569	Glutamine	M+4	Glutamine M+4
1702	Fmn ZT 34 13 C Set 1	Fmn	fmn	12	DHAP/G-3-P M+2	0.224894	DHAP/G-3-P	M+2	DHAP/G-3-P M+2
1703	Fmn ZT 34 13 C Set 1	Fmn	fmn	12	Glutamine M+5	0.0289216	Glutamine	M+5	Glutamine M+5
1704	Fmn ZT 34 13 C Set 1	Fmn	fmn	12	Glutamine M+3	0.0810062	Glutamine	M+3	Glutamine M+3
1705	Fmn ZT 34 13 C Set 1	Fmn	fmn	12	Glutamine M+2	0.131259	Glutamine	M+2	Glutamine M+2
1706	Fmn ZT 34 13 C Set 1	Fmn	fmn	12	AMP M+5	0.00051774	AMP	M+5	AMP M+5
1707	Fmn ZT 34 13 C Set 1	Fmn	fmn	12	Proline M+3	0.097563	Proline	M+3	Proline M+3
1708	Fmn ZT 34 13 C Set 1	Fmn	fmn	12	Proline M+4	0.0509764	Proline	M+4	Proline M+4
1709	Fmn ZT 34 13 C Set 1	Fmn	fmn	12	Proline M+5	0.0346752	Proline	M+5	Proline M+5
1710	Fmn ZT 34 13 C Set 1	Fmn	fmn	12	Glutamate M+2	0.181404	Glutamate	M+2	Glutamate M+2
1711	Fmn ZT 34 13 C Set 1	Fmn	fmn	12	Hexose M+5	0.029099	Hexose	M+5	Hexose M+5
1712	Fmn ZT 34 13 C Set 2	Fmn	fmn	12	Pyruvate M+1	0	Pyruvate	M+1	Pyruvate M+1
1713	Fmn ZT 34 13 C Set 2	Fmn	fmn	12	Alanine M+0	0.583791	Alanine	M+0	Alanine M+0
1714	Fmn ZT 34 13 C Set 2	Fmn	fmn	12	Erythrose-4-Phosphate M+0	NA	Erythrose-4-Phosphate	M+0	Erythrose-4-Phosphate M+0
1715	Fmn ZT 34 13 C Set 2	Fmn	fmn	12	Glutamate M+0	0.591587	Glutamate	M+0	Glutamate M+0
1716	Fmn ZT 34 13 C Set 2	Fmn	fmn	12	Proline M+0	0.617959	Proline	M+0	Proline M+0
1717	Fmn ZT 34 13 C Set 2	Fmn	fmn	12	Glutamine M+0	0.711268	Glutamine	M+0	Glutamine M+0
1718	Fmn ZT 34 13 C Set 2	Fmn	fmn	12	Hexose M+0	0.72147	Hexose	M+0	Hexose M+0
1719	Fmn ZT 34 13 C Set 2	Fmn	fmn	12	Serine M+0	0.80586	Serine	M+0	Serine M+0
1720	Fmn ZT 34 13 C Set 2	Fmn	fmn	12	Hexose M+6	0.237915	Hexose	M+6	Hexose M+6
1721	Fmn ZT 34 13 C Set 2	Fmn	fmn	12	Alanine M+3	0.337987	Alanine	M+3	Alanine M+3
1722	Fmn ZT 34 13 C Set 2	Fmn	fmn	12	Erythrose-4-Phosphate M+4	NA	Erythrose-4-Phosphate	M+4	Erythrose-4-Phosphate M+4
1723	Fmn ZT 34 13 C Set 2	Fmn	fmn	12	Serine M+3	0.0869818	Serine	M+3	Serine M+3
1724	Fmn ZT 34 13 C Set 2	Fmn	fmn	12	Alanine M+2	0.0546207	Alanine	M+2	Alanine M+2
1725	Fmn ZT 34 13 C Set 2	Fmn	fmn	12	Glutamate M+4	0.0409955	Glutamate	M+4	Glutamate M+4
1726	Fmn ZT 34 13 C Set 2	Fmn	fmn	12	Glutamate M+3	0.099376	Glutamate	M+3	Glutamate M+3
1727	Fmn ZT 34 13 C Set 2	Fmn	fmn	12	Succinate M+2	0.208803	Succinate	M+2	Succinate M+2
1728	Fmn ZT 34 13 C Set 2	Fmn	fmn	12	Malate M+4	0.0179709	Malate	M+4	Malate M+4
1729	Fmn ZT 34 13 C Set 2	Fmn	fmn	12	Citrate/Isocitrate M+4	0.0995552	Citrate/Isocitrate	M+4	Citrate/Isocitrate M+4
1730	Fmn ZT 34 13 C Set 2	Fmn	fmn	12	Glutamine M+4	0.0415551	Glutamine	M+4	Glutamine M+4
1731	Fmn ZT 34 13 C Set 2	Fmn	fmn	12	DHAP/G-3-P M+2	0	DHAP/G-3-P	M+2	DHAP/G-3-P M+2
1732	Fmn ZT 34 13 C Set 2	Fmn	fmn	12	Glutamine M+5	0.0300153	Glutamine	M+5	Glutamine M+5
1733	Fmn ZT 34 13 C Set 2	Fmn	fmn	12	Glutamine M+3	0.0651432	Glutamine	M+3	Glutamine M+3
1734	Fmn ZT 34 13 C Set 2	Fmn	fmn	12	Glutamine M+2	0.100891	Glutamine	M+2	Glutamine M+2
1735	Fmn ZT 34 13 C Set 2	Fmn	fmn	12	AMP M+5	0.000485252	AMP	M+5	AMP M+5
1736	Fmn ZT 34 13 C Set 2	Fmn	fmn	12	Proline M+3	0.0953003	Proline	M+3	Proline M+3
1737	Fmn ZT 34 13 C Set 2	Fmn	fmn	12	Proline M+4	0.0513299	Proline	M+4	Proline M+4
1738	Fmn ZT 34 13 C Set 2	Fmn	fmn	12	Proline M+5	0.039203	Proline	M+5	Proline M+5
1739	Fmn ZT 34 13 C Set 2	Fmn	fmn	12	Glutamate M+2	0.142279	Glutamate	M+2	Glutamate M+2
1740	Fmn ZT 34 13 C Set 2	Fmn	fmn	12	Hexose M+5	0.0247094	Hexose	M+5	Hexose M+5
1741	Fmn ZT 36 12 C Set 1	Fmn	fmn	12	Pyruvate M+1	0.000714797	Pyruvate	M+1	Pyruvate M+1
1742	Fmn ZT 36 12 C Set 1	Fmn	fmn	12	Alanine M+0	0.999285	Alanine	M+0	Alanine M+0
1743	Fmn ZT 36 12 C Set 1	Fmn	fmn	12	Erythrose-4-Phosphate M+0	NA	Erythrose-4-Phosphate	M+0	Erythrose-4-Phosphate M+0
1744	Fmn ZT 36 12 C Set 1	Fmn	fmn	12	Glutamate M+0	0.997671	Glutamate	M+0	Glutamate M+0
1745	Fmn ZT 36 12 C Set 1	Fmn	fmn	12	Proline M+0	0.997671	Proline	M+0	Proline M+0
1746	Fmn ZT 36 12 C Set 1	Fmn	fmn	12	Glutamine M+0	0.997671	Glutamine	M+0	Glutamine M+0
1747	Fmn ZT 36 12 C Set 1	Fmn	fmn	12	Hexose M+0	1	Hexose	M+0	Hexose M+0
1748	Fmn ZT 36 12 C Set 1	Fmn	fmn	12	Serine M+0	0.999523	Serine	M+0	Serine M+0
1749	Fmn ZT 36 12 C Set 1	Fmn	fmn	12	Hexose M+6	0	Hexose	M+6	Hexose M+6
1750	Fmn ZT 36 12 C Set 1	Fmn	fmn	12	Alanine M+3	0	Alanine	M+3	Alanine M+3
1751	Fmn ZT 36 12 C Set 1	Fmn	fmn	12	Erythrose-4-Phosphate M+4	NA	Erythrose-4-Phosphate	M+4	Erythrose-4-Phosphate M+4
1752	Fmn ZT 36 12 C Set 1	Fmn	fmn	12	Serine M+3	0	Serine	M+3	Serine M+3
1753	Fmn ZT 36 12 C Set 1	Fmn	fmn	12	Alanine M+2	0	Alanine	M+2	Alanine M+2
1754	Fmn ZT 36 12 C Set 1	Fmn	fmn	12	Glutamate M+4	0	Glutamate	M+4	Glutamate M+4
1755	Fmn ZT 36 12 C Set 1	Fmn	fmn	12	Glutamate M+3	0	Glutamate	M+3	Glutamate M+3
1756	Fmn ZT 36 12 C Set 1	Fmn	fmn	12	Succinate M+2	0	Succinate	M+2	Succinate M+2
1757	Fmn ZT 36 12 C Set 1	Fmn	fmn	12	Malate M+4	0	Malate	M+4	Malate M+4
1758	Fmn ZT 36 12 C Set 1	Fmn	fmn	12	Citrate/Isocitrate M+4	0	Citrate/Isocitrate	M+4	Citrate/Isocitrate M+4
1759	Fmn ZT 36 12 C Set 1	Fmn	fmn	12	Glutamine M+4	0	Glutamine	M+4	Glutamine M+4
1760	Fmn ZT 36 12 C Set 1	Fmn	fmn	12	DHAP/G-3-P M+2	0.000358921	DHAP/G-3-P	M+2	DHAP/G-3-P M+2
1761	Fmn ZT 36 12 C Set 1	Fmn	fmn	12	Glutamine M+5	0	Glutamine	M+5	Glutamine M+5
1762	Fmn ZT 36 12 C Set 1	Fmn	fmn	12	Glutamine M+3	0	Glutamine	M+3	Glutamine M+3
1763	Fmn ZT 36 12 C Set 1	Fmn	fmn	12	Glutamine M+2	0	Glutamine	M+2	Glutamine M+2
1764	Fmn ZT 36 12 C Set 1	Fmn	fmn	12	AMP M+5	0	AMP	M+5	AMP M+5
1765	Fmn ZT 36 12 C Set 1	Fmn	fmn	12	Proline M+3	0	Proline	M+3	Proline M+3
1766	Fmn ZT 36 12 C Set 1	Fmn	fmn	12	Proline M+4	0	Proline	M+4	Proline M+4
1767	Fmn ZT 36 12 C Set 1	Fmn	fmn	12	Proline M+5	0	Proline	M+5	Proline M+5
1768	Fmn ZT 36 12 C Set 1	Fmn	fmn	12	Glutamate M+2	0	Glutamate	M+2	Glutamate M+2
1769	Fmn ZT 36 12 C Set 1	Fmn	fmn	12	Hexose M+5	0	Hexose	M+5	Hexose M+5
1770	Fmn ZT 36 12 C Set 2	Fmn	fmn	12	Pyruvate M+1	0.000714981	Pyruvate	M+1	Pyruvate M+1
1771	Fmn ZT 36 12 C Set 2	Fmn	fmn	12	Alanine M+0	0.999285	Alanine	M+0	Alanine M+0
1772	Fmn ZT 36 12 C Set 2	Fmn	fmn	12	Erythrose-4-Phosphate M+0	NA	Erythrose-4-Phosphate	M+0	Erythrose-4-Phosphate M+0
1773	Fmn ZT 36 12 C Set 2	Fmn	fmn	12	Glutamate M+0	0.997671	Glutamate	M+0	Glutamate M+0
1774	Fmn ZT 36 12 C Set 2	Fmn	fmn	12	Proline M+0	0.997671	Proline	M+0	Proline M+0
1775	Fmn ZT 36 12 C Set 2	Fmn	fmn	12	Glutamine M+0	0.997671	Glutamine	M+0	Glutamine M+0
1776	Fmn ZT 36 12 C Set 2	Fmn	fmn	12	Hexose M+0	0.996546	Hexose	M+0	Hexose M+0
1777	Fmn ZT 36 12 C Set 2	Fmn	fmn	12	Serine M+0	0.999285	Serine	M+0	Serine M+0
1778	Fmn ZT 36 12 C Set 2	Fmn	fmn	12	Hexose M+6	0	Hexose	M+6	Hexose M+6
1779	Fmn ZT 36 12 C Set 2	Fmn	fmn	12	Alanine M+3	0	Alanine	M+3	Alanine M+3
1780	Fmn ZT 36 12 C Set 2	Fmn	fmn	12	Erythrose-4-Phosphate M+4	NA	Erythrose-4-Phosphate	M+4	Erythrose-4-Phosphate M+4
1781	Fmn ZT 36 12 C Set 2	Fmn	fmn	12	Serine M+3	0	Serine	M+3	Serine M+3
1782	Fmn ZT 36 12 C Set 2	Fmn	fmn	12	Alanine M+2	0	Alanine	M+2	Alanine M+2
1783	Fmn ZT 36 12 C Set 2	Fmn	fmn	12	Glutamate M+4	0	Glutamate	M+4	Glutamate M+4
1784	Fmn ZT 36 12 C Set 2	Fmn	fmn	12	Glutamate M+3	0	Glutamate	M+3	Glutamate M+3
1785	Fmn ZT 36 12 C Set 2	Fmn	fmn	12	Succinate M+2	0	Succinate	M+2	Succinate M+2
1786	Fmn ZT 36 12 C Set 2	Fmn	fmn	12	Malate M+4	0	Malate	M+4	Malate M+4
1787	Fmn ZT 36 12 C Set 2	Fmn	fmn	12	Citrate/Isocitrate M+4	0	Citrate/Isocitrate	M+4	Citrate/Isocitrate M+4
1788	Fmn ZT 36 12 C Set 2	Fmn	fmn	12	Glutamine M+4	0	Glutamine	M+4	Glutamine M+4
1789	Fmn ZT 36 12 C Set 2	Fmn	fmn	12	DHAP/G-3-P M+2	0.000356053	DHAP/G-3-P	M+2	DHAP/G-3-P M+2
1790	Fmn ZT 36 12 C Set 2	Fmn	fmn	12	Glutamine M+5	0	Glutamine	M+5	Glutamine M+5
1791	Fmn ZT 36 12 C Set 2	Fmn	fmn	12	Glutamine M+3	0	Glutamine	M+3	Glutamine M+3
1792	Fmn ZT 36 12 C Set 2	Fmn	fmn	12	Glutamine M+2	0	Glutamine	M+2	Glutamine M+2
1793	Fmn ZT 36 12 C Set 2	Fmn	fmn	12	AMP M+5	0	AMP	M+5	AMP M+5
1794	Fmn ZT 36 12 C Set 2	Fmn	fmn	12	Proline M+3	0	Proline	M+3	Proline M+3
1795	Fmn ZT 36 12 C Set 2	Fmn	fmn	12	Proline M+4	0	Proline	M+4	Proline M+4
1796	Fmn ZT 36 12 C Set 2	Fmn	fmn	12	Proline M+5	0	Proline	M+5	Proline M+5
1797	Fmn ZT 36 12 C Set 2	Fmn	fmn	12	Glutamate M+2	0	Glutamate	M+2	Glutamate M+2
1798	Fmn ZT 36 12 C Set 2	Fmn	fmn	12	Hexose M+5	0	Hexose	M+5	Hexose M+5
1799	Fmn ZT 36 13 C Set 1	Fmn	fmn	12	Pyruvate M+1	0	Pyruvate	M+1	Pyruvate M+1
1800	Fmn ZT 36 13 C Set 1	Fmn	fmn	12	Alanine M+0	0.390313	Alanine	M+0	Alanine M+0
1801	Fmn ZT 36 13 C Set 1	Fmn	fmn	12	Erythrose-4-Phosphate M+0	NA	Erythrose-4-Phosphate	M+0	Erythrose-4-Phosphate M+0
1802	Fmn ZT 36 13 C Set 1	Fmn	fmn	12	Glutamate M+0	0.456073	Glutamate	M+0	Glutamate M+0
1803	Fmn ZT 36 13 C Set 1	Fmn	fmn	12	Proline M+0	0.533938	Proline	M+0	Proline M+0
1804	Fmn ZT 36 13 C Set 1	Fmn	fmn	12	Glutamine M+0	0.601276	Glutamine	M+0	Glutamine M+0
1805	Fmn ZT 36 13 C Set 1	Fmn	fmn	12	Hexose M+0	0.649258	Hexose	M+0	Hexose M+0
1806	Fmn ZT 36 13 C Set 1	Fmn	fmn	12	Serine M+0	0.701304	Serine	M+0	Serine M+0
1807	Fmn ZT 36 13 C Set 1	Fmn	fmn	12	Hexose M+6	0.290305	Hexose	M+6	Hexose M+6
1808	Fmn ZT 36 13 C Set 1	Fmn	fmn	12	Alanine M+3	0.498203	Alanine	M+3	Alanine M+3
1809	Fmn ZT 36 13 C Set 1	Fmn	fmn	12	Erythrose-4-Phosphate M+4	NA	Erythrose-4-Phosphate	M+4	Erythrose-4-Phosphate M+4
1810	Fmn ZT 36 13 C Set 1	Fmn	fmn	12	Serine M+3	0.0919195	Serine	M+3	Serine M+3
1811	Fmn ZT 36 13 C Set 1	Fmn	fmn	12	Alanine M+2	0.064042	Alanine	M+2	Alanine M+2
1812	Fmn ZT 36 13 C Set 1	Fmn	fmn	12	Glutamate M+4	0.0624136	Glutamate	M+4	Glutamate M+4
1813	Fmn ZT 36 13 C Set 1	Fmn	fmn	12	Glutamate M+3	0.127514	Glutamate	M+3	Glutamate M+3
1814	Fmn ZT 36 13 C Set 1	Fmn	fmn	12	Succinate M+2	0.314932	Succinate	M+2	Succinate M+2
1815	Fmn ZT 36 13 C Set 1	Fmn	fmn	12	Malate M+4	0.0217385	Malate	M+4	Malate M+4
1816	Fmn ZT 36 13 C Set 1	Fmn	fmn	12	Citrate/Isocitrate M+4	0.116039	Citrate/Isocitrate	M+4	Citrate/Isocitrate M+4
1817	Fmn ZT 36 13 C Set 1	Fmn	fmn	12	Glutamine M+4	0.0539979	Glutamine	M+4	Glutamine M+4
1818	Fmn ZT 36 13 C Set 1	Fmn	fmn	12	DHAP/G-3-P M+2	0.36245	DHAP/G-3-P	M+2	DHAP/G-3-P M+2
1819	Fmn ZT 36 13 C Set 1	Fmn	fmn	12	Glutamine M+5	0.0387712	Glutamine	M+5	Glutamine M+5
1820	Fmn ZT 36 13 C Set 1	Fmn	fmn	12	Glutamine M+3	0.0958781	Glutamine	M+3	Glutamine M+3
1821	Fmn ZT 36 13 C Set 1	Fmn	fmn	12	Glutamine M+2	0.142355	Glutamine	M+2	Glutamine M+2
1822	Fmn ZT 36 13 C Set 1	Fmn	fmn	12	AMP M+5	0.000647206	AMP	M+5	AMP M+5
1823	Fmn ZT 36 13 C Set 1	Fmn	fmn	12	Proline M+3	0.113579	Proline	M+3	Proline M+3
1824	Fmn ZT 36 13 C Set 1	Fmn	fmn	12	Proline M+4	0.0630418	Proline	M+4	Proline M+4
1825	Fmn ZT 36 13 C Set 1	Fmn	fmn	12	Proline M+5	0.0498153	Proline	M+5	Proline M+5
1826	Fmn ZT 36 13 C Set 1	Fmn	fmn	12	Glutamate M+2	0.195419	Glutamate	M+2	Glutamate M+2
1827	Fmn ZT 36 13 C Set 1	Fmn	fmn	12	Hexose M+5	0.0246892	Hexose	M+5	Hexose M+5
1828	Fmn ZT 36 13 C Set 2	Fmn	fmn	12	Pyruvate M+1	0	Pyruvate	M+1	Pyruvate M+1
1829	Fmn ZT 36 13 C Set 2	Fmn	fmn	12	Alanine M+0	0.458251	Alanine	M+0	Alanine M+0
1830	Fmn ZT 36 13 C Set 2	Fmn	fmn	12	Erythrose-4-Phosphate M+0	NA	Erythrose-4-Phosphate	M+0	Erythrose-4-Phosphate M+0
1831	Fmn ZT 36 13 C Set 2	Fmn	fmn	12	Glutamate M+0	0.557158	Glutamate	M+0	Glutamate M+0
1832	Fmn ZT 36 13 C Set 2	Fmn	fmn	12	Proline M+0	0.586841	Proline	M+0	Proline M+0
1833	Fmn ZT 36 13 C Set 2	Fmn	fmn	12	Glutamine M+0	0.659312	Glutamine	M+0	Glutamine M+0
1834	Fmn ZT 36 13 C Set 2	Fmn	fmn	12	Hexose M+0	0.668542	Hexose	M+0	Hexose M+0
1835	Fmn ZT 36 13 C Set 2	Fmn	fmn	12	Serine M+0	0.686935	Serine	M+0	Serine M+0
1836	Fmn ZT 36 13 C Set 2	Fmn	fmn	12	Hexose M+6	0.271484	Hexose	M+6	Hexose M+6
1837	Fmn ZT 36 13 C Set 2	Fmn	fmn	12	Alanine M+3	0.438432	Alanine	M+3	Alanine M+3
1838	Fmn ZT 36 13 C Set 2	Fmn	fmn	12	Erythrose-4-Phosphate M+4	NA	Erythrose-4-Phosphate	M+4	Erythrose-4-Phosphate M+4
1839	Fmn ZT 36 13 C Set 2	Fmn	fmn	12	Serine M+3	0.0683677	Serine	M+3	Serine M+3
1840	Fmn ZT 36 13 C Set 2	Fmn	fmn	12	Alanine M+2	0.0649901	Alanine	M+2	Alanine M+2
1841	Fmn ZT 36 13 C Set 2	Fmn	fmn	12	Glutamate M+4	0.0452008	Glutamate	M+4	Glutamate M+4
1842	Fmn ZT 36 13 C Set 2	Fmn	fmn	12	Glutamate M+3	0.0982313	Glutamate	M+3	Glutamate M+3
1843	Fmn ZT 36 13 C Set 2	Fmn	fmn	12	Succinate M+2	0.265871	Succinate	M+2	Succinate M+2
1844	Fmn ZT 36 13 C Set 2	Fmn	fmn	12	Malate M+4	0.0119301	Malate	M+4	Malate M+4
1845	Fmn ZT 36 13 C Set 2	Fmn	fmn	12	Citrate/Isocitrate M+4	0.0903065	Citrate/Isocitrate	M+4	Citrate/Isocitrate M+4
1846	Fmn ZT 36 13 C Set 2	Fmn	fmn	12	Glutamine M+4	0.0409954	Glutamine	M+4	Glutamine M+4
1847	Fmn ZT 36 13 C Set 2	Fmn	fmn	12	DHAP/G-3-P M+2	0	DHAP/G-3-P	M+2	DHAP/G-3-P M+2
1848	Fmn ZT 36 13 C Set 2	Fmn	fmn	12	Glutamine M+5	0.0269509	Glutamine	M+5	Glutamine M+5
1849	Fmn ZT 36 13 C Set 2	Fmn	fmn	12	Glutamine M+3	0.0794835	Glutamine	M+3	Glutamine M+3
1850	Fmn ZT 36 13 C Set 2	Fmn	fmn	12	Glutamine M+2	0.13302	Glutamine	M+2	Glutamine M+2
1851	Fmn ZT 36 13 C Set 2	Fmn	fmn	12	AMP M+5	0.000791893	AMP	M+5	AMP M+5
1852	Fmn ZT 36 13 C Set 2	Fmn	fmn	12	Proline M+3	0.0996263	Proline	M+3	Proline M+3
1853	Fmn ZT 36 13 C Set 2	Fmn	fmn	12	Proline M+4	0.0497701	Proline	M+4	Proline M+4
1854	Fmn ZT 36 13 C Set 2	Fmn	fmn	12	Proline M+5	0.0347044	Proline	M+5	Proline M+5
1855	Fmn ZT 36 13 C Set 2	Fmn	fmn	12	Glutamate M+2	0.171231	Glutamate	M+2	Glutamate M+2
1856	Fmn ZT 36 13 C Set 2	Fmn	fmn	12	Hexose M+5	0.0146236	Hexose	M+5	Hexose M+5
1857	Fmn ZT 38 12 C Set 1	Fmn	fmn	16	Pyruvate M+1	0.000714894	Pyruvate	M+1	Pyruvate M+1
1858	Fmn ZT 38 12 C Set 1	Fmn	fmn	16	Alanine M+0	0.999285	Alanine	M+0	Alanine M+0
1859	Fmn ZT 38 12 C Set 1	Fmn	fmn	16	Erythrose-4-Phosphate M+0	NA	Erythrose-4-Phosphate	M+0	Erythrose-4-Phosphate M+0
1860	Fmn ZT 38 12 C Set 1	Fmn	fmn	16	Glutamate M+0	0.997671	Glutamate	M+0	Glutamate M+0
1861	Fmn ZT 38 12 C Set 1	Fmn	fmn	16	Proline M+0	0.997671	Proline	M+0	Proline M+0
1862	Fmn ZT 38 12 C Set 1	Fmn	fmn	16	Glutamine M+0	0.997671	Glutamine	M+0	Glutamine M+0
1863	Fmn ZT 38 12 C Set 1	Fmn	fmn	16	Hexose M+0	0.999557	Hexose	M+0	Hexose M+0
1864	Fmn ZT 38 12 C Set 1	Fmn	fmn	16	Serine M+0	0.999762	Serine	M+0	Serine M+0
1865	Fmn ZT 38 12 C Set 1	Fmn	fmn	16	Hexose M+6	0	Hexose	M+6	Hexose M+6
1866	Fmn ZT 38 12 C Set 1	Fmn	fmn	16	Alanine M+3	0	Alanine	M+3	Alanine M+3
1867	Fmn ZT 38 12 C Set 1	Fmn	fmn	16	Erythrose-4-Phosphate M+4	NA	Erythrose-4-Phosphate	M+4	Erythrose-4-Phosphate M+4
1868	Fmn ZT 38 12 C Set 1	Fmn	fmn	16	Serine M+3	0	Serine	M+3	Serine M+3
1869	Fmn ZT 38 12 C Set 1	Fmn	fmn	16	Alanine M+2	0	Alanine	M+2	Alanine M+2
1870	Fmn ZT 38 12 C Set 1	Fmn	fmn	16	Glutamate M+4	0	Glutamate	M+4	Glutamate M+4
1871	Fmn ZT 38 12 C Set 1	Fmn	fmn	16	Glutamate M+3	0	Glutamate	M+3	Glutamate M+3
1872	Fmn ZT 38 12 C Set 1	Fmn	fmn	16	Succinate M+2	0	Succinate	M+2	Succinate M+2
1873	Fmn ZT 38 12 C Set 1	Fmn	fmn	16	Malate M+4	0	Malate	M+4	Malate M+4
1874	Fmn ZT 38 12 C Set 1	Fmn	fmn	16	Citrate/Isocitrate M+4	0	Citrate/Isocitrate	M+4	Citrate/Isocitrate M+4
1875	Fmn ZT 38 12 C Set 1	Fmn	fmn	16	Glutamine M+4	0	Glutamine	M+4	Glutamine M+4
1876	Fmn ZT 38 12 C Set 1	Fmn	fmn	16	DHAP/G-3-P M+2	0.00036094	DHAP/G-3-P	M+2	DHAP/G-3-P M+2
1877	Fmn ZT 38 12 C Set 1	Fmn	fmn	16	Glutamine M+5	0	Glutamine	M+5	Glutamine M+5
1878	Fmn ZT 38 12 C Set 1	Fmn	fmn	16	Glutamine M+3	0	Glutamine	M+3	Glutamine M+3
1879	Fmn ZT 38 12 C Set 1	Fmn	fmn	16	Glutamine M+2	0	Glutamine	M+2	Glutamine M+2
1880	Fmn ZT 38 12 C Set 1	Fmn	fmn	16	AMP M+5	0	AMP	M+5	AMP M+5
1881	Fmn ZT 38 12 C Set 1	Fmn	fmn	16	Proline M+3	0	Proline	M+3	Proline M+3
1882	Fmn ZT 38 12 C Set 1	Fmn	fmn	16	Proline M+4	0	Proline	M+4	Proline M+4
1883	Fmn ZT 38 12 C Set 1	Fmn	fmn	16	Proline M+5	0	Proline	M+5	Proline M+5
1884	Fmn ZT 38 12 C Set 1	Fmn	fmn	16	Glutamate M+2	0	Glutamate	M+2	Glutamate M+2
1885	Fmn ZT 38 12 C Set 1	Fmn	fmn	16	Hexose M+5	0	Hexose	M+5	Hexose M+5
1886	Fmn ZT 38 12 C Set 2	Fmn	fmn	16	Pyruvate M+1	0.00071494	Pyruvate	M+1	Pyruvate M+1
1887	Fmn ZT 38 12 C Set 2	Fmn	fmn	16	Alanine M+0	0.999285	Alanine	M+0	Alanine M+0
1888	Fmn ZT 38 12 C Set 2	Fmn	fmn	16	Erythrose-4-Phosphate M+0	NA	Erythrose-4-Phosphate	M+0	Erythrose-4-Phosphate M+0
1889	Fmn ZT 38 12 C Set 2	Fmn	fmn	16	Glutamate M+0	0.997671	Glutamate	M+0	Glutamate M+0
1890	Fmn ZT 38 12 C Set 2	Fmn	fmn	16	Proline M+0	0.997671	Proline	M+0	Proline M+0
1891	Fmn ZT 38 12 C Set 2	Fmn	fmn	16	Glutamine M+0	0.997671	Glutamine	M+0	Glutamine M+0
1892	Fmn ZT 38 12 C Set 2	Fmn	fmn	16	Hexose M+0	1	Hexose	M+0	Hexose M+0
1893	Fmn ZT 38 12 C Set 2	Fmn	fmn	16	Serine M+0	1	Serine	M+0	Serine M+0
1894	Fmn ZT 38 12 C Set 2	Fmn	fmn	16	Hexose M+6	0	Hexose	M+6	Hexose M+6
1895	Fmn ZT 38 12 C Set 2	Fmn	fmn	16	Alanine M+3	3.56138e-08	Alanine	M+3	Alanine M+3
1896	Fmn ZT 38 12 C Set 2	Fmn	fmn	16	Erythrose-4-Phosphate M+4	NA	Erythrose-4-Phosphate	M+4	Erythrose-4-Phosphate M+4
1897	Fmn ZT 38 12 C Set 2	Fmn	fmn	16	Serine M+3	0	Serine	M+3	Serine M+3
1898	Fmn ZT 38 12 C Set 2	Fmn	fmn	16	Alanine M+2	0	Alanine	M+2	Alanine M+2
1899	Fmn ZT 38 12 C Set 2	Fmn	fmn	16	Glutamate M+4	0	Glutamate	M+4	Glutamate M+4
1900	Fmn ZT 38 12 C Set 2	Fmn	fmn	16	Glutamate M+3	0	Glutamate	M+3	Glutamate M+3
1901	Fmn ZT 38 12 C Set 2	Fmn	fmn	16	Succinate M+2	0	Succinate	M+2	Succinate M+2
1902	Fmn ZT 38 12 C Set 2	Fmn	fmn	16	Malate M+4	0	Malate	M+4	Malate M+4
1903	Fmn ZT 38 12 C Set 2	Fmn	fmn	16	Citrate/Isocitrate M+4	0	Citrate/Isocitrate	M+4	Citrate/Isocitrate M+4
1904	Fmn ZT 38 12 C Set 2	Fmn	fmn	16	Glutamine M+4	0	Glutamine	M+4	Glutamine M+4
1905	Fmn ZT 38 12 C Set 2	Fmn	fmn	16	DHAP/G-3-P M+2	0.000357792	DHAP/G-3-P	M+2	DHAP/G-3-P M+2
1906	Fmn ZT 38 12 C Set 2	Fmn	fmn	16	Glutamine M+5	0	Glutamine	M+5	Glutamine M+5
1907	Fmn ZT 38 12 C Set 2	Fmn	fmn	16	Glutamine M+3	0	Glutamine	M+3	Glutamine M+3
1908	Fmn ZT 38 12 C Set 2	Fmn	fmn	16	Glutamine M+2	0	Glutamine	M+2	Glutamine M+2
1909	Fmn ZT 38 12 C Set 2	Fmn	fmn	16	AMP M+5	0	AMP	M+5	AMP M+5
1910	Fmn ZT 38 12 C Set 2	Fmn	fmn	16	Proline M+3	0	Proline	M+3	Proline M+3
1911	Fmn ZT 38 12 C Set 2	Fmn	fmn	16	Proline M+4	0	Proline	M+4	Proline M+4
1912	Fmn ZT 38 12 C Set 2	Fmn	fmn	16	Proline M+5	0	Proline	M+5	Proline M+5
1913	Fmn ZT 38 12 C Set 2	Fmn	fmn	16	Glutamate M+2	0	Glutamate	M+2	Glutamate M+2
1914	Fmn ZT 38 12 C Set 2	Fmn	fmn	16	Hexose M+5	0	Hexose	M+5	Hexose M+5
1915	Fmn ZT 38 13 C Set 1	Fmn	fmn	16	Pyruvate M+1	0.0925063	Pyruvate	M+1	Pyruvate M+1
1916	Fmn ZT 38 13 C Set 1	Fmn	fmn	16	Alanine M+0	0.666188	Alanine	M+0	Alanine M+0
1917	Fmn ZT 38 13 C Set 1	Fmn	fmn	16	Erythrose-4-Phosphate M+0	NA	Erythrose-4-Phosphate	M+0	Erythrose-4-Phosphate M+0
1918	Fmn ZT 38 13 C Set 1	Fmn	fmn	16	Glutamate M+0	0.707102	Glutamate	M+0	Glutamate M+0
1919	Fmn ZT 38 13 C Set 1	Fmn	fmn	16	Proline M+0	0.722782	Proline	M+0	Proline M+0
1920	Fmn ZT 38 13 C Set 1	Fmn	fmn	16	Glutamine M+0	0.759883	Glutamine	M+0	Glutamine M+0
1921	Fmn ZT 38 13 C Set 1	Fmn	fmn	16	Hexose M+0	0.80391	Hexose	M+0	Hexose M+0
1922	Fmn ZT 38 13 C Set 1	Fmn	fmn	16	Serine M+0	0.812374	Serine	M+0	Serine M+0
1923	Fmn ZT 38 13 C Set 1	Fmn	fmn	16	Hexose M+6	0.157952	Hexose	M+6	Hexose M+6
1924	Fmn ZT 38 13 C Set 1	Fmn	fmn	16	Alanine M+3	0.27287	Alanine	M+3	Alanine M+3
1925	Fmn ZT 38 13 C Set 1	Fmn	fmn	16	Erythrose-4-Phosphate M+4	NA	Erythrose-4-Phosphate	M+4	Erythrose-4-Phosphate M+4
1926	Fmn ZT 38 13 C Set 1	Fmn	fmn	16	Serine M+3	0.0463037	Serine	M+3	Serine M+3
1927	Fmn ZT 38 13 C Set 1	Fmn	fmn	16	Alanine M+2	0.0310821	Alanine	M+2	Alanine M+2
1928	Fmn ZT 38 13 C Set 1	Fmn	fmn	16	Glutamate M+4	0.0309832	Glutamate	M+4	Glutamate M+4
1929	Fmn ZT 38 13 C Set 1	Fmn	fmn	16	Glutamate M+3	0.0695486	Glutamate	M+3	Glutamate M+3
1930	Fmn ZT 38 13 C Set 1	Fmn	fmn	16	Succinate M+2	0.106584	Succinate	M+2	Succinate M+2
1931	Fmn ZT 38 13 C Set 1	Fmn	fmn	16	Malate M+4	0.00214954	Malate	M+4	Malate M+4
1932	Fmn ZT 38 13 C Set 1	Fmn	fmn	16	Citrate/Isocitrate M+4	0.0490737	Citrate/Isocitrate	M+4	Citrate/Isocitrate M+4
1933	Fmn ZT 38 13 C Set 1	Fmn	fmn	16	Glutamine M+4	0.028659	Glutamine	M+4	Glutamine M+4
1934	Fmn ZT 38 13 C Set 1	Fmn	fmn	16	DHAP/G-3-P M+2	0.0563654	DHAP/G-3-P	M+2	DHAP/G-3-P M+2
1935	Fmn ZT 38 13 C Set 1	Fmn	fmn	16	Glutamine M+5	0.0190052	Glutamine	M+5	Glutamine M+5
1936	Fmn ZT 38 13 C Set 1	Fmn	fmn	16	Glutamine M+3	0.0545352	Glutamine	M+3	Glutamine M+3
1937	Fmn ZT 38 13 C Set 1	Fmn	fmn	16	Glutamine M+2	0.0894922	Glutamine	M+2	Glutamine M+2
1938	Fmn ZT 38 13 C Set 1	Fmn	fmn	16	AMP M+5	0.000474202	AMP	M+5	AMP M+5
1939	Fmn ZT 38 13 C Set 1	Fmn	fmn	16	Proline M+3	0.0626703	Proline	M+3	Proline M+3
1940	Fmn ZT 38 13 C Set 1	Fmn	fmn	16	Proline M+4	0.0323459	Proline	M+4	Proline M+4
1941	Fmn ZT 38 13 C Set 1	Fmn	fmn	16	Proline M+5	0.0214661	Proline	M+5	Proline M+5
1942	Fmn ZT 38 13 C Set 1	Fmn	fmn	16	Glutamate M+2	0.105275	Glutamate	M+2	Glutamate M+2
1943	Fmn ZT 38 13 C Set 1	Fmn	fmn	16	Hexose M+5	0.0134321	Hexose	M+5	Hexose M+5
1944	Fmn ZT 38 13 C Set 2	Fmn	fmn	16	Pyruvate M+1	0.0977783	Pyruvate	M+1	Pyruvate M+1
1945	Fmn ZT 38 13 C Set 2	Fmn	fmn	16	Alanine M+0	0.523355	Alanine	M+0	Alanine M+0
1946	Fmn ZT 38 13 C Set 2	Fmn	fmn	16	Erythrose-4-Phosphate M+0	NA	Erythrose-4-Phosphate	M+0	Erythrose-4-Phosphate M+0
1947	Fmn ZT 38 13 C Set 2	Fmn	fmn	16	Glutamate M+0	0.517734	Glutamate	M+0	Glutamate M+0
1948	Fmn ZT 38 13 C Set 2	Fmn	fmn	16	Proline M+0	0.592333	Proline	M+0	Proline M+0
1949	Fmn ZT 38 13 C Set 2	Fmn	fmn	16	Glutamine M+0	0.632769	Glutamine	M+0	Glutamine M+0
1950	Fmn ZT 38 13 C Set 2	Fmn	fmn	16	Hexose M+0	0.743133	Hexose	M+0	Hexose M+0
1951	Fmn ZT 38 13 C Set 2	Fmn	fmn	16	Serine M+0	0.691676	Serine	M+0	Serine M+0
1952	Fmn ZT 38 13 C Set 2	Fmn	fmn	16	Hexose M+6	0.193005	Hexose	M+6	Hexose M+6
1953	Fmn ZT 38 13 C Set 2	Fmn	fmn	16	Alanine M+3	0.358879	Alanine	M+3	Alanine M+3
1954	Fmn ZT 38 13 C Set 2	Fmn	fmn	16	Erythrose-4-Phosphate M+4	NA	Erythrose-4-Phosphate	M+4	Erythrose-4-Phosphate M+4
1955	Fmn ZT 38 13 C Set 2	Fmn	fmn	16	Serine M+3	0.0810689	Serine	M+3	Serine M+3
1956	Fmn ZT 38 13 C Set 2	Fmn	fmn	16	Alanine M+2	0.0635534	Alanine	M+2	Alanine M+2
1957	Fmn ZT 38 13 C Set 2	Fmn	fmn	16	Glutamate M+4	0.0432407	Glutamate	M+4	Glutamate M+4
1958	Fmn ZT 38 13 C Set 2	Fmn	fmn	16	Glutamate M+3	0.0990793	Glutamate	M+3	Glutamate M+3
1959	Fmn ZT 38 13 C Set 2	Fmn	fmn	16	Succinate M+2	0.20313	Succinate	M+2	Succinate M+2
1960	Fmn ZT 38 13 C Set 2	Fmn	fmn	16	Malate M+4	0.0114731	Malate	M+4	Malate M+4
1961	Fmn ZT 38 13 C Set 2	Fmn	fmn	16	Citrate/Isocitrate M+4	0.0779412	Citrate/Isocitrate	M+4	Citrate/Isocitrate M+4
1962	Fmn ZT 38 13 C Set 2	Fmn	fmn	16	Glutamine M+4	0.0381952	Glutamine	M+4	Glutamine M+4
1963	Fmn ZT 38 13 C Set 2	Fmn	fmn	16	DHAP/G-3-P M+2	0.0620491	DHAP/G-3-P	M+2	DHAP/G-3-P M+2
1964	Fmn ZT 38 13 C Set 2	Fmn	fmn	16	Glutamine M+5	0.0212892	Glutamine	M+5	Glutamine M+5
1965	Fmn ZT 38 13 C Set 2	Fmn	fmn	16	Glutamine M+3	0.0780348	Glutamine	M+3	Glutamine M+3
1966	Fmn ZT 38 13 C Set 2	Fmn	fmn	16	Glutamine M+2	0.145845	Glutamine	M+2	Glutamine M+2
1967	Fmn ZT 38 13 C Set 2	Fmn	fmn	16	AMP M+5	0.000842568	AMP	M+5	AMP M+5
1968	Fmn ZT 38 13 C Set 2	Fmn	fmn	16	Proline M+3	0.0884347	Proline	M+3	Proline M+3
1969	Fmn ZT 38 13 C Set 2	Fmn	fmn	16	Proline M+4	0.0451365	Proline	M+4	Proline M+4
1970	Fmn ZT 38 13 C Set 2	Fmn	fmn	16	Proline M+5	0.0264122	Proline	M+5	Proline M+5
1971	Fmn ZT 38 13 C Set 2	Fmn	fmn	16	Glutamate M+2	0.189996	Glutamate	M+2	Glutamate M+2
1972	Fmn ZT 38 13 C Set 2	Fmn	fmn	16	Hexose M+5	0.0264293	Hexose	M+5	Hexose M+5
1973	Fmn ZT 4 12 C Set 1	Fmn	fmn	4	Pyruvate M+1	0.000714956	Pyruvate	M+1	Pyruvate M+1
1974	Fmn ZT 4 12 C Set 1	Fmn	fmn	4	Alanine M+0	0.999285	Alanine	M+0	Alanine M+0
1975	Fmn ZT 4 12 C Set 1	Fmn	fmn	4	Erythrose-4-Phosphate M+0	NA	Erythrose-4-Phosphate	M+0	Erythrose-4-Phosphate M+0
1976	Fmn ZT 4 12 C Set 1	Fmn	fmn	4	Glutamate M+0	0.997671	Glutamate	M+0	Glutamate M+0
1977	Fmn ZT 4 12 C Set 1	Fmn	fmn	4	Proline M+0	0.997671	Proline	M+0	Proline M+0
1978	Fmn ZT 4 12 C Set 1	Fmn	fmn	4	Glutamine M+0	0.997671	Glutamine	M+0	Glutamine M+0
1979	Fmn ZT 4 12 C Set 1	Fmn	fmn	4	Hexose M+0	0.996546	Hexose	M+0	Hexose M+0
1980	Fmn ZT 4 12 C Set 1	Fmn	fmn	4	Serine M+0	0.999285	Serine	M+0	Serine M+0
1981	Fmn ZT 4 12 C Set 1	Fmn	fmn	4	Hexose M+6	0	Hexose	M+6	Hexose M+6
1982	Fmn ZT 4 12 C Set 1	Fmn	fmn	4	Alanine M+3	0	Alanine	M+3	Alanine M+3
1983	Fmn ZT 4 12 C Set 1	Fmn	fmn	4	Erythrose-4-Phosphate M+4	NA	Erythrose-4-Phosphate	M+4	Erythrose-4-Phosphate M+4
1984	Fmn ZT 4 12 C Set 1	Fmn	fmn	4	Serine M+3	0	Serine	M+3	Serine M+3
1985	Fmn ZT 4 12 C Set 1	Fmn	fmn	4	Alanine M+2	0	Alanine	M+2	Alanine M+2
1986	Fmn ZT 4 12 C Set 1	Fmn	fmn	4	Glutamate M+4	0	Glutamate	M+4	Glutamate M+4
1987	Fmn ZT 4 12 C Set 1	Fmn	fmn	4	Glutamate M+3	0	Glutamate	M+3	Glutamate M+3
1988	Fmn ZT 4 12 C Set 1	Fmn	fmn	4	Succinate M+2	0	Succinate	M+2	Succinate M+2
1989	Fmn ZT 4 12 C Set 1	Fmn	fmn	4	Malate M+4	0	Malate	M+4	Malate M+4
1990	Fmn ZT 4 12 C Set 1	Fmn	fmn	4	Citrate/Isocitrate M+4	0	Citrate/Isocitrate	M+4	Citrate/Isocitrate M+4
1991	Fmn ZT 4 12 C Set 1	Fmn	fmn	4	Glutamine M+4	0	Glutamine	M+4	Glutamine M+4
1992	Fmn ZT 4 12 C Set 1	Fmn	fmn	4	DHAP/G-3-P M+2	0	DHAP/G-3-P	M+2	DHAP/G-3-P M+2
1993	Fmn ZT 4 12 C Set 1	Fmn	fmn	4	Glutamine M+5	0	Glutamine	M+5	Glutamine M+5
1994	Fmn ZT 4 12 C Set 1	Fmn	fmn	4	Glutamine M+3	0	Glutamine	M+3	Glutamine M+3
1995	Fmn ZT 4 12 C Set 1	Fmn	fmn	4	Glutamine M+2	0	Glutamine	M+2	Glutamine M+2
1996	Fmn ZT 4 12 C Set 1	Fmn	fmn	4	AMP M+5	0	AMP	M+5	AMP M+5
1997	Fmn ZT 4 12 C Set 1	Fmn	fmn	4	Proline M+3	0	Proline	M+3	Proline M+3
1998	Fmn ZT 4 12 C Set 1	Fmn	fmn	4	Proline M+4	0	Proline	M+4	Proline M+4
1999	Fmn ZT 4 12 C Set 1	Fmn	fmn	4	Proline M+5	0	Proline	M+5	Proline M+5
[truncated: 11,921 more rows]
