# Supplementary material for: Glucose is dynamically regulated by time of day in humans and Drosophila
Source: PLoS Biol. 2026 Apr 16;24(4):e3003717. doi: 10.1371/journal.pbio.3003717 (PMC13086310; doi:10.1371/journal.pbio.3003717)
Supplement: S7 Data — (XLSX) [file pbio.3003717.s016.xlsx]

## Sheet: Data
													% flies survived
	Proline 30mM		% flies survived
			Control					Injected flies						Control					Injected flies
			Iso ZT4					Iso ZT4						Iso ZT16					Iso ZT16
		Day	Set1	Set2	Set3		Day	Set1	Set2	Set3			Day	Set1	Set2	Set3		Day	Set1	Set2	Set3
		0	100	100	100		0	100	100	100			0	100	100	100		0	100	100	100
		1	100	100	100		1	84	92	92			1	100	100	100		1	95	95	75
		2	100	100	100		2	72	92	92			2	100	100	95		2	90	90	65
		3	100	100	100		3	68	84	92			3	95	100	90		3	90	90	65
			Fmn-/- ZT4					Fmn-/- ZT4
		Day	Set1	Set2	Set3		Day	Set1	Set2	Set3				Fmn-/- ZT16					Fmn-/- ZT16
		0	100	100	100		0	100	100	100			Day	Set1	Set2	Set3		Day	Set1	Set2	Set3
		1	90	95	90		1	85	60	30			0	100	100	100		0	100	100	100
		2	90	90	90		2	70	60	25			1	90	100	95		1	80	50	50
		3	90	85	80		3	65	60	25			2	90	100	95		2	65	35	25
													3	90	100	95		3	50	30	25
	Proline 15mM		% flies survived										% flies survived
			Control					Injected flies						Control					Injected flies
			Iso ZT4					Iso ZT4						Iso ZT16					Iso ZT16
		Day	Set1	Set2	Set3		Day	Set1	Set2	Set3			Day	Set1	Set2	Set3		Day	Set1	Set2	Set3
		0	100	100	100		0	100	100	100			0	100	100	100		0	100	100	100
		1	95	100	100		1	95	100	100			1	95	100	100		1	95	95	100
		2	95	100	100		2	95	95	95			2	95	100	95		2	90	80	85
		3	95	100	100		3	95	95	95			3	95	100	95		3	90	80	85
			Fmn-/- ZT4					Fmn-/- ZT4
		Day	Set1	Set2	Set3		Day	Set1	Set2	Set3				Fmn-/- ZT16					Fmn-/- ZT16
		0	100	100	100		0	100	100	100			Day	Set1	Set2	Set3		Day	Set1	Set2	Set3
		1	100	90	100		1	100	100	100			0	100	100	100		0	100	100	100
		2	100	90	100		2	100	100	100			1	90	100	100		1	100	100	100
		3	95	90	100		3	95	95	90			2	90	95	100		2	90	85	90
													3	90	95	100		3	90	80	90

## Sheet: proline 30mM
Table 1
Control ZT4										Injected ZT4										Control ZT16										Injected ZT16
Compare each cell mean with the other cell mean in that row										Compare each cell mean with the other cell mean in that row										Compare each cell mean with the other cell mean in that row										Compare each cell mean with the other cell mean in that row
Number of families	1									Number of families	1									Number of families	1									Number of families	1
Number of comparisons per family	4									Number of comparisons per family	4									Number of comparisons per family	4									Number of comparisons per family	4
Alpha	0.05									Alpha	0.05									Alpha	0.05									Alpha	0.05
Šídák's multiple comparisons test	Mean Diff.	95.00% CI of diff.	Below threshold?	Summary	Adjusted P Value					Šídák's multiple comparisons test	Mean Diff.	95.00% CI of diff.	Below threshold?	Summary	Adjusted P Value					Šídák's multiple comparisons test	Mean Diff.	95.00% CI of diff.	Below threshold?	Summary	Adjusted P Value					Šídák's multiple comparisons test	Mean Diff.	95.00% CI of diff.	Below threshold?	Summary	Adjusted P Value
Iso - Fumin										Iso - Fumin										Iso - Fumin										iso - fumin
0	0	-4.673 to 4.673	No	ns	>0.9999					0	0	-37.05 to 37.05	No	ns	>0.9999					0	0	-8.424 to 8.424	No	ns	>0.9999					0	0	-30.91 to 30.91	No	ns	>0.9999
1	8.333	3.660 to 13.01	Yes	***	0.0005					1	31	-6.052 to 68.05	No	ns	0.1227					1	5	-3.424 to 13.42	No	ns	0.3881					1	28.33	-2.576 to 59.24	No	ns	0.0797
2	10	5.327 to 14.67	Yes	****	<0.0001					2	33.67	-3.386 to 70.72	No	ns	0.0833					2	3.333	-5.091 to 11.76	No	ns	0.7367					2	40	9.091 to 70.91	Yes	**	0.009
3	15	10.33 to 19.67	Yes	****	<0.0001					3	31.33	-5.719 to 68.39	No	ns	0.117					3	0	-8.424 to 8.424	No	ns	>0.9999					3	46.67	15.76 to 77.58	Yes	**	0.0025
Test details	Mean 1	Mean 2	Mean Diff.	SE of diff.	N1	N2	t	DF		Test details	Mean 1	Mean 2	Mean Diff.	SE of diff.	N1	N2	t	DF		Test details	Mean 1	Mean 2	Mean Diff.	SE of diff.	N1	N2	t	DF		Test details	Mean 1	Mean 2	Mean Diff.	SE of diff.	N1	N2	t	DF
Iso - Fumin										Iso - Fumin										Iso - Fumin										iso - fumin
0	100	100	0	1.667	3	3	0	16		0	100	100	0	13.22	3	3	0	16		0	100	100	0	3.005	3	3	0	16		0	100	100	0	11.02	3	3	0	16
1	100	91.67	8.333	1.667	3	3	5	16		1	89.33	58.33	31	13.22	3	3	2.346	16		1	100	95	5	3.005	3	3	1.664	16		1	88.33	60	28.33	11.02	3	3	2.57	16
2	100	90	10	1.667	3	3	6	16		2	85.33	51.67	33.67	13.22	3	3	2.548	16		2	98.33	95	3.333	3.005	3	3	1.109	16		2	81.67	41.67	40	11.02	3	3	3.628	16
3	100	85	15	1.667	3	3	9	16		3	81.33	50	31.33	13.22	3	3	2.371	16		3	95	95	0	3.005	3	3	0	16		3	81.67	35	46.67	11.02	3	3	4.233	16

## Sheet: proline 15mM
Table 1
	Control ZT4										Injected ZT4										Control ZT16										Injected ZT16
	Compare each cell mean with the other cell mean in that row										Compare each cell mean with the other cell mean in that row										Compare each cell mean with the other cell mean in that row										Compare each cell mean with the other cell mean in that row
	Number of families	1									Number of families	1									Number of families	1									Number of families	1
	Number of comparisons per family	4									Number of comparisons per family	4									Number of comparisons per family	4									Number of comparisons per family	4
	Alpha	0.05									Alpha	0.05									Alpha	0.05									Alpha	0.05
	Šídák's multiple comparisons test	Mean Diff.	95.00% CI of diff.	Below threshold?	Summary	Adjusted P Value					Šídák's multiple comparisons test	Mean Diff.	95.00% CI of diff.	Below threshold?	Summary	Adjusted P Value					Šídák's multiple comparisons test	Mean Diff.	95.00% CI of diff.	Below threshold?	Summary	Adjusted P Value					Šídák's multiple comparisons test	Mean Diff.	95.00% CI of diff.	Below threshold?	Summary	Adjusted P Value
	iso - fumin										iso - fumin										iso - fumin										iso - fumin
	0	0	-8.742 to 8.742	No	ns	>0.9999					0	0	-3.304 to 3.304	No	ns	>0.9999					0	0	-8.424 to 8.424	No	ns	>0.9999					0	0	-8.094 to 8.094	No	ns	>0.9999
	1	1.667	-7.076 to 10.41	No	ns	0.9745					1	-1.667	-4.971 to 1.638	No	ns	0.54					1	1.667	-6.758 to 10.09	No	ns	0.9708					1	-3.333	-11.43 to 4.760	No	ns	0.7084
	2	1.667	-7.076 to 10.41	No	ns	0.9745					2	-5	-8.304 to -1.696	Yes	**	0.0025					2	1.667	-6.758 to 10.09	No	ns	0.9708					2	-3.333	-11.43 to 4.760	No	ns	0.7084
	3	3.333	-5.409 to 12.08	No	ns	0.7612					3	1.667	-1.638 to 4.971	No	ns	0.54					3	1.667	-6.758 to 10.09	No	ns	0.9708					3	-1.667	-9.760 to 6.427	No	ns	0.9664
	Test details	Mean 1	Mean 2	Mean Diff.	SE of diff.	N1	N2	t	DF		Test details	Mean 1	Mean 2	Mean Diff.	SE of diff.	N1	N2	t	DF		Test details	Mean 1	Mean 2	Mean Diff.	SE of diff.	N1	N2	t	DF		Test details	Mean 1	Mean 2	Mean Diff.	SE of diff.	N1	N2	t	DF
	iso - fumin										iso - fumin										iso - fumin										iso - fumin
	0	100	100	0	3.118	3	3	0	16		0	100	100	0	1.179	3	3	0	16		0	100	100	0	3.005	3	3	0	16		0	100	100	0	2.887	3	3	0	16
	1	98.33	96.67	1.667	3.118	3	3	0.5345	16		1	98.33	100	-1.667	1.179	3	3	1.414	16		1	98.33	96.67	1.667	3.005	3	3	0.5547	16		1	96.67	100	-3.333	2.887	3	3	1.155	16
	2	98.33	96.67	1.667	3.118	3	3	0.5345	16		2	95	100	-5	1.179	3	3	4.243	16		2	96.67	95	1.667	3.005	3	3	0.5547	16		2	85	88.33	-3.333	2.887	3	3	1.155	16
	3	98.33	95	3.333	3.118	3	3	1.069	16		3	95	93.33	1.667	1.179	3	3	1.414	16		3	96.67	95	1.667	3.005	3	3	0.5547	16		3	85	86.67	-1.667	2.887	3	3	0.5774	16
