# Supplementary material for: Glucose is dynamically regulated by time of day in humans and Drosophila
Source: PLoS Biol. 2026 Apr 16;24(4):e3003717. doi: 10.1371/journal.pbio.3003717 (PMC13086310; doi:10.1371/journal.pbio.3003717)
Supplement: S8 Data — (XLSX) [file pbio.3003717.s017.xlsx]

## Sheet: Glycogen_SampleMetadata
Sample_ID	Sample Source	Rawfilename	Subject_ID	Factor	ZT	Replicate
1	Fly whole body	Arjun_FLyGLycogen_13CGlucose_ER_SampleSlide3_N1_150um_100rast_2ulmin_mz175_260_LockMass255_Slide_B_Analyte 1AFAMM.imzML	ISO_0	ISO	0	1
2	Fly whole body	Arjun_FLyGLycogen_13CGlucose_ER_SampleSlide3_N1_150um_100rast_2ulmin_mz175_260_LockMass255_Slide_B_Analyte 1AFAMM.imzML	ISO_0	ISO	0	2
3	Fly whole body	Arjun_FLyGLycogen_13CGlucose_ER_SampleSlide3_N1_150um_100rast_2ulmin_mz175_260_LockMass255_Slide_B_Analyte 1AFAMM.imzML	ISO_0	ISO	0	3
4	Fly whole body	Arjun_FLyGLycogen_13CGlucose_ER_SampleSlide3_N1_150um_100rast_2ulmin_mz175_260_LockMass255_Slide_B_Analyte 1AFAMM.imzML	FMN_0	FMN	0	1
5	Fly whole body	Arjun_FLyGLycogen_13CGlucose_ER_SampleSlide3_N1_150um_100rast_2ulmin_mz175_260_LockMass255_Slide_B_Analyte 1AFAMM.imzML	FMN_0	FMN	0	2
6	Fly whole body	Arjun_FLyGLycogen_13CGlucose_ER_SampleSlide3_N1_150um_100rast_2ulmin_mz175_260_LockMass255_Slide_B_Analyte 1AFAMM.imzML	FMN_0	FMN	0	3
7	Fly whole body	Arjun_FLyGLycogen_13CGlucose_ER_SampleSlide3_N1_150um_100rast_2ulmin_mz175_260_LockMass255_Slide_B_Analyte 1AFAMM.imzML	ISO_4	ISO	4	1
8	Fly whole body	Arjun_FLyGLycogen_13CGlucose_ER_SampleSlide3_N1_150um_100rast_2ulmin_mz175_260_LockMass255_Slide_B_Analyte 1AFAMM.imzML	ISO_4	ISO	4	2
9	Fly whole body	Arjun_FLyGLycogen_13CGlucose_ER_SampleSlide3_N1_150um_100rast_2ulmin_mz175_260_LockMass255_Slide_B_Analyte 1AFAMM.imzML	ISO_4	ISO	4	3
10	Fly whole body	Arjun_FLyGLycogen_13CGlucose_ER_SampleSlide3_N1_150um_100rast_2ulmin_mz175_260_LockMass255_Slide_B_Analyte 1AFAMM.imzML	FMN_4	FMN	4	1
11	Fly whole body	Arjun_FLyGLycogen_13CGlucose_ER_SampleSlide3_N1_150um_100rast_2ulmin_mz175_260_LockMass255_Slide_B_Analyte 1AFAMM.imzML	FMN_4	FMN	4	2
12	Fly whole body	Arjun_FLyGLycogen_13CGlucose_ER_SampleSlide3_N1_150um_100rast_2ulmin_mz175_260_LockMass255_Slide_B_Analyte 1AFAMM.imzML	FMN_4	FMN	4	3
13	Fly whole body	Arjun_FLyGLycogen_13CGlucose_ER_SampleSlide3_N1_150um_100rast_2ulmin_mz175_260_LockMass255_Slide_B_Analyte 1AFAMM.imzML	ISO_8	ISO	8	1
14	Fly whole body	Arjun_FLyGLycogen_13CGlucose_ER_SampleSlide3_N1_150um_100rast_2ulmin_mz175_260_LockMass255_Slide_B_Analyte 1AFAMM.imzML	ISO_8	ISO	8	2
15	Fly whole body	Arjun_FLyGLycogen_13CGlucose_ER_SampleSlide3_N1_150um_100rast_2ulmin_mz175_260_LockMass255_Slide_B_Analyte 1AFAMM.imzML	ISO_8	ISO	8	3
16	Fly whole body	Arjun_FLyGLycogen_13CGlucose_ER_SampleSlide3_N1_150um_100rast_2ulmin_mz175_260_LockMass255_Slide_B_Analyte 1AFAMM.imzML	FMN_8	FMN	8	1
17	Fly whole body	Arjun_FLyGLycogen_13CGlucose_ER_SampleSlide3_N1_150um_100rast_2ulmin_mz175_260_LockMass255_Slide_B_Analyte 1AFAMM.imzML	FMN_8	FMN	8	2
18	Fly whole body	Arjun_FLyGLycogen_13CGlucose_ER_SampleSlide3_N1_150um_100rast_2ulmin_mz175_260_LockMass255_Slide_B_Analyte 1AFAMM.imzML	FMN_8	FMN	8	3
19	Fly whole body	Arjun_FLyGLycogen_13CGlucose_ER_SampleSlide3_N1_150um_100rast_2ulmin_mz175_260_LockMass255_Slide_B_Analyte 1AFAMM.imzML	ISO_12	ISO	12	1
20	Fly whole body	Arjun_FLyGLycogen_13CGlucose_ER_SampleSlide3_N1_150um_100rast_2ulmin_mz175_260_LockMass255_Slide_B_Analyte 1AFAMM.imzML	ISO_12	ISO	12	2
21	Fly whole body	Arjun_FLyGLycogen_13CGlucose_ER_SampleSlide3_N1_150um_100rast_2ulmin_mz175_260_LockMass255_Slide_B_Analyte 1AFAMM.imzML	ISO_12	ISO	12	3
22	Fly whole body	Arjun_FLyGLycogen_13CGlucose_ER_SampleSlide3_N1_150um_100rast_2ulmin_mz175_260_LockMass255_Slide_B_Analyte 1AFAMM.imzML	FMN_12	FMN	12	1
23	Fly whole body	Arjun_FLyGLycogen_13CGlucose_ER_SampleSlide3_N1_150um_100rast_2ulmin_mz175_260_LockMass255_Slide_B_Analyte 1AFAMM.imzML	FMN_12	FMN	12	2
24	Fly whole body	Arjun_FLyGLycogen_13CGlucose_ER_SampleSlide3_N1_150um_100rast_2ulmin_mz175_260_LockMass255_Slide_B_Analyte 1AFAMM.imzML	FMN_12	FMN	12	3
25	Fly whole body	Arjun_FLyGLycogen_13CGlucose_ER_SampleSlide3_N1_150um_100rast_2ulmin_mz175_260_LockMass255_Slide_B_Analyte 1AFAMM.imzML	ISO_16	ISO	16	1
26	Fly whole body	Arjun_FLyGLycogen_13CGlucose_ER_SampleSlide3_N1_150um_100rast_2ulmin_mz175_260_LockMass255_Slide_B_Analyte 1AFAMM.imzML	ISO_16	ISO	16	2
27	Fly whole body	Arjun_FLyGLycogen_13CGlucose_ER_SampleSlide3_N1_150um_100rast_2ulmin_mz175_260_LockMass255_Slide_B_Analyte 1AFAMM.imzML	ISO_16	ISO	16	3
28	Fly whole body	Arjun_FLyGLycogen_13CGlucose_ER_SampleSlide3_N1_150um_100rast_2ulmin_mz175_260_LockMass255_Slide_B_Analyte 1AFAMM.imzML	FMN_16	FMN	16	1
29	Fly whole body	Arjun_FLyGLycogen_13CGlucose_ER_SampleSlide3_N1_150um_100rast_2ulmin_mz175_260_LockMass255_Slide_B_Analyte 1AFAMM.imzML	FMN_16	FMN	16	2
30	Fly whole body	Arjun_FLyGLycogen_13CGlucose_ER_SampleSlide3_N1_150um_100rast_2ulmin_mz175_260_LockMass255_Slide_B_Analyte 1AFAMM.imzML	FMN_16	FMN	16	3
31	Fly whole body	Arjun_FLyGLycogen_13CGlucose_ER_SampleSlide3_N1_150um_100rast_2ulmin_mz175_260_LockMass255_Slide_B_Analyte 1AFAMM.imzML	ISO_20	ISO	20	1
32	Fly whole body	Arjun_FLyGLycogen_13CGlucose_ER_SampleSlide3_N1_150um_100rast_2ulmin_mz175_260_LockMass255_Slide_B_Analyte 1AFAMM.imzML	ISO_20	ISO	20	2
33	Fly whole body	Arjun_FLyGLycogen_13CGlucose_ER_SampleSlide3_N1_150um_100rast_2ulmin_mz175_260_LockMass255_Slide_B_Analyte 1AFAMM.imzML	ISO_20	ISO	20	3
34	Fly whole body	Arjun_FLyGLycogen_13CGlucose_ER_SampleSlide3_N1_150um_100rast_2ulmin_mz175_260_LockMass255_Slide_B_Analyte 1AFAMM.imzML	FMN_20	FMN	20	1
35	Fly whole body	Arjun_FLyGLycogen_13CGlucose_ER_SampleSlide3_N1_150um_100rast_2ulmin_mz175_260_LockMass255_Slide_B_Analyte 1AFAMM.imzML	FMN_20	FMN	20	2
36	Fly whole body	Arjun_FLyGLycogen_13CGlucose_ER_SampleSlide3_N1_150um_100rast_2ulmin_mz175_260_LockMass255_Slide_B_Analyte 1AFAMM.imzML	FMN_20	FMN	20	3
M0-0.325	standard_12CGlucose	Arjun_FLyGLycogen_13CGlucose_ER_SampleSlide3_N1_150um_100rast_2ulmin_mz175_260_LockMass255_Slide_B_Analyte 1AFAMM.imzML	M0-0.325	Standard	NA	NA
M0-0.65	standard_12CGlucose	Arjun_FLyGLycogen_13CGlucose_ER_SampleSlide3_N1_150um_100rast_2ulmin_mz175_260_LockMass255_Slide_B_Analyte 1AFAMM.imzML	M0-0.65	Standard	NA	NA
M0-1.3	standard_12CGlucose	Arjun_FLyGLycogen_13CGlucose_ER_SampleSlide3_N1_150um_100rast_2ulmin_mz175_260_LockMass255_Slide_B_Analyte 1AFAMM.imzML	M0-1.3	Standard	NA	NA
M6-0.325	standard_U13CGlucose	Arjun_FLyGLycogen_13CGlucose_ER_SampleSlide3_N1_150um_100rast_2ulmin_mz175_260_LockMass255_Slide_B_Analyte 1AFAMM.imzML	M6-0.325	Standard	NA	NA
M6-0.65	standard_U13CGlucose	Arjun_FLyGLycogen_13CGlucose_ER_SampleSlide3_N1_150um_100rast_2ulmin_mz175_260_LockMass255_Slide_B_Analyte 1AFAMM.imzML	M6-0.65	Standard	NA	NA
M6-1.3	standard_U13CGlucose	Arjun_FLyGLycogen_13CGlucose_ER_SampleSlide3_N1_150um_100rast_2ulmin_mz175_260_LockMass255_Slide_B_Analyte 1AFAMM.imzML	M6-1.3	Standard	NA	NA
QC1	QC	Arjun_FLyGLycogen_13CGlucose_ER_SampleSlide3_N1_150um_100rast_2ulmin_mz175_260_LockMass255_Slide_B_Analyte 1AFAMM.imzML	QC1	QC	NA	NA
QC2	QC	Arjun_FLyGLycogen_13CGlucose_ER_SampleSlide3_N1_150um_100rast_2ulmin_mz175_260_LockMass255_Slide_B_Analyte 1AFAMM.imzML	QC2	QC	NA	NA

## Sheet: TMWC_Upload_2_02202026
Sample_ID	1	2	3	4	5	6	7	8	9	10	11	12	13	14	15	16	17	18	19	20	21	22	23	24	25	26	27	28	29	30	31	32	33	34	35	36	M0-0.325	M0-0.65	M0-1.3	M6-0.325	M6-0.65	M6-1.3	QC1	QC2
179.056	0	0	0	0	0	0	0	0	0	0	0	0	0	0	0	0	0	0	0	0	0	0	0	0	0	0	0	0	0	0	0	0	0	0	0	0	0	0	0	0	0	0	0	0
180.059	0	0	0	0	0	0	0	0	0	0	0	0	0	0	0	0	0	0	0	0	0	0	0	0	0	0	0	0	0	0	0	0	0	0	0	0	0	0	0	0	0	0	0	0
181.063	0	0	0	0	0	0	0	0	0	0	0	0	0	0	0	0	0	0	0	0	0	0	0	0	0	0	0	0	0	0	0	0	0	0	0	0	0	0	0	0	0	0	0	0
182.066	0	0	0	0	0	0	0	0	0	0	0	0	0	0	0	0	0	0	0	0	0	0	0	0	0	0	0	0	0	0	0	0	0	0	0	0	0	0	0	0	0	0	0	0
183.07	0	0	0	0	0	0	0	0	0	0	0	0	0	0	0	0	0	0	0	0	0	0	0	0	0	0	0	0	0	0	0	0	0	0	0	0	0	0	0	0	0	0	0	0
184.073	0	0	0	0	0	0	0	0	0	0	0	0	0	0	0	0	0	0	0	0	0	0	0	0	0	0	0	0	0	0	0	0	0	0	0	0	0	0	0	0	0	0	0	0
185.076	0	0	0	0	0	0	0	0	0	0	0	0	0	0	0	0	0	0	0	0	0	0	0	0	0	0	0	0	0	0	0	0	0	0	0	0	0	0	0	0	0	0	0	0
215.033	0.183238	0.189874	0.198703	0.162497	0.100758	0.142232	0.186273	0.18021	0.196665	0.187869	0.160374	0.117987	0.151702	0.155361	0.127374	0.0880355	0.0846113	0.106572	0.120352	0.160249	0.0983572	0.0693133	0.0474193	0.0620219	0.0477067	0.0521056	0.0609094	0.0374913	0.0444752	0.0527153	0.0487813	0.0640692	0.0601446	0.0354484	0.0362588	0.0380937	0.0201799	0.0224658	0.0234218	0.0206622	0.0283304	0.0225451	0.0217256	0.0178493
216.036	0.0202659	0.0212639	0.0192794	0.0191433	0.0194322	0.0177735	0.020392	0.0205438	0.0181227	0.021014	0.0212414	0.0141918	0.0190276	0.0176971	0.0210266	0.0163002	0.0169524	0.0148295	0.0191304	0.0185329	0.0188501	0.0194159	0.0126959	0.0165292	0.0143295	0.0133923	0.0166698	0.0150252	0.0159939	0.0132671	0.014982	0.0121164	0.0158295	0.0123983	0.013246	0.0160508	0.0113532	0.0115998	0.0128932	0.0106084	0.0115372	0.0110773	0.011983	0.0128859
217.03	0.0677236	0.0618451	0.0571569	0.0475559	0.0362102	0.0521668	0.0585521	0.0513516	0.0706483	0.0581244	0.0689381	0.0474774	0.0549799	0.0588428	0.0444636	0.034119	0.0335856	0.0438871	0.0434075	0.0618213	0.047052	0.0394988	0.023086	0.0269409	0.0293184	0.0270546	0.0315507	0.022134	0.0289855	0.0277584	0.0249466	0.0363663	0.0272149	0.0245057	0.0251404	0.0244551	0.0172162	0.0172829	0.0197472	0.0217596	0.0187359	0.0195705	0.0228718	0.0165044
217.039	0.0242363	0.0190613	0.0228125	0.0281761	0.0247902	0.0290577	0.0206469	0.0245158	0.0241463	0.0228449	0.0264763	0.0294052	0.0285416	0.0381067	0.0316437	0.0219433	0.0227329	0.024643	0.026779	0.0353119	0.0273706	0.0275126	0.024063	0.0219026	0.0226346	0.0249785	0.0255375	0.0208509	0.0226761	0.0252369	0.0197465	0.0281221	0.0234263	0.0217306	0.0199202	0.0240508	0.0182528	0.0245334	0.0209332	0.0250731	0.0217368	0.0167242	0.0210719	0.0168915
218.033	0.0170165	0.0157401	0.0153843	0.0183496	0.0143931	0.0134424	0.014723	0.0165014	0.0149742	0.0147909	0.0133336	0.0162696	0.0149722	0.0147683	0.0158543	0.0130076	0.0144721	0.0140179	0.0151163	0.0180033	0.0131342	0.0147741	0.015051	0.0116421	0.0145873	0.0122164	0.0126624	0.0132279	0.0119726	0.0122452	0.0126639	0.0126091	0.0119572	0.00916304	0.00974443	0.0134593	0.0102696	0.0120206	0.011904	0.0119576	0.0119009	0.0104956	0.00977379	0.0099195
218.043	0.0203679	0.0200913	0.0170619	0.0187531	0.0193265	0.0171081	0.020459	0.01859	0.0178572	0.0180792	0.0185224	0.0186856	0.0201281	0.0181881	0.0191298	0.0185657	0.0181267	0.0169384	0.0158985	0.0195865	0.0156876	0.0164201	0.0166311	0.0164882	0.0169985	0.0150148	0.0181404	0.0152166	0.0193848	0.015597	0.0142009	0.0159919	0.0148016	0.0141214	0.0164615	0.0199036	0.0149241	0.0149393	0.0133997	0.0152927	0.0150014	0.0159189	0.0132502	0.0155969
219.037	0.0116221	0.0134271	0.0139515	0.0163867	0.0141968	0.0122251	0.0140891	0.0138928	0.0171642	0.0144713	0.0159857	0.0148813	0.0156653	0.0122517	0.0126955	0.0140327	0.0164582	0.0151327	0.0125309	0.011687	0.0128184	0.0140972	0.015036	0.013141	0.0134326	0.0126249	0.0146573	0.016339	0.014441	0.0117044	0.015548	0.0178526	0.0124697	0.0154193	0.0152919	0.0135209	0.0134072	0.0135555	0.0143394	0.0112469	0.0132244	0.0130557	0.0166048	0.0168005
219.046	0.0148261	0.0148111	0.0122229	0.012807	0.014469	0.015499	0.0175297	0.0160655	0.012157	0.0165911	0.0126964	0.0155878	0.0158905	0.0151289	0.0169287	0.0163892	0.0153383	0.010452	0.0170618	0.0159077	0.0155404	0.0162513	0.0131992	0.0157003	0.0166895	0.0140811	0.0151087	0.0129427	0.0158405	0.0184177	0.0158685	0.013401	0.0171052	0.0174893	0.0127471	0.0142865	0.0174669	0.0147898	0.0189167	0.0200902	0.0160001	0.0151218	0.0133993	0.0149194
220.04	0.017161	0.0177656	0.0167125	0.0199681	0.0179357	0.0170301	0.0199448	0.0202952	0.0175369	0.0194089	0.0196951	0.0180339	0.0185239	0.0183212	0.0161821	0.0179706	0.0156954	0.0182536	0.0171667	0.019502	0.0170935	0.0185981	0.0174747	0.0153983	0.0169513	0.0148442	0.0144635	0.0152936	0.0178896	0.0174588	0.0164686	0.0176211	0.0149851	0.0153193	0.0160642	0.0181164	0.0121424	0.0116876	0.0130827	0.012289	0.0129045	0.0147463	0.0127668	0.0137674
220.05	0.014031	0.0132858	0.0124643	0.0142696	0.0144475	0.0117195	0.0154127	0.0125054	0.0126005	0.0118869	0.0145937	0.0139145	0.0135563	0.0119044	0.00960185	0.0114865	0.0133695	0.0117256	0.0121912	0.0153328	0.0141741	0.0116421	0.011869	0.0134059	0.0108984	0.0122529	0.0114908	0.0102301	0.0101479	0.0109897	0.0118178	0.0110066	0.0105149	0.0114304	0.0132687	0.013193	0.00986684	0.00941555	0.0100518	0.00961885	0.0106759	0.0107012	0.0085951	0.0119304
221.043	0.0452602	0.0461452	0.0456411	0.0448972	0.0349172	0.036579	0.0463318	0.0521662	0.0465978	0.0469061	0.0473801	0.0370593	0.0334223	0.0387742	0.0367839	0.0264937	0.0296273	0.0352419	0.0374303	0.0456221	0.0291404	0.0314025	0.0226762	0.0279101	0.0197025	0.0224359	0.0219108	0.0206927	0.0263641	0.0261897	0.0298472	0.0211935	0.0281245	0.0204331	0.0218494	0.0234884	0.0144838	0.0128054	0.0157357	0.01709	0.0142258	0.0155062	0.0148006	0.0125562
221.053	0.0406627	0.0380089	0.047154	0.0326715	0.0344037	0.0344415	0.0436317	0.0346853	0.0441665	0.0330859	0.0420893	0.0387535	0.0347663	0.038807	0.0449699	0.0498609	0.043376	0.0369951	0.0437289	0.0396685	0.0380978	0.048999	0.0306537	0.0345593	0.0318746	0.0358671	0.0270601	0.0345647	0.0342548	0.0352508	0.0328141	0.042079	0.0282486	0.0324731	0.0373848	0.0441428	0.0231673	0.0258989	0.023792	0.0286519	0.041158	0.0330301	0.0273011	0.0334545
222.047	0.0114738	0.0118511	0.0126175	0.0105727	0.0102261	0.0132048	0.0133733	0.0119972	0.0110706	0.0158147	0.0120326	0.0144148	0.012542	0.0145835	0.01105	0.0128662	0.0117098	0.0132335	0.0123568	0.0124507	0.0118245	0.0116567	0.0124237	0.013947	0.0150714	0.0114088	0.011961	0.00989395	0.0124795	0.0120331	0.0122436	0.0115966	0.00984503	0.0128477	0.0138803	0.0168708	0.00970298	0.0107147	0.0118435	0.0111424	0.0103815	0.0137206	0.0115929	0.0104311
223.05	0.00743202	0.00884386	0.00972879	0.00811289	0.0158303	0.0127973	0.00589154	0.00756254	0.00961269	0.00946427	0.0104512	0.0104019	0.0180595	0.0163733	0.0158427	0.0122171	0.0116923	0.00856051	0.0121399	0.00897986	0.0147728	0.0162279	0.0357807	0.0223864	0.0235039	0.0251188	0.0185944	0.0141635	0.0194168	0.0346726	0.021268	0.0282075	0.0225077	0.0377287	0.0270299	0.0446984	0.015894	0.018923	0.0186698	0.0185765	0.0172703	0.020177	0.01687	0.0196144
225.062	0.0251991	0.0230086	0.0226998	0.0226014	0.0241626	0.024615	0.022194	0.0248904	0.0231851	0.0242906	0.021975	0.0262821	0.0226565	0.0241816	0.0265422	0.0295936	0.0251761	0.0214697	0.0247654	0.024739	0.0252682	0.0242627	0.024483	0.0235884	0.0227314	0.0259386	0.0256203	0.0208516	0.027712	0.0228809	0.0250203	0.0255518	0.0214344	0.023537	0.0233416	0.0216024	0.022373	0.0203353	0.0222892	0.0209105	0.0247036	0.0170561	0.0246341	0.0228457
226.065	0.0216448	0.0225305	0.0241584	0.0215142	0.0196585	0.018363	0.0229122	0.0186174	0.0216968	0.0198915	0.0205914	0.021219	0.0216743	0.0227105	0.0199348	0.0215097	0.0200084	0.0219145	0.0249766	0.0198076	0.0186886	0.0186998	0.0200746	0.0213006	0.0189432	0.018644	0.0184723	0.0182396	0.0190507	0.0191624	0.0179982	0.0164575	0.0189137	0.0174228	0.0191795	0.0143656	0.0150605	0.0161582	0.0147045	0.018311	0.0162236	0.0173101	0.0180286	0.0160841
227.068	0.0205805	0.0235959	0.0201903	0.0187526	0.0207826	0.0198439	0.0202833	0.0227558	0.0210737	0.0253097	0.021923	0.0268385	0.0255604	0.020937	0.0302509	0.0285715	0.022803	0.0248258	0.027871	0.0269247	0.0302229	0.0290638	0.0286436	0.0310807	0.0314336	0.0253449	0.0346493	0.0330912	0.0347721	0.024044	0.0297084	0.0347239	0.0294306	0.0299788	0.0387897	0.0315016	0.0292831	0.0390651	0.0349097	0.0350838	0.0394835	0.0386548	0.0293003	0.0343235
228.072	0.0134205	0.0137097	0.0137805	0.0142787	0.0126322	0.0152402	0.0127794	0.0145277	0.014448	0.0129478	0.0144939	0.0150436	0.0136486	0.0124847	0.0153407	0.0147061	0.0132426	0.0160999	0.0153634	0.0144769	0.0191139	0.0135226	0.0142615	0.0156541	0.0145175	0.0157472	0.0160381	0.017733	0.0137104	0.0136335	0.0176039	0.0123595	0.0133868	0.018222	0.0170559	0.017007	0.0167387	0.0141737	0.0139848	0.0132235	0.0161999	0.0126424	0.0156589	0.0172244
229.075	0.0342079	0.0372865	0.0310299	0.0345617	0.0311305	0.0398869	0.0360044	0.031101	0.0289912	0.0333339	0.0280287	0.0432563	0.0396157	0.0496581	0.0490577	0.0457981	0.0310902	0.0458126	0.0492254	0.0335525	0.0382812	0.0479135	0.0554176	0.0512292	0.0644145	0.0425609	0.0469165	0.0545965	0.0587959	0.0554847	0.0570507	0.0528314	0.0554763	0.0667352	0.0579572	0.0612233	0.0625693	0.0649271	0.0657523	0.0821493	0.0859369	0.0686922	0.0644438	0.0576126
230.078	0.0151762	0.0123278	0.0149484	0.0134827	0.0156371	0.01591	0.0134368	0.015191	0.014424	0.0133709	0.0134273	0.0158159	0.0156571	0.017336	0.0139549	0.0163188	0.0163351	0.013396	0.0161033	0.0139743	0.0131984	0.0150371	0.0164398	0.019002	0.0156455	0.0200383	0.0161503	0.0167695	0.0205436	0.0139992	0.0182884	0.017117	0.0182613	0.0207089	0.0166983	0.0212447	0.0191519	0.0199395	0.0226558	0.0169157	0.0188219	0.0199766	0.0178471	0.0199137
231.082	0.117181	0.116196	0.103125	0.108739	0.108832	0.124213	0.118174	0.115389	0.101574	0.137366	0.119825	0.129228	0.125727	0.133002	0.161488	0.130535	0.11111	0.139425	0.137525	0.0911698	0.141459	0.147754	0.146532	0.144177	0.152736	0.151381	0.176967	0.16401	0.130706	0.158564	0.161352	0.153991	0.150383	0.154344	0.123508	0.136887	0.146401	0.175467	0.183577	0.214644	0.166667	0.162332	0.117347	0.100825
239.077	0.107464	0.0964492	0.106302	0.0770321	0.0643264	0.0870225	0.0948207	0.0913778	0.0844968	0.103435	0.107259	0.076499	0.0902175	0.0952112	0.104308	0.0791202	0.0685453	0.0753934	0.074422	0.109388	0.0855145	0.065126	0.0535657	0.0515372	0.054402	0.0530518	0.0664599	0.0457143	0.0656032	0.0603581	0.0525671	0.0492551	0.0621717	0.0476898	0.0534443	0.0395516	0.0325832	0.0367503	0.0422042	0.0332978	0.0330654	0.0325432	0.0367748	0.0383966
240.081	0.0199288	0.0220841	0.0214549	0.0211156	0.0174308	0.0189922	0.0225888	0.0187573	0.0214002	0.0206456	0.0219553	0.0209307	0.0224947	0.0212365	0.0230005	0.0189845	0.0204251	0.0189816	0.0233059	0.0242686	0.0212307	0.0205695	0.0191048	0.0184424	0.0217946	0.0194242	0.0213083	0.0175085	0.0197435	0.0179503	0.0195766	0.0169463	0.0184186	0.0169611	0.0169806	0.0165175	0.015999	0.0148507	0.015361	0.0165993	0.0157544	0.0157353	0.0169083	0.0125845
241.084	0.0703927	0.0536326	0.0534103	0.0528677	0.0720621	0.0520525	0.0617701	0.0610363	0.0575812	0.0663438	0.0569287	0.0686388	0.0583441	0.0705139	0.0826463	0.084261	0.0721696	0.0716505	0.0617957	0.071232	0.0676202	0.0742021	0.0706584	0.0757254	0.0887529	0.0779832	0.082351	0.0825363	0.0665952	0.0735732	0.0809398	0.0799675	0.0847941	0.0859632	0.0772068	0.0721409	0.0715239	0.0774987	0.0809275	0.0885047	0.0799578	0.074182	0.0838529	0.0666111
242.087	0.0215031	0.0191167	0.0193348	0.0185022	0.0212052	0.018805	0.0171332	0.0236479	0.0191938	0.0188568	0.0180678	0.0223134	0.0211476	0.0206985	0.0212253	0.0180061	0.0174992	0.017465	0.0208807	0.0210448	0.0197191	0.0163813	0.0200751	0.020286	0.0239978	0.0192626	0.0216627	0.0211286	0.0172382	0.0199811	0.0248134	0.0224039	0.0205273	0.0215375	0.0218924	0.0216256	0.0209431	0.0213848	0.0223948	0.0229695	0.0189837	0.0211422	0.018869	0.0219265
243.091	0.0533465	0.0552544	0.046845	0.0521152	0.0552059	0.0434235	0.045278	0.0433716	0.0549147	0.0432035	0.0431267	0.0536641	0.0574394	0.0659492	0.0536562	0.0545029	0.0529452	0.0494733	0.0459242	0.0432593	0.0649431	0.0546594	0.0696191	0.0696518	0.0712181	0.0671693	0.0810018	0.0827581	0.0701802	0.0766492	0.0714132	0.0783421	0.0817649	0.0974475	0.0887835	0.0840276	0.0971924	0.105464	0.0938506	0.111881	0.110199	0.0989267	0.0836433	0.0843084
244.094	0.0168113	0.0189	0.0154099	0.0195987	0.0170664	0.0195883	0.0159167	0.0168686	0.0164269	0.0160462	0.0186606	0.0210217	0.01444	0.0167107	0.0201192	0.0204035	0.0158891	0.0182751	0.0181923	0.0177689	0.0210644	0.0180308	0.0204886	0.0196169	0.0158052	0.0199016	0.0219617	0.0229337	0.0229445	0.0223926	0.0203865	0.0217223	0.0213719	0.0200204	0.0215481	0.020584	0.0217342	0.022679	0.0246926	0.0248088	0.0283958	0.0284525	0.0231467	0.0200653
245.097	0.153811	0.139825	0.143552	0.124116	0.134857	0.170235	0.164358	0.158194	0.132907	0.160038	0.151106	0.172301	0.157209	0.156995	0.162198	0.148465	0.15603	0.181675	0.15091	0.157823	0.168711	0.178767	0.17275	0.170249	0.16943	0.158402	0.218635	0.184098	0.157594	0.16173	0.175641	0.185815	0.184983	0.157004	0.156817	0.144208	0.171881	0.18109	0.211802	0.225148	0.213217	0.18005	0.135018	0.138335
