# Supplementary material for: Glucose is dynamically regulated by time of day in humans and Drosophila
Source: PLoS Biol. 2026 Apr 16;24(4):e3003717. doi: 10.1371/journal.pbio.3003717 (PMC13086310; doi:10.1371/journal.pbio.3003717)
Supplement: S9 Data — (XLSX) [file pbio.3003717.s018.xlsx]

## Sheet: Minus1Amg
##BLOCKS= 1
Plate:	Plate1	1.3	PlateFormat	Endpoint	Absorbance	Raw	FALSE	1
	Temperature(¡C)	1	2	3	4	5	6	7	8	9	10	11	12
	36.8	0.5215	0.4139	0.4683	0.0749	0.1027	0.0896	0.0863	0.0839	0.0835	0.2091	0.2218	0.2125
		0.3618	0.3367	0.3358	0.0934	0.088	0.0971	0.0726	0.0749	0.0709	0.1695	0.1966	0.1974
		0.2766	0.2488	0.2503	0.0757	0.0915	0.0874	0.0679	0.0765	0.0762	0.0931	0.0892	0.0876
		0.2279	0.2281	0.2222	0.0765	0.066	0.1418	0.0769	0.0765	0.0773	0.0865	0.0873	0.0897
		0.1736	0.1711	0.1651	0.0839	0.0788	0.0778	0.0846	0.0889	0.0845	0.0833	0.0806	0.084
		0.1088	0.1028	0.1003	0.0836	0.0799	0.0809	0.0934	0.1032	0.0932	0.0759	0.0734	0.072
		0.0748	0.073	0.0877	0.0931	0.0791	0.0819	0.0936	0.0935	0.0942	0.0779	0.0763	0.0704
		0.0428	0.042	0.0415	0.0831	0.0843	0.0836	0.2045	0.194	0.2019	0.076	0.0771	0.0744
~End
Original Filename: MinusAmg_112425
Standard average				0.4679	150
values				0.344767	100
				0.258567	80
				0.226067	60
				0.169933	40
				0.1058	20
				0.0785	10
				0.0421	0
Control set without enzyme Iso and fmn (ZT 0, 4, 8, 12, 16, 20)
minus AMG		Average values
	Sample	Raw	Calculated ug/mL
	iso ZT0 1	0.0890667	14.2382
	iso ZT0 2	0.0928333	15.5669
	iso ZT0 3	0.0848667	12.7566
	fuminZT0 1	0.0947667	16.2489
	fuminZT0 2	0.0801667	11.0986
	fuminZT0 3	0.0814667	11.5572
	iso ZT4 1	0.0847	12.6978
	iso ZT4 2	0.0836667	12.3333
	iso ZT4 3	0.0845667	12.6507
	fuminZT4 1	0.0728	8.49993
	fuminZT4 2	0.0735333	8.75862
	fuminZT4 3	0.0769	9.94624
	iso ZT8 1	0.086	13.1564
	iso ZT8 2	0.0966	16.8956
	iso ZT8 3	0.0937667	15.8961
	fuminZT8 1	0.200133	53.418
	fuminZT8 2	0.214467	58.4743
	fuminZT8 3	0.187833	49.0791
	iso ZT12 1	0.0899667	14.5556
	iso ZT12 2	0.0878333	13.8031
	iso ZT12 3	0.0826333	11.9687
	fuminZT12 1	0.0737667	8.84093
	fuminZT12 2	0.0748667	9.22897
	fuminZT12 3	0.0758333	9.56997
	isoZT16 1	0.0968667	16.9897
	isoZT16 2	0.0859667	13.1446
	isoZT16 3	0.0861667	13.2152
	fumin ZT 16 1	0.0732667	8.66455
	fumin ZT 16 2	0.0745333	9.11138
	fumin ZT 16 3	0.0762333	9.71107
	iso ZT20 1	0.0695	7.33582
	iso ZT20 2	0.0659667	6.0894
	iso ZT20 3	0.0770333	9.99328
	fuminZT20 1	0.0716	8.07662
	fuminZT20 2	0.0726333	8.44113
	fuminZT20 3	0.0667667	6.37161

## Sheet: minus2plus2
##BLOCKS= 1
Plate:	Plate1	1.3	PlateFormat	Endpoint	Absorbance	Raw	FALSE	1
	Temperature(¡C)	1	2	3	4	5	6	7	8	9	10	11	12
	33.7	0.0958	0.0976	0.0972	0.0737	0.0831	0.0743	0.2663	0.2431	0.2646	0.197	0.1965	0.2009
		0.0881	0.085	0.0848	0.0724	0.0716	0.0708	0.247	0.2275	0.2293	0.1545	0.1525	0.1677
		0.0868	0.0844	0.0873	0.0693	0.0784	0.0702	0.251	0.2253	0.2237	0.1514	0.1628	0.1613
		0.0754	0.0703	0.0741	0.0677	0.0638	0.0688	0.1139	0.1571	0.1416	0.1371	0.1508	0.1601
		0.0747	0.0753	0.0736				0.1386	0.1531	0.1241
		0.078	0.0776	0.0731				0.136	0.1163	0.1353
		0.0767	0.0674	0.0644				0.2018	0.1821	0.1961
		0.0683	0.0638	0.0658				0.2102	0.1767	0.2067
~End
Original Filename: minus2plus2_112425
minus 2	Sample	Raw				plus 2	Sample	Raw
	isoZT16 1	0.0968667					isoZT16 1	0.258
	isoZT16 2	0.0859667					isoZT16 2	0.2346
	isoZT16 3	0.0861667					isoZT16 3	0.233333
	fumin ZT 16 1	0.0732667					fumin ZT 16 1	0.137533
	fumin ZT 16 2	0.0745333					fumin ZT 16 2	0.1386
	fumin ZT 16 3	0.0762333					fumin ZT 16 3	0.1292
	iso ZT20 1	0.0695					iso ZT20 1	0.193333
	iso ZT20 2	0.0659667					iso ZT20 2	0.197867
	iso ZT20 3	0.0770333					iso ZT20 3	0.198133
	fuminZT20 1	0.0716					fuminZT20 1	0.158233
	fuminZT20 2	0.0726333					fuminZT20 2	0.1585
	fuminZT20 3	0.0667667					fuminZT20 3	0.149333

## Sheet: Plus Amg1 and Calculation
##BLOCKS= 1
Plate:	Plate1	1.3	PlateFormat	Endpoint	Absorbance	Raw	FALSE	1
	Temperature(¡C)	1	2	3	4	5	6	7	8	9	10	11	12
	34.9	0.5112	0.4684	0.4755	0.2529	0.1962	0.2696	0.2309	0.253	0.2429	0.2895	0.2722	0.3001
		0.3558	0.3133	0.3269	0.2413	0.2454	0.2407	0.1751	0.1606	0.1712	0.3305	0.2717	0.2799
		0.258	0.2459	0.2577	0.2715	0.3183	0.2769	0.168	0.1613	0.1582	0.2704	0.2838	0.2904
		0.1977	0.2085	0.209	0.2189	0.2029	0.2019	0.1807	0.1694	0.1642	0.2602	0.3153	0.2988
		0.1573	0.1592	0.1598	0.223	0.2147	0.2114	0.2794	0.3126	0.2943	0.2667	0.3445	0.2936
		0.0946	0.0998	0.099	0.2316	0.1939	0.2064	0.3241	0.263	0.2843	0.1525	0.1612	0.1525
		0.1784	0.0675	0.0701	0.2329	0.2451	0.233	0.3046	0.2826	0.3098	0.1457	0.1636	0.1523
		0.044	0.0414	0.0413	0.2499	0.2554	0.2514	0.2611	0.2715	0.273	0.1491	0.1563	0.1903
~End
Original Filename: PlusAMG_112425
Standard average			0.485033	150
values			0.332	100
			0.253867	80
			0.205067	60
			0.158767	40
			0.0978	20
			0.105333	10
			0.0422333	0
Test set with enzyme Iso and fumin				A	Control without enzyme		B
	Plus AMG	Plus AMG	Average values		minus AMG
		Sample	Raw	Calculated ug/mL	Sample	Raw	Calculated ug/mL	A-B	Calculated ug/mL	(A-B)/Protein
		iso ZT0 1	0.239567	67.8327	iso ZT0 1	0.0890667	14.2382	53.5945	193.279	0.277292
		iso ZT0 2	0.242467	68.8466	iso ZT0 2	0.0928333	15.5669	53.2797	186.697	0.285381
		iso ZT0 3	0.2889	85.0811	iso ZT0 3	0.0848667	12.7566	72.3245	177.602	0.407227
		fuminZT0 1	0.2079	56.7611	fuminZT0 1	0.0947667	16.2489	40.5122	230.364	0.175862
		fuminZT0 2	0.216367	59.7213	fuminZT0 2	0.0801667	11.0986	48.6227	200.108	0.242982
		fuminZT0 3	0.210633	57.7167	fuminZT0 3	0.0814667	11.5572	46.1596	208.389	0.221507
		iso ZT4 1	0.237	66.9353	iso ZT4 1	0.0847	12.6978	54.2375	234.964	0.230833
		iso ZT4 2	0.252233	72.2613	iso ZT4 2	0.0836667	12.3333	59.9281	220.916	0.271271
		iso ZT4 3	0.242267	68.7767	iso ZT4 3	0.0845667	12.6507	56.126	193.986	0.289329
		fuminZT4 1	0.168967	43.1488	fuminZT4 1	0.0728	8.49993	34.6489	326.722	0.10605
		fuminZT4 2	0.1625	40.8879	fuminZT4 2	0.0735333	8.75862	32.1293	227.356	0.141317
		fuminZT4 3	0.171433	44.0112	fuminZT4 3	0.0769	9.94624	34.065	375.343	0.090757
		iso ZT8 1	0.295433	87.3654	iso ZT8 1	0.086	13.1564	74.209	240.874	0.308083
		iso ZT8 2	0.290467	85.6289	iso ZT8 2	0.0966	16.8956	68.7332	230.824	0.297773
		iso ZT8 3	0.299	88.6124	iso ZT8 3	0.0937667	15.8961	72.7162	264.547	0.27487
		fuminZT8 1	0.268533	77.9603	fuminZT8 1	0.200133	53.418	24.5423	236.698	0.103686
		fuminZT8 2	0.287267	84.51	fuminZT8 2	0.214467	58.4743	26.0358	272.969	0.0953798
		fuminZT8 3	0.294033	86.8759	fuminZT8 3	0.187833	49.0791	37.7968	230.682	0.163848
		iso ZT12 1	0.281533	82.5055	iso ZT12 1	0.0899667	14.5556	67.9499	248.659	0.273265
		iso ZT12 2	0.291433	85.9668	iso ZT12 2	0.0878333	13.8031	72.1637	236.238	0.30547
		iso ZT12 3	0.3016	89.5214	iso ZT12 3	0.0826333	11.9687	77.5527	233.832	0.33166
		fuminZT12 1	0.1554	38.4055	fuminZT12 1	0.0737667	8.84093	29.5646	203.47	0.145302
		fuminZT12 2	0.153867	37.8694	fuminZT12 2	0.0748667	9.22897	28.6404	167.694	0.17079
		fuminZT12 3	0.165233	41.8435	fuminZT12 3	0.0758333	9.56997	32.2736	155.203	0.207945
		isoZT16 1	0.258	74.2775	isoZT16 1	0.0968667	16.9897	57.2879	190.235	0.301142
		isoZT16 2	0.2346	66.0962	isoZT16 2	0.0859667	13.1446	52.9516	240.378	0.220284
		isoZT16 3	0.233333	65.6533	isoZT16 3	0.0861667	13.2152	52.4382	241.829	0.21684
		fumin ZT 16 1	0.137533	32.1588	fumin ZT 16 1	0.0732667	8.66455	23.4942	226.754	0.103611
		fumin ZT 16 2	0.1386	32.5317	fumin ZT 16 2	0.0745333	9.11138	23.4203	216.174	0.10834
		fumin ZT 16 3	0.1292	29.2452	fumin ZT 16 3	0.0762333	9.71107	19.5341	206.903	0.0944122
		iso ZT20 1	0.193333	51.6681	iso ZT20 1	0.0695	7.33582	44.3323	195.897	0.226304
		iso ZT20 2	0.197867	53.2531	iso ZT20 2	0.0659667	6.0894	47.1637	214.228	0.220157
		iso ZT20 3	0.198133	53.3464	iso ZT20 3	0.0770333	9.99328	43.3531	181.99	0.238216
		fuminZT20 1	0.158233	39.3961	fuminZT20 1	0.0716	8.07662	31.3195	217.766	0.143822
		fuminZT20 2	0.1585	39.4894	fuminZT20 2	0.0726333	8.44113	31.0482	238.786	0.130025
		fuminZT20 3	0.149333	36.2844	fuminZT20 3	0.0667667	6.37161	29.9128	230.541	0.129751

## Sheet: BCA
##BLOCKS= 1
Plate:	Plate1	1.3	TimeFormat	Endpoint	Absorbance	Raw	FALSE	1
	Temperature(¡C)	A1	A2	A3	A4	A5	A6	A7	A8	A9	A10	A11	A12
	36.9	1.9039	2.1483	1.9115	0.0765	0.0759	0.0767	0.3329	0.3682	0.362	0.388	0.4109	0.3088
		1.4395	1.5525	1.5305	0.3387	0.3314	0.3149	0.3517	0.3419	0.2934	0.3931	0.4908	0.3263
		1.1138	1.1135	1.0912	0.3356	0.3222	0.3086	0.604	0.419	0.3391	0.3938	0.3795	0.3174
		0.9357	0.987	0.9328	0.3267	0.3072	0.3068	0.3959	0.3807	0.3047	0.36	0.3837	0.3978
		0.6575	0.6897	0.6917	0.3897	0.3677	0.3324	0.4158	0.3624	0.7213	0.3654	0.3562	0.3848
		0.4074	0.4323	0.4269	0.3478	0.3351	0.3214	0.3922	0.4016	0.3257	0.3673	0.3551	0.3772
		0.2692	0.2579	0.2681	0.3644	0.3439	0.3194	0.4061	0.3912	0.2938	0.0763	0.07	0.0762
		0.1155	0.1055	0.1177	0.3981	0.3685	0.3362	0.4194	0.4253	0.3417	0.0768	0.0798	0.0763
~End
Original Filename: BCA_12125_plate1
			1.9879	2000
			1.5075	1500
			1.10617	1000
			0.951833	750
			0.679633	500
			0.4222	250
			0.265067	125
			0.1129	25
			0.0763667	0
	Sample	Raw	Calculated ug/mL						plate 2 readings
	iso ZT0 1	0.328333	193.279				Plate:	Plate1	1.3	TimeFormat	Endpoint	Absorbance	Raw	FALSE
	iso ZT0 2	0.322133	186.697
	iso ZT0 3	0.313567	177.602					Temperature(¡C)	A1	A2	A3	A4	A5	A6
	fuminZT0 1	0.363267	230.364					34.7	0.3466	0.3429	0.3243	0.4115	0.3427	0.2693
	fuminZT0 2	0.334767	200.108						0.3177	0.2934	0.3016	0.3155	0.3441	0.3328
	fuminZT0 3	0.342567	208.389						0.3087	0.2976	0.2711	0.3391	0.3581	0.347
	iso ZT4 1	0.3676	234.964						0.3327	0.3341	0.3096	0.3336	0.3285	0.291
	iso ZT4 2	0.354367	220.916						0.3708	0.412	0.3353	0.355	0.3661	0.3331
	iso ZT4 3	0.329	193.986						0.357	0.4555	0.3097	0.3713	0.3725	0.3698
	fuminZT4 1	0.454033	326.722						0.4131	0.3696	0.2969	0.3781	0.3702	0.342
	fuminZT4 2	0.360433	227.356						0.4066	0.3394	0.3037	0.0464	0.0474	0.0466
	fuminZT4 3	0.499833	375.343
	iso ZT8 1	0.373167	240.874
	iso ZT8 2	0.3637	230.824
	iso ZT8 3	0.395467	264.547
	fuminZT8 1	0.369233	236.698
	fuminZT8 2	0.4034	272.969
	fuminZT8 3	0.363567	230.682
	iso ZT12 1	0.3805	248.659
	iso ZT12 2	0.3688	236.238
	iso ZT12 3	0.366533	233.832
	fuminZT12 1	0.337933	203.47
	fuminZT12 2	0.304233	167.694
	fuminZT12 3	0.292467	155.203
	isoZT16 1	0.325467	190.235
	isoZT16 2	0.3727	240.378
	isoZT16 3	0.374067	241.829
	fumin ZT 16 1	0.359867	226.754
	fumin ZT 16 2	0.3499	216.174
	fumin ZT 16 3	0.341167	206.903
	iso ZT20 1	0.3308	195.897
	iso ZT20 2	0.348067	214.228
	iso ZT20 3	0.3177	181.99
	fuminZT20 1	0.3514	217.766
	fuminZT20 2	0.3712	238.786
	fuminZT20 3	0.363433	230.541

## Sheet: Graphs
	Iso ZT 0	Fmn ZT 0	Iso ZT 4	Fmn ZT 4	Iso ZT 8	Fmn ZT 8	Iso ZT 12	Fmn ZT 12	Iso ZT 16	Fmn ZT 16	Iso ZT 20	Fmn ZT 20
	0.277292	0.175862	0.230833	0.10605	0.308083	0.103686	0.273265	0.145302	0.301142	0.103611	0.226304	0.143822
	0.285381	0.242982	0.271271	0.141317	0.297773	0.0953798	0.30547	0.17079	0.220284	0.10834	0.220157	0.130025
	0.407227	0.221507	0.289329	0.090757	0.27487	0.163848	0.33166	0.207945	0.21684	0.0944122	0.238216	0.129751
																						Dataset comparison fumin
Multiple grouped dataset comparison											Dataset comparison Iso											Number of families	1
Compare each cell mean with the other cell mean in that row											Number of families	1										Number of comparisons per family	15
											Number of comparisons per family	15										Alpha	0.05
Number of families	1										Alpha	0.05
Number of comparisons per family	6																					Tukey's multiple comparisons test	Mean Diff.	95.00% CI of diff.	Below threshold?	Summary	Adjusted P Value
Alpha	0.05										Tukey's multiple comparisons test	Mean Diff.	95.00% CI of diff.	Below threshold?	Summary	Adjusted P Value						fmn ZT0 vs. fmn ZT4	0.1007	0.02689 to 0.1746	Yes	**	0.0064	A-B
											Iso ZT0 vs. Iso ZT4	0.05949	-0.05079 to 0.1698	No	ns	0.4936	A-B					fmn ZT0 vs. fmn ZT8	0.09248	0.01863 to 0.1663	Yes	*	0.012	A-C
Šídák's multiple comparisons test	Mean Diff.	95.00% CI of diff.	Below threshold?	Summary	Adjusted P Value						Iso ZT0 vs. Iso ZT8	0.02972	-0.08055 to 0.1400	No	ns	0.9378	A-C					fmn ZT0 vs. fmn ZT12	0.03877	-0.03508 to 0.1126	No	ns	0.5204	A-D
											Iso ZT0 vs. Iso ZT12	0.01983	-0.09044 to 0.1301	No	ns	0.9887	A-D					fmn ZT0 vs. fmn ZT16	0.1113	0.03748 to 0.1852	Yes	**	0.0029	A-E
Iso - Fumin											Iso ZT0 vs. Iso ZT16	0.07721	-0.03307 to 0.1875	No	ns	0.2466	A-E					fmn ZT0 vs. fmn ZT20	0.07892	0.005067 to 0.1528	Yes	*	0.0339	A-F
ZT0	0.1098	0.02977 to 0.1899	Yes	**	0.0038						Iso ZT0 vs. Iso ZT20	0.09507	-0.01520 to 0.2054	No	ns	0.1072	A-F					fmn ZT4 vs. fmn ZT8	-0.008263	-0.08211 to 0.06559	No	ns	0.9988	B-C
ZT4	0.1511	0.07103 to 0.2312	Yes	****	<0.0001						Iso ZT4 vs. Iso ZT8	-0.02976	-0.1400 to 0.08051	No	ns	0.9375	B-C					fmn ZT4 vs. fmn ZT12	-0.06197	-0.1358 to 0.01188	No	ns	0.1213	B-D
ZT8	0.1726	0.09253 to 0.2527	Yes	****	<0.0001						Iso ZT4 vs. Iso ZT12	-0.03965	-0.1499 to 0.07063	No	ns	0.8252	B-D					fmn ZT4 vs. fmn ZT16	0.01059	-0.06326 to 0.08444	No	ns	0.996	B-E
ZT12	0.1288	0.04871 to 0.2089	Yes	***	0.0007						Iso ZT4 vs. Iso ZT16	0.01772	-0.09256 to 0.1280	No	ns	0.9932	B-E					fmn ZT4 vs. fmn ZT20	-0.02182	-0.09568 to 0.05203	No	ns	0.9117	B-F
ZT16	0.144	0.06389 to 0.2240	Yes	***	0.0002						Iso ZT4 vs. Iso ZT20	0.03559	-0.07469 to 0.1459	No	ns	0.8787	B-F					fmn ZT8 vs. fmn ZT12	-0.05371	-0.1276 to 0.02014	No	ns	0.2161	C-D
ZT20	0.09369	0.01362 to 0.1738	Yes	*	0.0158						Iso ZT8 vs. Iso ZT12	-0.00989	-0.1202 to 0.1004	No	ns	0.9996	C-D					fmn ZT8 vs. fmn ZT16	0.01885	-0.05500 to 0.09270	No	ns	0.9498	C-E
											Iso ZT8 vs. Iso ZT16	0.04749	-0.06279 to 0.1578	No	ns	0.701	C-E					fmn ZT8 vs. fmn ZT20	-0.01356	-0.08741 to 0.06029	No	ns	0.9876	C-F
											Iso ZT8 vs. Iso ZT20	0.06535	-0.04493 to 0.1756	No	ns	0.4002	C-F					fmn ZT12 vs. fmn ZT16	0.07256	-0.001293 to 0.1464	No	ns	0.0552	D-E
Test details	Mean 1	Mean 2	Mean Diff.	SE of diff.	N1	N2	t	DF			Iso ZT12 vs. Iso ZT16	0.05738	-0.05290 to 0.1677	No	ns	0.5293	D-E					fmn ZT12 vs. fmn ZT20	0.04015	-0.03370 to 0.1140	No	ns	0.4859	D-F
											Iso ZT12 vs. Iso ZT20	0.07524	-0.03504 to 0.1855	No	ns	0.2685	D-F					fmn ZT16 vs. fmn ZT20	-0.03241	-0.1063 to 0.04144	No	ns	0.6854	E-F
Iso - Fumin											Iso ZT16 vs. Iso ZT20	0.01786	-0.09242 to 0.1281	No	ns	0.9929	E-F
ZT0	0.3233	0.2135	0.1098	0.02794	3	3	3.932	24														Test details	Mean 1	Mean 2	Mean Diff.	SE of diff.	n1	n2	q	DF
ZT4	0.2638	0.1127	0.1511	0.02794	3	3	5.408	24			Test details	Mean 1	Mean 2	Mean Diff.	SE of diff.	n1	n2	q	DF			fmn ZT0 vs. fmn ZT4	0.2135	0.1127	0.1007	0.02199	3	3	6.48	12
ZT8	0.2936	0.121	0.1726	0.02794	3	3	6.178	24			Iso ZT0 vs. Iso ZT4	0.3233	0.2638	0.05949	0.03283	3	3	2.562	12			fmn ZT0 vs. fmn ZT8	0.2135	0.121	0.09248	0.02199	3	3	5.948	12
ZT12	0.3035	0.1747	0.1288	0.02794	3	3	4.609	24			Iso ZT0 vs. Iso ZT8	0.3233	0.2936	0.02972	0.03283	3	3	1.28	12			fmn ZT0 vs. fmn ZT12	0.2135	0.1747	0.03877	0.02199	3	3	2.494	12
ZT16	0.2461	0.1021	0.144	0.02794	3	3	5.153	24			Iso ZT0 vs. Iso ZT12	0.3233	0.3035	0.01983	0.03283	3	3	0.8544	12			fmn ZT0 vs. fmn ZT16	0.2135	0.1021	0.1113	0.02199	3	3	7.161	12
ZT20	0.2282	0.1345	0.09369	0.02794	3	3	3.353	24			Iso ZT0 vs. Iso ZT16	0.3233	0.2461	0.07721	0.03283	3	3	3.326	12			fmn ZT0 vs. fmn ZT20	0.2135	0.1345	0.07892	0.02199	3	3	5.076	12
											Iso ZT0 vs. Iso ZT20	0.3233	0.2282	0.09507	0.03283	3	3	4.095	12			fmn ZT4 vs. fmn ZT8	0.1127	0.121	-0.008263	0.02199	3	3	0.5315	12
											Iso ZT4 vs. Iso ZT8	0.2638	0.2936	-0.02976	0.03283	3	3	1.282	12			fmn ZT4 vs. fmn ZT12	0.1127	0.1747	-0.06197	0.02199	3	3	3.986	12
											Iso ZT4 vs. Iso ZT12	0.2638	0.3035	-0.03965	0.03283	3	3	1.708	12			fmn ZT4 vs. fmn ZT16	0.1127	0.1021	0.01059	0.02199	3	3	0.681	12
											Iso ZT4 vs. Iso ZT16	0.2638	0.2461	0.01772	0.03283	3	3	0.7634	12			fmn ZT4 vs. fmn ZT20	0.1127	0.1345	-0.02182	0.02199	3	3	1.404	12
											Iso ZT4 vs. Iso ZT20	0.2638	0.2282	0.03559	0.03283	3	3	1.533	12			fmn ZT8 vs. fmn ZT12	0.121	0.1747	-0.05371	0.02199	3	3	3.455	12
											Iso ZT8 vs. Iso ZT12	0.2936	0.3035	-0.00989	0.03283	3	3	0.426	12			fmn ZT8 vs. fmn ZT16	0.121	0.1021	0.01885	0.02199	3	3	1.212	12
											Iso ZT8 vs. Iso ZT16	0.2936	0.2461	0.04749	0.03283	3	3	2.045	12			fmn ZT8 vs. fmn ZT20	0.121	0.1345	-0.01356	0.02199	3	3	0.8723	12
											Iso ZT8 vs. Iso ZT20	0.2936	0.2282	0.06535	0.03283	3	3	2.815	12			fmn ZT12 vs. fmn ZT16	0.1747	0.1021	0.07256	0.02199	3	3	4.667	12
											Iso ZT12 vs. Iso ZT16	0.3035	0.2461	0.05738	0.03283	3	3	2.471	12			fmn ZT12 vs. fmn ZT20	0.1747	0.1345	0.04015	0.02199	3	3	2.582	12
											Iso ZT12 vs. Iso ZT20	0.3035	0.2282	0.07524	0.03283	3	3	3.241	12			fmn ZT16 vs. fmn ZT20	0.1021	0.1345	-0.03241	0.02199	3	3	2.085	12
											Iso ZT16 vs. Iso ZT20	0.2461	0.2282	0.01786	0.03283	3	3	0.7694	12
																						Compact letter display
											Compact letter display											fmn ZT0	A
											Iso ZT0	A										fmn ZT12	A B
											Iso ZT12	A										fmn ZT20	B
											Iso ZT8	A										fmn ZT8	B
											Iso ZT4	A										fmn ZT4	B
											Iso ZT16	A										fmn ZT16	B
											Iso ZT20	A
