# Supplementary material for: Glucose is dynamically regulated by time of day in humans and Drosophila
Source: PLoS Biol. 2026 Apr 16;24(4):e3003717. doi: 10.1371/journal.pbio.3003717 (PMC13086310; doi:10.1371/journal.pbio.3003717)
Supplement: S10 Data — Table A. Transitions for wild-type ad libitum and 4-hour fasted time courses. Table B. Positive mode raw data for wild type ad libitum and 4-hour fasted time courses. Table C. Negative mode raw data for wild type ad libitum and 4-hour fasted time courses. Table D. Enrichment and pool values for wild-type ad libitum and 4-hour fasted time courses. Table E. Feeding raw data. (XLSX) [file pbio.3003717.s019.xlsx]

## Sheet: Table A
Table A: Transitions for wild type ad libitum and 4-hour fasted time courses
Metabolite	Parent Isotope	Fragment Isotope	Parent m/z	Fragment m/z	Cone (V)	Collision (V)	Polarity
Glycine	0	0	76.0001	30.0458	22	8	ESI Positive
	1	0	77.0035	30.0458
	1	1	77.0035	31.0492
	2	1	78.0068	31.0492
Alanine	0	0	90.0796	44.037	22	6	ESI Positive
	1	0	91.083	44.037
	1	1	91.083	45.0404
	2	1	92.0863	45.0404
	2	2	92.0863	46.0437
	3	2	93.0897	46.0437
Serine	0	0	105.947	59.9634	22	8	ESI Positive
	1	0	106.95	59.9634
	1	1	106.95	60.9668
	2	1	107.954	60.9668
	2	2	107.954	61.9701
	3	2	108.957	61.9701
Proline	0	0	115.968	70.004	26	10	ESI Positive
	1	0	116.971	70.004
	1	1	116.971	71.0074
	2	1	117.974	71.0074
	2	2	117.974	72.0107
	3	2	118.978	72.0107
	3	3	118.978	73.0141
	4	3	119.981	73.0141
	4	4	119.981	74.0174
	5	4	120.984	74.0174
Valine	0	0	117.983	72.0187	24	8	ESI Positive
	1	0	118.987	72.0187
	1	1	118.987	73.0221
	2	1	119.99	73.0221
	2	2	119.99	74.0254
	3	2	120.993	74.0254
	3	3	120.993	75.0288
	4	3	121.997	75.0288
	4	4	121.997	76.0321
	5	4	123	76.0321
Cysteine	0	0	122.052	58.9501	22	20	ESI Positive
	1	0	123.055	58.9501
	1	1	123.055	59.9535
	2	1	124.058	59.9535
	2	2	124.058	60.9568
	3	2	125.062	60.9568
	0	0	122.052	75.9292	22	12
	1	0	123.055	75.9292
	1	1	123.055	76.9326
	2	1	124.058	76.9326
	2	2	124.058	77.9359
	3	2	125.062	77.9359
Leucine/Isoleucine	0	0	132.063	86.0203	24	8	ESI Positive
	1	0	133.066	86.0203
	1	1	133.066	87.0237
	2	1	134.069	87.0237
	2	2	134.069	88.027
	3	2	135.073	88.027
	3	3	135.073	89.0304
	4	3	136.076	89.0304
	4	4	136.076	90.0337
	5	4	137.079	90.0337
	5	5	137.079	91.0371
	6	5	138.083	91.0371
Asparagine	0	0	133.061	74.0242	26	13	ESI Positive
	1	0	134.064	74.0242
	1	1	134.064	75.0276
	2	0	135.067	74.0242
	2	1	135.067	75.0276
	2	2	135.067	76.0309
	3	1	136.071	75.0276
	3	2	136.071	76.0309
	4	2	137.074	76.0309
Ornithine	0	0	133.097	70.0657	30	16	ESI Positive
	1	0	134.101	70.0657
	1	1	134.101	71.0691
	2	1	135.104	71.0691
	2	2	135.104	72.0724
	3	2	136.107	72.0724
	3	3	136.107	73.0758
	4	3	137.111	73.0758
	4	4	137.111	74.0791
	5	4	138.114	74.0791
Aspartate	0	0	134.006	73.9837	24	12	ESI Positive
	1	0	135.009	73.9837
	1	1	135.009	74.9871
	2	0	136.012	73.9837
	2	1	136.012	74.9871
	2	2	136.012	75.9904
	3	1	137.016	74.9871
	3	2	137.016	75.9904
	4	2	138.019	75.9904
	0	0	134.006	88.0394	30	10
	1	0	135.009	88.0394
	1	1	135.009	89.0428
	2	1	136.012	89.0428
	2	2	136.012	90.0461
	3	2	137.016	90.0461
	3	3	137.016	91.0495
	4	3	138.019	91.0495
Glutamine	0	0	147.037	84.0449	24	26	ESI Positive
	1	0	148.041	84.0449
	1	1	148.041	85.0483
	2	1	149.044	85.0483
	2	2	149.044	86.0516
	3	2	150.047	86.0516
	3	3	150.047	87.055
	4	3	151.051	87.055
	4	4	151.051	88.0583
	5	4	152.054	88.0583
Glutamate	0	0	147.957	83.9466	12	14	ESI Positive
	1	0	148.961	83.9466
	1	1	148.961	84.95
	2	1	149.964	84.95
	2	2	149.964	85.9533
	3	2	150.967	85.9533
	3	3	150.967	86.9567
	4	3	151.971	86.9567
	4	4	151.971	87.96
	5	4	152.974	87.96
AcetylSerine	0	0	148.061	130.05	20	10	ESI Positive
	1	1	149.064	131.054
	2	2	150.068	132.057
	3	3	151.071	133.06
	4	4	152.074	134.064
	5	5	153.078	135.067
Methionine	0	0	150.019	104.019	26	10	ESI Positive
	1	0	151.022	104.019
	1	1	151.022	105.022
	2	1	152.026	105.022
	2	2	152.026	106.026
	3	2	153.029	106.026
	3	3	153.029	107.029
	4	3	154.033	107.029
	4	4	154.033	108.033
	5	4	155.036	108.033
Hexose	0	0	198.097	163.056	14	6	ESI Positive
	1	1	199.101	164.06
	2	2	200.104	165.063
	3	3	201.107	166.067
	4	4	202.111	167.07
	5	5	203.114	168.073
	6	6	204.117	169.077
	0	0	198.097	180.063	16	5	ESI Positive
	1	1	199.101	181.067
	2	2	200.104	182.07
	3	3	201.107	183.073
	4	4	202.111	184.077
	5	5	203.114	185.08
	6	6	204.117	186.084
Cystathionine	0	0	223.036	88.0286	30	20	ESI Positive
	1	0	224.039	88.0286
	1	1	224.039	89.032
	2	0	225.042	88.0286
	2	1	225.042	89.032
	2	2	225.042	90.0353
	3	0	226.046	88.0286
	3	1	226.046	89.032
	3	2	226.046	90.0353
	3	3	226.046	91.0387
	4	0	227.049	88.0286
	4	1	227.049	89.032
	4	2	227.049	90.0353
	4	3	227.049	91.0387
	4	4	227.049	92.042
	5	1	228.052	89.032
	5	2	228.052	90.0353
	5	3	228.052	91.0387
	6	2	229.056	90.0353
	6	3	229.056	91.0387
	7	3	230.059	91.0387
Glutathione Reduced	0	0	308.052	179.019	18	12	ESI Positive
	1	0	309.055	179.019
	1	1	309.055	180.022
	2	0	310.059	179.019
	2	1	310.059	180.022
	2	2	310.059	181.025
	3	0	311.062	179.019
	3	1	311.062	180.022
	3	2	311.062	181.025
	3	3	311.062	182.029
	4	0	312.065	179.019
	4	1	312.065	180.022
	4	2	312.065	181.025
	4	3	312.065	182.029
	4	4	312.065	183.032
	5	0	313.069	179.019
	5	1	313.069	180.022
	5	2	313.069	181.025
	5	3	313.069	182.029
	5	4	313.069	183.032
	5	5	313.069	184.035
	6	1	314.072	180.022
	6	2	314.072	181.025
	6	3	314.072	182.029
	6	4	314.072	183.032
	6	5	314.072	184.035
	7	2	315.075	181.025
	7	3	315.075	182.029
	7	4	315.075	183.032
	7	5	315.075	184.035
	8	3	316.079	182.029
	8	4	316.079	183.032
	8	5	316.079	184.035
	9	4	317.082	183.032
	9	5	317.082	184.035
	10	5	318.085	184.035
UMP	0	0	325.042	97.0284	35	25	ESI Positive
	1	0	326.045	97.0284
	2	0	327.049	97.0284
	3	0	328.052	97.0284
	4	0	329.055	97.0284
	5	0	330.059	97.0284
	6	0	331.062	97.0284
	7	0	332.065	97.0284
	8	0	333.069	97.0284
	9	0	334.072	97.0284
AMP	0	0	348.031	136.029	36	18	ESI Positive
	1	0	349.035	136.029
	1	1	349.035	137.032
	2	0	350.038	136.029
	2	1	350.038	137.032
	2	2	350.038	138.035
	3	0	351.041	136.029
	3	1	351.041	137.032
	3	2	351.041	138.035
	3	3	351.041	139.039
	4	0	352.045	136.029
	4	1	352.045	137.032
	4	2	352.045	138.035
	4	3	352.045	139.039
	4	4	352.045	140.042
	5	0	353.048	136.029
	5	1	353.048	137.032
	5	2	353.048	138.035
	5	3	353.048	139.039
	5	4	353.048	140.042
	5	5	353.048	141.045
	6	1	354.051	137.032
	6	2	354.051	138.035
	6	3	354.051	139.039
	6	4	354.051	140.042
	6	5	354.051	141.045
	7	2	355.055	138.035
	7	3	355.055	139.039
	7	4	355.055	140.042
	7	5	355.055	141.045
	8	3	356.058	139.039
	8	4	356.058	140.042
	8	5	356.058	141.045
	9	4	357.061	140.042
	9	5	357.061	141.045
	10	5	358.065	141.045
5,10-Methylene-THF	0	0	458.179	311.126	30	15	ESI Positive
	1	0	459.182	311.126
	1	1	459.182	312.129
	2	0	460.186	311.126
	2	1	460.186	312.129
	2	2	460.186	313.132
	3	0	461.189	311.126
	3	1	461.189	312.129
	3	2	461.189	313.132
	3	3	461.189	314.136
Acetyl-CoA	0	0	810.094	303.141	54	30	ESI Positive
	1	1	811.097	304.144
	2	2	812.101	305.148
6-aminonicotinamide	0	0	136.963	43.9473	42	24	ESI Positive
	0	0	136.963	78.0135	42	22
	0	0	136.963	93.0453	42	20
FCF Positive			749.22	170.84	35	60	ESI Positive
Pyruvate_1	0	0	86.9203	42.9088	20	8	ESI Negative
	1	0	87.9237	42.9088
	1	1	87.9237	43.9122
	2	1	88.927	43.9122
	2	2	88.927	44.9155
	3	2	89.9304	44.9155
Pyruvate	0	0	86.9203	86.9203	25	5	ESI Negative
	1	1	87.9237	87.9237
	2	2	88.927	88.927
	3	3	89.9304	89.9304
Lactate	0	0	89.0243	43.019	28	13	ESI Negative
	1	0	90.0277	43.019
	1	1	90.0277	44.0224
	2	1	91.031	44.0224
	2	2	91.031	45.0257
	3	2	92.0344	45.0257
Hydroxypyruvate	0	0	103.002	59.0137	20	5	ESI Negative
	1	0	104.005	59.0137
	1	1	104.005	60.0171
	2	1	105.009	60.0171
	2	2	105.009	61.0204
	3	2	106.012	61.0204
Fumarate	0	0	114.915	70.9731	22	8	ESI Negative
	1	0	115.919	70.9731
	1	1	115.919	71.9765
	2	1	116.922	71.9765
	2	2	116.922	72.9798
	3	2	117.925	72.9798
	3	3	117.925	73.9832
	4	3	118.929	73.9832
Succinate	0	0	116.931	72.9746	24	10	ESI Negative
	1	0	117.934	72.9746
	1	1	117.934	73.978
	2	1	118.938	73.978
	2	2	118.938	74.9813
	3	2	119.941	74.9813
	3	3	119.941	75.9847
	4	3	120.944	75.9847
Malate	0	0	132.926	114.936	24	10	ESI Negative
	1	1	133.929	115.94
	2	2	134.933	116.943
	3	3	135.936	117.947
	4	4	136.939	118.95
alpha-Ketoglutarate	0	0	144.862	100.988	4	10	ESI Negative
	1	0	145.865	100.988
	1	1	145.865	101.992
	2	1	146.869	101.992
	2	2	146.869	102.995
	3	2	147.872	102.995
	3	3	147.872	103.998
	4	3	148.875	103.998
	4	4	148.875	105.002
	5	4	149.879	105.002
Glutamate	0	0	145.75	127.96	30	10	ESI Negative
	1	1	146.753	128.963
	2	2	147.757	129.967
	3	3	148.76	130.97
	4	4	149.763	131.973
	5	5	150.767	132.977
Phosphoenolpyruvate	0	0	166.95	78.9186	20	10	ESI Negative
	1	0	167.953	78.9186
	2	0	168.957	78.9186
	3	0	169.96	78.9186
DHAP/G-3-P	0	0	168.991	78.9589	25	15	ESI Negative
	1	0	169.995	78.9589
	2	0	170.998	78.9589
	3	0	172.001	78.9589
	0	0	168.991	96.9695	25	5
	1	0	169.995	96.9695
	2	0	170.998	96.9695
	3	0	172.001	96.9695
Phosphoserine	0	0	184.001	78.959	20	5	ESI Negative
	0	0	184.001	96.9693	20	3
	0	0	184.001	166.975	20	7
	0	0	184.001	157	20	5
Citrate/Isocitrate_1	0	0	190.995	110.977	26	12	ESI Negative
	1	0	191.998	110.977
	1	1	191.998	111.98
	2	1	193.002	111.98
	2	2	193.002	112.984
	3	2	194.005	112.984
	3	3	194.005	113.987
	4	3	195.009	113.987
	4	4	195.009	114.99
	5	4	196.012	114.99
	5	5	196.012	115.994
	6	5	197.015	115.994
Citrate/Isocitrate_2	0	0	190.995	67.019	26	20
	1	0	191.998	67.019
	1	1	191.998	68.0224
	2	0	193.002	67.019
	2	1	193.002	68.0224
	2	2	193.002	69.0257
	3	1	194.005	68.0224
	3	2	194.005	69.0257
	3	3	194.005	70.0291
	4	2	195.009	69.0257
	4	3	195.009	70.0291
	4	4	195.009	71.0324
	5	3	196.012	70.0291
	5	4	196.012	71.0324
	6	4	197.015	71.0324
Erythrose-4-Phosphate	0	0	199.001	96.9696	20	15	ESI Negative
	1	0	200.004	96.9696
	2	0	201.007	96.9696
	3	0	202.011	96.9696
	4	0	203.014	96.9696
Ribulose-5-Phosphate	0	0	229.012	78.9596	26	22	ESI Negative
	1	0	230.015	78.9596
	2	0	231.019	78.9596
	3	0	232.022	78.9596
	4	0	233.025	78.9596
	5	0	234.029	78.9596
	0	0	229.012	96.97	26	10
	1	0	230.015	96.97
	2	0	231.019	96.97
	3	0	232.022	96.97
	4	0	233.025	96.97
	5	0	234.029	96.97
	0	0	229.012	138.979	26	14
	1	0	230.015	138.979
	1	1	230.015	139.983
	2	0	231.019	138.979
	2	1	231.019	139.983
	2	2	231.019	140.986
	3	0	232.022	138.979
	3	1	232.022	139.983
	3	2	232.022	140.986
	4	1	233.025	139.983
	4	2	233.025	140.986
	5	2	234.029	140.986
Hexose-6-Phosphate	0	0	258.998	96.9276	28	16	ESI Negative
	1	0	260.001	96.9276
	2	0	261.005	96.9276
	3	0	262.008	96.9276
	4	0	263.011	96.9276
	5	0	264.015	96.9276
	6	0	265.018	96.9276
	0	0	258.998	168.99	28	10
	1	0	260.001	168.99
	1	1	260.001	169.994
	2	0	261.005	168.99
	2	1	261.005	169.994
	2	2	261.005	170.997
	3	0	262.008	168.99
	3	1	262.008	169.994
	3	2	262.008	170.997
	3	3	262.008	172
	4	1	263.011	169.994
	4	2	263.011	170.997
	4	3	263.011	172
	5	3	264.015	172
	6	3	265.018	172
	0	0	258.998	199.001	28	12
	1	0	260.001	199.001
	1	1	260.001	200.004
	2	0	261.005	199.001
	2	1	261.005	200.004
	2	2	261.005	201.008
	3	1	262.008	200.004
	3	2	262.008	201.008
	3	3	262.008	202.011
	4	2	263.011	201.008
	4	3	263.011	202.011
	4	4	263.011	203.014
	5	3	264.015	202.011
	5	4	264.015	203.014
	6	4	265.018	203.014
Fructose-1,6-Bisphosphate	0	0	338.964	96.9278	36	24	ESI Negative
	1	0	339.967	96.9278
	2	0	340.971	96.9278
	3	0	341.974	96.9278
	4	0	342.978	96.9278
	5	0	343.981	96.9278
	6	0	344.984	96.9278
	0	0	338.964	241.011	32	15
	1	1	339.967	242.015
	2	2	340.971	243.018
	3	3	341.974	244.021
	4	4	342.978	245.025
	5	5	343.981	246.028
	6	6	344.984	247.031
Hexose	0	0	179.056	59.0142	10	20	ESI Negative
	1	0	180.059	59.0142
	1	1	180.059	60.0176
	2	0	181.063	59.0142
	2	1	181.063	60.0176
	2	2	181.063	61.0209
	3	0	182.066	59.0142
	3	1	182.066	60.0176
	3	2	182.066	61.0209
	4	0	183.07	59.0142
	4	1	183.07	60.0176
	4	2	183.07	61.0209
	5	1	184.073	60.0176
	5	2	184.073	61.0209
	6	2	185.076	61.0209
Aspartate	0	0	132.1	87.98	40	10	ESI Negative
	1	0	133.103	87.98
	1	1	133.103	88.9834
	2	1	134.107	88.9834
	2	2	134.107	89.9867
	3	2	135.11	89.9867
	3	3	135.11	90.9901
	4	3	136.113	90.9901
FCF Negative 1	0	0	746.85	667.13	35	40	ESI Negative
FCF Negative 2	0	0	373.11	169.84	35	30	ESI Negative

## Sheet: Table B
Table B: Positive mode raw data for wild type ad libitum and 4 hour fasted time courses
ModeID	RunOrder	SampleText	Sample	Group	ZT	CarbonLabel	Set	AnalyticalReplicate	FCF Positive	Alanine M+3/M+2_93/46	Serine M+0/M+0_106/60	Serine M+1/M+0_107/60	Serine M+1/M+1_107/61	Serine M+2/M+1_108/61	Serine M+2/M+2_108/62	Serine M+3/M+2_109/62	Proline M+0/M+0_116/70	Proline M+1/M+0_117/70	Proline M+1/M+1_117/71	6-aminonicotinamide	Proline M+2/M+1_118/71	Proline M+2/M+2_118/72	Proline M+3/M+2_119/72	Proline M+3/M+3_119/73	Proline M+4/M+3_120/73	Proline M+4/M+4_120/74	Proline M+5/M+4_121/74	Valine M+0/M+0_118/72	Valine M+1/M+0_119/72	Valine M+1/M+1_119/73	Valine M+2/M+1_120/73	Valine M+2/M+2_120/74	Valine M+3/M+2_121/74	Valine M+3/M+3_121/75	Valine M+4/M+3_122/75	Cysteine Transition 1 M+0/M+0_122/59	Acetyl-CoA M+2/M+2_812/305	Acetyl-CoA M+1/M+1_811/304	Cysteine Transition 2 M+0/M+0_122/76	Cysteine Transition 2 M+2/M+2_124/78	Acetyl-CoA M+0/M+0_810/303	Leucine/Isoleucine M+0/M+0_132/86	Leucine/Isoleucine M+1/M+0_133/86	Leucine/Isoleucine M+1/M+1_133/87	Leucine/Isoleucine M+2/M+1_134/87	Leucine/Isoleucine M+2/M+2_134/88	Leucine/Isoleucine M+3/M+2_135/88	Leucine/Isoleucine M+3/M+3_135/89	Leucine/Isoleucine M+4/M+3_136/89
Pos_1	1	QC - 1	QC	QC	QC	QC	QC	QC	1.74497e+06	40486300	74242940	1.3513e+06	7.32487e+06	3.06903e+06	528661	2.84867e+06	2314339200	82722464	196918176	605442	48618264	209449824	84771564	32250574	24262670	26458348	29679678	160390064	62488340	24284648	17931939	19453544	21599245	59790.6	43562.8	68155.5	NaN	NaN	42049.8	45478.4	29364.2	234239544	2.55038e+06	1.50173e+07	601182	1.76858e+07	199302	684806	37661.2
Pos_2	2	D2	WT Food Restricted ZT 0 12 C Set 3	WT Food Restricted	0	12	3	1	1.44646e+06	905993	92995504	1.47188e+06	2988597	21436.7	161182	22704.3	2780488704	39131852	143002208	615771	3.05298e+06	50317524	2.39872e+06	2.59522e+06	340150	597016	519389	49964040	1.7786e+06	2816458	348439	379967	291839	NA	19444.5	22568.4	NA	NA	93928	116498	NA	258963280	2.90296e+06	15704887	726010	22240774	349941	898568	31863.8
Pos_3	3	M2	WT Food Restricted ZT 0 13 C Set 3	WT Food Restricted	0	13	3	1	364399	16303763	14313018	277229	2.57493e+06	1026666	119814	1.09525e+06	615356160	35755192	69455128	252293	24469022	94135416	45875132	16772342	13150474	14359561	14519614	72713888	32650710	11780587	8771371	10395024	10956768	25079.2	42536.2	93049.9	NA	NA	135722	9466.68	3623.38	53257992	632357	3.37001e+06	83274.7	2.58176e+06	29399.5	169569	NA
Pos_4	4	C1	WT Ad Lib ZT 8 13 C Set 3	WT Ad Lib	8	13	3	1	218507	5.20631e+06	12411731	195622	1.42975e+06	743869	88201.1	389356	649960128	22655342	52979600	103237	12610189	51597456	21027662	7129789	5261298	5.67746e+06	6065556	38161428	14443196	5538102	3.75423e+06	4.20406e+06	4.73707e+06	NA	NA	59688.2	NA	NA	47634.1	8651.23	NA	46177656	478003	2.88725e+06	30436.2	2.1392e+06	3356.69	33198	NA
Pos_5	5	W3	WT Ad Lib ZT 8 12 C Set 3	WT Ad Lib	8	12	3	1	310552	5747556	11658991	166615	503844	179892	NA	169331	502680960	13835434	36210308	137401	8713113	33319988	16095842	5.561e+06	5118828	5086508	6.39842e+06	24811556	11710307	4236390	3.30583e+06	3510775	4.43672e+06	27449.2	NA	168891	NA	NA	195626	NA	NA	38219884	384911	2.43488e+06	21336	1.51782e+06	21454.3	72469.3	NA
Pos_6	6	QC - 2	QC	QC	QC	QC	QC	QC	1.64927e+06	45452492	77683920	1.26638e+06	6836713	2.82403e+06	622132	3.07502e+06	2278737664	80865424	196811056	532106	48788824	208939232	83161504	31705786	23851858	27028154	29844294	160454464	64013616	23797002	17468010	19247606	21118746	29022.8	101112	19942.9	NA	NA	47626.4	NA	NA	255519392	2640425	15107120	587371	19431840	227085	927927	NA
Pos_7	7	P3	WT Ad Lib ZT 4 12 C Set 3	WT Ad Lib	4	12	3	1	1.56923e+06	17912.7	97687600	1.3231e+06	2.4749e+06	39409.7	255582	3895.11	2844656896	36727076	146097312	447958	2.10098e+06	45431012	596692	2.04157e+06	38212	112239	NA	41985040	405950	1.89629e+06	NA	38429.4	NA	NA	NA	48146.3	NA	NA	76715.2	89346.2	NA	227598224	2820782	13613169	230640	13837301	128105	644983	6704.06
Pos_8	8	W1	WT Ad Lib ZT 4 13 C Set 3	WT Ad Lib	4	13	3	1	1374083	65492040	50880972	1738066	11185906	6.08057e+06	1.01495e+06	5889826	1527204992	124143000	228770016	319958	94032856	355220992	170998400	63940516	50534668	56433372	65500412	261057024	126069136	45045924	37407788	40045228	46253804	151349	66085	NA	NA	NA	135605	3227.42	NA	171515824	2231113	10634711	404201	12710988	241595	477000	26006.2
Pos_9	9	T3	WT Food Restricted ZT 8 12 C Set 3	WT Food Restricted	8	12	3	1	1.29366e+06	NA	86391424	999355	2478408	25874.2	131936	NA	2898822656	38048864	146330352	570337	2642845	85812192	961938	3.65603e+06	50387.7	114112	NA	82407816	675664	3.80635e+06	40418.7	116001	NA	NA	NA	72487.7	NA	NA	49659.4	57875.4	NA	313125664	4.04901e+06	19155104	610365	21279786	296696	932174	20241.8
Pos_10	10	E1	WT Food Restricted ZT 8 13 C Set 3	WT Food Restricted	8	13	3	1	413644	23401994	14106287	419369	3.0681e+06	1089779	145869	1.34974e+06	611072768	37728468	74674632	237982	28907374	106609800	54375560	19871262	17097178	17822996	21596582	79514304	39210228	14330673	12318481	14119908	15958652	NA	49812.1	29638.2	NA	NA	100802	NA	NA	64691852	516530	3.75807e+06	58129.4	3.68352e+06	6085.28	125782	NA
Pos_11	11	QC - 3	QC	QC	QC	QC	QC	QC	1.84468e+06	48260772	72416672	1691528	7293954	2867198	467482	2.8405e+06	2391542272	84163456	201882688	599178	50870204	217110832	86074376	33581824	25860934	27238994	30883002	169863744	66360932	24356466	17773606	19108946	22371598	41957.8	54959.6	17360.5	NA	NA	22712.8	52068.8	NA	265575056	3.34752e+06	15864930	519061	21014258	221194	911791	37672.8
Pos_12	12	R2	WT Ad Lib ZT 12 13 C Set 3	WT Ad Lib	12	13	3	1	6778816	140395712	75904144	2.50459e+06	16919962	8623659	1.45616e+06	8028873	2159109888	160626912	296797056	762131	118461552	483073792	227369456	80873176	65769972	72044968	87458472	370130880	165820912	58698328	47812156	52666816	61986772	241868	422122	170313	NA	NA	117233	69480.5	NA	386431136	4.91315e+06	23164110	1.01007e+06	33584888	420904	1.27579e+06	82821.6
Pos_13	13	X3	WT Ad Lib ZT 12 12 C Set 3	WT Ad Lib	12	12	3	1	4506665	28944.6	102221376	1.32805e+06	2.91758e+06	9910.52	190980	NA	3355635968	45271964	168225248	643874	2836947	87438864	661162	3.56159e+06	77926.8	13172.5	NA	80450784	977851	3.81319e+06	47867.1	77206.3	NA	NA	NA	20258.5	NA	NA	92137.6	24870	NA	357749856	4275559	20589280	764843	30804906	308025	1.20206e+06	12759.1
Pos_14	14	D3	WT Food Restricted ZT 4 12 C Set 3	WT Food Restricted	4	12	3	1	1.712e+06	NA	89973240	1.256e+06	3.02501e+06	48513	327086	20698.9	3108087552	40943424	161165136	890637	2.29684e+06	53035844	560111	2473568	31234.4	46002.3	NA	50882308	599612	2.27322e+06	24060.1	22880	NA	NA	NA	16311	NA	NA	105761	7384.95	NA	293945312	3.82396e+06	17735624	1.05242e+06	31138860	295962	1.30205e+06	78772.2
Pos_15	15	P1	WT Food Restricted ZT 4 13 C Set 3	WT Food Restricted	4	13	3	1	1.75464e+06	98819408	69845456	1.96369e+06	15673222	8.22949e+06	992820	6259549	1692958464	126145624	256477072	639175	103932272	411201056	192259232	72951352	55832416	64582392	66430296	309634016	140826800	53571648	40459168	45449832	47957804	71055.6	267266	49555.9	NA	NA	15804.3	19529.9	NA	227817632	2.75053e+06	13632861	650672	17958900	223668	970411	4352.79
Pos_16	16	QC - 4	QC	QC	QC	QC	QC	QC	1.8248e+06	48242564	71033720	2.02572e+06	7987877	2940119	522564	3.12811e+06	2563180800	92334360	216075712	601290	54554888	228448352	93575672	35719416	26876818	30158158	33331492	182488016	69294536	25776064	19621656	21333618	23917492	139407	84740.8	18039.5	NA	NA	45786.6	15513.1	NA	271504672	3.16988e+06	16873486	589358	22560920	184938	1.05962e+06	NA
Pos_17	17	J2	WT Food Restricted ZT 12 12 C Set 3	WT Food Restricted	12	12	3	1	5214562	4894.31	104079760	1.3225e+06	2.96886e+06	17853.2	206740	NA	3479186176	47731944	180892448	1.09445e+06	2.53849e+06	57618556	663007	2.99344e+06	NA	14473.8	NA	55674852	658825	2337822	20870.7	175438	NA	NA	NA	91416.9	NA	NA	70962.3	120477	NA	341374720	3.78912e+06	20342666	902042	26822648	276706	927444	22346.3
Pos_18	18	H3	WT Food Restricted ZT 12 13 C Set 3	WT Food Restricted	12	13	3	1	2592379	114474616	75767952	2.28356e+06	16665970	9268362	1.23713e+06	8013126	1950071168	158126080	287471328	918879	121471272	494310240	242294128	92635544	79468032	84852952	107210208	379100608	178585360	68385192	54831740	62918056	76364496	261135	184823	87211.8	NA	NA	60234.8	115219	NA	357564512	4605472	21784940	969071	28190572	331579	1.09862e+06	48473.3
Pos_19	19	I2	WT Ad Lib ZT 0 13 C Set 3	WT Ad Lib	0	13	3	1	964972	40008716	22481684	623593	4.81312e+06	2.36202e+06	269914	2.453e+06	892758592	67959000	129738472	388771	54945196	193987968	108912656	38951252	33211788	37265860	49690184	148274928	83357928	27327350	26479822	26914566	35486304	122696	35562.4	NA	NA	NA	73537.3	20831.9	NA	93463432	957527	4900269	216234	5983297	35740.5	287011	NA
Pos_20	20	C3	WT Ad Lib ZT 0 12 C Set 3	WT Ad Lib	0	12	3	1	574397	279621	9587311	114184	306259	NA	16083.5	NA	387605280	5295416	20835752	177937	634251	4712905	536057	245499	137963	122691	47069.7	3.28518e+06	357461	253278	95389.9	161272	31618.5	NA	NA	93874.9	NA	NA	236735	3627.64	NA	29818400	274229	1.53469e+06	41726.9	1.00338e+06	NA	83573.4	NA
Pos_21	21	QC - 5	QC	QC	QC	QC	QC	QC	1.81107e+06	46645162	76095024	1405387	8.26761e+06	3.5445e+06	443104	3.08676e+06	2371552064	84332772	201194176	632166	49719288	221052688	88237016	33733501	24674135	27287462	29817444	174965056	63746106	23982073	1.71122e+07	19511033	21798372	62683.5	96507.5	15508.2	NaN	NaN	66439.3	78331	11442.3	249868368	2.64957e+06	1.46916e+07	640450	20912732	171595	710651	34374.6
Pos_22	22	S3	WT Ad Lib ZT 4 13 C Set 2	WT Ad Lib	4	13	2	1	1.87314e+06	106941616	86958544	2.17968e+06	17124198	10050971	1.17281e+06	8229766	2143673728	153303856	322159776	624054	132250104	446335104	226051376	81620592	66331024	67105280	77938776	342275872	169023280	58430424	48549512	48419768	55522276	156705	132078	48811.7	NA	NA	181892	6053.06	NA	258834032	3069052	16541558	540451	20204080	222504	1.22765e+06	15276.9
Pos_23	23	Q2	WT Ad Lib ZT 4 12 C Set 2	WT Ad Lib	4	12	2	1	1932422	NA	112149072	1.18213e+06	3.30451e+06	49411.5	235507	NA	3466532864	47235212	179538464	834031	2.7389e+06	53330940	750344	2667397	42592.8	84460.3	NA	49978720	590579	2.39558e+06	NA	35056.2	NA	NA	NA	65784.4	NA	NA	108300	47863.4	NA	264095152	3154098	15939734	738778	29085002	315261	1.35111e+06	NA
Pos_24	24	Y2	WT Food Restricted ZT 0 12 C Set 2	WT Food Restricted	0	12	2	1	1.82876e+06	13412.3	95830256	1.26417e+06	2.80735e+06	26140.3	164417	NA	2885204992	37917384	146088240	660854	2.14387e+06	56936208	584999	2.58183e+06	9496.19	114790	NA	58108868	496107	2.94343e+06	50059.6	30342.4	NA	NA	NA	71424.6	NA	NA	45794.9	27588	NA	278170400	3.92618e+06	17668836	538955	20025738	205740	757966	10870.1
Pos_25	25	J3	WT Food Restricted ZT 0 13 C Set 2	WT Food Restricted	0	13	2	1	1.60138e+06	122564064	75680480	2.40224e+06	15077458	7.55067e+06	1.02272e+06	6548397	2045262080	156853376	288191456	1.02089e+06	115319736	437484032	207423248	74079944	57814552	61598100	72316976	328592544	154601552	54092368	42190620	46053704	50991424	93262.8	128125	170771	NA	NA	83275.8	120743	NA	288269568	3.44784e+06	18533656	866516	28938936	488058	1.23978e+06	95826.2
Pos_26	26	QC - 6	QC	QC	QC	QC	QC	QC	2.32593e+06	41918708	75375472	1.83705e+06	7.46942e+06	3343968	521121	2.53024e+06	2371374848	86176176	203826416	623250	53037216	216296176	87689296	33610060	25169802	27244260	30994750	165545520	65667600	25046608	18114378	20611444	22429962	46562.5	144952	20208.4	NA	NA	40675	19297.8	NA	248677456	2.78883e+06	15682823	552263	20237196	227909	905644	5064.34
Pos_27	27	N1	WT Food Restricted ZT 8 13 C Set 2	WT Food Restricted	8	13	2	1	1.81371e+06	106077488	72948976	2.44925e+06	15636734	7975215	788911	7.40961e+06	1952421888	154611792	288367168	1.05277e+06	113876352	452338848	194684304	75380968	54202988	59230816	62933276	343536480	145854672	53046220	39661376	42525548	43950612	269780	274346	47070.6	NA	NA	96295.2	59699.6	NA	276737472	3.38332e+06	16689965	918418	30892380	308394	1418003	22106.2
Pos_28	28	B3	WT Food Restricted ZT 8 12 C Set 2	WT Food Restricted	8	12	2	1	1840892	425998	105558832	1449090	3.05902e+06	79828.4	281518	11678.9	3057510400	40970388	159577520	755905	2.72606e+06	58479480	1.22696e+06	2.85866e+06	184242	291200	140247	56022800	1.41553e+06	2.60262e+06	96766.7	245783	58848.8	NA	NA	19679.9	NA	NA	68594.4	71519.3	10405.6	268449408	3122117	15882371	815488	25859106	224617	1.3318e+06	38351.2
Pos_29	29	K2	WT Ad Lib ZT 0 12 C Set 2	WT Ad Lib	0	12	2	1	3878315	1.50987e+06	86346448	1.1761e+06	2.55492e+06	152400	176624	62759.7	2956486144	42498696	154708464	704592	4334622	66375244	3.61872e+06	3.88076e+06	988746	989290	1.01949e+06	60711668	3.19175e+06	3.66935e+06	571416	1.10076e+06	871707	NA	NA	61193.1	NA	NA	40783.9	53009	NA	318639488	3.60639e+06	18047148	913773	30253878	435210	1.31903e+06	4138.5
Pos_30	30	C2	WT Ad Lib ZT 0 13 C Set 2	WT Ad Lib	0	13	2	1	2.28937e+06	91344688	80985568	2432938	14001519	7010407	890592	6.70051e+06	2205389056	140911776	280811200	511493	102021008	420392896	193368624	70300728	54929680	60583704	64467160	312721824	141709440	49370816	40632048	44432252	48718568	161246	148902	11585.6	NA	NA	36005.5	71563.3	NA	239686944	3.07864e+06	14931398	584169	23914114	260749	1.19431e+06	5206.03
Pos_31	31	QC - 7	QC	QC	QC	QC	QC	QC	1873683	42004880	79652280	1.41216e+06	8.03882e+06	3.76667e+06	597340	3.46778e+06	2412232192	84375880	205011616	717304	50083300	218458304	89649552	33965156	25369320	26811818	31635612	171822256	64579336	23847630	18115848	19902070	21786322	30444.1	116994	6936.2	NA	NA	6119.83	56702.7	NA	249562560	2.835e+06	15209172	685636	20368232	262824	1.01566e+06	NA
Pos_32	32	T1	WT Ad Lib ZT 8 13 C Set 2	WT Ad Lib	8	13	2	1	6.83176e+06	116260232	95840920	2.26625e+06	20296880	10580576	1173020	10582205	2398481664	158307232	318599264	674324	128301160	470594336	230972928	80040704	65216916	68103536	80904744	365465696	168550976	60295628	47698328	47458220	58006120	200242	177365	132751	NA	NA	181953	91294.2	NA	325050304	4.04488e+06	20117570	979155	34177828	534870	1.47809e+06	39813.4
Pos_33	33	E3	WT Ad Lib ZT 8 12 C Set 2	WT Ad Lib	8	12	2	1	1634101	486991	112434912	1.4058e+06	3078105	23804.7	280115	NA	3463010560	47972420	179708048	665341	3152723	73799016	1.24009e+06	3616150	154424	288425	267267	71761720	1.18964e+06	3.33822e+06	119057	261488	127880	NA	NA	NA	NA	NA	116022	42774	NA	286293344	3.80727e+06	17352100	543190	18352532	169945	613529	9293.68
Pos_34	34	Y3	WT Food Restricted ZT 12 12 C Set 2	WT Food Restricted	12	12	2	1	2.38678e+06	11407.4	102798408	1.21993e+06	2.88894e+06	22494.4	316832	NA	3317088256	44624656	170052208	601339	2.61756e+06	63773220	837627	3.10141e+06	NA	132350	NA	61058492	650792	2.83759e+06	NA	64768.5	NA	NA	NA	3931.6	NA	NA	125672	77129.4	NA	292117248	3.49771e+06	16788386	785101	25774216	278446	909969	101157
Pos_35	35	K1	WT Food Restricted ZT 12 13 C Set 2	WT Food Restricted	12	13	2	1	1.93135e+06	74358752	56386224	1.5401e+06	11976832	5.27679e+06	608060	4.22613e+06	2094333056	145349088	267913568	394335	99995120	402723808	173797312	64828660	50308892	55689256	59711144	306890880	131538696	47924288	35281832	41104220	42529348	208664	74941.8	42768.8	NA	NA	73050.8	54333.8	NA	260738432	3166106	15977746	529715	20499396	184465	814521	21063.8
Pos_36	36	QC - 8	QC	QC	QC	QC	QC	QC	1.67374e+06	45994744	84766616	1.19533e+06	8512153	3955374	564266	2.73247e+06	2545128192	92262464	217571264	852923	53751644	233026128	92356904	35507772	26449740	29074316	32031914	182530256	70487176	25920658	18385028	22044118	22900028	71929.7	9273.49	77499.7	NA	NA	50999	52832.8	NA	251226672	3.27481e+06	15630902	735580	23420758	275160	1.02919e+06	5017.76
Pos_37	37	W2	WT Food Restricted ZT 4 12 C Set 2	WT Food Restricted	4	12	2	1	1.56727e+06	391667	95639752	1.08572e+06	2.70483e+06	23944.4	172517	NA	3068822528	42652052	157388752	1064011	2.86958e+06	50991876	1.60864e+06	2.58674e+06	353635	397086	365985	48343620	1.1878e+06	2.4393e+06	171811	335635	131336	NA	NA	30839.2	NA	NA	91187.9	71650	NA	272225408	3603043	16847494	991830	30811034	280168	1.31195e+06	13406
Pos_38	38	N3	WT Food Restricted ZT 4 13 C Set 2	WT Food Restricted	4	13	2	1	2.77e+06	102327840	68926784	1.75592e+06	16090061	8083382	1.01058e+06	8533517	1820787584	136565152	271374944	629396	111545912	439585472	212809920	84801656	70275392	78227720	90540384	325605024	158109344	59736024	50825032	56067080	63527276	409055	315952	55830.4	NA	NA	75673.4	76645.4	NA	229641904	2.70219e+06	13668757	758703	28556122	343762	1.23163e+06	16628.5
Pos_39	39	A2	WT Ad Lib ZT 12 12 C Set 2	WT Ad Lib	12	12	2	1	3148758	26022	100535424	1.19696e+06	2.85679e+06	10392.6	173586	NA	3341397504	44319960	169856416	882116	2.4046e+06	64658596	661316	3.11167e+06	109460	118226	1694.07	59440156	862020	3.20469e+06	22282.4	98788.4	NA	NA	NA	138278	NA	NA	85841.4	86917.5	NA	334979744	4.46114e+06	20004012	673523	30247240	460947	1.49103e+06	31682.1
Pos_40	40	J1	WT Ad Lib ZT 12 13 C Set 2	WT Ad Lib	12	13	2	1	2.93519e+06	108571104	76926216	2038230	15622415	8831222	1.16144e+06	9224371	2030339072	152849520	282526784	551075	120267032	454730112	248726032	89330112	82503272	89095152	124958608	346481472	185326048	62957864	59196548	64932028	85128896	428014	613836	6660.97	NA	NA	107812	11856.5	NA	282197120	3.46951e+06	17751804	791128	18301370	94460.6	924291	NA
Pos_41	41	QC - 9	QC	QC	QC	QC	QC	QC	1.95236e+06	45877774	73503912	1.47043e+06	7.45481e+06	2.96564e+06	541882	3.00469e+06	2413106560	86139024	205179104	677411	50626034	221890328	89304984	34469857	26080464	26792146	30889361	172472776	66150514	24949963	18605772	20438726	22066039	46038.6	25594.3	37704.5	NaN	NaN	17917.4	58028.8	NaN	249419208	2.94563e+06	1.4946e+07	606642	21538400	295485	1.08656e+06	34462.6
Pos_42	42	G2	WT Ad Lib ZT 8 12 C Set 5	WT Ad Lib	8	12	5	1	467389	49298.2	10945169	130662	196812	NA	NA	NA	395587200	5.3087e+06	19375336	89354.3	437058	5.94112e+06	47677.1	176141	14244.5	70149.1	NA	4.93718e+06	191295	211618	NA	92320.1	NA	NA	NA	139328	NA	NA	149985	NA	NA	25705198	239445	1.41763e+06	12318.9	751815	NA	1907.57	NA
Pos_43	43	V1	WT Ad Lib ZT 8 13 C Set 5	WT Ad Lib	8	13	5	1	2.15418e+06	102597624	81119952	1.78882e+06	14822059	7.63412e+06	930932	6683388	2390921728	151066560	305061728	1.00802e+06	105146872	405888064	165794224	58037204	42805724	43089320	45980996	306575040	122065568	42901840	31498988	32971794	33729364	190178	177886	32238	NA	NA	51435.6	53862.5	NA	286985824	3.42541e+06	18703614	1.12193e+06	35939524	624422	1.57601e+06	93515.4
Pos_44	44	H1	WT Food Restricted ZT 12 12 C Set 5	WT Food Restricted	12	12	5	1	3.30505e+06	207310	84259672	966791	2.6055e+06	58000.9	161161	NA	3092910848	40706132	158739552	724611	2714420	59771744	1165654	3.09467e+06	96931.7	259017	65394.7	56276084	872036	2.72703e+06	83776.7	77418.9	84601.8	NA	NA	44072.4	NA	NA	56701.6	54976.1	NA	316936608	3.72485e+06	19182312	570872	24973770	331494	1.10198e+06	26406
Pos_45	45	O2	WT Food Restricted ZT 12 13 C Set 5	WT Food Restricted	12	13	5	1	1.84326e+06	70430992	71641936	2182201	14365098	7.05289e+06	1.05529e+06	6.2247e+06	2108555392	160608320	293074240	664480	112557864	475109632	203789488	74763560	57347652	64377780	68353592	363829888	148428720	55916404	41813224	47109476	49513668	223562	169345	20008	NA	NA	86721.2	52528.2	NA	358431328	4.08599e+06	20846586	659120	18892622	288439	704600	34573.3
Pos_46	46	QC - 10	QC	QC	QC	QC	QC	QC	1.92599e+06	40734856	77979736	1.55939e+06	8152871	3.57832e+06	459245	2864893	2503502848	87554744	209425552	574100	52302588	220545904	90463408	34130216	26189900	28387332	30939600	170803232	67862264	25621706	19465710	20519028	23065658	27898	112041	17837.9	NA	NA	34971.7	105878	NA	251880576	2.94246e+06	14809753	775844	21669194	265375	1.10918e+06	NA
Pos_47	47	E2	WT Food Restricted ZT 0 13 C Set 5	WT Food Restricted	0	13	5	1	1.92958e+06	118342688	73039688	2273764	15447796	7848028	1.05747e+06	6.68858e+06	1912102144	136508800	267209408	706822	106957576	432484032	203546160	77583096	62216512	64746936	74586208	329695712	149988704	54842252	45559972	48875792	54564364	170852	180148	18044.9	NA	NA	53382.3	131751	18570.5	296759712	3601329	18132846	745749	27321572	250034	1.18479e+06	16374.7
Pos_48	48	O1	WT Food Restricted ZT 0 12 C Set 5	WT Food Restricted	0	12	5	1	2.14483e+06	610820	96590472	1.22516e+06	2.94096e+06	4972.34	144044	15514.7	3071801856	41022640	158822208	727546	2940296	56755944	1.73195e+06	3333640	145265	346943	514961	49010116	1.34568e+06	2613338	260468	391915	305966	NA	NA	41115.9	NA	NA	50456.3	101262	NA	262921552	3412597	14322023	696460	23187774	322258	1.12787e+06	29003.5
Pos_49	49	A1	WT Ad Lib ZT 4 12 C Set 5	WT Ad Lib	4	12	5	1	3.82281e+06	74784.2	99679864	882942	2153337	34021.1	214947	NA	2927230720	38608864	150242448	613825	2.29275e+06	64895016	897445	3242002	3249.93	217934	22512	59957680	858180	2655334	NA	100553	16702.6	NA	NA	66298.1	NA	NA	126225	22786.8	NA	297913184	3.77409e+06	17288784	661132	26454798	398896	1259074	7066.24
Pos_50	50	F2	WT Ad Lib ZT 4 13 C Set 5	WT Ad Lib	4	13	5	1	1.47176e+06	73399824	89265136	2.29202e+06	16670382	8573232	863022	7586998	2534884864	155283728	331476608	703324	107442592	439155584	170012288	63863840	41407892	47690976	44314652	332925440	124229984	45185732	30687316	34539040	32266170	58023.9	139486	47931.5	NA	NA	117641	19975.5	NA	278957344	3.33796e+06	17348834	813932	30683226	305766	1.38996e+06	12033.5
Pos_51	51	QC - 11	QC	QC	QC	QC	QC	QC	1766331	49407940	80825496	1.45916e+06	7.19433e+06	3349787	542200	2.93675e+06	2529975040	91738984	214953360	781939	53372344	236740160	93311344	34745236	26447658	28749314	30960194	181494208	66577464	24627464	18051724	19776784	21905106	10538.6	85245.2	10677.6	NA	NA	58584.5	75191	NA	258182592	3.23002e+06	15995964	662286	22755564	316588	1.02925e+06	7721.12
Pos_52	52	A3	WT Food Restricted ZT 8 12 C Set 5	WT Food Restricted	8	12	5	1	2.44137e+06	38271.4	104969280	1.23328e+06	2.96295e+06	36860	202803	NA	3073711104	41719948	157219728	782123	2.31469e+06	58082036	668401	2.71878e+06	20191	36443.6	NA	53015008	668870	2.89234e+06	29749.4	88732.4	NA	NA	NA	8967.6	NA	NA	40772.9	NA	NA	296586464	3452922	15681738	610620	25275528	269902	980272	27397
Pos_53	53	U3	WT Food Restricted ZT 8 13 C Set 5	WT Food Restricted	8	13	5	1	1.08527e+06	87802576	62324552	1.98496e+06	14349826	7586983	655944	5.69944e+06	1661180160	132856200	250128464	639330	101269824	390241792	181982000	68539504	54257408	58654908	65802624	294461248	135730656	50468356	40049924	43068508	46098516	169833	302409	NA	NA	NA	57836.7	139854	NA	226193840	2774373	14665521	738584	22141414	206198	916416	22036.6
Pos_54	54	S2	WT Ad Lib ZT 0 12 C Set 5	WT Ad Lib	0	12	5	1	1.70411e+06	1.22263e+06	111280408	1.63876e+06	3.55096e+06	56882.1	199178	83267.8	3253722112	43398052	168725104	830594	3.37751e+06	72834080	2.73893e+06	4.09395e+06	648273	542700	721675	64048124	2.10254e+06	3.86099e+06	428692	590454	413768	NA	NA	63697.2	NA	NA	66710.6	113501	NA	324943776	4.01041e+06	19523782	722417	19678922	230535	691360	41350.1
Pos_55	55	U2	WT Ad Lib ZT 0 13 C Set 5	WT Ad Lib	0	13	5	1	1.54388e+06	118656368	82987576	2.2697e+06	17837878	9034177	1.17214e+06	8578622	2132331520	152888880	299291232	1.09536e+06	119446808	451317856	218556976	81103600	65906264	67390320	76923064	342842976	160286288	57921460	48760288	48698752	54419164	239373	207184	23898.6	NA	NA	91939.2	60039.7	NA	299539712	3.39329e+06	18705812	1.04805e+06	34907796	286790	1.72327e+06	75900.1
Pos_56	56	QC - 12	QC	QC	QC	QC	QC	QC	2.01747e+06	51596928	81690712	1475863	7.99238e+06	3.67698e+06	586071	3129621	2533853952	92954264	223476464	851189	55207484	237351008	97220160	36280308	28039330	29055992	32836840	181838000	71266848	26526238	19131324	21200434	24007592	127066	134052	NA	NA	NA	63107.9	73797.2	NA	275109600	3.15787e+06	16769744	739794	22697024	247709	1.25831e+06	NA
Pos_57	57	F3	WT Ad Lib ZT 12 13 C Set 5	WT Ad Lib	12	13	5	1	714793	22041518	21855214	506581	3.43812e+06	1.78702e+06	155731	1.30993e+06	972580160	64581684	124364368	178355	43529164	158248496	75681704	26169724	21671952	22256646	25981000	113649616	57655416	19128516	15458476	16300836	19887774	12187.1	40384.8	NA	NA	NA	NA	13328.1	NA	87423624	1.26719e+06	5360286	10794.8	5.61805e+06	60832.4	221918	NA
Pos_58	58	T2	WT Ad Lib ZT 12 12 C Set 5	WT Ad Lib	12	12	5	1	1849631	6240.56	104538560	1.16153e+06	3.28662e+06	14000.5	192379	NA	3342799616	44381656	174266448	978148	3.0788e+06	82108064	829843	4165590	9108.9	64321.2	NA	79558952	942334	3.63668e+06	55345.7	90170.1	NA	NA	NA	85913.8	NA	NA	78077.9	60610.6	NA	401220032	4917623	23868222	1.04502e+06	31204112	439260	1.20948e+06	58375.5
Pos_59	59	R3	WT Food Restricted ZT 4 12 C Set 5	WT Food Restricted	4	12	5	1	3.02887e+06	649373	109800720	1.41468e+06	3.0808e+06	113054	105154	3085.34	3385846528	47311824	176474672	904716	3.30077e+06	46941648	2337903	2.7241e+06	315448	459659	363401	43080880	1.86321e+06	2.45844e+06	181872	307754	254450	NA	NA	100144	NA	NA	147460	49851.9	NA	241979600	3086111	14697202	818884	31995578	537116	1.40273e+06	10130.8
Pos_60	60	H2	WT Food Restricted ZT 4 13 C Set 5	WT Food Restricted	4	13	5	1	2.21618e+06	136339264	70608952	1.88995e+06	19106618	8.08704e+06	1.32841e+06	9088006	1669383808	124468704	245938496	1.00633e+06	107335584	460583648	215571680	90549464	73681160	85745432	95162264	342199712	162057360	65509652	51907684	64517592	66937824	184778	215597	83110.3	NA	NA	9688.47	22284.5	NA	244879168	2.9158e+06	15096236	878469	33659292	447033	1.60736e+06	70215.7
Pos_61	61	QC - 13	QC	QC	QC	QC	QC	QC	2.07882e+06	45217846	80038496	1.41591e+06	7673512	3.856e+06	713235	3260798	2530998912	91275536	219283736	643130	53010528	227756416	93138608	35593328	27453157	29947038	33273912	180201152	69210648	25455453	19671967	20671218	23615877	63742.4	18557.9	49470.5	NaN	NaN	21988	32010.6	NaN	251908792	3.05284e+06	1.62436e+07	548769	23515740	281090	1.00923e+06	18599.3
Pos_62	62	I3	WT Food Restricted ZT 12 13 C Set 4	WT Food Restricted	12	13	4	1	333229	8.09276e+06	8.08182e+06	163647	1.17789e+06	511545	120730	575287	349448128	22888890	41822772	87645.8	16620709	58901000	29983412	10354012	8836546	8.18332e+06	9934710	45667864	21170520	7.07632e+06	5444915	6378726	6.66763e+06	NA	8594.55	10738.9	NA	NA	79650.3	21281.9	NA	32038650	205023	1.81556e+06	3131.15	1.47077e+06	NA	76479.1	NA
Pos_63	63	F1	WT Food Restricted ZT 12 12 C Set 4	WT Food Restricted	12	12	4	1	2167067	176560	94337328	1.03214e+06	2.18602e+06	NA	211548	NA	3292173312	46438844	176603104	939675	2150312	67166824	846846	2.63808e+06	7027.03	96296.7	37050.4	61029012	1.03654e+06	2.96353e+06	6429.61	171285	48972.1	NA	NA	137999	NA	NA	106728	155558	NA	341152832	4.10728e+06	21269600	1.06698e+06	32532848	417856	1607357	42292.8
Pos_64	64	Y1	WT Ad Lib ZT 4 12 C Set 4	WT Ad Lib	4	12	4	1	1.36537e+06	34116.3	112383408	1.36678e+06	2.90674e+06	NA	320674	NA	3558067200	47288468	185169168	889200	2796600	60489140	644204	3.17748e+06	25314.7	122896	73760.9	61253736	746569	2254258	16457.2	48387.5	NA	NA	NA	58868.2	NA	NA	207330	1474.74	NA	248372864	3.23445e+06	12815964	678575	25425922	355574	1091304	22033.7
Pos_65	65	U1	WT Ad Lib ZT 4 13 C Set 4	WT Ad Lib	4	13	4	1	313567	5.1315e+06	7.43573e+06	142341	1337387	679643	43934.7	610668	247715456	17664986	31527510	77927.5	10799548	47937008	20883738	6726577	5.30205e+06	6.16548e+06	6617127	35579656	14751742	4606665	3.95658e+06	4050868	4.22012e+06	NA	NA	106301	NA	NA	124556	NA	NA	21965780	277540	1.26913e+06	NA	861729	NA	73853.1	NA
Pos_66	66	QC - 14	QC	QC	QC	QC	QC	QC	1.52906e+06	49472596	75960744	1.4686e+06	7.44368e+06	2893732	534553	2.88325e+06	2352751360	82908056	197865824	713716	48768600	213568304	85512048	33849720	25113220	26108108	29548662	163477296	62953748	23939744	17543844	19590320	21410732	26870.7	74182.5	24706.5	NA	NA	46474	59882.3	NA	227079760	2.89082e+06	14257056	550052	22026192	216519	1.13825e+06	NA
Pos_67	67	A4	WT Ad Lib ZT 12 13 C Set 4	WT Ad Lib	12	13	4	1	2.42568e+06	111463728	81926952	2.2455e+06	14766250	7.49636e+06	941706	6447548	2508011008	161021328	296197056	702550	110073016	416515008	205615456	72365912	61383196	64369752	77467976	322559104	152680400	51780572	42481724	46830180	55529436	124141	253686	88565	NA	NA	60336.8	155963	NA	274326208	3038037	17201228	641613	24708072	309938	1.32316e+06	46637.8
Pos_68	68	K3	WT Ad Lib ZT 12 12 C Set 4	WT Ad Lib	12	12	4	1	1.34537e+06	107.14	83102656	1.02352e+06	2.54635e+06	NA	125183	NA	3287123200	43464596	170945616	708256	2134590	42536844	490131	2.09607e+06	34169.1	46004.8	NA	40541988	415993	2027444	NA	53742.3	NA	NA	NA	44962.1	NA	NA	77471.4	12787.8	NA	243107760	3.034e+06	14571940	718538	20821394	329833	997943	56928.2
Pos_69	69	L1	WT Food Restricted ZT 8 12 C Set 4	WT Food Restricted	8	12	4	1	1.36228e+06	1.67247e+06	94513376	1.36772e+06	3.04155e+06	148868	120450	155088	3240927488	45453876	167604800	564440	4234484	59870488	3.0992e+06	3.58397e+06	822661	1.08862e+06	1.12121e+06	53760360	2.49445e+06	2.79219e+06	718002	745954	605437	NA	NA	43997.1	NA	NA	23764.5	29574.5	NA	290683616	3.94991e+06	17762918	742686	33808620	317782	1.41173e+06	55106
Pos_70	70	B4	WT Food Restricted ZT 8 13 C Set 4	WT Food Restricted	8	13	4	1	1220462	94346744	72962696	2.0146e+06	16911708	7.90856e+06	918607	6.56653e+06	1815839744	138402544	269249664	1.05736e+06	108183840	421835392	196874848	74176136	57549636	61701096	64680924	316991136	141865408	53253440	41343052	43347916	47320596	174266	225956	53604.9	NA	NA	56448.4	NA	NA	247792768	2765796	15083365	790734	24543628	338463	1.28733e+06	32357.3
Pos_71	71	QC - 15	QC	QC	QC	QC	QC	QC	1.63114e+06	40298928	77145576	1.39265e+06	6520009	3.92583e+06	467583	2.49544e+06	2518294016	89606240	211373376	533170	52069404	224735376	92108096	34625664	25952266	29280204	31858050	174869936	66663448	24673102	18842772	20653444	22316360	49979.3	92515.2	9037.09	NA	NA	NA	31339.4	NA	252804080	3.11527e+06	15497581	658640	22686790	246007	1.00789e+06	7589.91
Pos_72	72	M3	WT Ad Lib ZT 0 12 C Set 4	WT Ad Lib	0	12	4	1	423196	4.43838e+06	24807094	334216	1172359	278400	64103	277879	1242178304	22769014	75064880	246787	7868964	40997372	13323136	5.42062e+06	3.76847e+06	3.78045e+06	4.60468e+06	31568550	9757523	4.09755e+06	2.44255e+06	3.06428e+06	2.91477e+06	NA	NA	NA	NA	NA	8140.75	5609.36	NA	68916616	702129	4703306	15368.1	4273427	41988.8	229216	13010.6
Pos_73	73	V3	WT Ad Lib ZT 0 13 C Set 4	WT Ad Lib	0	13	4	1	1.72462e+06	87059816	61288860	1.83854e+06	14928093	7774081	1.07091e+06	7.60287e+06	1885074176	147279744	265873776	671240	114070136	452987648	225637344	83229864	66657540	77126168	84666984	346054848	168613136	58397268	48392252	54999376	60766976	220573	135336	35365.2	NA	NA	36817.2	17130	NA	260337632	3.54482e+06	16839954	465678	20202110	236398	835542	65216.6
Pos_74	74	B1	WT Food Restricted ZT 4 13 C Set 4	WT Food Restricted	4	13	4	1	596645	13275278	11246304	149084	1.91057e+06	778570	99701.1	897348	526021344	29352364	60415184	115070	21253824	83607728	38640220	14330018	11397948	13086403	14266860	59319568	29868040	9998077	8677829	9091503	9162638	4908.29	NA	22527.5	NA	NA	22744	NA	NA	40778664	460581	2.04316e+06	35478.8	1.76254e+06	NA	26348.7	NA
Pos_75	75	Z1	WT Food Restricted ZT 4 12 C Set 4	WT Food Restricted	4	12	4	1	1.12608e+06	1.534e+06	93559192	1.13633e+06	2654067	25867.8	204938	36511.2	3026250496	40883940	154950272	599897	3.12094e+06	48236684	1.94907e+06	2.65842e+06	425249	819336	628193	44497336	1.92017e+06	2440572	449346	344856	451522	NA	NA	36242.8	NA	NA	NA	88533.4	NA	232669312	2.96992e+06	14201321	614473	22745706	320099	1.12677e+06	43953.1
Pos_76	76	QC - 16	QC	QC	QC	QC	QC	QC	1609880	41666568	78813256	1.4883e+06	7.91976e+06	3.71732e+06	434986	3.13541e+06	2584451584	91250304	215954400	700679	53734352	233587792	90922264	37465344	27606998	29269488	31594296	177460480	67823352	25660648	19828314	21192726	23427746	39524.3	75432.5	33251.4	NA	NA	39698.5	23905.6	NA	264224064	3.19401e+06	16699058	468201	22897216	308832	1.17271e+06	27916.6
Pos_77	77	P2	WT Ad Lib ZT 8 12 C Set 4	WT Ad Lib	8	12	4	1	280253	1.61114e+06	11097078	100085	306262	35122.5	NA	19283.3	537101120	8877142	30606648	216035	2.60026e+06	11708425	4513682	1.67518e+06	1314780	1.46101e+06	1.70059e+06	9200767	3.00965e+06	1.32739e+06	1.10192e+06	1.16743e+06	1.03924e+06	NA	NA	49512.3	NA	NA	166587	NA	NA	33195066	271845	1.95651e+06	11940	2223919	NA	18437.8	NA
Pos_78	78	G1	WT Ad Lib ZT 8 13 C Set 4	WT Ad Lib	8	13	4	1	1.91035e+06	119913832	88360576	2.22081e+06	17749494	9607473	1.07492e+06	8851034	2326120704	151489200	298147904	1130276	113316160	434028096	198883248	71646560	55950968	58042584	71065032	327842368	148718912	51833548	40986020	43917112	50545020	133682	302142	27551	NA	NA	58213.4	26369	NA	275349664	3.90256e+06	17641720	1.11824e+06	47056436	507598	1.74706e+06	89716.5
Pos_79	79	N2	WT Food Restricted ZT 0 12 C Set 4	WT Food Restricted	0	12	4	1	4.88557e+06	4.18147e+06	113899592	1.58742e+06	3.82384e+06	192035	222008	199512	3348281344	48442692	181136512	1.15362e+06	6581201	74538128	8.11195e+06	5.39568e+06	2.23329e+06	1.994e+06	2721543	67390208	5792618	4549377	1.38889e+06	1.61862e+06	1.86244e+06	NA	NA	70484.1	NA	NA	127810	60080.8	NA	333516512	4.32595e+06	18850838	1202465	48580608	579394	1.97477e+06	59574.9
Pos_80	80	M1	WT Food Restricted ZT 0 13 C Set 4	WT Food Restricted	0	13	4	1	1218367	68249488	68354040	1.73771e+06	11483389	5888111	687268	4.97099e+06	1986336640	134282304	265131552	616674	100869680	372492960	173776624	63998916	51562588	49682252	59279956	279438368	129102880	45483848	36294784	36870388	42448592	116980	166215	8335.24	NA	NA	8720.71	19813.3	NA	223812352	2.5329e+06	13178753	482145	21217420	197458	799280	51647.5
Pos_81	81	QC - 17	QC	QC	QC	QC	QC	QC	2.03686e+06	44891728	78626696	1.63628e+06	6.84866e+06	3.36674e+06	633274	2.88162e+06	2522805376	89219344	213239072	754422	52460074	223803944	91992108	33700196	26500495	28444916	32027777	172349056	67386476	25480101	18987250	21314363	23575284	68905.8	96373.2	21452.3	NaN	NaN	55373	55662.2	NaN	252483712	3.23588e+06	1.51211e+07	555620	23049774	238106	1.02809e+06	12138.5
Pos_82	82	D1	WT Food Restricted ZT 12 13 C Set 1	WT Food Restricted	12	13	1	1	2589856	101155336	73448920	1.81399e+06	12849677	6115764	849889	4700086	2134605184	157290800	300848864	1.07174e+06	111397328	453125056	187061664	71305520	52865496	59584168	62124892	336602624	139103712	49262852	37752716	42927352	43514276	181153	210951	18178	NA	NA	59253.5	81086.9	NA	285215360	3.46567e+06	18123776	825922	32916854	435994	1.57357e+06	13671.6
Pos_83	83	R1	WT Food Restricted ZT 12 12 C Set 1	WT Food Restricted	12	12	1	1	5.36358e+06	1.20646e+06	113002840	1522928	2.84425e+06	38762.9	320957	73350.6	3505859584	49663336	182827904	727882	3.91835e+06	76365200	2.65781e+06	4.68249e+06	666647	729105	499642	77749152	2.24811e+06	3.87545e+06	555945	570102	343157	NA	NA	57919.1	NA	NA	110802	99101.5	NA	374602208	4.58816e+06	22327832	727102	23143846	249171	896016	22050
Pos_84	84	S1	WT Ad Lib ZT 8 13 C Set 1	WT Ad Lib	8	13	1	1	1.62895e+06	90503360	84502928	2.44546e+06	15375322	8.05411e+06	1.03349e+06	4959401	2345011968	166398384	318158464	741907	109244832	442046656	179153952	63818004	44316636	49898344	51075400	336830688	130404864	46950168	31507642	37453816	35803640	145730	83177	109584	NA	NA	20230.4	59156.7	NA	311521824	4.26347e+06	19587602	845236	33771500	348754	1.56696e+06	29012.4
Pos_85	85	Z2	WT Ad Lib ZT 8 12 C Set 1	WT Ad Lib	8	12	1	1	2.44472e+06	83304.5	124640432	1.48811e+06	3.50175e+06	NA	124164	NA	3858199296	50865056	194621664	633357	3.13165e+06	77187672	812993	2.86114e+06	21462.8	109472	17496	70541272	893764	3.5737e+06	45984.1	70941.4	NA	NA	2505.77	29736.5	NA	NA	43717	49243.3	NA	320725344	3919504	19141500	764767	29409748	383526	1.31653e+06	24112.5
Pos_86	86	QC - 18	QC	QC	QC	QC	QC	QC	1.86389e+06	37896676	79651864	1.45624e+06	7.7615e+06	3796184	458215	3.34501e+06	2418418176	88540488	209929424	706738	50771424	217527776	88277000	33793988	25553242	27846232	30625828	166487280	65348868	23928658	18114414	20496770	21752062	18806.7	29425.1	29418.4	NA	NA	63859.4	108825	NA	249963920	3.26435e+06	14971122	494387	20401780	387347	788868	6192.04
Pos_87	87	Q3	WT Ad Lib ZT 12 13 C Set 1	WT Ad Lib	12	13	1	1	2.15041e+06	93793792	87818016	2.08829e+06	15230178	8535817	1.28527e+06	6342848	2576048640	160150128	310982560	1.16772e+06	107231136	445897856	183608096	65917392	49493928	57040240	62150888	342479392	136380064	48488184	34742320	39888136	44373512	37407.1	198641	55207.4	NA	NA	36730.1	43063.6	NA	384929088	4.10805e+06	21148118	966759	31319464	380982	1.48693e+06	NA
Pos_88	88	V2	WT Ad Lib ZT 12 12 C Set 1	WT Ad Lib	12	12	1	1	2.39757e+06	122909	112441064	1.47381e+06	3.01797e+06	7291	191358	NA	4006359040	54045316	204920384	850405	3.34612e+06	81496472	900745	3964699	24023.8	176456	29474.8	75385704	1196281	3765016	4940.89	183563	28853.5	NA	NA	54861.8	NA	NA	92704.1	41964.7	NA	379013600	4518921	23835104	1.23358e+06	34138484	234961	1391492	19799
Pos_89	89	X1	WT Food Restricted ZT 4 12 C Set 1	WT Food Restricted	4	12	1	1	1.72147e+06	344805	91930472	1.08535e+06	2434500	36332.1	153244	NA	2982284288	40447440	151428416	367677	2.2409e+06	39475468	978278	1.77592e+06	223100	170475	99908.1	35886704	752052	1.4379e+06	134741	220358	97973.2	NA	NA	48867.3	NA	NA	NA	55997.8	NA	200504928	2.77197e+06	12261891	505048	21086314	222358	796620	28859.7
Pos_90	90	I1	WT Food Restricted ZT 4 13 C Set 1	WT Food Restricted	4	13	1	1	3125513	110446928	73531744	1.95165e+06	14218465	7.28762e+06	950141	5496506	2033420800	157359088	303554720	741709	110701800	444665600	180314336	68872200	46114932	55065488	50468196	329834272	132044816	49630604	33842224	38114504	35723876	196490	148539	58841.7	NA	NA	72245.4	33070	NA	219564624	2721400	13350354	829592	28861738	446682	1.39437e+06	30618.2
Pos_91	91	QC - 19	QC	QC	QC	QC	QC	QC	2.36433e+06	48296736	88683280	1723968	8662238	3.59371e+06	391021	3.4045e+06	2649647872	94867136	218253808	472889	54173652	236212352	94830208	35379596	27674058	30106044	33209512	181302368	70210728	26493880	19622636	20768964	23953742	47995.2	35583.4	22529.3	NA	NA	88326.9	57312.3	NA	265565600	3.81469e+06	15720949	517398	22624828	360231	1.11991e+06	1952.21
Pos_92	92	G3	WT Food Restricted ZT 0 12 C Set 1	WT Food Restricted	0	12	1	1	1.4604e+06	336755	98666432	1.16521e+06	3.02429e+06	87126.6	252758	23085.7	3245945856	43394348	167505184	595149	3.12117e+06	56743564	1416603	2.49351e+06	215641	262562	388701	54280844	1.14454e+06	2.6938e+06	62457.3	277752	122044	NA	NA	36389.3	NA	NA	45558.1	90912.8	NA	303700608	3507100	17644314	864948	27878770	330859	1.30774e+06	20505.8
Pos_93	93	X2	WT Food Restricted ZT 0 13 C Set 1	WT Food Restricted	0	13	1	1	2.2712e+06	110083640	91268808	2354602	17301720	8809899	1.1864e+06	5543123	2434693888	184225248	343595104	1.39573e+06	123496984	507010880	195920528	75019928	49008204	56078532	55226396	383825856	146994784	52671000	36782932	41668844	38531700	209400	114917	75543.3	NA	NA	167572	56115.8	NA	386981056	5.43958e+06	24714482	979706	35473476	458647	1.63162e+06	69091.3
Pos_94	94	L3	WT Ad Lib ZT 4 13 C Set 1	WT Ad Lib	4	13	1	1	1488982	81252560	100094400	2.54339e+06	14762869	7.25851e+06	1049229	5633888	2666913792	171342976	347729248	777493	113473000	442874464	162377616	59904948	38947356	44336168	40890596	339869824	120090440	44052544	27183628	32767746	27602058	90366.4	62307	55503.4	NA	NA	13662.2	35407.7	NA	302588512	4054552	18784448	658814	19943048	120325	656099	50468.4
Pos_95	95	Q1	WT Ad Lib ZT 4 12 C Set 1	WT Ad Lib	4	12	1	1	1.40931e+06	27366.7	112434504	2.04841e+06	3.45665e+06	29178	260433	NA	3907151616	53139264	201580432	559858	2.43875e+06	58924456	638824	2.72865e+06	51568.8	92607.9	NA	53917836	783519	2505469	17246.8	80166.5	NA	NA	NA	77113.4	NA	NA	27326.3	96040.5	NA	259622560	2.87165e+06	15951218	740636	21519836	214163	941796	NA
Pos_96	96	QC - 20	QC	QC	QC	QC	QC	QC	2.23537e+06	45275004	75268064	1.64306e+06	8221978	3.36264e+06	539333	3.20349e+06	2637937152	94923408	224145712	741846	54858308	240320736	96568624	37017632	27882752	29894700	34557320	182006912	70971048	27988710	20525564	23251708	24231592	33530.6	128698	NA	NA	NA	2215.79	60751.1	NA	256762224	3.04853e+06	16110695	503293	24392992	341045	1.02933e+06	19531.4
Pos_97	97	Z3	WT Ad Lib ZT 0 12 C Set 1	WT Ad Lib	0	12	1	1	815328	4264725	11854300	201743	803394	112152	1086.93	249247	529325888	14315205	36172628	192814	6808808	24173318	11981045	4655813	3.3957e+06	3.88239e+06	4285271	17683038	8973156	3.05072e+06	2.79186e+06	3109895	3.27077e+06	NA	NA	NA	NA	NA	19446.3	19243.9	NA	37015048	452466	2419387	55656.2	1.43818e+06	NA	36879.4	NA
Pos_98	98	L2	WT Ad Lib ZT 0 13 C Set 1	WT Ad Lib	0	13	1	1	1.90607e+06	92784536	69276656	2.09954e+06	14832712	7.74257e+06	1.18324e+06	7572021	2495308288	163759504	316403296	663716	115479248	437013056	195293296	74198344	56215924	62442308	68554200	327508864	140534256	53005392	40518096	44948456	49389948	34305	262812	23898.6	NA	NA	46137	39283.9	NA	275619808	3.33829e+06	16069831	661088	25990978	409148	1.24975e+06	4557.36
Pos_99	99	B2	WT Food Restricted ZT 8 12 C Set 1	WT Food Restricted	8	12	1	1	1413961	71165.2	101718864	1120022	3.08922e+06	NA	172255	NA	3562212608	47319124	184986032	735391	2.73584e+06	65903892	671292	2967504	6583.72	157105	NA	64405792	844717	2.99754e+06	5721.16	153390	NA	NA	NA	76119.6	NA	NA	59113.7	NA	NA	300929824	3.95004e+06	17427436	962530	31645496	316167	1.45362e+06	9426.83
Pos_100	100	O3	WT Food Restricted ZT 8 13 C Set 1	WT Food Restricted	8	13	1	1	1.14671e+06	99100368	81484296	2.37436e+06	15467917	6.91978e+06	1036576	5739094	2700022528	155658160	320237408	795032	100000200	371964800	137218992	48801392	31402774	32930548	26759360	278903328	98613280	34763288	21760706	22767816	19718582	43813.3	20136.8	16252	NA	NA	77273.8	22689.8	NA	215992864	2.68501e+06	14428280	702876	24474966	323613	1138307	127636
Pos_101	101	QC - 21	QC	QC	QC	QC	QC	QC	1.78326e+06	42824294	73011560	1.41027e+06	7.52711e+06	3.34981e+06	535950	2.65433e+06	2546543616	89487840	214880808	535029	53072952	226074752	94111476	34564793	26098470	29341781	33614357	176310136	68304980	26248354	18473943	21376833	23729742	27465.5	101080	14123.2	NaN	NaN	48102.6	25472.3	NaN	253779800	3.12886e+06	1.5348e+07	597484	22637373	300598	1.04051e+06	16711.1
Pos_102	102	D2	WT Food Restricted ZT 0 12 C Set 3	WT Food Restricted	0	12	3	2	1.6783e+06	622883	87083904	991587	2.47905e+06	6275.5	97954.6	NA	2909056000	41193996	153048288	620953	3.23612e+06	55543916	2.28675e+06	2770732	556420	477082	605679	50698336	1.79777e+06	2432278	225384	464753	305766	NA	NA	66661.6	NA	NA	8721.1	105521	NA	254283824	3.20385e+06	15476282	721509	24600298	156628	1.01484e+06	28608.1
Pos_103	103	M2	WT Food Restricted ZT 0 13 C Set 3	WT Food Restricted	0	13	3	2	409230	19319540	17062414	274245	2.6268e+06	1.22614e+06	204855	1.35999e+06	793774336	46331768	92826208	153195	31938394	118314248	58166712	20955626	16305709	18631350	19185514	84436216	42952248	15015240	11422118	13933940	13761957	46454	34998.5	4791.44	NA	NA	NA	NA	NA	61607144	564055	3.77857e+06	41738.6	3.12678e+06	41904.4	137066	NA
Pos_104	104	C1	WT Ad Lib ZT 8 13 C Set 3	WT Ad Lib	8	13	3	2	294302	5.91237e+06	15175946	310441	1.75333e+06	644608	132177	602695	752816064	26303330	62403852	170614	14517340	59392520	24365330	8785040	5904292	6522730	6833826	40969876	17838894	6238216	4.02032e+06	4.34444e+06	5354644	21417.3	NA	105118	NA	NA	81002.3	39726.9	NA	49531332	459029	3.07784e+06	25259.6	2557778	NA	113780	NA
Pos_105	105	W3	WT Ad Lib ZT 8 12 C Set 3	WT Ad Lib	8	12	3	2	381327	5.32053e+06	12003351	225886	869351	215645	23793.5	258862	555606400	16078851	39648912	50136.8	9498992	34103264	17424262	6731822	6097736	6.20899e+06	7345184	26595216	13847669	4.79312e+06	4.44036e+06	4.15568e+06	5976044	5446.32	6155.16	65484.7	NA	NA	19619.2	NA	NA	40642104	314798	2.38743e+06	NA	1976891	13210.9	91284.4	NA
Pos_106	106	QC - 22	QC	QC	QC	QC	QC	QC	1.85694e+06	40977780	64107832	1.48243e+06	7861781	3.42254e+06	489246	2.60064e+06	2388919040	86002832	204111200	675624	51571552	212771472	86216112	32821542	24968344	26774864	30556650	163752336	64196452	23779600	18436032	20283716	21494060	84375.1	57277.8	11473.4	NA	NA	23788.6	26447.2	NA	224697984	2949899	14455475	585056	20854952	319338	937725	NA
Pos_107	107	P3	WT Ad Lib ZT 4 12 C Set 3	WT Ad Lib	4	12	3	2	1358307	NA	96897736	1.33984e+06	2740491	58697.1	222915	NA	3313395200	43720232	171515504	652547	2479383	50405084	673790	2.12777e+06	54576.6	88859	3915.29	46962624	559885	1873633	NA	120831	19165.8	NA	NA	95252.8	NA	NA	21870.9	6663.43	NA	243354016	3.11418e+06	13659807	563248	16236329	104365	722494	29306.1
Pos_108	108	W1	WT Ad Lib ZT 4 13 C Set 3	WT Ad Lib	4	13	3	2	1.69873e+06	86280944	64196892	2.13686e+06	14791661	8205471	1.15454e+06	6.66481e+06	1930760192	156865888	292500000	550135	121409424	453640096	225246944	81050648	65664264	70047160	86101744	334352448	163601936	59377560	47992992	51595052	60793932	345323	239787	4020.11	NA	NA	84080.1	30048	NA	220519744	2832937	13130122	579357	17387274	138666	798301	17066.4
Pos_109	109	T3	WT Food Restricted ZT 8 12 C Set 3	WT Food Restricted	8	12	3	2	1.32143e+06	23937.4	108816008	1.4855e+06	3.22813e+06	5556.96	264029	NA	3321322240	43654612	164761232	612917	2.75128e+06	85733848	909767	4.21001e+06	71214.9	29712.9	NA	82478152	897121	3823592	25762.7	11476.7	NA	NA	NA	27408.6	NA	NA	92145.1	26335.4	NA	354152064	4.1814e+06	20465272	646220	23764422	235176	1004161	44524.2
Pos_110	110	E1	WT Food Restricted ZT 8 13 C Set 3	WT Food Restricted	8	13	3	2	553650	20873290	16404004	403281	3.98361e+06	1.79991e+06	136592	1.67081e+06	726174592	46934592	91751920	338872	35211220	133798424	70057144	24886912	20242126	23011110	24868094	93801080	50968960	17649714	14487405	16014680	18653184	69924.1	45984.5	NA	NA	NA	NA	NA	NA	67752728	837272	3984823	133743	4.68137e+06	10732.7	320541	NA
Pos_111	111	QC - 23	QC	QC	QC	QC	QC	QC	1.94017e+06	41146144	74693776	1.21633e+06	8030149	3211499	517578	3173597	2464185344	89392144	208697440	669771	52977348	224701392	90491960	35147156	26316878	27673022	31770710	170093424	66905068	24686892	19597348	20250978	22354788	93342.3	NA	34016.9	NA	NA	31806.3	79481.9	NA	238510496	3.15538e+06	13735392	590013	21833746	237669	860846	NA
Pos_112	112	R2	WT Ad Lib ZT 12 13 C Set 3	WT Ad Lib	12	13	3	2	5945485	121297152	70533792	2426396	16315999	7.98701e+06	1.05523e+06	7820855	2215265280	167016368	302656576	985790	119972648	486810880	231863664	83255264	68476880	74163856	90971600	364390240	167823808	60760532	48168676	54232356	61676684	111097	120563	54364.8	NA	NA	90330.5	129242	NA	368398080	4.69187e+06	22173820	923426	33831108	468329	1.61283e+06	23090.1
Pos_113	113	X3	WT Ad Lib ZT 12 12 C Set 3	WT Ad Lib	12	12	3	2	6525336	NA	105337144	1.16317e+06	2.81666e+06	38291.4	271260	NA	4185245696	54293612	217898368	869218	3.0392e+06	77204024	729539	3.67829e+06	44889.9	145605	NA	73815976	1.02353e+06	3.21669e+06	NA	82862.7	24997.4	NA	NA	77774.6	NA	NA	83178.7	110040	NA	409047200	4980677	25214554	1.05995e+06	37947068	510291	1749524	137311
Pos_114	114	D3	WT Food Restricted ZT 4 12 C Set 3	WT Food Restricted	4	12	3	2	1.99736e+06	10043.8	104218056	1.5148e+06	2691216	NA	170361	NA	3195139072	41290528	164262096	1.07051e+06	2.60982e+06	56968952	624376	2495157	NA	168682	37366.5	51049388	698005	2.15829e+06	2695.21	25377.1	NA	NA	NA	43939.1	NA	NA	15583	4330.66	NA	290079808	3797228	17044814	951510	31741544	391196	1.54596e+06	21648.6
Pos_115	115	P1	WT Food Restricted ZT 4 13 C Set 3	WT Food Restricted	4	13	3	2	2.43943e+06	112559312	77833544	2.49742e+06	19457516	10693555	1.37263e+06	9259527	2235801344	171236224	333543168	745472	133469712	524128608	246365216	95460568	75030720	82235400	86800808	390878016	187443248	66863416	50722300	58129540	62545740	235778	156989	46458	NA	NA	108667	99388.3	NA	287566880	3.94445e+06	16033766	814563	26502534	319126	1.0012e+06	37967.7
Pos_116	116	QC - 24	QC	QC	QC	QC	QC	QC	2023155	40869560	73559392	1.39272e+06	7.38521e+06	2.65646e+06	533753	2.97114e+06	2585282560	93500408	221260992	640755	55545800	229647008	95318064	36730876	27710878	28932172	33040306	180569344	68080072	26610418	19487908	21008208	23906028	93835.6	38659.2	43265.2	NA	NA	65273	135062	NA	255047808	3.05701e+06	15552057	577384	23391258	263247	1.07288e+06	NA
Pos_117	117	J2	WT Food Restricted ZT 12 12 C Set 3	WT Food Restricted	12	12	3	2	5.23798e+06	3764.29	116513568	1.14989e+06	3061286	58766.4	311328	NA	4362939904	59372184	223333696	1.2754e+06	2.97396e+06	55186764	549360	2.42676e+06	4929.25	32673.5	NA	52728964	772386	2.49914e+06	37603.3	39923.9	NA	NA	NA	64894.1	NA	NA	102425	187695	NA	412368736	5235442	24680648	730523	32157704	504248	1.26664e+06	12346.8
Pos_118	118	H3	WT Food Restricted ZT 12 13 C Set 3	WT Food Restricted	12	13	3	2	2.27055e+06	109851296	69433056	2.4431e+06	15669782	8857962	1.04221e+06	7669957	1978371072	160422304	289561664	969793	123135352	486385600	245854176	93850656	77777784	88883928	109194448	380483456	182972000	66582116	56031128	63239116	75272976	279428	316972	76013.5	NA	NA	130317	64605.8	NA	338682016	4.45713e+06	19838644	828258	29180204	524604	1.4701e+06	64720.2
Pos_119	119	I2	WT Ad Lib ZT 0 13 C Set 3	WT Ad Lib	0	13	3	2	754731	41009136	22163850	588665	3.90125e+06	2707719	288176	2820321	896421888	67423088	130071008	499201	56923976	203697232	112252032	38908564	35923168	38528228	46953324	148166128	80605072	27258402	26153714	26308064	33269198	58569.5	171019	NA	NA	NA	6480.46	NA	NA	89668400	1010782	5667263	189633	6821266	93405.7	192901	NA
Pos_120	120	C3	WT Ad Lib ZT 0 12 C Set 3	WT Ad Lib	0	12	3	2	323415	43814.1	9237290	151085	256617	13782.3	NA	3683.16	396668608	4941476	19896268	167196	523037	4.37266e+06	594016	210510	152884	122125	138825	3.24445e+06	353186	272828	50357.2	117204	102100	NA	NA	NA	NA	NA	14556.6	NA	NA	28358356	311033	1.7434e+06	33486.1	1.11948e+06	NA	46147.1	NA
Pos_121	121	QC - 25	QC	QC	QC	QC	QC	QC	1.89626e+06	40418248	69507886	1.65118e+06	7.18192e+06	3.37797e+06	424653	2.83876e+06	2541481472	90491944	215831840	652748	53662068	230910472	93089716	35062815	27016935	29671786	32127776	176399904	67569150	25188377	18997357	20823929	23183396	65905	74797.9	18004.9	NaN	NaN	54589.3	21772.1	NaN	245635568	2.77146e+06	1.50378e+07	674474	21664670	259171	993320	10754.8
Pos_122	122	S3	WT Ad Lib ZT 4 13 C Set 2	WT Ad Lib	4	13	2	2	1.81337e+06	101322224	91069360	2.43301e+06	19066390	10161399	1.12469e+06	9426230	2392413696	171110672	356467072	870395	143695136	495285440	251202608	90482840	74959184	73434528	86034224	373288672	182397520	63196120	54083644	52789860	61060524	153303	277504	24207	NA	NA	72048.6	16720.5	NA	258376608	2.93716e+06	16151070	573557	21987146	183843	800109	28645.4
Pos_123	123	Q2	WT Ad Lib ZT 4 12 C Set 2	WT Ad Lib	4	12	2	2	2.29834e+06	18478.7	133179624	1965141	3270176	26520.4	286856	NA	4239864320	55054248	218451280	1.24474e+06	3.09406e+06	65369420	790597	2987148	51371.8	161464	48976.2	60377144	614221	3.13115e+06	NA	193301	NA	NA	NA	191469	NA	NA	101218	84007.1	NA	323833312	3722188	18757636	1.00187e+06	36298780	294656	1.52579e+06	27177.3
Pos_124	124	Y2	WT Food Restricted ZT 0 12 C Set 2	WT Food Restricted	0	12	2	2	2.01351e+06	19253.8	90829512	1.20501e+06	3.02686e+06	NA	228474	NA	3187221760	41625540	164951504	598661	2.70888e+06	62704436	637992	2.57683e+06	44335.6	190504	NA	61766044	486596	2749414	44627.5	123635	NA	NA	NA	35875.6	NA	NA	92852.9	58480.2	NA	318540064	4.27697e+06	19451148	624526	22056446	252415	996320	1490.65
Pos_125	125	J3	WT Food Restricted ZT 0 13 C Set 2	WT Food Restricted	0	13	2	2	1.83589e+06	108604648	71936816	2.27548e+06	13997980	7056188	1.0203e+06	6.21861e+06	2095230976	163961184	289737856	866193	118527240	455416896	213737968	76887944	61031488	65369604	73123032	340287744	157755536	55275780	43927476	47683640	52051760	229361	194975	33590.3	NA	NA	64428.1	16879.8	NA	282339296	3.46745e+06	17962926	813745	30646250	301775	1181628	30712.4
Pos_126	126	QC - 26	QC	QC	QC	QC	QC	QC	1.8864e+06	39578360	75290968	1.59229e+06	8.20822e+06	3.64751e+06	532015	2.94943e+06	2510443776	91338832	213726192	814921	51587568	223883744	92333464	34149644	27191308	27660712	33000840	171941904	67870744	26053726	19571658	20729694	23706288	17387.1	51706	79319.6	NA	NA	6280.93	39135.3	NA	245637072	3090560	14704092	817010	22827656	208143	849572	41489.8
Pos_127	127	N1	WT Food Restricted ZT 8 13 C Set 2	WT Food Restricted	8	13	2	2	1.79757e+06	95432096	79247952	2.47819e+06	16653217	9110276	1.16833e+06	7762524	2219945984	169095920	326655392	936338	128249376	511087264	219546176	84814168	60175336	66825456	66885528	386329312	161782144	58784092	43698336	48657464	48798680	216180	132630	68660.9	NA	NA	72875.4	94891.7	NA	287218336	3.84219e+06	17837458	1.03023e+06	33295050	344027	1.51327e+06	70556.8
Pos_128	128	B3	WT Food Restricted ZT 8 12 C Set 2	WT Food Restricted	8	12	2	2	1.59881e+06	393182	112201984	1577883	3462115	65042.2	166113	21550.8	3211721984	44335500	167539104	692326	3.06661e+06	61342388	1.63425e+06	3.39403e+06	113699	510205	156537	59348932	1.15106e+06	3057908	76399.3	150077	263886	NA	NA	61365.1	NA	NA	99169.3	54667.6	NA	262555008	3.55474e+06	16018584	595623	27781702	334648	1.33628e+06	6311.99
Pos_129	129	K2	WT Ad Lib ZT 0 12 C Set 2	WT Ad Lib	0	12	2	2	5802673	2309975	111988392	1.5173e+06	3.76562e+06	104300	262312	88024.4	3424041728	48248552	180652176	1.26409e+06	4.46097e+06	81160288	4.81136e+06	4474968	1.00218e+06	1.58185e+06	1.54289e+06	76023008	3.81136e+06	4.0638e+06	728097	992667	1.14835e+06	NA	13430.9	33728.6	NA	NA	45756.1	53180.6	NA	336850528	4.38023e+06	21139698	833751	35397144	392197	1.42836e+06	35162.5
Pos_130	130	C2	WT Ad Lib ZT 0 13 C Set 2	WT Ad Lib	0	13	2	2	2164604	71733464	75171992	1965246	13821799	6.76414e+06	959303	6005156	2191953152	142669696	279686048	443875	104051704	415673920	195899152	71349416	53863588	61380088	67601712	311380096	142573008	50443956	40309596	43691608	48171992	238043	265185	9858.24	NA	NA	NA	72246.5	NA	216986384	2197547	13373058	518416	23115256	243102	1.16902e+06	NA
Pos_131	131	QC - 27	QC	QC	QC	QC	QC	QC	1.8413e+06	42992304	80064944	1536230	7957238	3.33705e+06	621905	2.98226e+06	2592616960	90350264	213779008	637474	54412852	230413856	93747904	36262612	26853788	28858052	33020468	178116576	68186288	25338914	18460492	21158350	22702980	64939.4	57720.9	NA	NA	NA	NA	109078	NA	253540848	2.69967e+06	15062270	588434	23302310	149205	979181	15865.1
Pos_132	132	T1	WT Ad Lib ZT 8 13 C Set 2	WT Ad Lib	8	13	2	2	6518518	129131320	87986528	2.5666e+06	21095190	9199109	1.09193e+06	9808123	2553927936	171548592	329429248	1.02365e+06	136475136	502093856	240692384	85105176	68592680	69572976	88957168	374702624	179113104	60267848	51337204	49644840	62366276	282364	230067	94067.5	NA	NA	107785	60286.6	NA	324854656	3.52063e+06	20388310	1.03888e+06	36715012	444579	1.98668e+06	47548.5
Pos_133	133	E3	WT Ad Lib ZT 8 12 C Set 2	WT Ad Lib	8	12	2	2	1.6785e+06	259275	112946080	1.52895e+06	3.23856e+06	31039	184773	27268.1	3696625152	50365100	192169744	704063	3.3893e+06	70175288	1.76582e+06	3404327	178323	367016	274245	66795940	1.32672e+06	2.82873e+06	259274	353507	165221	NA	NA	9197.02	NA	NA	66120.1	65842.6	NA	312580416	4.31004e+06	19514566	500413	18732748	198374	882229	16399.9
Pos_134	134	Y3	WT Food Restricted ZT 12 12 C Set 2	WT Food Restricted	12	12	2	2	2.65491e+06	55988.5	108205424	1.3779e+06	2997230	27098.8	212821	NA	3880253184	52931108	199440368	914967	2883895	62601008	663416	2.32306e+06	2097.27	168083	NA	63365268	880251	2845735	18753.8	107939	NA	3645.11	NA	88148.1	NA	NA	57582.2	101589	NA	383374240	4975169	23595962	980154	29708462	335170	1.26682e+06	65878.6
Pos_135	135	K1	WT Food Restricted ZT 12 13 C Set 2	WT Food Restricted	12	13	2	2	1.67307e+06	63000684	66137972	1.50875e+06	11844327	6135245	754228	5226554	2247999744	155214304	290999264	475923	107031040	432669408	188471760	68592192	53117776	59342628	64372548	329630496	137412368	50513904	36955300	43477480	45621272	170229	237349	NA	NA	NA	55334.6	34495.4	NA	273589504	3.63504e+06	16860168	598953	23718282	302447	1.00075e+06	5610.91
Pos_136	136	QC - 28	QC	QC	QC	QC	QC	QC	2.43749e+06	38615060	84900760	1.51664e+06	9215903	3.54664e+06	559184	3.1652e+06	2752872192	99522424	232036288	732930	56835744	242624912	98702912	38112124	28579742	30528548	35646896	187073456	70721480	26166648	21005366	21844118	24255256	53096.5	13883.3	38379.3	NA	NA	29859.1	19790	NA	274857376	3.36352e+06	16995826	634907	24603410	289114	910840	4678.09
Pos_137	137	W2	WT Food Restricted ZT 4 12 C Set 2	WT Food Restricted	4	12	2	2	1.60845e+06	376387	107787448	1.29949e+06	2.66632e+06	35829.9	259160	8370.17	3457639936	45643472	174357952	1.21466e+06	3715161	58097880	2.08939e+06	3.15428e+06	176424	470304	269127	54738612	1.70586e+06	2457028	132180	243098	183164	NA	NA	36173.8	NA	NA	139147	35403.3	NA	294319616	3.53861e+06	18041538	791433	36320404	287490	1.67966e+06	20480.2
Pos_138	138	N3	WT Food Restricted ZT 4 13 C Set 2	WT Food Restricted	4	13	2	2	2.36941e+06	117344360	77417896	2552585	19748848	10212874	1.12744e+06	10007710	1983513216	155094832	298340032	930584	126795160	494417952	244442448	94487200	74916112	81557608	96319400	365376672	177341328	66257988	55686104	60947288	69176544	252739	305455	45662	NA	NA	47050.6	24701.8	NA	246286944	2.8892e+06	15116492	852788	32667412	403254	1.58102e+06	29263.4
Pos_139	139	A2	WT Ad Lib ZT 12 12 C Set 2	WT Ad Lib	12	12	2	2	3.07122e+06	18439.8	107962992	1.40205e+06	3316383	9396.94	310849	NA	3622527232	47445384	187331840	998580	2.79396e+06	76311736	636972	3.16625e+06	38949	94724.8	8249.06	70062168	765639	3181529	NA	80333.1	3542.24	NA	NA	45343	NA	NA	31432.2	98968.8	NA	361921632	4.12776e+06	21760426	890010	33088734	221805	1.26998e+06	38719.5
Pos_140	140	J1	WT Ad Lib ZT 12 13 C Set 2	WT Ad Lib	12	13	2	2	2.5309e+06	114286816	80169752	2.18358e+06	16020131	8.20469e+06	892586	9994334	2133748224	158569344	295182912	670351	126357296	473643104	262250272	93318408	87142976	93641528	131458880	358485088	195890912	68219000	59614908	66889612	93262328	260545	341688	74404.8	NA	NA	32179.2	96057.6	NA	298206528	3751067	18381418	657567	20132250	308143	894675	35957.4
Pos_141	141	QC - 29	QC	QC	QC	QC	QC	QC	1.57709e+06	45085180	79398088	1.38905e+06	8.09474e+06	3.55327e+06	633710	3.12736e+06	2616547968	93243184	219317488	712957	54319386	232112056	95418148	35949296	27758666	29870008	33864530	180205832	71613264	26427487	19855670	21982336	23970921	117604	67500.1	15958.5	NaN	NaN	38701	28559.3	NaN	257591168	3.12339e+06	15623145	627249	23232067	200213	970464	3852.79
Pos_142	142	G2	WT Ad Lib ZT 8 12 C Set 5	WT Ad Lib	8	12	5	2	246286	18401.3	10364183	70629.8	137186	NA	8910.53	NA	420616832	5.26384e+06	20313444	130265	341298	6873497	68696.9	242180	NA	4942.45	6320.53	5.1194e+06	20137	220246	NA	27364.9	NA	NA	NA	164032	NA	NA	149204	NA	NA	27033342	296841	1.30238e+06	6621.5	786814	26710.6	12360	NA
Pos_143	143	V1	WT Ad Lib ZT 8 13 C Set 5	WT Ad Lib	8	13	5	2	1.8581e+06	101677792	90474392	2.36437e+06	16108487	8898851	1.14272e+06	7218662	2620387840	165638736	332164480	1.05018e+06	114545304	442623808	175072352	64968416	47152692	47875704	51170440	337134624	130272904	44402656	34522408	34364344	36404252	131221	107598	99566.6	NA	NA	99259.1	53047.1	NA	301557184	3.72707e+06	17695254	998890	37146688	599656	1.65551e+06	4116.38
Pos_144	144	H1	WT Food Restricted ZT 12 12 C Set 5	WT Food Restricted	12	12	5	2	3.56906e+06	245147	100248952	1.12742e+06	2.55596e+06	13618.9	306650	NA	3518257408	50014252	183541632	949415	2.87267e+06	74558904	1.04731e+06	3.0486e+06	109464	193471	25938.3	69182832	974506	3.47835e+06	21078.6	325690	46917.3	NA	NA	71684.4	NA	NA	42387.1	52390.2	NA	350488416	4242168	21380634	869267	29950728	250678	1.27295e+06	15221.8
Pos_145	145	O2	WT Food Restricted ZT 12 13 C Set 5	WT Food Restricted	12	13	5	2	1.29351e+06	80679440	75116096	1.78258e+06	14679632	7.83604e+06	1.08537e+06	6.84175e+06	2173358592	165715024	301743648	585427	115029864	497813088	210566048	79234840	58130980	65820164	71427456	378918080	153714000	56966628	43039824	48788656	50990968	310889	173844	52799.9	NA	NA	42176.9	NA	NA	373943904	4585015	21543236	921149	19667720	182698	880370	2813.61
Pos_146	146	QC - 30	QC	QC	QC	QC	QC	QC	1.79928e+06	44074636	80975952	1.45689e+06	7.68382e+06	3.51121e+06	396654	3.45431e+06	2439574272	85841464	208239696	620161	51398056	221764384	87708912	34356808	24702356	27989014	29723626	171807648	66056284	25442368	17894474	20520920	22889958	61614.2	121001	30521.1	NA	NA	26696.3	45090.7	NA	250004160	2999643	14981310	507617	21858900	280705	963069	19124.4
Pos_147	147	E2	WT Food Restricted ZT 0 13 C Set 5	WT Food Restricted	0	13	5	2	1.5317e+06	131891616	74973128	2.10291e+06	15080800	8207475	941384	7.47227e+06	2014179328	141422976	275804800	1.09108e+06	113089264	444343232	208670256	80570824	63394260	69374560	76128264	343617952	150067664	57140096	45601896	49658480	54189052	186330	244460	81334.6	NA	NA	25668.7	96311.2	NA	310092608	4.09051e+06	19272450	824573	28709804	209094	1.19024e+06	55274.8
Pos_148	148	O1	WT Food Restricted ZT 0 12 C Set 5	WT Food Restricted	0	12	5	2	1.65424e+06	559339	94420424	1.37409e+06	2.92647e+06	43874.1	219041	36832.6	3072031488	41914724	159989520	726005	3.03142e+06	55065104	1.59493e+06	2740036	405650	371816	409484	53505952	1405400	2704176	159904	297742	200045	NA	NA	18812.9	NA	NA	9752.91	94447.4	NA	276118784	3.75363e+06	16623307	740146	23644388	269152	895435	24640.9
Pos_149	149	A1	WT Ad Lib ZT 4 12 C Set 5	WT Ad Lib	4	12	5	2	3.37534e+06	109170	103872272	1.20792e+06	3098770	37813.4	110695	NA	3108275456	42452508	162229200	818878	2.5779e+06	70481560	956768	3.25069e+06	NA	51287.8	15371.6	63474376	728904	3.39166e+06	19984.1	54132.2	NA	NA	NA	95436.8	NA	NA	41354.8	115533	NA	329584416	4.09216e+06	19202912	923493	29267196	388914	1.30695e+06	62396
Pos_150	150	F2	WT Ad Lib ZT 4 13 C Set 5	WT Ad Lib	4	13	5	2	1.28297e+06	69084912	88864896	2.50179e+06	16235584	8618994	867648	7.36006e+06	2544184832	152627568	322966656	660858	108292160	435789504	168241856	61458204	41919984	46958800	46186936	327449056	122458784	44027952	31351500	35304348	32997240	59833.9	112795	85473.6	NA	NA	8958.93	57964.9	NA	287822592	3.56915e+06	17606724	881477	29055884	337601	1.15815e+06	5404.01
Pos_151	151	QC - 31	QC	QC	QC	QC	QC	QC	1.73545e+06	44365636	84018320	1.60343e+06	7.29032e+06	3.66374e+06	575778	3.17159e+06	2582179328	91460280	215858240	656384	54838344	231366528	92539984	35201152	26726436	30394642	33067780	178357552	69055536	26095112	18594854	20405292	23183202	16534.1	66999.2	15547.3	NA	NA	30278.2	21831.9	NA	262601408	3.13136e+06	14955165	566649	21348308	197923	738949	9131.03
Pos_152	152	A3	WT Food Restricted ZT 8 12 C Set 5	WT Food Restricted	8	12	5	2	2.04043e+06	119178	102313184	1108261	3.01119e+06	17680.3	226564	2873.39	3113199104	41586792	162738208	513689	2325210	60891028	575648	2.81782e+06	41487.5	141263	NA	57505032	702723	2.59053e+06	30039.8	106479	23467.4	NA	NA	34056.9	NA	NA	13750.5	53867.2	NA	304321952	3858864	18412350	556833	24361644	274412	1.04079e+06	3925
Pos_153	153	U3	WT Food Restricted ZT 8 13 C Set 5	WT Food Restricted	8	13	5	2	912931	96907976	62016940	1.64169e+06	14501329	7.39258e+06	915822	6.0383e+06	1780641920	141165408	265785248	774567	107244416	421251168	193812544	73987136	58881412	61247024	70974392	324111552	145613392	53990308	43010708	45176104	49763568	180424	204760	74977	NA	NA	37558.5	150949	NA	251097152	3.07885e+06	15190407	652463	23843672	245825	923002	77452.4
Pos_154	154	S2	WT Ad Lib ZT 0 12 C Set 5	WT Ad Lib	0	12	5	2	1.57309e+06	1.20905e+06	109802600	1.34e+06	3.4014e+06	164416	265656	58989	3128982016	42523964	162489664	733977	3.46504e+06	65466872	2.74108e+06	3856167	515328	455952	709858	61717336	1.889e+06	3.12679e+06	351917	557339	482457	NA	NA	5514.25	NA	NA	26464.3	59488.2	NA	308994592	3297171	18505196	589276	17377776	188660	887398	NA
Pos_155	155	U2	WT Ad Lib ZT 0 13 C Set 5	WT Ad Lib	0	13	5	2	1.48407e+06	117589400	73136096	2.32533e+06	15418870	8.14563e+06	1.09002e+06	7264555	2143925888	151089696	299144960	916878	119724704	451121536	214111280	81774784	64719196	66632496	74691080	338232352	162553312	57562776	46251008	50257720	54288312	128374	313926	112294	NA	NA	39498.4	104290	NA	301909664	4.09915e+06	18947804	850970	31135994	453823	1272786	61810.1
Pos_156	156	QC - 32	QC	QC	QC	QC	QC	QC	1.85539e+06	43408172	76568880	1.61314e+06	7436329	3.51306e+06	561594	3247859	2623321600	93779064	223807088	628751	55600220	240983920	96403400	37290876	26185732	30043142	33559064	183077216	70152808	26443714	19882200	20898962	24487138	7881.31	72575.4	12118.5	NA	NA	31407.4	77615.7	NA	257194624	3.11921e+06	15552463	649819	22647918	325944	1.00254e+06	10892.6
Pos_157	157	F3	WT Ad Lib ZT 12 13 C Set 5	WT Ad Lib	12	13	5	2	495772	25728118	21699058	322962	2.76481e+06	1.72561e+06	358319	1.1653e+06	1068832192	70694752	134376400	190720	47305996	167118880	85352104	29371722	22741582	23671272	28900370	126477656	59597468	21154434	16020667	17191580	20034780	29873.9	34937.7	NA	NA	NA	NA	NA	NA	95324728	1.18247e+06	5567668	134256	5.91591e+06	4289.9	281522	NA
Pos_158	158	T2	WT Ad Lib ZT 12 12 C Set 5	WT Ad Lib	12	12	5	2	1700221	4303.49	99704256	1.30612e+06	2.82964e+06	NA	252033	NA	3437769984	45255540	177767040	879747	2.80767e+06	91292160	1.07868e+06	3514885	81639.7	102877	11792.2	86279552	799471	3.82179e+06	8018.47	124514	NA	NA	NA	29844.4	NA	NA	37092.7	56635.5	NA	386951296	4.80939e+06	24106942	942486	30354838	347185	1.37702e+06	103546
Pos_159	159	R3	WT Food Restricted ZT 4 12 C Set 5	WT Food Restricted	4	12	5	2	2.02418e+06	779590	109110336	1.50415e+06	3.11771e+06	20648.7	127893	29795.7	3333079296	44708160	174103840	823559	3.60524e+06	49574824	1.99838e+06	2.59694e+06	336540	498540	396045	42134208	1.85067e+06	2266228	296885	467361	340245	NA	NA	58894.9	NA	NA	30596.7	23834.7	NA	246916672	3069090	14888081	818271	31453708	390427	1.29153e+06	69229.5
Pos_160	160	H2	WT Food Restricted ZT 4 13 C Set 5	WT Food Restricted	4	13	5	2	1963615	143161344	71833696	2146727	19732378	10340102	892250	10494884	1834239104	134816544	280915264	1.38707e+06	118773032	507651680	243348576	98240408	79930792	95844320	106102752	379806880	177492576	72219704	58822372	67645464	75172360	224862	363408	80128.8	NA	NA	113268	80694.8	NA	265722624	3016096	15633999	1.07483e+06	35878432	600764	1.53768e+06	54676.7
Pos_161	161	QC - 33	QC	QC	QC	QC	QC	QC	1.75783e+06	44711382	80664816	1.68421e+06	7.95555e+06	3.693e+06	641413	3.06056e+06	2601203328	92396620	217451232	541457	53954242	233748096	92850940	36307096	27282014	28916305	33733086	181952648	70374768	26310612	19342468	21946770	23131969	32813.4	105960	31156.2	NaN	NaN	62453.7	41922.6	NaN	261951560	3.32839e+06	15854448	661734	23361199	197074	987592	10438.3
Pos_162	162	I3	WT Food Restricted ZT 12 13 C Set 4	WT Food Restricted	12	13	4	2	276702	10140478	10762924	146370	1.5735e+06	666120	23648.6	535214	433522400	27194416	55869104	492573	20350810	69336792	33158776	11736346	10235171	11004307	12718897	55018628	24341540	8856561	7596371	8.28098e+06	8.3127e+06	NA	NA	5351.6	NA	NA	NA	NA	NA	38519404	460513	2218222	56330.4	1.98167e+06	16815.9	139598	NA
Pos_163	163	F1	WT Food Restricted ZT 12 12 C Set 4	WT Food Restricted	12	12	4	2	2.0661e+06	157058	90683632	1157097	2.47593e+06	31657.8	135813	NA	3449998848	46292308	178523072	1.34988e+06	2.82013e+06	62638360	1.14221e+06	2927978	67370.7	214703	47104.1	60722656	910216	3.10223e+06	66874.2	121937	31135.2	NA	NA	58466.1	NA	NA	118442	70616.3	NA	339204480	4078798	21040240	913365	32174216	324838	1564945	33269.8
Pos_164	164	Y1	WT Ad Lib ZT 4 12 C Set 4	WT Ad Lib	4	12	4	2	1.45901e+06	128556	135761232	1.78448e+06	4.07708e+06	52510.8	250896	NA	4249129984	56322728	219112960	1625680	3.16333e+06	68212392	638000	2.93444e+06	NA	133624	16629.8	59683208	869615	2.86652e+06	8950.91	126113	11436.9	NA	NA	62751.5	NA	NA	54618.7	54063.4	NA	284227008	3.69398e+06	17209050	987151	30275276	363827	1.46113e+06	2322.93
Pos_165	165	U1	WT Ad Lib ZT 4 13 C Set 4	WT Ad Lib	4	13	4	2	313074	6009359	7.96124e+06	244397	1.0432e+06	544433	69992.6	524902	269587552	16880694	36072160	597972	11748899	48247784	20859128	7682271	5.61274e+06	6240218	6.1598e+06	35035128	15692847	5.49459e+06	3.90511e+06	4.88122e+06	4349076	NA	NA	6432.32	NA	NA	32587.2	NA	NA	21912020	176463	1.51436e+06	43799.8	1.32379e+06	NA	29901.3	NA
Pos_166	166	QC - 34	QC	QC	QC	QC	QC	QC	1634026	42860992	78642352	1.53704e+06	8.23039e+06	3.43627e+06	546834	3.60593e+06	2495332608	89704392	212091728	866717	51905084	224055344	90074888	35316224	27534976	28278632	31603908	176506464	67110272	25478414	17927300	20964530	22253758	40714.2	101289	29056	NA	NA	6379.53	8420.12	NA	236047776	2665502	13886319	583144	22302480	161586	1.05045e+06	8965.66
Pos_167	167	A4	WT Ad Lib ZT 12 13 C Set 4	WT Ad Lib	12	13	4	2	2.18059e+06	99963832	63812512	1.86306e+06	13253724	6.80724e+06	911439	5968157	2406655232	153181648	291715264	894274	108393008	413790304	204128960	71432528	59254372	64658228	77901960	315854112	152020720	51347788	42346480	47587088	54719400	119565	142563	33698.3	NA	NA	44829.3	87229.1	NA	254770848	3.04915e+06	14441315	693899	22442690	175704	1.19362e+06	15495.8
Pos_168	168	K3	WT Ad Lib ZT 12 12 C Set 4	WT Ad Lib	12	12	4	2	1.41241e+06	36472.1	92985816	1131209	1.92347e+06	32647.6	104497	NA	3493483008	46991292	180313584	1.04128e+06	2630123	49108672	551421	2.48955e+06	25705.6	232464	NA	45304412	571491	1.79884e+06	13933.7	114081	NA	NA	NA	40491.6	NA	NA	54276.7	72364	NA	252230768	2.93401e+06	15472277	710821	22474452	244471	924538	54353.7
Pos_169	169	L1	WT Food Restricted ZT 8 12 C Set 4	WT Food Restricted	8	12	4	2	1.51569e+06	1912692	102080872	1.21936e+06	3.22582e+06	136669	189497	15917.4	3366343168	47588360	176478864	1.20697e+06	4.26799e+06	62103412	3387255	4.13405e+06	994666	1.1388e+06	963828	58855688	2.65262e+06	3.55735e+06	392982	740862	630924	NA	NA	48914.9	NA	NA	66368.5	54861.5	NA	303992768	3.49908e+06	19051556	896463	34163200	498047	1.67461e+06	31414.8
Pos_170	170	B4	WT Food Restricted ZT 8 13 C Set 4	WT Food Restricted	8	13	4	2	908834	90463472	72818976	2.09964e+06	15399905	7461182	1.1207e+06	6605648	1825185280	140724096	268625120	1.18892e+06	108637680	429202816	195690832	73803744	56734688	62182604	64814240	320883616	143873376	53106384	41218124	43685540	45732756	81794	290935	111944	NA	NA	14953.5	10156.6	NA	244717824	2.80158e+06	14130701	623172	26413058	278665	1.03336e+06	17815.4
Pos_171	171	QC - 35	QC	QC	QC	QC	QC	QC	1.17506e+06	51394076	84416792	1.35226e+06	9332321	3.75535e+06	512508	3.16292e+06	2598019072	90677616	218055536	1.06301e+06	53370268	235324128	94410424	35449740	25086562	29617800	32026882	186058000	69433864	25999384	19271138	22268398	23874836	107023	54849.2	55020.6	NA	NA	2526.35	34984.6	NA	256464784	3.45072e+06	15139879	552156	23629506	419929	1.15552e+06	13058.4
Pos_172	172	M3	WT Ad Lib ZT 0 12 C Set 4	WT Ad Lib	0	12	4	2	541364	4723812	26696786	233208	1.31484e+06	243512	37289.9	316822	1290247680	23954424	75213536	662499	8.16908e+06	42717940	13518184	5.34401e+06	3888914	4.13356e+06	4400853	33249114	10408004	3881178	2.57818e+06	3181467	2919108	NA	23284.5	NA	NA	NA	NA	21039.4	NA	67251368	702365	3.43461e+06	83100.8	4.01616e+06	7664.44	151987	NA
Pos_173	173	V3	WT Ad Lib ZT 0 13 C Set 4	WT Ad Lib	0	13	4	2	1587148	107440760	71831152	2346478	17529522	8915983	1.16217e+06	7867587	2020539776	154710480	285829920	1.11427e+06	127660792	497576928	244944928	88202552	72018712	80395592	90540888	369177472	180188112	65575064	53322464	59388088	65020784	292061	292978	3372.21	NA	NA	21602	52340.8	NA	274395008	3.27029e+06	16645331	648988	22235264	224082	1052144	21374.6
Pos_174	174	B1	WT Food Restricted ZT 4 13 C Set 4	WT Food Restricted	4	13	4	2	553462	14936211	13268802	260563	2.29611e+06	955225	75382	1.04212e+06	573220544	32826980	67081556	636800	22401220	88609128	43407676	15967438	12630175	14276707	15717989	64634048	32502536	11843875	9195468	9871394	10503238	50169.8	7995.96	NA	NA	NA	NA	15363	NA	41998068	410997	2.51822e+06	31077.8	2358237	25462.7	115379	NA
Pos_175	175	Z1	WT Food Restricted ZT 4 12 C Set 4	WT Food Restricted	4	12	4	2	1.2218e+06	1.15763e+06	92624432	1.11707e+06	2.76512e+06	48111.6	81740.6	135972	3085111296	42972908	160668864	1.08495e+06	3.73648e+06	51615772	2.01465e+06	2.81367e+06	654863	665699	549649	48696944	2.22351e+06	2709178	339019	362191	439014	NA	NA	26491.2	NA	NA	17984.5	14922.5	NA	250491728	3.08769e+06	14413951	742737	23702992	221914	857043	4499.52
Pos_176	176	QC - 36	QC	QC	QC	QC	QC	QC	1.62915e+06	42894540	80891944	1.62388e+06	8612326	3.35078e+06	568889	3159407	2648177920	92902080	222114032	1.08779e+06	55312420	241759488	95897472	36146996	28711862	29275670	33700856	189204512	72206288	26834362	19286170	21448218	24697804	41192.4	83321.3	6877.97	NA	NA	16059.5	45172.5	NA	255457520	2830917	15549425	551503	22964886	240812	1.22764e+06	17965.5
Pos_177	177	P2	WT Ad Lib ZT 8 12 C Set 4	WT Ad Lib	8	12	4	2	325956	1.71913e+06	14457669	82436.2	548101	120267	14786.5	80835.3	753395264	13328366	42459880	631372	3.41437e+06	15454091	5.86732e+06	2332537	1.65647e+06	1974409	1.93313e+06	12135878	4.38992e+06	1.26344e+06	1.21141e+06	1.37168e+06	1.47409e+06	NA	NA	69007.3	NA	NA	29657.3	4234.78	NA	35355028	445154	2.29952e+06	28748.1	2.75113e+06	37783.9	94603.4	NA
Pos_178	178	G1	WT Ad Lib ZT 8 13 C Set 4	WT Ad Lib	8	13	4	2	1.30665e+06	87601128	81138912	2433210	17325426	8786572	970796	9188682	2221079552	144161088	286818624	1.19151e+06	110122808	412107520	193969136	68590480	56148348	58348272	69484776	317998688	139167344	50322640	40677344	41219112	49512972	125605	282655	43329.6	NA	NA	51458.9	33650.7	NA	247415648	3.04813e+06	15524050	1.05515e+06	40482884	411673	1.61578e+06	54391.8
Pos_179	179	N2	WT Food Restricted ZT 0 12 C Set 4	WT Food Restricted	0	12	4	2	3.66381e+06	4.17764e+06	120934480	1873455	3987470	289829	227169	237952	3575047680	52228484	192616432	1.68846e+06	6.63718e+06	81101504	8028522	5783506	1.84535e+06	2273645	2.71221e+06	73867688	6025281	4801633	1581175	2.03582e+06	1.74032e+06	NA	NA	35107.5	NA	NA	143319	72870.2	NA	333933344	3.99417e+06	19978896	1.51506e+06	50921412	434719	2.44435e+06	27145.4
Pos_180	180	M1	WT Food Restricted ZT 0 13 C Set 4	WT Food Restricted	0	13	4	2	1.42808e+06	75781592	70594168	1.82294e+06	12826996	5941124	626743	5310093	2068322816	138851984	273380384	1259142	103171920	384131296	180621200	64475792	50905352	52948812	59061812	294512416	129341312	47749896	36243340	37979572	41247584	101411	171620	32824.4	NA	NA	3383.08	101225	NA	232935776	2.66151e+06	14625736	674630	21098352	176638	889696	16012.5
Pos_181	181	QC - 37	QC	QC	QC	QC	QC	QC	1872848	44898658	87754896	1.74729e+06	9009478	3.91644e+06	601503	3.77678e+06	2652419712	93732088	223110768	1.09783e+06	55000100	237202176	97179812	36914110	27563777	29934763	33508928	184710440	70880950	26291239	20655465	21937675	23784131	86887.7	86533.1	13060.4	NaN	NaN	23217.4	42450.5	NaN	261079512	3.10665e+06	15799499	542679	23491400	284211	1.03073e+06	23663.3
Pos_182	182	D1	WT Food Restricted ZT 12 13 C Set 1	WT Food Restricted	12	13	1	2	3.17125e+06	139199008	88686072	2.70609e+06	15387537	8.13584e+06	813702	5914764	2802638592	208720896	389938304	1.85211e+06	143429616	565836288	238668912	90134800	66009276	78713088	83529504	418435328	186897120	67285400	49230964	55549056	57799036	214969	257041	25940	NA	NA	94141.7	69216	NA	379724736	4.70404e+06	22516086	1.06871e+06	39684076	524135	1.8527e+06	66464.5
Pos_183	183	R1	WT Food Restricted ZT 12 12 C Set 1	WT Food Restricted	12	12	1	2	4279635	1.6794e+06	112307664	1.41328e+06	3.43386e+06	47359.1	170747	23487.9	3560884480	47720880	188673392	1114347	4.34036e+06	80040728	3.19176e+06	4.35965e+06	743275	730877	826271	78346200	2.37412e+06	3.60255e+06	461020	548886	594703	NA	NA	134078	NA	NA	84057.4	12323.1	NA	363134976	4723868	22349378	724980	24895006	359462	1.05593e+06	41761.8
Pos_184	184	S1	WT Ad Lib ZT 8 13 C Set 1	WT Ad Lib	8	13	1	2	1.2245e+06	103296808	94514576	2620482	16712377	9147756	1115561	6112401	2548125696	176211536	340313408	1.63627e+06	118245912	489572416	190782400	67415304	46278392	55981268	53615200	378321344	143036384	50219404	33830748	40905876	39763248	104137	97702.1	193578	NA	NA	83299.3	46203.3	NA	334183872	3964316	20654692	888448	36524988	384763	1.83798e+06	38432.7
Pos_185	185	Z2	WT Ad Lib ZT 8 12 C Set 1	WT Ad Lib	8	12	1	2	2.03414e+06	116995	132868856	1.76477e+06	3.84136e+06	14782.3	210076	NA	3946053888	53946756	203789488	1.02512e+06	2.88825e+06	77128848	735980	3.9214e+06	60275.2	213503	22074.5	76101384	1.07798e+06	3.46875e+06	20014.3	62965.1	NA	NA	NA	48500.1	NA	NA	56766.1	48869.6	NA	319099712	4638734	19399806	879926	28738200	143847	1.06495e+06	54119.5
Pos_186	186	QC - 38	QC	QC	QC	QC	QC	QC	1.85911e+06	44292488	77757592	1428414	7.64889e+06	2.9433e+06	469476	3.22507e+06	2502653440	91124120	213334496	899900	51265264	229498912	93105536	35956584	27545598	28829484	31311152	181149008	68207072	26404386	19718270	21332258	23741598	79646.2	79485.5	3372.6	NA	NA	27214.8	34132.6	NA	257240800	3.14672e+06	14602685	554154	21093234	203708	1.15894e+06	NA
Pos_187	187	Q3	WT Ad Lib ZT 12 13 C Set 1	WT Ad Lib	12	13	1	2	1.64211e+06	114522096	94336400	2.67618e+06	16746566	8193376	1.19706e+06	7005896	2712332032	172314400	330149440	1.11357e+06	113551168	477004768	197143248	70602296	51867524	59786456	64307472	364580864	148006880	49985724	36460360	42961508	48069320	194696	130006	NA	NA	NA	89735.6	37957.3	NA	400304704	4722054	23607262	1.15872e+06	36205544	455719	1.55823e+06	22493.3
Pos_188	188	V2	WT Ad Lib ZT 12 12 C Set 1	WT Ad Lib	12	12	1	2	2946187	137945	140363024	1.52749e+06	3955127	34707.4	267743	NA	4632130048	63307980	244883632	1.40329e+06	4.03401e+06	78339712	1.0612e+06	3.69827e+06	82732.3	188323	17006.3	77313120	1.08326e+06	3563765	25299.4	278620	NA	NA	NA	43180.3	NA	NA	65832	82457.4	NA	465704736	5870204	28492466	1.46273e+06	39910892	440535	1.76111e+06	70772.7
Pos_189	189	X1	WT Food Restricted ZT 4 12 C Set 1	WT Food Restricted	4	12	1	2	1.29968e+06	253543	102156240	1.27737e+06	2654105	17765.7	195891	31477.2	2964541440	40160264	152460960	875082	2.09624e+06	36747304	940488	2.04122e+06	101307	310044	226993	36674408	885958	1.81308e+06	138291	251244	103603	NA	NA	NA	NA	NA	2903.67	28857.3	NA	190767072	2.70371e+06	11410208	628762	19934972	298772	752785	1960.36
Pos_190	190	I1	WT Food Restricted ZT 4 13 C Set 1	WT Food Restricted	4	13	1	2	2.50939e+06	115042944	79701400	2.02005e+06	14999801	7178852	1.07062e+06	5652096	2036698624	156760240	309817216	1.32419e+06	110391168	442359520	180254160	67892272	47235724	53943596	50821712	335423872	134740384	51370524	35646608	38431344	36219244	137306	170578	20320	NA	NA	72534.6	73929.3	NA	231120544	3.07161e+06	13627443	786801	29811908	389638	1314649	16044.2
Pos_191	191	QC - 39	QC	QC	QC	QC	QC	QC	1.655e+06	47265244	87660504	1.62895e+06	9003553	4.06224e+06	477203	3.31409e+06	2645748224	92933072	225088848	1.06488e+06	55156192	238316496	97144240	37382436	26995248	29191940	34148616	188677808	73480416	26001458	19429798	22113580	23423450	93850.2	77617.5	NA	NA	NA	64036.2	25296	NA	265453024	3.34263e+06	15450880	792363	22822728	221694	938385	5001.06
Pos_192	192	G3	WT Food Restricted ZT 0 12 C Set 1	WT Food Restricted	0	12	1	2	1.47937e+06	361661	95409776	1.29964e+06	3.04776e+06	94651.3	228335	NA	3008365056	41311456	157708640	686294	2.40324e+06	53558180	1.5628e+06	2.15258e+06	199773	519881	273740	48940904	1.2104e+06	2108138	293328	332433	70969.5	NA	NA	2736.75	NA	NA	36191.8	48885.4	NA	265180592	3.3827e+06	16141809	670897	25000344	226014	1.10722e+06	48905.3
Pos_193	193	X2	WT Food Restricted ZT 0 13 C Set 1	WT Food Restricted	0	13	1	2	1.64125e+06	120951216	95866592	2.26511e+06	18217316	7.73804e+06	1.06334e+06	6458375	2507485440	189370496	359080704	1.2199e+06	128316152	527286496	200705088	77260792	51462020	57736016	54734224	406613952	148001840	55239056	37630984	42619732	40422964	112605	222455	53481.2	NA	NA	101647	2970.96	NA	397517152	5.11441e+06	24507432	1.1529e+06	34637736	448770	1.59636e+06	73877.4
Pos_194	194	L3	WT Ad Lib ZT 4 13 C Set 1	WT Ad Lib	4	13	1	2	1384304	91448088	106795240	2.63003e+06	16099062	8198453	1075161	6.56068e+06	2755057664	179913616	362551264	1.08285e+06	116910736	466116352	170040544	63601008	40084232	44877712	40735068	356608672	126860192	42943820	28561026	33633788	29292728	94273	46713.9	23234.5	NA	NA	25057.7	34454.3	NA	304543008	3.86323e+06	16524865	490490	20210062	100630	914486	14596.4
Pos_195	195	Q1	WT Ad Lib ZT 4 12 C Set 1	WT Ad Lib	4	12	1	2	1.69598e+06	77730.1	151755488	1.97479e+06	4.36903e+06	17223.1	278802	11812.4	4246460416	56888984	222677440	1185376	3.00761e+06	60951240	544737	2.74449e+06	48303.2	135623	12364.4	55696196	596508	2903278	2234.43	163295	16810	NA	NA	25830.2	NA	NA	31279.9	65833.3	NA	293893248	3.72846e+06	16810358	451026	23834716	227352	969735	NA
Pos_196	196	QC - 40	QC	QC	QC	QC	QC	QC	1.84197e+06	52200468	91732960	1.82296e+06	7797785	4264018	584099	3198612	2736548352	96292840	231678288	1062305	56703836	250422272	100192520	35787580	29443288	31075788	34850976	198183904	76654264	27661036	20085598	23810220	22968048	38097.1	54543.4	69908.9	NA	NA	35048.2	81712.7	NA	275684864	3648617	15930952	668546	24915030	146398	1.02892e+06	15323.5
Pos_197	197	Z3	WT Ad Lib ZT 0 12 C Set 1	WT Ad Lib	0	12	1	2	1.40508e+06	4900627	17159872	190186	743141	379156	2958.79	286932	798790336	19470626	55688156	690992	8641473	36082828	13988040	6.88096e+06	4951326	5938659	6487788	26203506	12282009	4607706	3044817	3.92326e+06	4.77694e+06	NA	NA	NA	NA	NA	NA	NA	NA	43238884	497429	2718547	6258.42	2.82304e+06	NA	87011.5	16418.4
Pos_198	198	L2	WT Ad Lib ZT 0 13 C Set 1	WT Ad Lib	0	13	1	2	1.83881e+06	125452112	93119800	2530901	17043966	9051521	1.37789e+06	8520075	2819179008	184980224	360898656	1138262	131489712	508039424	227645488	82253224	64363336	69362040	76442152	382873408	168180000	59060040	46616104	50291156	55026464	83766.4	134246	34649.5	NA	NA	116698	67149	NA	314677600	4.15212e+06	19087698	844790	28475220	184437	1.28596e+06	61367.3
Pos_199	199	B2	WT Food Restricted ZT 8 12 C Set 1	WT Food Restricted	8	12	1	2	1.4458e+06	NA	92145160	1192509	2.90433e+06	16626	148053	NA	3262549760	43726312	166267488	808781	2.73881e+06	62492684	729558	2.66601e+06	6401.27	86450.9	NA	57382016	792363	2.7335e+06	30641	15217.9	NA	NA	NA	66717.1	NA	NA	11921.4	15791.6	NA	280575488	3223095	17294026	720030	28885996	247223	1191477	25707
Pos_200	200	O3	WT Food Restricted ZT 8 13 C Set 1	WT Food Restricted	8	13	1	2	1.55228e+06	109533648	92224736	2.49177e+06	17454634	8.29188e+06	1.02288e+06	6050631	2790089216	156788448	334783552	1126164	104014024	389754240	142028176	51480676	31251100	32575790	29326696	293471488	110348288	36930456	22920502	24802436	20092898	118176	21481.7	10489.3	NA	NA	60935.1	26563.9	NA	254285376	3.13196e+06	16043563	690795	22711422	354258	1.31718e+06	81005.1
Pos_201	201	QC - 41	QC	QC	QC	QC	QC	QC	1.90728e+06	51443992	92396284	1.85014e+06	9.74076e+06	4066694	529868	3.64039e+06	2804386176	100751928	237032768	1.06038e+06	58149198	257061472	101931108	38713308	28639073	30989025	35270282	201138152	76805732	28791761	21057430	23537073	25754826	51261.3	52584.9	17272.2	NaN	NaN	43356	29764.3	NaN	283299568	3.27194e+06	16598030	631483	25089843	316971	1.18736e+06	18249
[truncated: 216 more columns]

## Sheet: Table C
Table C: Negative mode raw data for wild type ad libitum and 4 hour fasted time courses
ModeID	RunOrder	SampleText	Sample	Group	ZT	CarbonLabel	Set	AnalyticalReplicate	FCF Negative 2 M+0/M+0_373/170	FCF Negative 1 M+0/M+0_747/667	Fructose-1,6-Bisphosphate Transition 2 M+6/M+6_345/247	Fructose-1,6-Bisphosphate Transition 2 M+5/M+5_344/246	Fructose-1,6-Bisphosphate Transition 2 M+4/M+4_343/245	Fructose-1,6-Bisphosphate Transition 2 M+3/M+3_342/244	Fructose-1,6-Bisphosphate Transition 2 M+2/M+2_341/243	Fructose-1,6-Bisphosphate Transition 2 M+1/M+1_340/242	Fructose-1,6-Bisphosphate Transition 2 M+0/M+0_339/241	Fructose-1,6-Bisphosphate Transition 1 M+6/M+0_345/97	Fructose-1,6-Bisphosphate Transition 1 M+5/M+0_344/97	Fructose-1,6-Bisphosphate Transition 1 M+4/M+0_343/97	Fructose-1,6-Bisphosphate Transition 1 M+3/M+0_342/97	Fructose-1,6-Bisphosphate Transition 1 M+2/M+0_341/97	Fructose-1,6-Bisphosphate Transition 1 M+1/M+0_340/97	Fructose-1,6-Bisphosphate Transition 1 M+0/M+0_339/97	Hexose-6-Phosphate Transition 2 M+6/M+3_265/172	Hexose-6-Phosphate Transition 2 M+5/M+3_264/172	Hexose-6-Phosphate Transition 2 M+4/M+3_263/172	Hexose-6-Phosphate Transition 2 M+4/M+2_263/171	Hexose-6-Phosphate Transition 2 M+4/M+1_263/170	Hexose-6-Phosphate Transition 2 M+3/M+3_262/172	Hexose-6-Phosphate Transition 2 M+3/M+2_262/171	Hexose-6-Phosphate Transition 2 M+3/M+0_262/169	Hexose-6-Phosphate Transition 2 M+2/M+2_261/171	Hexose-6-Phosphate Transition 2 M+2/M+1_261/170	Hexose-6-Phosphate Transition 2 M+2/M+0_261/169	Hexose-6-Phosphate Transition 2 M+1/M+1_260/170	Hexose-6-Phosphate Transition 2 M+1/M+0_260/169	Hexose-6-Phosphate Transition 2 M+0/M+0_259/169	Hexose-6-Phosphate Transition 1 M+6/M+0_265/97	Hexose-6-Phosphate Transition 1 M+5/M+0_264/97	Hexose-6-Phosphate Transition 1 M+4/M+0_263/97	Hexose-6-Phosphate Transition 1 M+3/M+0_262/97	Hexose-6-Phosphate Transition 1 M+2/M+0_261/97	Hexose-6-Phosphate Transition 1 M+1/M+0_260/97	Hexose-6-Phosphate Transition 1 M+0/M+0_259/97	Ribulose-5-Phosphate Transition 3 M+5/M+2_234/141	Ribulose-5-Phosphate Transition 3 M+4/M+2_233/141	Ribulose-5-Phosphate Transition 3 M+3/M+2_232/141	Ribulose-5-Phosphate Transition 3 M+2/M+0_231/139
Neg_1	1	QC - 1	QC	QC	QC	QC	QC	QC	12006536	766017	157077	11364.4	68160.3	45799.6	21012	63973.5	1.4975e+06	61338.4	12902.8	107483	54422.8	14896.6	16680.2	554288	1.20171e+06	44254.6	14060.3	NaN	8481.2	45597.4	NaN	46586.8	77199.5	6646.8	55126.6	183926	142322	6.234e+06	10960284	1.16165e+06	447978	1.41944e+06	1.20177e+06	3520984	48820652	113785	9530.35	3710.33	3357.07
Neg_2	2	D2	WT Food Restricted ZT 0 12 C Set 3	WT Food Restricted	0	12	3	1	9397946	652358	1129.64	1480.95	72367.9	NA	52919.2	109001	2522653	NA	NA	106642	2259.79	3107.86	62634.4	794272	9006.81	NA	NA	NA	NA	8294.09	NA	NA	73655.4	NA	26497.8	127611	263792	7420671	320216	12753.8	25587.7	46832.7	629284	3.89248e+06	56130088	NA	NA	NA	NA
Neg_3	3	M2	WT Food Restricted ZT 0 13 C Set 3	WT Food Restricted	0	13	3	1	2.56362e+06	179920	19314.4	8798.48	15155.5	NA	NA	4834.14	132876	1325.28	NA	2453.37	25019.2	NA	34488.9	53507.8	611153	5457.58	3632.69	NA	NA	10902.5	NA	4627.75	56836.8	NA	1042.68	25039.1	2458.03	914211	4.84336e+06	354497	104862	419538	362959	672744	7.10612e+06	57177.7	4555.42	4506.12	NA
Neg_4	4	C1	WT Ad Lib ZT 8 13 C Set 3	WT Ad Lib	8	13	3	1	2.37098e+06	169938	NA	NA	1534.91	5442.44	NA	NA	132590	24137.7	NA	3696.35	3508.08	1318.3	12987.3	26892.8	190450	NA	NA	NA	NA	8091.45	NA	13658.1	68375.2	NA	1086.55	NA	NA	622194	1.72713e+06	73996.1	37296.2	196275	89948.2	355088	6.52472e+06	25140.3	NA	NA	NA
Neg_5	5	W3	WT Ad Lib ZT 8 12 C Set 3	WT Ad Lib	8	12	3	1	2.93294e+06	240065	890.51	NA	1213.87	22475.2	2303.53	7417.55	185888	NA	553.95	5356.52	2668.68	914.58	19053.3	87673.6	31290.5	2645.13	NA	NA	NA	NA	NA	4217.18	97694.7	NA	NA	11081.7	33931.8	1.20744e+06	926792	35185.9	17648.7	95284.7	64590.8	699190	10815043	13163.8	NA	NA	NA
Neg_6	6	P3	WT Ad Lib ZT 4 12 C Set 3	WT Ad Lib	4	12	3	1	9991062	538460	NA	NA	79562.7	NA	9016.25	57940.6	1.95207e+06	NA	3486.73	113754	21891.1	4151.32	16457.2	745180	NA	NA	NA	NA	NA	NA	NA	NA	85295.9	NA	741.83	258118	186454	7.72726e+06	9352.3	NA	8070.23	16821.5	811117	3947310	59938432	NA	NA	NA	NA
Neg_7	7	W1	WT Ad Lib ZT 4 13 C Set 3	WT Ad Lib	4	13	3	1	11192377	723830	597670	39368.4	104776	109144	48332.9	87074.5	1.41454e+06	210476	29259.8	102480	64547.4	10641.1	28188.9	224769	2.79626e+06	87261.4	38083.3	NA	NA	86127.2	NA	124038	19465.1	NA	33015.1	60812.7	75498.2	3.23532e+06	21371854	2.34804e+06	950608	2.45411e+06	1.34119e+06	2.21585e+06	26050298	246939	NA	13597	NA
Neg_8	8	T3	WT Food Restricted ZT 8 12 C Set 3	WT Food Restricted	8	12	3	1	9755375	539113	NA	NA	51712.5	NA	29925.5	134470	2.75526e+06	NA	36982.7	112489	9258.09	20071.5	33887.3	819634	NA	NA	NA	NA	NA	NA	NA	NA	72603.2	NA	1991.03	163968	169367	5.83575e+06	10758.6	NA	14250.8	8999.82	579383	3.25361e+06	51480504	NA	NA	NA	NA
Neg_9	9	E1	WT Food Restricted ZT 8 13 C Set 3	WT Food Restricted	8	13	3	1	3.54581e+06	315082	53673.5	6175.34	6421.06	9178.26	NA	7759.42	211209	17074.2	NA	1920.38	6007.38	NA	3328.35	38048.9	592877	26845.7	18345.4	NA	2090.02	10332.6	NA	23671.6	42522.2	NA	7430.36	4928.47	13895.7	676676	5525785	658188	255151	749449	261645	548208	6.79536e+06	51421.7	3876.47	NA	NA
Neg_10	10	QC - 2	QC	QC	QC	QC	QC	QC	13197252	882674	210929	7609.71	25056.8	26981.1	26022.8	37959.4	1.7159e+06	56346.9	1517.44	70991.3	60875.1	23546.4	13107.8	522494	1160440	36232.3	NA	NA	NA	38865.2	NA	10476.8	34664.9	NA	35093	169804	142712	5.22667e+06	10113749	1.1519e+06	439321	1.33768e+06	937328	2976632	43662472	153736	17080.9	7506.71	NA
Neg_11	11	R2	WT Ad Lib ZT 12 13 C Set 3	WT Ad Lib	12	13	3	1	33506182	1.76627e+06	961241	94430.7	140624	293886	166062	140594	3.41264e+06	935628	70578.6	181339	345221	162538	144217	1.53081e+06	2362333	98097.3	86683.9	NA	NA	213817	NA	161179	121975	NA	98703.5	80839.3	174680	4555095	19451514	2154709	1.38244e+06	4.15449e+06	1981456	3094566	34972408	269914	13733.4	15484.2	21215.9
Neg_12	12	X3	WT Ad Lib ZT 12 12 C Set 3	WT Ad Lib	12	12	3	1	34737968	1.52443e+06	5142.49	NA	28144.1	NA	50396	314086	5.69688e+06	8046.42	NA	104137	2838.06	66502.8	240601	3.79863e+06	NA	5027.85	NA	NA	NA	20278.1	5541.04	NA	286477	NA	13797.7	133854	152922	5.53927e+06	22836	NA	7689.29	24603.4	543743	3.13116e+06	49292740	NA	NA	NA	NA
Neg_13	13	D3	WT Food Restricted ZT 4 12 C Set 3	WT Food Restricted	4	12	3	1	11187785	759730	NA	1413.4	111521	NA	3052.73	119457	2.78139e+06	4821.33	39678.3	118683	3111.74	10487.4	33378.2	1.09301e+06	NA	NA	NA	NA	NA	NA	NA	1276.37	166956	NA	20811.4	321704	295250	9673116	9954.12	12184.5	NA	32953	975343	5.11701e+06	83406456	NA	6044.39	NA	NA
Neg_14	14	P1	WT Food Restricted ZT 4 13 C Set 3	WT Food Restricted	4	13	3	1	17821772	956222	597900	50977.8	105540	163342	13568	53854.2	1.25494e+06	250519	12265.3	91490.4	110110	4553.87	10373	330644	3.42403e+06	232973	28345.7	367.23	NA	180277	9058.31	112134	63543.2	NA	90420.7	62598.9	78679.2	4006702	27366656	3.31638e+06	1.508e+06	3546812	1.62007e+06	2857086	31504022	415713	1069.08	12633.8	21254.2
Neg_15	15	QC - 3	QC	QC	QC	QC	QC	QC	12880840	816439	222521	2918.16	25365	13558.5	23845.8	70486.1	1833780	67340.8	15026.9	72981.4	34272.3	682.05	26765.8	597256	1.21363e+06	45671.4	24579	NA	NA	37506.6	NA	47389.6	174421	4793.38	27371.9	42477.2	152834	5.81164e+06	10957970	1.17932e+06	426700	1367152	1.03074e+06	3.4064e+06	47004224	101815	2522.47	4715.23	7403.97
Neg_16	16	J2	WT Food Restricted ZT 12 12 C Set 3	WT Food Restricted	12	12	3	1	27516952	1.73658e+06	14965.5	1075.68	82606	NA	6454.84	175668	3.0911e+06	12425.2	3446.62	115160	19270.3	21597.3	79527.9	1111486	NA	14132.7	NA	NA	NA	NA	5657.88	NA	194445	NA	10608.5	222008	268336	8952059	7567.14	NA	NA	6547.49	878703	4.75213e+06	74443760	NA	NA	NA	NA
Neg_17	17	H3	WT Food Restricted ZT 12 13 C Set 3	WT Food Restricted	12	13	3	1	15819136	945472	366790	4619.47	98609.6	60791.2	9270.78	59243.5	994334	65648.4	23426	148890	115181	7128.48	4611.71	219684	4.08773e+06	205186	73563.5	9477.55	NA	142074	3318.26	99687.8	28496.8	NA	101076	52951.1	231462	4569712	34112872	3.89681e+06	1385045	3862650	1963794	3.60612e+06	37000312	434836	6112.71	12499.5	32135.6
Neg_18	18	I2	WT Ad Lib ZT 0 13 C Set 3	WT Ad Lib	0	13	3	1	5.42222e+06	349934	100751	NA	28670.6	NA	1451.83	7141.94	224753	56684.4	2536.44	28592.9	40683.7	12317	NA	75038	1.19664e+06	33606.2	16739.4	2155.24	6016.96	38978	1576.05	56485.9	22784.7	2196.38	9555.97	45689.8	17485.9	1.32499e+06	10827248	1.23667e+06	595200	1.2428e+06	600095	1.00472e+06	12424679	112306	14665.6	NA	NA
Neg_19	19	C3	WT Ad Lib ZT 0 12 C Set 3	WT Ad Lib	0	12	3	1	3.39872e+06	222453	19114.3	4361.71	3024.78	13016.8	NA	13167.4	135608	NA	NA	2320.61	NA	NA	1817.9	43498.3	NA	NA	NA	NA	NA	NA	NA	NA	4747.32	NA	1632.73	5743.67	5353.93	1.31574e+06	31722.8	NA	NA	NA	80925.4	762089	11365970	NA	NA	NA	NA
Neg_20	20	QC - 4	QC	QC	QC	QC	QC	QC	12840946	804187	174199	NaN	67325	21352.4	22288	79896	1.54851e+06	71385.1	5954.98	63522.3	22159.6	10367.1	39416.7	435243	1.21905e+06	11040.7	11767.6	NaN	NaN	33580.6	NaN	41742.5	144742	NaN	27005.4	138863	148005	5.5781e+06	10683525	1.22023e+06	542544	1.41864e+06	1.0661e+06	3.34814e+06	47221776	135767	20475.5	462.34	21340.4
Neg_21	21	S3	WT Ad Lib ZT 4 13 C Set 2	WT Ad Lib	4	13	2	1	11424033	802234	380315	21270.4	53762.4	43743	11654.8	46119.3	1.05107e+06	145681	16252.5	91548.1	27989.3	7819.33	NA	161446	3.01477e+06	88933.6	36577.9	415.62	8383.11	184319	7591.46	179237	18788.3	NA	160008	153155	183274	4.17668e+06	25306514	3.38739e+06	1.48667e+06	3.29539e+06	2.18538e+06	3.48432e+06	35945596	335221	31734.1	6402.18	12202.1
Neg_22	22	Q2	WT Ad Lib ZT 4 12 C Set 2	WT Ad Lib	4	12	2	1	10938487	728131	1749.19	NA	52064.7	NA	10178	103245	1.79063e+06	NA	16567	60174.9	3648.74	32989.5	29834	482123	NA	NA	NA	NA	NA	NA	NA	NA	99513.8	NA	30326.4	252729	256026	9455343	12828.3	NA	572.19	57932.3	930856	5167788	80178160	NA	NA	NA	6463.38
Neg_23	23	Y2	WT Food Restricted ZT 0 12 C Set 2	WT Food Restricted	0	12	2	1	11077504	611800	NA	2149.03	32914.4	NA	16976.6	82688.6	1.8952e+06	NA	NA	87909.7	11195.7	5514.51	26402.7	636100	NA	2714.23	NA	NA	NA	NA	NA	NA	200952	NA	2969.92	112377	232070	8164986	986.78	NA	3423.84	10145.2	844891	4.40868e+06	69145008	NA	NA	NA	715.82
Neg_24	24	J3	WT Food Restricted ZT 0 13 C Set 2	WT Food Restricted	0	13	2	1	10624091	707082	272679	14682.3	58703	29895.8	17346	52995.8	779416	152313	4620.51	90403.9	92096.8	3746.82	17119.5	138786	3.49229e+06	120826	60405.5	NA	1663.01	129360	NA	171781	106326	NA	113410	129050	225326	5267779	30148584	3728805	1.60275e+06	4.00832e+06	1.93528e+06	3.78945e+06	44465140	449306	30549.6	28955.9	41198.8
Neg_25	25	QC - 5	QC	QC	QC	QC	QC	QC	9584922	656575	106612	10628.1	8834.32	19622.5	20749.8	18225.6	990464	79340.8	4593.08	59286.6	8772.21	4419.94	NA	329583	1.33926e+06	63649.9	17315.4	NA	NA	86189.8	3627.26	32103.1	86630.1	1801.59	19437.1	123380	161808	5432428	10660987	1246510	416821	1.31115e+06	1.17372e+06	3.4654e+06	43271320	130664	7125.63	NA	9882.57
Neg_26	26	N1	WT Food Restricted ZT 8 13 C Set 2	WT Food Restricted	8	13	2	1	9926982	541039	487267	49544	13113.5	72618.1	36214.9	5589.95	1.03885e+06	139557	18232.5	88339.6	45512.8	10773.2	8876.37	172106	3.59479e+06	146278	59123	NA	1646.71	169641	2523.63	104803	55865.5	NA	171720	187340	194671	4874697	28759508	3.47196e+06	1.37098e+06	3.72006e+06	2.07794e+06	3974457	41748320	416113	35759.9	15990.4	12106
Neg_27	27	B3	WT Food Restricted ZT 8 12 C Set 2	WT Food Restricted	8	12	2	1	11114084	649321	1028.71	16559.7	83179	NA	8450.01	118195	2377002	5197.49	2711.13	85156.6	2423.35	6455.88	18744.1	592657	1010.46	NA	NA	NA	NA	NA	NA	NA	188016	NA	25365.7	243309	255310	9799293	75195.8	707.67	13122.7	54103.1	957780	5415921	80929480	NA	NA	NA	NA
Neg_28	28	K2	WT Ad Lib ZT 0 12 C Set 2	WT Ad Lib	0	12	2	1	29008226	1.33053e+06	NA	NA	77845.5	NA	35419.3	244355	3931642	1488.71	1575.28	56671.1	NA	17450.3	102990	2.49569e+06	14685.3	2914.54	NA	NA	NA	NA	NA	4618.7	369386	5102.77	22339.1	274769	360787	10518873	603432	39620.2	12227.9	149530	1.1414e+06	6179142	87112304	NA	NA	NA	1808.58
Neg_29	29	C2	WT Ad Lib ZT 0 13 C Set 2	WT Ad Lib	0	13	2	1	13033380	716193	314440	31184.4	70398.6	105012	16755.2	45686.1	1.30019e+06	193338	21977.7	27347.7	109521	2543.43	25947.8	342008	3274391	134784	39835.8	NA	NA	167005	NA	142046	89574	NA	42608.6	155789	102511	3.93433e+06	26290016	3.114e+06	964925	3.08517e+06	1.40634e+06	2.74677e+06	31566860	281271	NA	3819.8	NA
Neg_30	30	QC - 6	QC	QC	QC	QC	QC	QC	12147508	743176	172836	7764.6	32585.8	36916.7	22277	104853	1.09204e+06	29652.2	2858.25	45563.3	25389.9	9021.56	12327.5	342411	1.62299e+06	47053.2	11694.1	NA	6167.06	63400.5	NA	47705.7	175638	NA	61208.7	215950	212095	6.78175e+06	13013322	1.61264e+06	608793	1.99493e+06	1.52774e+06	4.01061e+06	56969856	138779	10358.5	NA	5481.26
Neg_31	31	T1	WT Ad Lib ZT 8 13 C Set 2	WT Ad Lib	8	13	2	1	36988224	1.77924e+06	889416	47566.6	53281	172370	143129	251233	2.5713e+06	591599	56550	167126	266671	56065.7	72954.3	1.23596e+06	3.48501e+06	192445	116186	21220.5	NA	277989	7758.26	233234	126539	NA	237110	183461	295467	6.11037e+06	28541156	3.30289e+06	1.81853e+06	5.00045e+06	2707629	4.88627e+06	50462244	339910	26974.9	16786.9	32716.2
Neg_32	32	E3	WT Ad Lib ZT 8 12 C Set 2	WT Ad Lib	8	12	2	1	10734011	697258	6273.17	11218.2	42244.8	NA	12431.3	54900.6	1.36914e+06	6741.07	6791.4	38477.8	12110	14114.5	5684.67	333342	19691.9	NA	NA	NA	NA	16073.6	NA	NA	176470	1326.84	58721.1	268262	345736	10795866	149463	23781.4	35363.2	66809	1074419	5.73565e+06	87028088	NA	NA	NA	NA
Neg_33	33	Y3	WT Food Restricted ZT 12 12 C Set 2	WT Food Restricted	12	12	2	1	12620795	952584	NA	3425.91	23364.7	NA	8873.01	97423.1	1.9405e+06	NA	2789.54	57650.2	2708.41	9712.8	11375	473502	NA	NA	NA	NA	NA	2200.66	NA	NA	276314	17478.4	43948.9	483923	337474	11960771	5434.67	NA	3072.14	35233.6	1.02216e+06	6.63919e+06	96880344	NA	NA	NA	NA
Neg_34	34	K1	WT Food Restricted ZT 12 13 C Set 2	WT Food Restricted	12	13	2	1	8965237	613609	249777	5735.13	24914.4	46659.8	40564.7	32959.7	773107	91274.3	13164.7	77109.2	36352.7	12559.8	NA	53170.8	2.99604e+06	77034.2	52804.8	NA	NA	160706	NA	107608	33540.3	5005.08	69655.2	135536	124954	4.15576e+06	23873374	2449439	935847	2.67351e+06	1.51597e+06	2970494	34783200	316572	19739.6	NA	NA
Neg_35	35	QC - 7	QC	QC	QC	QC	QC	QC	11815829	726703	115512	12959.6	73298.5	21543.4	35818.6	84808.6	1310064	61456.8	1626.52	45659.4	13616.8	NA	8614.22	420523	1.87648e+06	71068.7	17854.5	5440.11	NA	93489.4	3244.11	67116.9	170077	NA	78706	256814	206844	8.00107e+06	14925851	1.75264e+06	821179	1936534	1.4328e+06	4658634	64589296	181313	18724.5	NA	13256
Neg_36	36	W2	WT Food Restricted ZT 4 12 C Set 2	WT Food Restricted	4	12	2	1	7747871	387262	NA	NA	88599.2	NA	1093.92	49280.1	1.28719e+06	NA	NA	42010.8	28737.5	21411.6	12099.6	298920	NA	7816.61	NA	NA	NA	2888.92	NA	NA	255540	NA	44335.6	459249	376165	13594860	99116.2	6115.56	NA	70789.2	1.14412e+06	7306814	111068264	NA	NA	NA	NA
Neg_37	37	N3	WT Food Restricted ZT 4 13 C Set 2	WT Food Restricted	4	13	2	1	14074009	821922	411518	27901.2	78197.8	51199.5	12190.5	21232	681336	167387	14513.7	77803.1	39898	3928.1	NA	91850.5	5455621	296128	148612	17815.4	2096.62	140308	NA	325390	44955.4	NA	161207	93967.1	215821	4.8351e+06	43720180	4900856	2.01187e+06	4872214	2.08842e+06	4.04183e+06	39643448	542954	75267.5	6290.24	17553.5
Neg_38	38	A2	WT Ad Lib ZT 12 12 C Set 2	WT Ad Lib	12	12	2	1	19900592	1072095	4700.21	8582.12	45545.2	NA	12010.1	54089.8	2.31525e+06	NA	6542.18	59929.8	NA	18017.9	27472.5	684053	NA	NA	NA	NA	NA	NA	NA	NA	297487	3918.4	12802	420531	473652	15975920	14457	2040.33	3553.89	92314.9	1.53592e+06	8565244	130677152	NA	NA	NA	NA
Neg_39	39	J1	WT Ad Lib ZT 12 13 C Set 2	WT Ad Lib	12	13	2	1	14509431	738568	545168	30895.5	107721	119687	32042.1	86296.4	844806	228159	51835.4	96058.9	58475.8	13328.4	15141	191911	5.43935e+06	241330	173091	2862.91	NA	273055	1100.13	166459	164614	1830.32	168481	93227.7	253998	5.93385e+06	44268184	5.06431e+06	1.99319e+06	5300819	2.73854e+06	4510998	49645916	442417	27615.3	NA	23396.5
Neg_40	40	QC - 8	QC	QC	QC	QC	QC	QC	1.01403e+07	689916	106522	12695.4	47051.8	34652.5	20149.1	37704.7	1.22888e+06	41537.8	3305.45	36206.6	18822.5	2741.02	9492.24	332429	1.68078e+06	67659.7	50261.8	1770.15	6875.25	58179.9	670.41	100995	163479	NaN	87352.5	211518	275122	7.94627e+06	1.51189e+07	1.64685e+06	673252	2.16107e+06	1.57977e+06	4.59624e+06	62961316	166708	12083.5	6490.55	10828.8
Neg_41	41	G2	WT Ad Lib ZT 8 12 C Set 5	WT Ad Lib	8	12	5	1	2.29966e+06	241517	NA	6294.9	2426.58	1433.2	1034.14	NA	67357.2	1562.47	NA	683.22	3333.79	NA	5046.48	46512	NA	NA	NA	NA	NA	NA	NA	NA	81920.2	NA	NA	25508.8	5302.17	1118330	16433.2	12680.1	NA	NA	75198.7	572560	9102861	NA	NA	NA	NA
Neg_42	42	V1	WT Ad Lib ZT 8 13 C Set 5	WT Ad Lib	8	13	5	1	12965767	809564	342735	21420.5	82363.3	47725.1	39458.1	77647	1.70403e+06	136919	6334.89	72976.3	89488.1	14497.6	42410.4	371943	3421995	181391	154546	3580.67	NA	310529	NA	185244	243722	6013.08	249445	364666	473337	10006645	31569448	3.80148e+06	1.72366e+06	5.83419e+06	3.56491e+06	6946916	85267320	346194	30198.7	29955.9	6869.82
Neg_43	43	H1	WT Food Restricted ZT 12 12 C Set 5	WT Food Restricted	12	12	5	1	19009856	1.14897e+06	3073.7	9559.85	55848.1	3655.21	2212.3	139535	2.48826e+06	NA	10242.3	71891.4	NA	3353.45	40377	892184	NA	NA	NA	NA	NA	3736.34	2034.12	NA	351509	NA	13994.8	423282	344328	12107868	99688	1692.51	863.34	55023	996182	6744489	98042392	NA	NA	NA	NA
Neg_44	44	O2	WT Food Restricted ZT 12 13 C Set 5	WT Food Restricted	12	13	5	1	9233377	710742	304393	8188.5	57692.9	83405	28865.6	101165	1.25024e+06	47833.7	52904.5	37339.6	10416.7	NA	8888.8	168932	3520239	144440	109110	NA	5815.62	134575	NA	127170	100367	NA	97522.6	149762	239650	5.68541e+06	28496980	3006746	1.29527e+06	3.54632e+06	1.97853e+06	3.88975e+06	46711352	392306	20020.6	18262	8995.94
Neg_45	45	QC - 9	QC	QC	QC	QC	QC	QC	8.11112e+06	680265	78862.7	NA	33534.8	2185.51	7279.36	102299	1.12979e+06	17898.8	6482.01	17170.5	14903.2	NA	16749.7	282612	1638384	61264.7	13541.1	4157.53	1765.49	69806.2	NA	85364.2	179998	1562.47	85816.3	240567	313019	7817261	15006118	1.53656e+06	753597	1.87559e+06	1.48038e+06	4676351	62658904	183179	NA	16068	1321.79
Neg_46	46	E2	WT Food Restricted ZT 0 13 C Set 5	WT Food Restricted	0	13	5	1	9129163	635448	360107	46008.8	45944.9	91449.5	8138.04	42436.3	815024	134398	18348.1	93317.2	83985.9	5725.04	NA	94992.6	6232365	285739	161814	21406.9	2117.19	261731	7790.99	231370	91779.4	8741.54	165762	181342	324646	8046122	49149704	5513087	2.47087e+06	5940867	3.14841e+06	5.43974e+06	61671900	582660	33510.7	65927.3	29502.5
Neg_47	47	O1	WT Food Restricted ZT 0 12 C Set 5	WT Food Restricted	0	12	5	1	10904494	689352	NA	1086.55	36329.8	NA	19065.1	100892	2.02382e+06	NA	10048.2	46390.4	8204.8	2188.62	10274.4	555740	3006.93	NA	NA	NA	NA	4906.73	NA	NA	206806	NA	25045.7	344139	291801	11682602	277869	25787.4	6895.69	87762.6	1.08454e+06	6495661	97463992	NA	NA	NA	3117.17
Neg_48	48	A1	WT Ad Lib ZT 4 12 C Set 5	WT Ad Lib	4	12	5	1	22250448	1.38734e+06	NA	NA	43118.1	NA	9090.92	170152	3.18425e+06	5570.28	NA	62442.3	2889.69	27727.6	48171.9	1.22898e+06	NA	NA	NA	NA	NA	2172.32	NA	NA	425136	1451.06	15003.6	529937	576732	15341128	41364.5	6404.38	NA	63277.7	1.56017e+06	7823405	122551664	NA	NA	NA	NA
Neg_49	49	F2	WT Ad Lib ZT 4 13 C Set 5	WT Ad Lib	4	13	5	1	8534153	707757	315379	49085.4	19538.2	56669.7	77692.9	60123.3	1207016	81776.7	11361.7	30632.9	32643	10103.8	8782.43	205555	3.75295e+06	117602	46516.1	NA	3332.23	142731	NA	223498	121211	3930.82	183314	197490	238216	7.66812e+06	28106374	3.30853e+06	1.2504e+06	4086588	2249497	5.42922e+06	62042300	316924	15798.6	2327.98	NA
Neg_50	50	QC - 10	QC	QC	QC	QC	QC	QC	13123579	678957	132904	1480.56	22880.8	15683.4	NA	18889.8	1.06023e+06	24512.5	11325.3	45981.5	10536.3	10696.5	9119.9	238584	2067371	78368.9	27115.4	NA	564.82	103368	NA	82256.2	189912	6892.72	72186.1	244536	267965	8251805	16041245	1.74642e+06	745484	2.26781e+06	1.69236e+06	4.61941e+06	70017784	185873	7002.45	17970.7	20793.2
Neg_51	51	A3	WT Food Restricted ZT 8 12 C Set 5	WT Food Restricted	8	12	5	1	15495828	953996	723.98	NA	18574.9	NA	25969.1	96870.9	2.63068e+06	NA	3170.75	19946	25866.7	NA	29210.8	659767	NA	NA	NA	NA	NA	3339.35	3316.71	NA	315044	5772.14	50813.4	356317	317084	13697368	33181.9	17052.5	NA	62925.6	1.1451e+06	7.12757e+06	106381080	NA	NA	NA	NA
Neg_52	52	U3	WT Food Restricted ZT 8 13 C Set 5	WT Food Restricted	8	13	5	1	8.33672e+06	594520	589401	30675.1	65587.6	80083	18785	41001.9	1.22191e+06	191257	7142.46	58736.4	122368	NA	3235.57	289716	6656855	310954	134639	18157.8	51832.8	424281	16135	288732	221333	2570.21	293731	316031	455769	9972681	56092248	6.72378e+06	3.01345e+06	7891940	3.69649e+06	6749570	80158976	435266	NA	2131.56	5052.7
Neg_53	53	S2	WT Ad Lib ZT 0 12 C Set 5	WT Ad Lib	0	12	5	1	10978280	500409	NA	5386.54	22764.3	2215.79	NA	74131.7	1.69925e+06	NA	481.49	14562.2	2939.38	NA	7013.83	328727	91105.3	NA	NA	NA	NA	4884.48	NA	NA	172851	15460.9	30635	595102	469782	15266483	843859	54129.3	15214.9	128998	1.51964e+06	8.15848e+06	121023192	2855.27	NA	NA	NA
Neg_54	54	U2	WT Ad Lib ZT 0 13 C Set 5	WT Ad Lib	0	13	5	1	9882070	445733	482164	33721.1	42099.6	93701.2	16261.3	36682	701464	79683.4	8647.73	54818.5	47862.1	1217.88	4559.95	173305	6707949	255382	169165	12031.3	21286.3	330627	5464.95	302807	78098.3	22115.8	258301	198473	342364	6983013	55414848	6.63522e+06	2483704	7275963	3.08167e+06	5.18619e+06	56499728	829513	38615	56194.5	42089.7
Neg_55	55	QC - 11	QC	QC	QC	QC	QC	QC	10577079	725533	144478	1181.27	10260.7	25110	11856.4	23075.9	1.16104e+06	11070.4	12682.5	45148.9	40230.3	2762.76	5646.63	317015	1.95297e+06	74616.5	21978.2	1787.23	NA	97371.8	8840.66	101381	198264	10163.6	107684	159419	267213	9419033	16431023	1.91542e+06	597242	2.64332e+06	1898738	5599510	74470184	235027	7720.34	NA	19425.6
Neg_56	56	F3	WT Ad Lib ZT 12 13 C Set 5	WT Ad Lib	12	13	5	1	3.77126e+06	298974	20800.3	NA	7586.29	4537.95	13025.9	26065.5	228587	38448.8	3010.03	9094.8	18316.1	6191.39	NA	36457.2	911840	4840.35	6725.02	NA	NA	6896.99	4760.26	18215.5	37138.9	NA	NA	46058.1	35884	1.57034e+06	7280374	659919	334673	908071	465994	1.01461e+06	12801746	123181	NA	NA	NA
Neg_57	57	T2	WT Ad Lib ZT 12 12 C Set 5	WT Ad Lib	12	12	5	1	9625895	654587	8910.28	NA	23765.8	NA	NA	55228.7	1.18471e+06	1248.03	962.33	21780.9	NA	NA	8407.7	216208	NA	NA	NA	NA	NA	1896.7	NA	NA	233514	4464.2	15566.1	441952	488072	16818072	17871.3	NA	5253	40497.4	1.52158e+06	9121684	138550208	NA	NA	NA	NA
Neg_58	58	R3	WT Food Restricted ZT 4 12 C Set 5	WT Food Restricted	4	12	5	1	16246513	794327	1204.56	NA	2721.48	NA	31184.2	60027.1	1.83335e+06	NA	NA	37717.3	9111.23	16353.7	22022.8	360819	38835.4	NA	NA	NA	NA	NA	NA	NA	272699	4370.64	12444.9	411692	461368	11757428	272654	10578.9	NA	66965.4	1.2299e+06	6.44881e+06	97707848	1500.75	NA	NA	NA
Neg_59	59	H2	WT Food Restricted ZT 4 13 C Set 5	WT Food Restricted	4	13	5	1	11061164	756279	516198	12657.6	14150.9	156078	10656.9	22804.9	609582	105572	7076.33	49019.7	75678.6	NA	3994.74	193038	6207873	346768	224291	24423.4	27544.2	258537	NA	331755	134869	8417.02	264862	95909.6	308350	5774230	52653624	6.31483e+06	2.64818e+06	7722782	3.14284e+06	4.25851e+06	48476968	525222	21807.9	15969.4	20929.7
Neg_60	60	QC - 12	QC	QC	QC	QC	QC	QC	12166428	800300	74345.5	3666.08	25294.1	18504.3	7723.39	46972.7	796713	3527.95	7574.64	29221.6	1949.49	7732.06	13652.5	146813	1.94501e+06	75937.7	42522.2	NaN	NaN	69577.2	22553.4	98416.4	182996	7403.06	96177.6	256442	286007	8460639	16516130	1.84405e+06	818305	2.09241e+06	1.70372e+06	4.95326e+06	69547974	234449	19747.1	8040.99	6566.83
Neg_61	61	I3	WT Food Restricted ZT 12 13 C Set 4	WT Food Restricted	12	13	4	1	2.62794e+06	215256	13739.4	NA	1163.8	NA	NA	NA	66206.4	7118.91	NA	NA	NA	NA	NA	3263.91	201438	NA	NA	NA	NA	NA	NA	10588.3	26894.8	NA	NA	NA	14146.5	380402	2.21605e+06	164692	77442	271527	106579	258862	3751405	14710	NA	NA	NA
Neg_62	62	F1	WT Food Restricted ZT 12 12 C Set 4	WT Food Restricted	12	12	4	1	12158200	1058813	NA	834.22	42521.9	NA	8249.06	44132.1	1.49322e+06	NA	7829.55	45616.4	8410.55	6503.49	1626.91	256937	NA	NA	NA	NA	NA	1175.05	NA	NA	409878	NA	76636.7	475316	557934	18880680	69935.1	3135.03	NA	45049.3	1.76112e+06	10569335	153221824	NA	NA	NA	2682.4
Neg_63	63	Y1	WT Ad Lib ZT 4 12 C Set 4	WT Ad Lib	4	12	4	1	6925255	541625	NA	NA	23252.4	NA	13158.6	44191.8	666577	2515.48	NA	42288.1	NA	NA	4312.03	102325	NA	NA	NA	NA	NA	1596.24	NA	NA	146836	14745	25398.5	515460	487332	14005669	33038.4	NA	4681.58	62151.3	1.30828e+06	7483573	113162056	NA	NA	NA	NA
Neg_64	64	U1	WT Ad Lib ZT 4 13 C Set 4	WT Ad Lib	4	13	4	1	2.03969e+06	168844	8791.49	2374.18	12345	NA	5034.58	6443.97	23977.7	NA	NA	2883.09	1611.77	NA	NA	1299.66	176275	NA	NA	NA	NA	8421.42	NA	2011.61	NA	NA	NA	11043.8	8027.01	314964	1.81268e+06	129377	21380.5	223708	81517.4	218836	3264805	43594.9	NA	NA	NA
Neg_65	65	QC - 13	QC	QC	QC	QC	QC	QC	12197554	943494	46946.8	NA	6737.83	9693.13	NA	12162.5	717574	7930.22	NA	48443.2	8185.91	2602.82	NA	169979	1.92982e+06	47730.2	62746.7	NA	924.28	102305	3349.31	84327.5	243452	2172.32	84730.2	260882	357117	8734376	16577017	1.68692e+06	870047	2.32014e+06	1741445	5498431	72686776	217711	8086.15	8395.27	24127.4
Neg_66	66	A4	WT Ad Lib ZT 12 13 C Set 4	WT Ad Lib	12	13	4	1	15204519	1.16364e+06	195308	NA	36808.4	26401.8	1767.05	13367.8	686472	24495.4	23509.2	66158.9	30313.1	NA	8221.62	109716	5.71585e+06	228535	86174	6729.68	NA	201412	12505.4	177470	188623	NA	196055	208093	398666	8.35731e+06	48904212	5225105	1.96962e+06	5.21375e+06	2959549	6.02054e+06	70017112	690110	58603.1	NA	34179.4
Neg_67	67	K3	WT Ad Lib ZT 12 12 C Set 4	WT Ad Lib	12	12	4	1	13807066	992178	2972.77	21541	22299.5	NA	11692	31125.2	870745	NA	NA	44877.6	NA	16698.9	3967.7	132419	NA	NA	NA	NA	NA	6651.01	NA	NA	222516	1077.23	47169.6	477558	386766	15312526	20372.4	3712.66	5416.43	77720.5	1.38607e+06	8521184	121972168	NA	NA	NA	NA
Neg_68	68	L1	WT Food Restricted ZT 8 12 C Set 4	WT Food Restricted	8	12	4	1	9195903	855580	NA	NA	9142.67	NA	20084	50273.6	1.72889e+06	NA	8109.05	39192.5	NA	7953.25	NA	497413	76825.1	NA	NA	NA	NA	3063.6	NA	NA	301158	1152.93	64130.2	500444	509486	16200916	792128	64973.7	34223.9	221215	1.57681e+06	9257979	137760992	NA	NA	NA	NA
Neg_69	69	B4	WT Food Restricted ZT 8 13 C Set 4	WT Food Restricted	8	13	4	1	11631059	699655	159920	NA	63989.9	19036.4	1368.76	NA	530849	29611	2412.99	30101	5646.11	2214.24	7989.23	74505	6.78039e+06	440401	245346	31772.1	27463.2	404593	NA	465873	100045	25667.2	381720	277166	450586	9953289	59926820	7.45141e+06	3.17598e+06	8922649	4.3699e+06	7.0214e+06	82365304	603187	22903.4	49269.2	16615.3
Neg_70	70	QC - 14	QC	QC	QC	QC	QC	QC	11219990	1.01571e+06	65347.2	NA	11545.3	3088.45	2728.59	13923	648730	7630.28	3126.23	78157.1	6196.95	1616.43	NA	178339	2.02255e+06	49799.1	40541.6	NA	NA	98483	15292.4	89707.6	216442	NA	46246.9	339451	244113	9121590	17487726	1.86387e+06	769389	2333760	1.74698e+06	5530719	72788808	247600	5794.53	1460.37	31828.5
Neg_71	71	M3	WT Ad Lib ZT 0 12 C Set 4	WT Ad Lib	0	12	4	1	4.5533e+06	383998	3963.43	NA	14956.6	6566.12	NA	NA	238817	6499.61	NA	NA	1708.04	NA	NA	44761.7	95605	2207.25	NA	NA	NA	17366.1	NA	NA	137740	NA	NA	59626.4	87965.9	3.47724e+06	1.2283e+06	100887	41837.7	130434	285444	1.87893e+06	27497972	3650.94	NA	NA	NA
Neg_72	72	V3	WT Ad Lib ZT 0 13 C Set 4	WT Ad Lib	0	13	4	1	13549311	935379	392010	17785	13893.6	12178.6	12416.7	2021.7	600928	39857.2	NA	45399.2	14485.7	NA	9155.61	109055	5395125	268165	100207	7.76	5247.57	282340	9194.3	232319	176077	13515.8	266823	188106	171868	5975580	44295880	5.23588e+06	2.29224e+06	5.52505e+06	2.56718e+06	4.57204e+06	52158880	458390	35439.8	10874.8	49421.4
Neg_73	73	B1	WT Food Restricted ZT 4 13 C Set 4	WT Food Restricted	4	13	4	1	3.99971e+06	273164	12727.5	2713.45	12951.9	1182.04	NA	3033.32	66281.8	3873.37	NA	NA	NA	NA	NA	16701.7	517056	8572.81	7921.17	NA	NA	NA	NA	2676.58	82041.8	NA	1298.5	NA	25636.9	700740	5.06562e+06	570971	235620	572186	236097	546992	6.93554e+06	104889	NA	NA	NA
Neg_74	74	Z1	WT Food Restricted ZT 4 12 C Set 4	WT Food Restricted	4	12	4	1	10109337	640468	NA	NA	19036.1	NA	NA	11122.2	1.06338e+06	NA	1077.36	24956.5	NA	1535.3	1735.6	211428	37370.1	NA	NA	2228.22	NA	4501.07	8064.54	NA	364218	NA	46684.2	272243	389865	12927700	619243	34655.5	19273.7	177995	915788	6.46257e+06	101165360	NA	NA	NA	NA
Neg_75	75	QC - 15	QC	QC	QC	QC	QC	QC	13430586	983269	38876.8	NA	12671.3	NA	NA	16020.6	689253	30837.4	21188.6	25260.9	4329.88	4058.93	NA	95221.8	2.38382e+06	83148.6	62633.7	NA	NA	114156	NA	90361.8	274286	11090.9	96669.9	302293	355185	9617474	18767938	2.20848e+06	790878	2.53777e+06	1.94631e+06	5893184	80813920	244327	5678.46	4783.29	13694.6
Neg_76	76	P2	WT Ad Lib ZT 8 12 C Set 4	WT Ad Lib	8	12	4	1	2.32699e+06	199732	9718.49	NA	NA	5988.1	4218.86	17105.8	126404	NA	NA	1847.4	NA	NA	14639.2	26362.8	14887.9	NA	NA	NA	NA	NA	NA	NA	158320	NA	NA	21938.6	31408.7	1.38068e+06	256461	NA	10411.8	9149.27	104906	647780	10789203	NA	NA	NA	NA
Neg_77	77	G1	WT Ad Lib ZT 8 13 C Set 4	WT Ad Lib	8	13	4	1	14585671	645428	163824	NA	32145.3	10536.3	NA	7825.54	470747	73090	743.52	41304.2	18514.6	NA	2270.14	68151.2	7442702	224933	210206	25872.7	22599.2	436462	28882.6	454378	191336	4955.26	251755	396232	615755	11384228	63001556	7.20223e+06	2.78548e+06	8.16945e+06	4.11113e+06	7.93452e+06	92884728	649707	21958.7	30134.2	22551
Neg_78	78	N2	WT Food Restricted ZT 0 12 C Set 4	WT Food Restricted	0	12	4	1	29508468	1.40195e+06	NA	NA	4518.54	NA	2100.11	58758.4	1785079	11163.9	1137.79	45059.7	NA	NA	6515.14	623303	146334	NA	NA	NA	NA	15737	NA	NA	560674	12131.2	139311	793612	761579	24727378	1.90932e+06	132223	84872.7	284598	2.79292e+06	13167225	200121616	31122	NA	NA	1072.96
Neg_79	79	M1	WT Food Restricted ZT 0 13 C Set 4	WT Food Restricted	0	13	4	1	10173073	524952	114718	9276.73	31041	11150.4	25606.6	25705	624855	52501.1	7372.52	33554.4	2515.87	3280.21	6837.85	67630.9	4703044	226687	76348.8	15640	1211.93	128683	2507.71	214200	92936	2727.69	147669	210225	291870	7.27133e+06	36831620	3.8673e+06	1569014	4460125	2.51658e+06	4.84341e+06	55584940	340409	27797.8	1385.84	21040.5
Neg_80	80	QC - 16	QC	QC	QC	QC	QC	QC	1.10193e+07	657296	9625.14	NaN	8684.09	8918.95	12801.9	15301.5	407283	3023.23	6432.26	18045.8	1045.4	NaN	5622.56	63166.6	1.54572e+06	41525.8	19664.7	3635.8	13509.8	103039	NaN	65131.1	227758	2199.1	59880.5	191268	154665	6.86741e+06	1.35583e+07	1.40029e+06	680695	1.78757e+06	1.45853e+06	4.38005e+06	58250353	243050	7098.4	4569.4	20082.4
Neg_81	81	D1	WT Food Restricted ZT 12 13 C Set 1	WT Food Restricted	12	13	1	1	17073172	1.15557e+06	65229	6672.23	20755	32606.5	17631.9	16604.3	582687	30627.4	5486.3	17461.2	39817.3	NA	7396.85	71237.8	4.2199e+06	174683	119338	3821.35	462.34	254433	NA	255802	160421	23113.2	255950	269034	459513	9361806	35585004	4.3004e+06	1.85322e+06	6.48638e+06	3.35997e+06	6.46569e+06	75958816	563484	33005	22487.1	58800.1
Neg_82	82	R1	WT Food Restricted ZT 12 12 C Set 1	WT Food Restricted	12	12	1	1	55674308	2.9878e+06	1943.28	NA	27240.5	NA	1839.25	88438.6	2.88265e+06	NA	2483.13	94641.9	6990.54	24265.8	64806.2	1.25371e+06	69292.6	NA	NA	NA	NA	8211.01	9146.29	NA	883886	17459.5	187705	839621	1.09191e+06	29159824	922112	51304.6	21822.7	263907	3.15197e+06	15781036	236725184	NA	NA	11079.5	NA
Neg_83	83	S1	WT Ad Lib ZT 8 13 C Set 1	WT Ad Lib	8	13	1	1	11163484	879091	136805	NA	6707.16	31834.6	19356.5	27857.6	589204	10683.8	NA	18576.2	16450.9	NA	NA	76140.8	5.25462e+06	168849	146930	NA	9533.45	363937	NA	223770	232859	12003.4	299372	414375	491332	11768901	41652112	4.66192e+06	1.85818e+06	6291323	3.76734e+06	7949987	95628184	441331	9251.37	39806	25779.9
Neg_84	84	Z2	WT Ad Lib ZT 8 12 C Set 1	WT Ad Lib	8	12	1	1	14654896	1.06809e+06	NA	NA	7268.75	NA	NA	58356.2	1.31835e+06	NA	1586.93	58745.2	584.62	4610.93	4371.03	204348	NA	NA	NA	NA	NA	11270.7	NA	NA	319210	19192.2	76421.7	516207	446750	15851845	60358	1236.52	10840.4	62130.2	1579649	8964679	132513744	NA	3279.44	NA	NA
Neg_85	85	QC - 17	QC	QC	QC	QC	QC	QC	13132763	758295	36223	NA	8471.88	12502.1	13034.2	34127	534473	6879	24761.1	11212.2	7405.26	NA	9754.98	95603	2.19855e+06	46953.1	30886.3	4051.94	NA	107443	NA	95799.8	226380	3333.01	127409	272217	333220	9988816	18115602	2113752	825810	2.33448e+06	1810146	5.3804e+06	76970688	268104	9395	18247.8	4775.53
Neg_86	86	Q3	WT Ad Lib ZT 12 13 C Set 1	WT Ad Lib	12	13	1	1	15688129	1.01881e+06	40302.6	1642.05	6296.46	2351.27	10478.8	5786.51	475562	13176.2	8051.08	24721	23477.8	12562.9	6224.51	59649.7	6303524	298044	230118	NA	8898.37	451860	NA	216516	219783	28021.7	363002	510691	531480	14333186	56363568	6393789	2.69074e+06	7.78826e+06	4.4743e+06	9584702	114914272	540099	58964.9	50655.2	11599.7
Neg_87	87	V2	WT Ad Lib ZT 12 12 C Set 1	WT Ad Lib	12	12	1	1	17009936	1.11058e+06	NA	NA	12796.1	NA	NA	30453.2	1203941	NA	21353.1	12550	NA	NA	NA	287164	4220.41	NA	NA	NA	NA	NA	NA	NA	321101	NA	65887.1	474682	588882	16254881	76354.1	18134.5	1853.22	150650	1.61133e+06	8826417	135441504	NA	NA	NA	NA
Neg_88	88	X1	WT Food Restricted ZT 4 12 C Set 1	WT Food Restricted	4	12	1	1	14772922	1.13611e+06	NA	NA	2023.25	NA	NA	10609.1	872810	NA	5945.79	31383.4	1933.19	NA	7193.95	290691	3817.21	NA	NA	NA	NA	3998.62	NA	NA	240109	NA	37754.4	294253	369844	11770753	138860	3579.9	NA	54574.5	1.13001e+06	6632211	99583120	NA	NA	NA	NA
Neg_89	89	I1	WT Food Restricted ZT 4 13 C Set 1	WT Food Restricted	4	13	1	1	24206992	1.79293e+06	289670	5277.46	35117.7	70391.3	15379.9	38888.2	863129	185315	6374.61	39677.2	48883.1	4026.58	19280.9	324292	5559295	377506	276410	17282	40525.2	479181	16414.7	480092	352759	NA	329677	354972	584603	12097304	45701136	5.74438e+06	2.99532e+06	8994397	4.33018e+06	8673691	97545632	363473	22920.6	52756.4	74216.9
Neg_90	90	QC - 18	QC	QC	QC	QC	QC	QC	13856626	919972	49270	NA	1562.47	NA	1773.64	16256	613299	32501.4	2204.15	NA	13828.4	6109.61	7060.42	170261	2.16968e+06	73391.8	31690.4	NA	9082.11	126612	NA	104338	341112	NA	68327.3	323092	416480	9901617	20359968	2360108	1063675	3.08301e+06	2.18383e+06	6.35132e+06	87390608	232988	4721.18	NA	16556.5
Neg_91	91	G3	WT Food Restricted ZT 0 12 C Set 1	WT Food Restricted	0	12	1	1	17033622	823091	NA	12634.8	31468.6	NA	7848.7	5013.87	696963	NA	16189.4	64722.6	9603.58	NA	50952.9	334860	NA	NA	NA	NA	NA	NA	NA	NA	341282	6257.9	56602	646592	668152	18682528	185168	23133.1	22291.5	92377.8	1.60622e+06	10276054	147500112	NA	NA	NA	19010.2
Neg_92	92	X2	WT Food Restricted ZT 0 13 C Set 1	WT Food Restricted	0	13	1	1	16669345	942094	78609.2	15354.2	23344.2	4941.28	6285.59	12414.2	523916	127131	38965.8	43852.9	69214.4	4358.61	5790.39	183221	6.77545e+06	285515	169068	13461.7	10301.8	430226	4431.59	482353	270251	25907.9	473070	474933	629006	13434649	53234424	6468168	3134799	9152666	5.06445e+06	9770160	108238352	389492	19623	60630	43961.6
Neg_93	93	L3	WT Ad Lib ZT 4 13 C Set 1	WT Ad Lib	4	13	1	1	12427429	774385	88714.1	NA	16396.7	23410.5	1001.53	27512	597005	38396.9	8256.04	61606.7	29412.7	1001.14	17151.6	147196	5.28054e+06	311140	157163	22847.9	5455.9	370227	4585.83	427019	205343	31001.5	259635	405127	671339	14535012	44119012	5.15394e+06	2.22444e+06	7009601	4165073	9564853	112255032	249857	32103.5	10852.8	8674.52
Neg_94	94	Q1	WT Ad Lib ZT 4 12 C Set 1	WT Ad Lib	4	12	1	1	8868622	528628	NA	NA	12226	NA	NA	5536.51	779183	NA	3305.83	42246.1	NA	7085	5350.82	269834	NA	NA	NA	NA	NA	4342.95	NA	NA	270513	7822.83	42895.4	410357	423694	13929304	11754	16113.3	NA	47018.3	1.43146e+06	7250923	112475848	NA	1447.95	NA	7720.86
Neg_95	95	QC - 19	QC	QC	QC	QC	QC	QC	14239602	890032	54322.5	NA	21641.9	5828.04	2433.7	23574.6	660932	31683.4	7758.64	68769.3	7056.79	10547.9	27121.9	239019	1.96251e+06	157206	16204.2	NA	5032.51	115548	NA	73238.6	321544	5954.59	80223.4	315272	341029	10637766	19966746	2.15124e+06	934684	2.76521e+06	1.86956e+06	6505165	85576192	163085	NA	NA	10548.4
Neg_96	96	Z3	WT Ad Lib ZT 0 12 C Set 1	WT Ad Lib	0	12	1	1	6111098	380967	8155.63	NA	NA	2185.26	NA	4188.58	104085	952.62	12680.9	5268.53	NA	NA	1152.54	102248	55619.9	NA	NA	NA	NA	NA	NA	NA	170218	NA	NA	16071.1	10876.6	1.22954e+06	696581	22958.4	35621.3	116479	124737	708290	10683204	NA	NA	NA	NA
Neg_97	97	L2	WT Ad Lib ZT 0 13 C Set 1	WT Ad Lib	0	13	1	1	12791738	767442	249453	32865.2	45684.9	45742.4	3242.95	34008	554522	112489	17106.5	40306.1	52824.8	3610.95	11328.3	207220	6.00373e+06	319688	140198	16496.6	38112.1	232921	NA	360893	183150	9613.94	265467	280920	427520	8059226	52190164	6218496	2.2032e+06	5840955	3.11252e+06	6381762	69901288	401344	46263	22015.9	46707.3
Neg_98	98	B2	WT Food Restricted ZT 8 12 C Set 1	WT Food Restricted	8	12	1	1	15436118	776125	NA	5978.53	18917.3	1840.03	8991.54	78696.1	2.04312e+06	NA	21750.1	94386	12525.1	NA	54439.8	872085	NA	NA	NA	NA	NA	5169.41	10380.7	NA	617714	5041.44	116823	723417	587939	24417990	22494.5	2753.83	5386.54	54012.8	2.4921e+06	12710457	193894032	NA	NA	NA	2873.39
Neg_99	99	O3	WT Food Restricted ZT 8 13 C Set 1	WT Food Restricted	8	13	1	1	9184921	602575	219515	55576.5	84756.8	6865.55	16438.8	17479.5	644754	118768	3023.23	49519.2	26135.9	NA	3166.86	136924	5730484	284909	129134	NA	36542.7	227778	11678.3	266553	164263	40402.1	298130	312224	459442	10765132	45736804	5728165	2.37464e+06	7280364	3.81413e+06	7749802	87176768	396638	25303.7	29403.3	28874.2
Neg_100	100	QC - 20	QC	QC	QC	QC	QC	QC	14558530	854131	92145.9	2328.37	14538.9	4715.35	18333.2	30423.1	801244	47293.6	11230.8	65213.9	16313.5	8603.09	15314.8	307159	2.4484e+06	69043.9	45495.2	17179.3	NaN	115554	10530.3	117556	235870	4498.1	121824	276701	358323	10358669	19968603	2259517	968028	2.67288e+06	1.92139e+06	6.1809e+06	85831612	146530	17064.1	NaN	11305.7
Neg_101	101	D2	WT Food Restricted ZT 0 12 C Set 3	WT Food Restricted	0	12	3	2	10608854	804850	NA	NA	NA	NA	12426	10057.8	947394	7608.03	904.1	22742.3	14172.3	12087	6933.87	305969	24363.9	NA	NA	NA	NA	4449.7	3452.31	NA	227223	2318.28	47680.2	395026	244683	12888713	376148	55892	1321.4	58748.9	1.23793e+06	6694967	108470720	NA	3103.2	NA	NA
Neg_102	102	M2	WT Food Restricted ZT 0 13 C Set 3	WT Food Restricted	0	13	3	2	3.03261e+06	198852	22145.9	NA	3811	NA	1762.39	NA	55258.7	912.64	NA	2149.41	NA	NA	NA	NA	762587	14520.1	1221.64	2516.64	NA	25214.8	8494.65	30791.6	64281.2	NA	16177.2	23896.3	31258.2	981812	6532744	611588	211075	650012	279547	757301	9631304	115296	NA	NA	NA
Neg_103	103	C1	WT Ad Lib ZT 8 13 C Set 3	WT Ad Lib	8	13	3	2	2774746	81899.8	8597.65	2845.18	NA	NA	NA	1772.48	45425.3	NA	NA	NA	1456.49	NA	NA	29686.3	206009	10977	NA	NA	NA	4028.13	NA	NA	46265.6	NA	2741.02	NA	17145.2	902112	1777044	166122	84268.2	293396	196904	464880	8.16044e+06	12075.1	8115.78	NA	10432
Neg_104	104	W3	WT Ad Lib ZT 8 12 C Set 3	WT Ad Lib	8	12	3	2	3777681	311220	NA	NA	2155.75	5187.79	3414.01	666.91	220375	2650.57	NA	1547.72	2461.13	NA	NA	99736.6	148212	2095.45	NA	NA	NA	5372.95	NA	NA	110767	1692.51	NA	7612.04	25945	2.03706e+06	1.31766e+06	172488	45652	195400	140170	1.14699e+06	17340534	1377.69	NA	NA	NA
Neg_105	105	QC - 21	QC	QC	QC	QC	QC	QC	12611489	815850	21645.9	NA	NA	NA	1778.3	20469.6	442386	62310.1	NA	14528.7	34338.8	3457.23	4813.18	216892	2.12303e+06	148837	36816.6	NA	NA	151505	NA	56919.7	179113	10017.9	111704	397663	331908	8877520	17185660	1753085	720663	2.21163e+06	1667707	5.39503e+06	73673472	213971	7695.5	5430.02	1453
Neg_106	106	P3	WT Ad Lib ZT 4 12 C Set 3	WT Ad Lib	4	12	3	2	13356209	933832	11906.6	NA	12870.7	NA	NA	16790	1.07276e+06	NA	19839.1	19865.5	3497.99	NA	28143.8	567489	NA	NA	NA	NA	NA	NA	NA	NA	376751	NA	62886.7	651423	534386	19523070	60228.6	NA	9795.61	60888	1.86636e+06	10651782	153512720	NA	710.39	NA	NA
Neg_107	107	W1	WT Ad Lib ZT 4 13 C Set 3	WT Ad Lib	4	13	3	2	16267095	991555	320474	5553.46	35367.2	58169.9	2038.78	26617	615785	148912	5659.31	96848.4	85357.8	NA	4133.07	175774	6.93977e+06	259718	157452	4422.27	883.52	305827	NA	333159	191149	465.05	199502	278514	335446	7820136	52316748	5.77639e+06	2.11356e+06	5.46101e+06	3.14016e+06	5573691	62978248	218661	9293.29	16518.2	3610.95
Neg_108	108	T3	WT Food Restricted ZT 8 12 C Set 3	WT Food Restricted	8	12	3	2	10353314	687295	NA	NA	22690.5	NA	4813.31	15038.1	918751	NA	2321.38	12759.1	4992.13	9586.25	26894.6	328457	NA	NA	NA	NA	NA	5787.15	NA	NA	207447	NA	69822.4	285758	373521	13119327	45649.4	4802.7	7013.06	48904.8	1.24542e+06	6.82679e+06	106587368	NA	NA	NA	NA
Neg_109	109	E1	WT Food Restricted ZT 8 13 C Set 3	WT Food Restricted	8	13	3	2	4.0203e+06	310525	62449.6	NA	1295.78	2204.93	5417.59	3128.04	107290	22619.9	10029.3	5970.76	8156.15	NA	NA	20404.9	1.06408e+06	25797.9	13967.5	NA	NA	25732.8	NA	48564.9	47639.8	NA	38519.9	7785.3	23999.5	1270079	7906326	824315	455412	1.16246e+06	517568	781545	9713906	203444	1961.92	NA	NA
Neg_110	110	QC - 22	QC	QC	QC	QC	QC	QC	12961541	861091	54269.4	NA	4300.38	NA	44033	23898.8	836524	51136.1	6381.86	19092.5	26392.8	1355.56	NA	328084	2.23184e+06	55035.5	64080.5	NA	4937.27	96427.7	3151.59	123552	195759	6683.1	120572	346735	375223	10143022	18936102	2.18889e+06	882649	2.48709e+06	1.91655e+06	6.19226e+06	81244136	138402	6209.5	NA	11567.6
Neg_111	111	R2	WT Ad Lib ZT 12 13 C Set 3	WT Ad Lib	12	13	3	2	43330388	1.83505e+06	486343	37479.6	73844.8	147360	80135.8	94701.9	1.50688e+06	556251	28215	123744	216143	NA	90504.5	1.05143e+06	5.06498e+06	326593	297420	6100.42	12792.7	428081	17111.5	367858	254189	13528.6	278700	265342	447715	8958015	42136904	5.37702e+06	3123603	8807634	4.02728e+06	6967164	73178736	398916	15810.8	81872.7	31312.8
Neg_112	112	X3	WT Ad Lib ZT 12 12 C Set 3	WT Ad Lib	12	12	3	2	38183420	2.12374e+06	3917.62	1145.16	37480.1	NA	18876.2	198954	3.07975e+06	NA	16500.1	44970.8	NA	1737.54	194544	2.94472e+06	NA	NA	NA	NA	NA	5742.64	NA	NA	703513	NA	105451	432989	304908	12425209	65241.6	12648.8	10605.4	57551.1	1.20976e+06	6.9036e+06	105953448	NA	6987.7	NA	NA
Neg_113	113	D3	WT Food Restricted ZT 4 12 C Set 3	WT Food Restricted	4	12	3	2	12141443	567753	NA	NA	31557.6	NA	22101.3	95907.9	1.69042e+06	1802.76	4917.6	106062	8342.22	16307.6	27604.5	832734	NA	NA	NA	NA	NA	9536.04	2992.18	NA	400777	NA	120391	708641	716367	21252902	31203.3	27130.9	2852.43	92593	2.08237e+06	11489145	170614832	NA	3837.27	NA	NA
Neg_114	114	P1	WT Food Restricted ZT 4 13 C Set 3	WT Food Restricted	4	13	3	2	19426430	1.43184e+06	425153	44966.5	77803.8	38566	15289.5	20136.8	629925	207014	26365.4	97954	62270	1590.81	21301.8	214069	7715613	451600	243902	14461.8	10031.4	345473	1459.6	412262	144844	10312.8	261660	289937	395876	8845739	63073716	7.81662e+06	3.22467e+06	7.93662e+06	3530610	6264495	71465056	504948	22291.5	27066.2	NA
Neg_115	115	QC - 23	QC	QC	QC	QC	QC	QC	14922686	932821	141132	10488.9	6925.72	17090.2	21094	25348.3	1008247	13615.5	1783.35	77127.7	16546.8	13694.3	25964.7	375605	2.30736e+06	81778.1	28651.3	NA	4580.65	72968.3	758.14	116286	290008	2465.01	111908	230719	364937	10731829	19995136	2257484	973018	2.8862e+06	2006824	6.33972e+06	88183840	105164	9282.68	1597.02	6384.96
Neg_116	116	J2	WT Food Restricted ZT 12 12 C Set 3	WT Food Restricted	12	12	3	2	39846472	1.76308e+06	NA	NA	45066.3	NA	1468.14	145588	2992424	1826.83	8498.41	92728.2	6223.48	NA	76413.3	1.37897e+06	NA	NA	NA	2461.91	NA	10994.6	NA	1904.47	671608	2788.76	76791.4	690906	749233	22037386	20165.5	5522.41	7233.81	125124	1.86961e+06	12389168	178644608	NA	NA	NA	2019.63
Neg_117	117	H3	WT Food Restricted ZT 12 13 C Set 3	WT Food Restricted	12	13	3	2	16810654	916616	283935	8284.51	15164.8	18752.5	3142.79	36403.2	548624	152507	31831.4	71669.9	55771.4	NA	3552.72	180989	8020096	482936	185568	1675.43	NA	305107	8593.52	341701	112099	3502.52	301294	287866	372373	8653960	66422488	8091020	2.86946e+06	7416158	3.62061e+06	5794530	68539992	530817	23971.4	23992.4	54280
Neg_118	118	I2	WT Ad Lib ZT 0 13 C Set 3	WT Ad Lib	0	13	3	2	6.15807e+06	387097	75168.4	10249.8	5882.13	33783.5	647.89	16435.5	146521	30837.5	NA	2898.62	7043.6	NA	3253.82	15736	1.79376e+06	48266.9	14274	11323.3	NA	42625.7	NA	77129.4	75989.2	1104.4	86170.9	58042.8	47774.4	1.76945e+06	14427711	1.56426e+06	709987	1.84552e+06	741514	1.18817e+06	15282491	164455	5659.31	NA	4367.15
Neg_119	119	C3	WT Ad Lib ZT 0 12 C Set 3	WT Ad Lib	0	12	3	2	3.57265e+06	245946	NA	NA	4197.12	1593.91	NA	7627.95	87015.1	2260.82	NA	8933.57	NA	NA	NA	16784.6	NA	NA	NA	NA	NA	NA	NA	NA	1695.62	NA	NA	30072.5	36408.6	1.75381e+06	63587	NA	NA	NA	70924.8	801068	13668871	NA	NA	NA	NA
Neg_120	120	QC - 24	QC	QC	QC	QC	QC	QC	1.43492e+07	757291	148339	4189.36	24991.9	28562.3	13122.8	37139.8	1.06034e+06	44569.3	33573.7	49571.5	20991.9	NaN	20245.8	340217	2.18079e+06	80875.8	34775.8	1615.26	NaN	107529	12601.5	81541.3	213899	NaN	87576.7	342725	338943	10272865	18675751	2180726	911020	2.53086e+06	1.84701e+06	6.20102e+06	84783504	138431	16883.2	20685.5	12044.4
Neg_121	121	S3	WT Ad Lib ZT 4 13 C Set 2	WT Ad Lib	4	13	2	2	15091924	1.10558e+06	363083	36113.9	65480.6	106157	15000.2	42105.7	1.05726e+06	136027	14239.4	63571.4	33570.2	NA	12022	297544	7219379	301631	277622	44517.7	25898.7	374357	2586.91	360987	203006	9692.35	489200	274066	480193	10604285	59699068	6862795	3.36267e+06	8.11797e+06	4848359	7949990	82043432	405154	23694.9	14128.1	5144.05
Neg_122	122	Q2	WT Ad Lib ZT 4 12 C Set 2	WT Ad Lib	4	12	2	2	13852011	840215	NA	NA	38222.6	NA	1660.42	77703.8	1.75281e+06	2771.68	7719.57	119024	3671.51	23507.8	70601.6	666719	NA	NA	NA	NA	NA	NA	11288.6	NA	333636	2181.63	48499.7	654222	642498	19725426	40675.4	5516.97	28781.9	97676.3	1.87014e+06	10773951	159565344	NA	4407	NA	1120.32
Neg_123	123	Y2	WT Food Restricted ZT 0 12 C Set 2	WT Food Restricted	0	12	2	2	14275655	654002	3482.85	5142.75	33215.4	NA	5118.69	116825	2.25336e+06	NA	48066.8	96503.2	NA	NA	18598.9	815001	NA	NA	NA	NA	NA	NA	NA	NA	392929	13295.5	59801.1	540297	646499	20079918	7131.07	1701.83	462.34	51954.7	1.85562e+06	10367883	158318896	NA	NA	NA	NA
Neg_124	124	J3	WT Food Restricted ZT 0 13 C Set 2	WT Food Restricted	0	13	2	2	12904575	671770	352615	45608	118322	19174.6	25488.4	64103.3	879016	165780	65995.2	57853.8	98221.1	4854.71	22806.7	139624	7716506	360806	233375	36848.1	18713.1	485098	10130	415435	187521	5526.29	224941	359519	585869	11080903	61872060	7.51323e+06	3237646	8.00551e+06	3994062	7540989	90700256	565758	33520.8	32594.3	35888.2
Neg_125	125	QC - 25	QC	QC	QC	QC	QC	QC	14316397	530752	153169	7757.87	91171.6	5804.23	15353.7	37431.4	1.10963e+06	48033.4	1759.28	103170	1288.79	NA	NA	287509	2.08193e+06	83687.4	20115.8	NA	5149.23	97936.7	NA	166065	320060	22320.7	72682.4	278601	364903	9682430	18758902	2414997	796660	2.5495e+06	1.83485e+06	5.54973e+06	80079520	161546	6107.02	6781.44	10396.1
Neg_126	126	N1	WT Food Restricted ZT 8 13 C Set 2	WT Food Restricted	8	13	2	2	12801581	746889	361796	24266.8	87339.5	87751.1	41457	121851	1.08064e+06	107780	60938.6	93006.6	80102.4	5449.04	18462	201736	5.84605e+06	277605	193876	3429.54	2218.12	357430	7778.31	234721	75741.6	6219.98	230784	203751	394431	8561281	45649532	5.06726e+06	2432011	6.48902e+06	3.33764e+06	5.67101e+06	67019080	381610	17524.6	13050.7	25661.8
Neg_127	127	B3	WT Food Restricted ZT 8 12 C Set 2	WT Food Restricted	8	12	2	2	16971594	1.09182e+06	NA	NA	77945.4	NA	20316.4	219047	3.35002e+06	NA	22303.4	111232	2102.83	5093.84	30699.7	869809	14706.5	NA	NA	NA	NA	8858.52	NA	NA	345012	NA	144057	672882	657524	21121938	228333	15263.4	9509.64	102643	1.85846e+06	11637596	170484336	NA	NA	NA	NA
Neg_128	128	K2	WT Ad Lib ZT 0 12 C Set 2	WT Ad Lib	0	12	2	2	30004198	1.33966e+06	11766.3	4167.88	77245.6	18418.4	81483.6	149695	3.92018e+06	1590.03	3771.66	85105.2	35640.3	13768.4	192666	2.62744e+06	44439.1	NA	NA	NA	NA	10538.1	12552.8	NA	623861	7889.59	83201.5	565597	480672	17620298	1.07572e+06	77927	14829.8	144524	1.83768e+06	9189815	139713280	NA	NA	NA	NA
Neg_129	129	C2	WT Ad Lib ZT 0 13 C Set 2	WT Ad Lib	0	13	2	2	15503371	843617	513762	84821.3	69013.4	83695.7	10792.5	123166	1.09372e+06	341303	59155.1	81469.9	162198	NA	18970.9	294606	5.31412e+06	236976	67720.4	NA	1908.35	302532	11724.9	236706	157239	10998.2	169094	176748	288390	6.69171e+06	45061644	5162432	1.94997e+06	5.08427e+06	2.51145e+06	4.96249e+06	54833692	355030	20599.2	14467.9	31140.3
Neg_130	130	QC - 26	QC	QC	QC	QC	QC	QC	11679953	678421	139115	9911.29	30091	26581.8	12031.1	43308.8	1.09948e+06	59088.6	35346.9	39823	38268.1	9654.05	30335.7	444364	2.25239e+06	116749	51250.7	NA	NA	68817.5	NA	89855.9	168470	3775.54	117719	329170	387241	10034155	18850130	2.05629e+06	797577	2559996	1.86242e+06	6.04891e+06	83255568	190734	953.4	NA	7187.49
Neg_131	131	T1	WT Ad Lib ZT 8 13 C Set 2	WT Ad Lib	8	13	2	2	42826348	1.90919e+06	1092685	94817.7	126934	212368	127070	191069	2.562e+06	551222	130312	144566	420108	NA	117971	1.40598e+06	5.00245e+06	254996	103661	10538.4	3610.17	451772	NA	319140	312966	10394.2	315647	262149	378848	8521306	42087712	4855811	2.4063e+06	7.50072e+06	3.97576e+06	6496066	75474912	287318	48676.7	7220.35	22482.1
Neg_132	132	E3	WT Ad Lib ZT 8 12 C Set 2	WT Ad Lib	8	12	2	2	13788815	575647	NA	9714.61	35180.2	NA	2336.52	55023.2	1.76413e+06	23385.3	7207.8	126781	NA	3104.75	1076.07	348619	13492	NA	NA	NA	NA	946.8	NA	NA	194701	9030.36	47439.5	613625	474330	16008755	147884	NA	2818.27	80874.1	1.51453e+06	8592583	129167576	NA	NA	NA	NA
Neg_133	133	Y3	WT Food Restricted ZT 12 12 C Set 2	WT Food Restricted	12	12	2	2	17938130	871883	NA	12882.2	24913.8	NA	28928.5	84033.6	2.1612e+06	NA	14687.6	134015	NA	8721.36	23608.1	582094	NA	NA	NA	5818.98	NA	11176.8	NA	NA	404646	2199.49	52328.2	521879	547499	17397868	11172.5	4303.49	3398.22	46958.9	1.48072e+06	8963809	140428944	NA	NA	NA	10491
Neg_134	134	K1	WT Food Restricted ZT 12 13 C Set 2	WT Food Restricted	12	13	2	2	12874544	719859	345919	26676	33716.8	49502.5	33838.6	99867.3	1.01652e+06	117436	11115.2	72609.6	83781.2	NA	11576.5	216428	4.14502e+06	203330	99281.7	NA	1068.3	184578	NA	146344	121300	14260.8	155324	176959	238736	6.48513e+06	35546872	3.89413e+06	1.51526e+06	4040096	2403123	4590821	51696204	362753	11211.5	4444.4	11596.6
Neg_135	135	QC - 27	QC	QC	QC	QC	QC	QC	15279374	844055	169241	30017.5	57770.1	1324.9	57653.9	72350.8	1.46515e+06	59925.3	29659.1	65052	28976.5	18051.4	21077.7	580868	2592763	129064	81752.2	NA	NA	60739.3	NA	89678.2	339331	6823.36	171692	314285	315736	10642397	21982552	2164016	1.08814e+06	3.01195e+06	2252833	6990308	94882416	225899	25797.6	7849.74	2290.33
Neg_136	136	W2	WT Food Restricted ZT 4 12 C Set 2	WT Food Restricted	4	12	2	2	8967327	529897	NA	3116.79	122349	NA	8664.16	96000.7	1.57237e+06	NA	12477.6	122167	19164	32612.7	14199.6	571805	NA	6017.74	NA	NA	NA	1279.48	NA	NA	357753	4537.18	83335.2	615345	571607	21315502	256597	4079.11	10931.9	73124.2	2.11396e+06	11018686	165638176	NA	NA	NA	3156.77
Neg_137	137	N3	WT Food Restricted ZT 4 13 C Set 2	WT Food Restricted	4	13	2	2	17582630	1.18132e+06	742184	39567.7	119349	78310.3	15763.4	92946.9	930748	321926	46839.1	147711	79389.1	12361.8	4301.93	212748	9236749	472423	244765	5405.17	11783.4	407086	6703.67	354554	139217	4801.53	277929	237451	367502	8158686	71771920	8.30572e+06	3.2759e+06	7.91546e+06	3.49226e+06	5.82392e+06	65452424	683512	18703.6	46853	39097.6
Neg_138	138	A2	WT Ad Lib ZT 12 12 C Set 2	WT Ad Lib	12	12	2	2	24307788	1.31246e+06	NA	NA	80797.7	NA	41482.6	107874	2885378	17982.8	31277.3	138838	8474.47	3534.87	26438.7	939002	NA	NA	NA	NA	NA	3483.63	NA	NA	494732	2147.47	58598.2	700483	645865	22436152	40657.4	2271.69	6317.68	72715.6	2.2373e+06	12168991	178079856	NA	NA	NA	NA
Neg_139	139	J1	WT Ad Lib ZT 12 13 C Set 2	WT Ad Lib	12	13	2	2	27210702	1.43971e+06	1.05396e+06	66157.2	239355	204696	121636	94847	1.80926e+06	515438	102169	169887	71487.7	16250.5	35207.1	481934	9072706	459640	233276	23499.7	46479.7	440367	28952.1	340753	272578	13473.3	415256	339427	460148	10134805	73812528	8729003	3.68771e+06	9229145	4493234	7.47326e+06	83939776	362800	19753.9	32498.4	6326.74
Neg_140	140	QC - 28	QC	QC	QC	QC	QC	QC	1.25128e+07	598079	87523.1	7207.22	44411.2	12970.9	16974	65899.8	1.22512e+06	56679.4	15881.5	44495.7	27717.5	5127.94	20734.6	478647	2178878	66745.4	18555.9	1750.74	3122.61	105595	6280.73	61824.9	342505	22825.6	90037.5	282009	314690	9.7784e+06	18867868	2.18987e+06	991730	2.53376e+06	1.90299e+06	5.89029e+06	79998244	236036	14236	2497.23	7221.9
Neg_141	141	G2	WT Ad Lib ZT 8 12 C Set 5	WT Ad Lib	8	12	5	2	3.97462e+06	275020	NA	NA	2951.03	NA	NA	4289.77	304502	NA	NA	NA	NA	NA	NA	102638	NA	NA	NA	NA	NA	NA	NA	NA	119006	NA	1559.75	37987.1	23277.9	2.1792e+06	26064.2	NA	NA	NA	123517	1.02853e+06	16739396	NA	NA	NA	NA
Neg_142	142	V1	WT Ad Lib ZT 8 13 C Set 5	WT Ad Lib	8	13	5	2	14886638	755504	291800	35536.6	70320.7	73907.4	22083.4	125268	1394196	285816	39474.1	133928	197961	7580.59	36374.8	480422	4.78144e+06	226904	195986	NA	20474.2	378503	1289.57	297817	227177	9790.95	275555	447411	465909	12989147	40137924	4.73958e+06	2345560	7352436	4376729	8736724	105844520	434455	12463.3	44460.3	75726.4
Neg_143	143	H1	WT Food Restricted ZT 12 12 C Set 5	WT Food Restricted	12	12	5	2	17754910	924029	3518.56	NA	42076	2753.05	17821.7	171792	3012742	2249.57	4615.2	72842.2	2175.03	NA	89877.1	1.49425e+06	12466.6	NA	NA	NA	NA	3283.71	2542.65	NA	450920	3064.77	33718.4	392359	436837	14834746	130287	15309.2	NA	80389.2	1.44251e+06	8576463	122457184	NA	NA	NA	2327.98
Neg_144	144	QC - 29	QC	QC	QC	QC	QC	QC	11844123	708289	132637	2655.23	39185.7	34792.8	13799.3	83507.1	1.14164e+06	63841.4	1868.75	63806.2	25182.7	4313.58	12987.2	399386	2282812	72376.9	31380.2	3550.14	NA	114630	4265.44	92836.5	255100	4282.52	113788	236094	304496	9191807	17787510	1.98308e+06	740608	2.63978e+06	1.63389e+06	5.50337e+06	75087776	246272	31487.3	2245.3	NA
Neg_145	145	E2	WT Food Restricted ZT 0 13 C Set 5	WT Food Restricted	0	13	5	2	13170214	717076	555497	23240.7	83636.9	114380	25168.6	81958.2	1.43779e+06	252201	19903.8	197837	130117	10340.2	NA	350677	8433130	374615	239009	3183.94	1781.8	489732	23808.7	465750	245496	3555.83	360479	394796	419618	10333063	67206408	8.26404e+06	3.45995e+06	9223305	4387821	7055411	84245464	777102	24167	55870.4	46531.5
Neg_146	146	O1	WT Food Restricted ZT 0 12 C Set 5	WT Food Restricted	0	12	5	2	15850225	729000	2851.65	5091.51	91882.9	NA	5428.46	81940.1	2.47762e+06	NA	20190.1	68949.7	22696.8	2332.77	63550.7	677435	22437.8	NA	NA	NA	NA	11773.4	2514.7	NA	451832	NA	59899.4	525651	410548	14743434	387409	25129.7	17457.2	137677	1.43267e+06	7.76525e+06	122038432	NA	NA	NA	NA
Neg_147	147	A1	WT Ad Lib ZT 4 12 C Set 5	WT Ad Lib	4	12	5	2	20405810	966051	NA	3537.97	96843.6	NA	17940.6	204756	3.16428e+06	NA	3790.3	122150	5094.23	6044.39	78667.3	1.48377e+06	NA	NA	NA	NA	NA	18666.3	NA	NA	702427	NA	68196.2	538210	484260	16886158	43348.5	5235.92	1224.35	100909	1.50438e+06	9091266	138390928	NA	20461.5	NA	NA
Neg_148	148	F2	WT Ad Lib ZT 4 13 C Set 5	WT Ad Lib	4	13	5	2	13130901	729920	417018	23696.5	97388.1	86299.6	61720.3	164425	1.51447e+06	139066	40054.6	93978.7	123969	10285.5	66946.4	440902	4497898	110962	125828	5811.48	7879.24	193287	5864.01	184466	188976	1282.58	243321	325744	371133	9582185	37369732	4.0274e+06	1.61788e+06	4950335	2889496	6.5164e+06	76952912	493080	13063.5	8215.03	27236.8
Neg_149	149	QC - 30	QC	QC	QC	QC	QC	QC	13728181	726523	108497	19293.6	76474.5	1285.69	1835.37	49277.2	1.1031e+06	34580.1	10343.6	59610.7	46031.4	NA	32590.2	323531	2.10108e+06	58151.7	25394.4	14294.7	8383.76	108390	6140.66	77939.9	327229	2709.57	70516.8	262891	368747	9690570	18796198	2.24336e+06	857634	2.66273e+06	1.93899e+06	5664967	77734784	368199	NA	NA	32735.9
Neg_150	150	A3	WT Food Restricted ZT 8 12 C Set 5	WT Food Restricted	8	12	5	2	19692954	979216	748.82	NA	71114.8	NA	67279.7	257968	3.81466e+06	NA	21897.8	99151.6	28943.8	10064	103023	1.59928e+06	NA	NA	NA	NA	NA	9070.6	NA	NA	788058	5015.69	72554.4	560641	551785	18058424	13586	2798.08	1106.73	47258.8	1.65842e+06	9992792	150761040	NA	NA	NA	4666.83
Neg_151	151	U3	WT Food Restricted ZT 8 13 C Set 5	WT Food Restricted	8	13	5	2	16602163	995676	1.03441e+06	117348	138157	340186	101140	162622	2391271	451574	94295.5	179836	271440	NA	52073.5	567855	9450010	604630	369494	21397.1	11855.1	514366	35116.5	658221	366844	6554.73	341495	485683	708893	13366375	80060912	9081573	4175606	11216191	5.18064e+06	10299376	112966464	418035	26627.3	21331.9	29237.2
Neg_152	152	S2	WT Ad Lib ZT 0 12 C Set 5	WT Ad Lib	0	12	5	2	13728427	860644	3366.39	NA	85068.4	NA	44774.5	98735.1	2.2648e+06	13150.9	26874.2	116601	7155.14	1757.34	19239	722813	93125.7	NA	9537.08	NA	NA	5941.65	NA	NA	487794	NA	88686	548356	546392	17816180	766836	48649.3	31830.4	122704	1.7505e+06	9431916	141227744	1239.49	NA	NA	12452.1
Neg_153	153	U2	WT Ad Lib ZT 0 13 C Set 5	WT Ad Lib	0	13	5	2	11083856	478542	430482	67020.7	80430.3	41420.8	38350.7	65991.1	711666	170527	35336.2	45271.5	58617.3	2710.09	NA	170232	7312497	383454	149586	8759.92	8932.15	307059	8558.06	407837	104772	4793.38	188168	173833	239656	7.43829e+06	57808944	6.57745e+06	2872169	7061158	3064582	5724827	62966276	1.00215e+06	99930.8	49020.5	41373.1
Neg_154	154	QC - 31	QC	QC	QC	QC	QC	QC	14144278	729437	184482	1692.9	122860	11662	3888.64	85303	1.51087e+06	70129.9	5499.24	74285.1	37640.9	NA	19459.2	520621	2282248	58250	29888.6	NA	NA	103942	9898.87	85090.8	344015	6036.63	156286	303777	242345	9631675	18491568	2.07362e+06	988626	2.72158e+06	2173395	6.14056e+06	84858288	304657	1472.02	11333.2	5644.94
Neg_155	155	F3	WT Ad Lib ZT 12 13 C Set 5	WT Ad Lib	12	13	5	2	6.2384e+06	273318	116062	12087.2	NA	14192.9	NA	17038.2	366865	127717	8700.65	17829.6	56006.9	NA	4452.55	134409	1.19455e+06	57668.1	19434.7	NA	NA	59018	NA	44734.6	83359.2	NA	37432.5	53277.5	49647.3	2.36489e+06	10894170	1021043	410486	1287014	643952	1.36087e+06	19025552	137594	2065.95	3315.93	NA
Neg_156	156	T2	WT Ad Lib ZT 12 12 C Set 5	WT Ad Lib	12	12	5	2	15793963	807210	NA	7242.35	59659.8	3564.37	8613.96	117315	2.2499e+06	6503.49	12007.5	125577	38648.7	2542.39	56863.8	694894	NA	1177	NA	NA	NA	20219.1	3416.08	5732.8	370193	7229.67	45230.5	683780	660937	23284074	24390.9	NA	14128.7	91662.5	2.15248e+06	12308247	187080080	NA	NA	NA	NA
Neg_157	157	R3	WT Food Restricted ZT 4 12 C Set 5	WT Food Restricted	4	12	5	2	26735578	1.48336e+06	12419.9	1909.51	67534.4	NA	56796.2	208918	4.31847e+06	6309.91	20693.3	120130	32940.6	2340.01	121584	1.60801e+06	24022.2	NA	NA	NA	NA	25471.3	4561.24	NA	653239	12018.9	53265.8	536894	577691	17924124	408893	4196.73	7043.73	131905	1.66133e+06	9082972	145609520	NA	18304.5	NA	NA
Neg_158	158	H2	WT Food Restricted ZT 4 13 C Set 5	WT Food Restricted	4	13	5	2	15614431	788646	708475	64414.5	80500.5	149869	38289.6	63135.9	797983	354167	72758.6	122842	214010	9628.17	22294.8	398877	7162058	425707	255054	13276.9	11645.3	416825	8650.71	422037	255193	14779	237059	168357	269706	7021576	58983832	7.61314e+06	3.39425e+06	8811725	3.62076e+06	5.09755e+06	54716496	799204	46225	47545.6	19236.3
Neg_159	159	QC - 32	QC	QC	QC	QC	QC	QC	1.48372e+07	729585	185194	15798.7	76839.3	13650.2	27962.9	67492.6	1.30103e+06	83523.2	7277.61	64883.6	59056.5	12317.6	13791.5	466773	2.27646e+06	92041.6	39075.7	7654.81	12108.2	70499.4	21022.7	120338	374385	10348.8	110631	297122	400867	10136486	19323461	2.3082e+06	907989	2.59525e+06	1.92679e+06	6.30108e+06	83022128	318441	10302.5	11985.2	9573.17
Neg_160	160	I3	WT Food Restricted ZT 12 13 C Set 4	WT Food Restricted	12	13	4	2	2.7607e+06	151009	34321.6	2029.07	NA	NA	1397.88	3044.58	83002.7	26644.1	1725.9	NA	8668.3	NA	7508.13	37698	311205	14463	NA	NA	NA	NA	2819.82	NA	57847.7	NA	NA	NA	12421.9	474500	2.50675e+06	248594	97062.6	291214	132267	302887	3.80924e+06	14906.5	NA	NA	NA
Neg_161	161	F1	WT Food Restricted ZT 12 12 C Set 4	WT Food Restricted	12	12	4	2	17584270	828988	NA	15084.8	50974.1	NA	2359.43	97144.3	2.24647e+06	5947.6	11062.9	139592	1031.42	4618.7	34949.9	772331	NA	NA	NA	NA	NA	3001.1	9370.41	7838.87	524738	8270.02	95092.6	645381	632314	20936418	86508	NA	NA	96238.5	1.90547e+06	10814982	172846576	NA	NA	NA	27932.9
Neg_162	162	Y1	WT Ad Lib ZT 4 12 C Set 4	WT Ad Lib	4	12	4	2	9295623	533923	306.67	NA	69061	NA	2102.44	46649.8	1.2335e+06	4009.24	2433.7	123380	NA	NA	26112.3	342652	NA	NA	NA	NA	NA	10973.8	NA	NA	182366	NA	66949.6	454045	406150	14067611	24388.6	NA	NA	56051.2	1.17413e+06	7516608	117078464	NA	NA	NA	11356.4
Neg_163	163	U1	WT Ad Lib ZT 4 13 C Set 4	WT Ad Lib	4	13	4	2	2.72538e+06	176307	16869.2	NA	2410.28	1547.33	NA	NA	78717.6	NA	NA	NA	636.24	NA	8287.1	NA	264878	13035.2	NA	NA	NA	5736.43	NA	NA	6548.01	NA	13798.4	1484.83	15697.9	475839	2.92081e+06	243696	108997	276877	255775	361471	5141434	18923.5	NA	NA	NA
Neg_164	164	QC - 33	QC	QC	QC	QC	QC	QC	14140985	614349	198041	4159.85	43212.7	25010.9	NA	117379	1.22397e+06	29746.2	7441.36	69105.8	49458.4	9932	19667.6	429306	2.1059e+06	55990.6	62251.1	6197.86	1138.18	75972.7	NA	133785	283211	NA	45169.4	312836	262644	9563961	17587202	1880439	781590	2.33782e+06	1.95444e+06	5447002	76733576	254389	22380	2159.12	8041.5
Neg_165	165	A4	WT Ad Lib ZT 12 13 C Set 4	WT Ad Lib	12	13	4	2	19071802	1.0586e+06	498892	55816.3	73468.8	72070.5	27097.7	109319	1.30779e+06	125866	18900	112596	29237	NA	23885.7	273309	6.25628e+06	282342	128896	3177.73	28659.9	248758	4207.99	191072	251623	NA	138661	231015	280684	9447786	51956928	5.68884e+06	2.01603e+06	5.67721e+06	3027750	6.3391e+06	79022968	756454	86514.3	36086.8	28503.8
Neg_166	166	K3	WT Ad Lib ZT 12 12 C Set 4	WT Ad Lib	12	12	4	2	17314690	942608	3870	NA	81735.7	NA	2157.95	116740	1.88627e+06	NA	24682.2	65987	56617.3	16645.1	11737.3	677810	NA	NA	NA	NA	NA	NA	NA	NA	326647	NA	60675.3	619988	533641	17089310	12761	11454.7	481.74	41638.7	1470045	9394557	137745632	NA	13493	NA	NA
Neg_167	167	L1	WT Food Restricted ZT 8 12 C Set 4	WT Food Restricted	8	12	4	2	18388560	957006	16369	2555.07	109681	16514.9	27840.5	245079	4.80769e+06	3887.34	14189.9	126828	73773	1847.79	74345.4	1.51208e+06	62303.9	1726.67	NA	NA	NA	13899.2	5002.49	NA	626984	2947.53	101933	684519	614524	23345588	1.10069e+06	71709	57393	359515	2232869	12898866	192515168	2138.16	NA	NA	1052.39
Neg_168	168	B4	WT Food Restricted ZT 8 13 C Set 4	WT Food Restricted	8	13	4	2	14484049	946449	628836	69560.2	142693	122021	44611.2	115909	1180997	229310	27653.4	154980	128216	17229.5	28116.9	259417	6.96676e+06	434973	276612	17322.1	12004.7	525563	15703.6	444331	181126	11164.4	382071	426282	461761	10377908	62576664	7886577	3.36638e+06	8783450	4.58379e+06	7646829	85982480	724656	56360.9	71822.3	38670
Neg_169	169	QC - 34	QC	QC	QC	QC	QC	QC	14857321	512438	148795	NA	50164.2	7259.17	10269	38819.2	1.38262e+06	57273.6	38211.1	14028.3	52337.2	NA	58730.7	365521	2.19618e+06	91595.9	23036.8	NA	NA	80395.8	6097.32	49193.2	287461	22176.6	98571	284668	366128	9322423	18826654	2.03828e+06	832980	2.19765e+06	1.85142e+06	5820862	75473472	188318	31722.2	NA	NA
Neg_170	170	M3	WT Ad Lib ZT 0 12 C Set 4	WT Ad Lib	0	12	4	2	6326059	443207	4962.63	NA	36559.8	1396.32	NA	35001.6	641592	17087.7	13272.1	18481.2	NA	NA	18849.5	179153	180953	9641.76	14704.2	NA	8789.16	NA	NA	NA	148297	1142.06	43142.2	152306	83657.9	5.4992e+06	2177494	179520	51487.7	190225	449950	2.73928e+06	42765784	12948	NA	NA	815.2
Neg_171	171	V3	WT Ad Lib ZT 0 13 C Set 4	WT Ad Lib	0	13	4	2	22629730	1219976	1.21938e+06	113359	200730	225669	70338.9	158844	2317093	635848	38620.6	131261	238867	4032.53	53973	512554	8.11576e+06	329942	187989	7035.31	20773.7	372741	NA	408191	175676	4985.54	210190	216883	398015	9012886	62577384	6.92826e+06	2.97396e+06	7.70727e+06	3747304	5.87096e+06	69910880	403654	37632.5	17720.1	24812.7
Neg_172	172	B1	WT Food Restricted ZT 4 13 C Set 4	WT Food Restricted	4	13	4	2	3700892	241544	36195.7	NA	690.2	5905.68	NA	NA	62321.5	12624	NA	NA	12410.2	NA	NA	3065.54	475556	21705.6	5134.99	NA	NA	9745.79	NA	34870.9	45723.5	NA	1789.56	4881.11	4216.53	812298	5.58482e+06	609354	248040	607942	178316	475472	7545999	77467.8	3315.54	10821.7	NA
Neg_173	173	Z1	WT Food Restricted ZT 4 12 C Set 4	WT Food Restricted	4	12	4	2	11630399	662376	3422.29	14949	56898.1	NA	14669	146378	2.16735e+06	2820.21	11244.9	70733.2	21232.9	2230.93	2543.43	1.0208e+06	43284.3	NA	NA	NA	NA	19320.1	2977.43	NA	577005	NA	28871.8	370671	288930	12152131	533146	37816	31644.8	105418	1.26292e+06	6.39244e+06	101741816	NA	11724.9	NA	NA
Neg_174	174	QC - 35	QC	QC	QC	QC	QC	QC	16750173	880301	297936	15169.5	82924.8	30932.3	10535.5	44702.8	1.46209e+06	89057.2	10390.5	55840	23556.5	NA	9220.05	555704	2.7151e+06	24347.1	38759.6	2753.83	NA	124054	6163.44	98174.8	238806	NA	83310.7	272883	428221	10197687	18877234	2.1491e+06	958607	2595192	1.9533e+06	6413581	85329432	324644	35175.4	7066.63	30435
Neg_175	175	P2	WT Ad Lib ZT 8 12 C Set 4	WT Ad Lib	8	12	4	2	3.05797e+06	123223	NA	NA	NA	4022.05	NA	NA	233967	NA	NA	2523.24	NA	NA	3461.89	88578.5	51924.4	NA	NA	NA	NA	NA	NA	NA	75777.7	NA	NA	62349.7	36739.2	1.5595e+06	284766	23623	2904.45	12565.2	87441.1	936345	13337064	NA	NA	NA	NA
Neg_176	176	G1	WT Ad Lib ZT 8 13 C Set 4	WT Ad Lib	8	13	4	2	18873466	1.2218e+06	751223	64997.7	167794	49235.3	44813.3	24090	1.30351e+06	261525	34912.2	76031.6	248604	7976.03	7671.43	315666	8349833	434489	237527	9271.94	50094	390660	6673.78	434116	206870	5400.51	322445	348527	565211	12933787	67489480	7735585	3.24537e+06	8951198	4.80792e+06	9091989	102740400	718743	70241.5	44327.5	59408.4
Neg_177	177	N2	WT Food Restricted ZT 0 12 C Set 4	WT Food Restricted	0	12	4	2	45124980	1.92477e+06	53104.1	12974.9	92356.5	NA	71454.7	451988	6.14431e+06	9167.91	9605.14	167118	61638.8	15046.5	133628	3.06258e+06	269663	23338	NA	NA	NA	10713	5017.75	4599.03	939859	25223.4	109195	1.06651e+06	1.11341e+06	32472526	2.62027e+06	182367	97677.9	445416	3.20195e+06	16621271	247929440	NA	8433.06	1873.02	2140.49
Neg_178	178	M1	WT Food Restricted ZT 0 13 C Set 4	WT Food Restricted	0	13	4	2	12602491	816037	353808	25920.8	50958.5	94577	26858.4	52669.1	1185190	184219	15646.4	70846.9	112936	968.92	15199.2	214994	4596345	128947	61618.7	2290.33	6311.47	223628	3908.31	270839	105672	NA	144819	183188	256230	6171085	36699576	4.14547e+06	1.50092e+06	4402724	2.35041e+06	4267310	54232208	495173	36136.2	31942	25689.7
Neg_179	179	QC - 36	QC	QC	QC	QC	QC	QC	17751939	999090	182873	16821.5	47969.1	63347.6	33071.3	80520.5	1.47178e+06	66190.2	13964.9	93613.1	80374.8	6296.45	21729	500755	2.34817e+06	77722.9	39726.9	5925.86	NaN	117436	1798.49	102145	371408	20279.1	141087	290677	308794	10765389	20249172	2.28024e+06	1.05281e+06	2828593	2.07238e+06	6.45639e+06	88643260	259843	8628.9	31070.3	20552.8
Neg_180	180	D1	WT Food Restricted ZT 12 13 C Set 1	WT Food Restricted	12	13	1	2	22065708	1.03805e+06	378274	5450.98	67126.5	83252.6	33370.7	126228	1.60021e+06	226064	22390	66191.5	182017	4786.65	53710.2	505040	4934295	212633	160990	3763.38	NA	369839	4055.17	390981	188057	2535.66	347203	314446	416666	10351524	38753428	4.85183e+06	2.27351e+06	6985371	3.61042e+06	7255207	82027296	572961	49351.5	60809.9	78499.5
Neg_181	181	S1	WT Ad Lib ZT 8 13 C Set 1	WT Ad Lib	8	13	1	2	19304904	1.00401e+06	624220	45078.3	145506	194064	52955.6	86974.7	2253239	227611	54146.9	129223	232241	6603.13	42956.3	672022	7151149	283854	308731	7430.49	3596.2	403106	3223.54	462745	270059	17183.4	418302	465796	599140	15552939	54882856	6257695	2.82816e+06	8.34407e+06	5.29217e+06	10835318	129778328	550605	34376.8	29952.3	57346.7
Neg_182	182	Z2	WT Ad Lib ZT 8 12 C Set 1	WT Ad Lib	8	12	1	2	20505084	1.16602e+06	13987.8	NA	87679.8	NA	23503.9	138215	3.38251e+06	NA	21813.9	82775.5	14150.3	NA	49389	1079374	NA	NA	NA	NA	NA	3593.61	3900.54	NA	434047	5242.91	49826.1	542637	524712	17956476	86033.5	3539.53	NA	81204.1	1.72829e+06	9499978	140690864	NA	12346.8	NA	6460.53
Neg_183	183	QC - 37	QC	QC	QC	QC	QC	QC	16043192	816938	162401	6689.18	53937.6	26021.7	10320.5	39466.3	1337787	79718.9	15676.3	56579.1	23855.9	NA	21531.8	439919	2.28988e+06	70389.2	26799.2	NA	NA	143278	3376.49	169044	494441	5090.35	66074.2	312886	283300	9132397	19469014	2.37544e+06	930245	2.40623e+06	1.7632e+06	6.34862e+06	83544824	270232	4346.19	17120.9	24289.4
Neg_184	184	Q3	WT Ad Lib ZT 12 13 C Set 1	WT Ad Lib	12	13	1	2	21835148	992394	488274	13836.3	45648.7	83070	21880.8	110324	1.71623e+06	195806	9484.93	134197	151482	NA	27229	367718	7.52352e+06	302529	255313	3489.84	6225.03	475286	11142.2	359852	258944	16067.5	373824	685627	566182	15736962	60688616	7.06209e+06	2.75762e+06	8434104	5092822	9851770	122214720	752421	90316	70781.2	17379.3
Neg_185	185	V2	WT Ad Lib ZT 12 12 C Set 1	WT Ad Lib	12	12	1	2	20873728	1.18061e+06	1291.12	NA	58622	4694.78	2020.66	147383	2.85529e+06	4624.65	NA	86852.8	24174.6	8873.53	39772.8	840321	462.34	NA	NA	NA	NA	2350.5	NA	NA	357767	NA	95568.9	478160	420498	14949170	98880.9	NA	11589.3	68346.1	1601851	8.22833e+06	126378056	NA	13056.7	NA	NA
Neg_186	186	X1	WT Food Restricted ZT 4 12 C Set 1	WT Food Restricted	4	12	1	2	19743940	978993	916.13	NA	43729.6	NA	16724.3	135169	2748697	2090.41	9278.93	100485	31989	NA	86815.8	794692	24180.9	5330.64	NA	NA	NA	NA	NA	NA	335197	12620.9	57641.2	339445	420562	13922766	137008	3175.92	1673.49	35412.5	1.21088e+06	7013818	107261520	NA	NA	NA	NA
Neg_187	187	I1	WT Food Restricted ZT 4 13 C Set 1	WT Food Restricted	4	13	1	2	29300446	1.37851e+06	998142	49596.4	112979	188358	49156	173977	2.87104e+06	424209	46705.6	143023	273278	NA	99063.2	1.10634e+06	5886221	311558	262389	10829	31674.6	625209	11733.2	455813	569124	4213.81	379362	341825	619073	12860340	47861428	5.75097e+06	3204524	9929746	4906255	9258164	103134704	731307	59664.2	119022	81839.2
Neg_188	188	QC - 38	QC	QC	QC	QC	QC	QC	18775410	1.02239e+06	227278	NA	82639.4	22245.4	24893.7	55587.4	1.63477e+06	66478.5	NA	97152.7	65105.8	2024.8	8339.38	409680	2.57361e+06	82860.3	47812.2	845.87	NA	100763	NA	68078.1	443609	6685.17	128832	329287	348018	10839605	20253172	2.49527e+06	898430	2.71052e+06	1.99395e+06	6.84253e+06	87823632	301359	40532.3	1422.72	17813.6
Neg_189	189	G3	WT Food Restricted ZT 0 12 C Set 1	WT Food Restricted	0	12	1	2	25593356	1447221	NA	12277.7	112177	1934.74	37257.3	199362	3485119	9544.84	28264.4	124045	19638.5	NA	96857.8	1.32737e+06	11808.2	NA	NA	NA	NA	8578.63	NA	2200.66	365898	31050.1	179398	778244	699832	22680912	354173	1934.36	31933.1	146391	2.01036e+06	12259017	179713296	NA	NA	NA	NA
Neg_190	190	X2	WT Food Restricted ZT 0 13 C Set 1	WT Food Restricted	0	13	1	2	23407750	1.0589e+06	585874	51862.7	112117	213569	108744	155327	1.85318e+06	256148	59820.5	194581	256763	NA	42096.5	476339	7.76288e+06	387243	231133	35229.9	26668.7	417655	13015.4	573636	344022	18107.8	514728	531096	749660	15784223	62128736	7.13031e+06	3.67115e+06	10234567	5.70949e+06	11260991	125092224	560476	48565.9	58267.5	49981.4
Neg_191	191	L3	WT Ad Lib ZT 4 13 C Set 1	WT Ad Lib	4	13	1	2	16214091	940166	518712	4235.16	149219	143056	45301.6	155195	2.29411e+06	180874	72479.5	177064	118007	2996.83	13689.4	459292	6.09458e+06	295674	193953	6365.04	NA	450421	10597.1	277711	357589	2938.6	370738	470073	605329	16017892	48337440	5.51903e+06	2.65731e+06	7.15865e+06	4596683	10711743	126117672	495063	46650.2	42160.9	46622.8
Neg_192	192	Q1	WT Ad Lib ZT 4 12 C Set 1	WT Ad Lib	4	12	1	2	13174181	798178	3269.6	NA	92965	NA	16890.5	54909.1	1.82804e+06	20600	21853.9	69166.6	22737.5	NA	19810	616110	NA	NA	NA	NA	NA	8652	2588.97	NA	274410	NA	41068	461226	418394	15190769	66854	NA	1985.99	80010.3	1.45075e+06	7.85615e+06	119923600	NA	NA	NA	NA
Neg_193	193	QC - 39	QC	QC	QC	QC	QC	QC	19065518	917979	126345	4824.83	34461.8	31437.8	10009.5	99584.4	1.6665e+06	119403	28774.3	106473	59873.2	9125.59	30561	504001	2568669	107985	73942.5	NA	NA	137802	885.08	143297	419035	560.55	153397	339739	386767	11653356	22107198	2.60206e+06	1.05839e+06	2.86439e+06	2219595	6.87829e+06	94690488	343969	28638.4	10936.8	15362.3
Neg_194	194	Z3	WT Ad Lib ZT 0 12 C Set 1	WT Ad Lib	0	12	1	2	7.60089e+06	530275	8322.82	NA	668.46	1221.25	8845.32	7663.67	247238	NA	NA	1781.41	NA	NA	938.65	140118	49146.1	NA	NA	NA	NA	NA	NA	NA	170234	NA	NA	22293.8	7925.83	1.53024e+06	972776	72978.7	20829	76083.4	196651	688508	12428262	12094.2	NA	NA	NA
Neg_195	195	L2	WT Ad Lib ZT 0 13 C Set 1	WT Ad Lib	0	13	1	2	20150492	1.1292e+06	627919	70558.1	89418.1	44971.7	33839.6	157050	1.53466e+06	187856	30572.6	121251	48781.2	3578.34	7976.94	305226	7.56602e+06	390594	176824	5591.89	12682.7	341149	881.97	357285	167976	12025.8	267762	303014	448722	10121225	60619476	6539470	2.6007e+06	6.69368e+06	3.73134e+06	6607052	78894808	727577	17147.7	NA	20587.8
Neg_196	196	B2	WT Food Restricted ZT 8 12 C Set 1	WT Food Restricted	8	12	1	2	21543612	1.16157e+06	8558.58	NA	128204	NA	76668.5	271236	4.90545e+06	NA	24899.3	157223	90940.1	19479.2	89891.4	1.66547e+06	NA	NA	NA	NA	NA	38672.1	NA	NA	748277	952.62	103369	821415	915102	27986096	25421.1	3435.88	3509.64	131013	2542553	14302980	214439872	NA	NA	NA	909.53
Neg_197	197	O3	WT Food Restricted ZT 8 13 C Set 1	WT Food Restricted	8	13	1	2	13194452	780928	587481	68199.5	70873.3	41323.1	33302.9	88444	1.6386e+06	196630	47826.9	89271.8	32827.5	8376.9	17431.6	360425	6091806	350093	164937	8286.58	22701.4	333180	23381.8	411180	200291	19841.6	350139	351659	550085	11209599	48934504	5.44099e+06	2.68581e+06	7231358	3749926	8.02825e+06	91953192	726538	41118.9	27719.9	49416.7
Neg_198	198	QC - 40	QC	QC	QC	QC	QC	QC	19092061	939596	216778	14667.7	36906.3	23645.5	9516.83	109728	1.7495e+06	101293	19851.2	113858	74023	24872.7	17153.6	516578	2.65576e+06	121945	54020.3	1566.74	3809.84	153289	942.14	109501	387435	7122.27	140419	295648	437799	1.20244e+07	23071285	2.55613e+06	1.02973e+06	2.9321e+06	2.27096e+06	7.05234e+06	97041696	300279	19580	12410.6	29306.1
[truncated: 153 more columns]

## Sheet: Table D
Table D: Enrichment and pool values for wild type ad libitum and 4-hour fasted time courses
Sample	Group	ZT	Set	Carbon Label	Alanine M+3	Alanine M+0	Alanine M+1	Alanine M+2	Serine M+0	Serine M+1	Serine M+2	Serine M+3	Proline M+0	Proline M+1	Proline M+2	Proline M+3	Proline M+4	Proline M+5	Valine M+0	Valine M+1	Valine M+2	Valine M+3	Valine M+4	Leucine/Isoleucine M+0	Leucine/Isoleucine M+1	Leucine/Isoleucine M+2	Leucine/Isoleucine M+3	Leucine/Isoleucine M+4	Leucine/Isoleucine M+5	Leucine M+0	Leucine M+5	Leucine M+4	Leucine M+3	Leucine M+2	Leucine M+1	AMP M+9	AMP M+8	AMP M+7	AMP M+6	AMP M+5	AMP M+4	AMP M+3	AMP M+2	AMP M+1	AMP M+0	AMP M+10	UMP M+9	UMP M+6	UMP M+5
Mode	Mode	Mode	Mode	Mode	Positive	Positive	Positive	Positive	Positive	Positive	Positive	Positive	Positive	Positive	Positive	Positive	Positive	Positive	Positive	Positive	Positive	Positive	Positive	Positive	Positive	Positive	Positive	Positive	Positive	Positive	Positive	Positive	Positive	Positive	Positive	Positive	Positive	Positive	Positive	Positive	Positive	Positive	Positive	Positive	Positive	Positive	Positive	Positive	Positive
Abbreviation	Abbreviation	Abbreviation	Abbreviation	Abbreviation	Ala	Ala	Ala	Ala	Ser	Ser	Ser	Ser	Pro	Pro	Pro	Pro	Pro	Pro	Val	Val	Val	Val	Val	Leu/Ile	Leu/Ile	Leu/Ile	Leu/Ile	Leu/Ile	Leu/Ile	Leu	Leu	Leu	Leu	Leu	Leu	AMP	AMP	AMP	AMP	AMP	AMP	AMP	AMP	AMP	AMP	AMP	UMP	UMP	UMP
Isotopologue	Isotopologue	Isotopologue	Isotopologue	Isotopologue	M+3	M+0	M+1	M+2	M+0	M+1	M+2	M+3	M+0	M+1	M+2	M+3	M+4	M+5	M+0	M+1	M+2	M+3	M+4	M+0	M+1	M+2	M+3	M+4	M+5	M+0	M+5	M+4	M+3	M+2	M+1	M+9	M+8	M+7	M+6	M+5	M+4	M+3	M+2	M+1	M+0	M+10	M+9	M+6	M+5
WT Ad Lib ZT 0 13 C Set 1	WT Ad Lib	0	1	13	0.335452	0.557169	0.053916	0.0534629	0.725676	0.130422	0.0787918	0.0651105	0.686486	0.0834641	0.129204	0.0597328	0.0259429	0.0151702	0.56034	0.262488	0.110601	0.0665704	0	0.917949	0.00601439	0.0714408	0.00127747	0.0033182	0	0.910228	0	0.00364827	0.0014293	0.0783262	0.00636806	1.36537e-06	4.19782e-06	6.05541e-06	5.29658e-05	0.000298764	0.000246663	0.000148028	0	0.0208123	0.978429	0	0.00784968	0.00225326	0.00292159
WT Ad Lib ZT 0 13 C Set 2	WT Ad Lib	0	2	13	0.380934	0.510835	0.0506901	0.0575408	0.749526	0.123753	0.0688649	0.0578561	0.657179	0.0852494	0.137158	0.071141	0.0310876	0.0181857	0.51772	0.285329	0.12274	0.0742107	0	0.958902	0.00679424	0.0316283	0.00108819	0.00158739	0	0.954207	0	0.0018045	0.00121083	0.0359644	0.00681283	0	0	1.10875e-05	9.14985e-06	0.000259217	0.000149706	0.000453561	0.00726124	0.0196941	0.972162	0	0.0107393	0.00243566	0
WT Ad Lib ZT 0 13 C Set 3	WT Ad Lib	0	3	13	0.449909	0.432185	0.054388	0.0635184	0.710566	0.124454	0.0839175	0.0810621	0.590419	0.0933213	0.153725	0.0895151	0.0435597	0.0294597	0.454427	0.304286	0.143519	0.0977679	0	0.950717	0.00443542	0.0423743	0.000158634	0.0023148	0	0.940645	0	0.00286213	0.00020513	0.0525202	0.00376769	0	0	4.0815e-06	8.12771e-05	0.000534579	0.000171961	0	0	0.00455767	0.99465	0	0.00926859	0	0.00165318
WT Ad Lib ZT 0 13 C Set 4	WT Ad Lib	0	4	13	0.362616	0.522362	0.052224	0.0627973	0.704676	0.144354	0.0831767	0.0677928	0.653556	0.0739449	0.13513	0.0781098	0.0369537	0.0223052	0.543885	0.262139	0.119242	0.0747338	0	0.968259	0.0068191	0.0227265	0.000241389	0.00189143	6.2978e-05	0.964244	7.11656e-05	0.00214128	0.000273035	0.0259126	0.00735801	5.53389e-06	8.41648e-06	3.79246e-05	8.52615e-05	0.000403577	0.000176557	5.44114e-05	0	0.00440707	0.994821	0	0.0154903	0.00196992	0.00139685
WT Ad Lib ZT 0 13 C Set 5	WT Ad Lib	0	5	13	0.43285	0.461336	0.0467013	0.059112	0.713179	0.137352	0.0809036	0.0685651	0.632893	0.0903722	0.141748	0.0788779	0.0354328	0.0206763	0.506147	0.29287	0.126333	0.0746507	0	0.942148	0.00666707	0.0481004	0.00076088	0.0023235	0	0.93528	0	0.00260269	0.000863263	0.0537629	0.00749174	0	1.07643e-05	6.89341e-06	4.18611e-05	0.000467739	0.000238516	0.000460282	0	0.00671342	0.992061	0	0.0227341	0.00347414	0
WT Ad Lib ZT 12 13 C Set 1	WT Ad Lib	12	1	13	0.372757	0.527978	0.0480987	0.0511668	0.752755	0.121576	0.0730815	0.0525874	0.690159	0.0816002	0.126782	0.0603047	0.0258299	0.0153239	0.557256	0.268637	0.106009	0.0680983	0	0.980813	0	0.0175725	0.000619946	0.000994664	0	0.978255	0	0.00112338	0.000709352	0.0199118	0	0	1.02311e-05	0	4.05237e-05	0.000289876	0.000179782	0.000360246	0.00317263	0.0166799	0.979267	0	0.0120562	0.00602932	0.00416674
WT Ad Lib ZT 12 13 C Set 2	WT Ad Lib	12	2	13	0.437031	0.454388	0.045612	0.0629685	0.708245	0.129919	0.0787905	0.0830461	0.598136	0.0871189	0.143209	0.0908018	0.0463712	0.0343633	0.45014	0.299849	0.142807	0.107204	0	0.994434	0.00554137	0	0	2.48264e-05	0	0.994042	0	2.87175e-05	0	0	0.00592962	1.77383e-06	7.57702e-06	2.4223e-05	5.45973e-05	0.000474648	0.000203745	0.000382861	0	0.0103542	0.988496	0	0.0186102	0.00314156	0
WT Ad Lib ZT 12 13 C Set 3	WT Ad Lib	12	3	13	0.398258	0.491983	0.0485809	0.0611776	0.69544	0.149852	0.0825867	0.0721215	0.631545	0.0882474	0.138201	0.0811187	0.0368947	0.0239929	0.510199	0.284636	0.124858	0.0803062	0	0.996158	0.00384175	0	0	0	0	0.998154	0	0	0	0	0.00184638	9.37205e-07	2.92572e-06	2.33278e-05	9.73018e-05	0.000405776	0.000214441	0.00032522	0	0.0107469	0.988183	0	0.0164076	0.00269548	0
WT Ad Lib ZT 12 13 C Set 4	WT Ad Lib	12	4	13	0.405501	0.499504	0.0416198	0.053375	0.735881	0.129754	0.0745835	0.0597809	0.686295	0.0734701	0.118694	0.0696316	0.0317232	0.0201859	0.502902	0.291311	0.124572	0.0812157	0	0.999958	0	0	0	0	4.23027e-05	0.999952	4.76992e-05	0	0	0	0	0	2.92988e-06	3.07279e-06	4.87966e-05	0.000344666	0.000130673	6.81496e-06	0	0.00363313	0.99583	0	0.00741921	0.00150259	0
WT Ad Lib ZT 12 13 C Set 5	WT Ad Lib	12	5	13	0.366138	0.53654	0.0522198	0.0451023	0.800163	0.0891623	0.067769	0.0429054	0.688166	0.087933	0.11315	0.0659746	0.0275567	0.0172199	0.503856	0.299332	0.119015	0.077797	0	0.999036	0.000963839	0	0	0	0	0.998604	0	0	0	0	0.00139606	0	0	1.81259e-05	3.26251e-05	0.000217516	0.000152551	0.000428241	0.00582715	0.0113694	0.981954	0	0.00726875	0.000756385	0
WT Ad Lib ZT 4 13 C Set 1	WT Ad Lib	4	1	13	0.303953	0.60157	0.0490856	0.0453913	0.794367	0.0998232	0.0614167	0.0443936	0.703318	0.0894611	0.125506	0.05226	0.0196472	0.00980724	0.606778	0.255525	0.0918702	0.0458278	0	0.9957	0.00419559	0	0	0.000104786	0	0.99639	0	0.000117922	0	0	0.00349226	0	0	1.41072e-05	4.43664e-05	0.000242512	0.000146614	0.00047007	0	0.00648887	0.992593	0	0.0102826	0.00542253	0.00108495
WT Ad Lib ZT 4 13 C Set 2	WT Ad Lib	4	2	13	0.399763	0.497312	0.0477007	0.0552245	0.714932	0.13401	0.0832081	0.0678503	0.623262	0.094989	0.144891	0.0807358	0.0351964	0.0209257	0.499128	0.299831	0.125276	0.0757642	0	0.992598	0.0074023	0	0	0	0	0.991962	0	0	0	0	0.00803783	0	4.75783e-06	2.01556e-05	6.51602e-05	0.000473271	0.000313106	0.000579416	0	0.0102055	0.988338	0	0.0116728	0.00405346	0
WT Ad Lib ZT 4 13 C Set 3	WT Ad Lib	4	3	13	0.398848	0.488196	0.0489792	0.0639764	0.691853	0.146059	0.0899217	0.0721668	0.602938	0.0963063	0.15248	0.0852107	0.0385144	0.0245508	0.491973	0.296105	0.12941	0.0825118	0	0.993873	0.00566842	0	0.000333942	0.000124343	0	0.994288	0	0.000141767	0.000389133	0	0.00518135	5.37932e-06	8.72135e-06	4.42248e-05	7.90407e-05	0.000488162	0.00029871	0.00032683	0	0.00412273	0.994626	0	0.0106286	0.0011637	0
WT Ad Lib ZT 4 13 C Set 4	WT Ad Lib	4	4	13	0.342525	0.580901	0.0277844	0.0487899	0.788741	0.0952907	0.0599959	0.0559728	0.695738	0.0773502	0.115203	0.0672529	0.0284568	0.0159988	0.545506	0.279802	0.113341	0.0613518	0	0.990966	0.0090344	0	0	0	0	0.986447	0	0	0	0	0.0135534	0	0	6.47814e-06	5.88229e-05	0.000373182	0.000118614	0.000603729	0.00793958	0.0215408	0.969359	0	0.000275306	0.000257113	0
WT Ad Lib ZT 4 13 C Set 5	WT Ad Lib	4	5	13	0.289573	0.607469	0.0548367	0.0481212	0.738376	0.129588	0.0729393	0.0590972	0.68845	0.0898186	0.132601	0.0559772	0.0217821	0.0113717	0.582712	0.262374	0.101502	0.0534123	0	0.928601	0.00828427	0.0603774	0.000500065	0.00216335	7.4514e-05	0.920875	8.333e-05	0.00242253	0.000564637	0.0678724	0.00818195	0	1.71705e-06	1.90409e-05	7.87814e-05	0.000295386	0.000254833	0.000612561	0.00868357	0.0238803	0.966174	0	0.00882597	0.00347741	0.000930912
WT Ad Lib ZT 8 13 C Set 1	WT Ad Lib	8	1	13	0.349194	0.550039	0.0495614	0.0512061	0.754609	0.125134	0.075809	0.0444473	0.669853	0.0942875	0.137177	0.061103	0.0243037	0.0132756	0.577388	0.264992	0.100881	0.056738	0	0.942946	0.00695758	0.0466986	0.00116728	0.002231	0	0.936642	0	0.00251298	0.00133648	0.0526264	0.00688224	0	0	2.90077e-06	3.93974e-05	0.000315639	0.000232046	0.000517734	0.00404543	0.0147839	0.980063	0	0.0153222	0.00363435	0.00227969
WT Ad Lib ZT 8 13 C Set 2	WT Ad Lib	8	2	13	0.402936	0.49623	0.0391229	0.0617111	0.720572	0.129296	0.0744412	0.0756905	0.712404	0.060073	0.089898	0.0801193	0.035051	0.0224547	0.513483	0.291745	0.117476	0.0772962	0	0.999973	0	0	0	0	2.72094e-05	0.999969	3.13048e-05	0	0	0	0	0	3.29997e-06	1.37059e-05	4.11478e-05	0.000396998	1.26839e-05	0	0	0	0.999532	0	0.0119025	0.00301788	0
WT Ad Lib ZT 8 13 C Set 3	WT Ad Lib	8	3	13	0.04509	0.92983	0.009964	0.0151153	0.876163	0.0651069	0.0387378	0.019992	0.899896	0.0349177	0.0441254	0.0155466	0.00385162	0.00166264	0.777877	0.158554	0.0409684	0.0226008	0	0.974179	0.00602396	0.0193894	0	0.000407226	0	0.969478	0	0.000522881	0	0.0245143	0.00548481	0	7.31936e-06	0	1.59968e-05	0.000203192	0.00010263	0.000301556	0.00360052	0.0160608	0.979708	0	0	0	0.00096628
WT Ad Lib ZT 8 13 C Set 4	WT Ad Lib	8	4	13	0.361943	0.529316	0.0508418	0.057899	0.713984	0.137509	0.0772663	0.0712411	0.686504	0.0773982	0.12919	0.0628803	0.0269122	0.0171155	0.557729	0.264646	0.107219	0.0704053	0	0.882981	0.00803531	0.102673	0.00137133	0.0049393	0	0.869593	0	0.00552751	0.00153945	0.115104	0.00823584	0	1.63522e-05	3.46672e-05	4.88694e-05	0.000443981	7.4668e-05	2.46871e-05	0	0	0.999357	0	0.0136887	0.00366615	0.00333833
WT Ad Lib ZT 8 13 C Set 5	WT Ad Lib	8	5	13	0.351363	0.556835	0.0471661	0.0446365	0.741657	0.126096	0.0750027	0.0572445	0.690282	0.0896705	0.128054	0.057104	0.0224815	0.0124079	0.571633	0.267855	0.102693	0.057818	0	0.889824	0.00943854	0.0942894	0.00159524	0.00462673	0.000225908	0.877739	0.000253156	0.00518975	0.00180876	0.105683	0.00932704	0	1.24027e-05	2.07463e-05	7.31561e-05	0.000403147	0.000113527	5.47037e-05	0	0	0.999322	0	0.0095447	0.00594269	0.00474086
WT Food Restricted ZT 0 13 C Set 1	WT Food Restricted	0	1	13	0.370425	0.529856	0.0462566	0.0534617	0.759881	0.125904	0.0679622	0.0462519	0.656815	0.0962528	0.143366	0.0645635	0.0255882	0.0134144	0.5832	0.261668	0.10129	0.0538426	0	0.990997	0.00827114	0	0.00017098	0.000560636	0	0.991206	0	0.000627082	0.000224489	0	0.00794307	0	3.71927e-06	2.33993e-05	7.30983e-05	0.00038385	0.000380564	0.000575522	0	0.00988543	0.988675	0	0.0140785	0.00282901	0
WT Food Restricted ZT 0 13 C Set 2	WT Food Restricted	0	2	13	0.400919	0.492922	0.0491833	0.0569749	0.731227	0.132748	0.0756887	0.0603366	0.626956	0.0945697	0.146053	0.0781704	0.033768	0.020483	0.512473	0.292635	0.121239	0.0736526	0	0.957145	0.00484402	0.0353508	0.000405351	0.0022554	0	0.952251	0	0.0025407	0.00047581	0.0398249	0.00490789	0	4.11191e-06	4.94975e-06	5.65854e-05	0.000392451	0.000269948	0.000565947	0.00149587	0.0113166	0.985893	0	0.0122429	0.00218128	0
WT Food Restricted ZT 0 13 C Set 3	WT Food Restricted	0	3	13	0.333751	0.568494	0.0475014	0.0502535	0.779141	0.104471	0.0583528	0.0580351	0.702947	0.0761587	0.113773	0.0635023	0.0281564	0.0154633	0.505329	0.295998	0.125108	0.073565	0	0.996207	0.00379323	0	0	0	0	0.997589	0	0	0	0	0.00241123	0	0	1.86973e-05	6.38935e-05	0.000355451	0.000155701	0.000814267	0.00816106	0.0138127	0.976618	0	0.00388269	0.00011941	0
WT Food Restricted ZT 0 13 C Set 4	WT Food Restricted	0	4	13	0.355267	0.539066	0.0513971	0.0542693	0.761156	0.119888	0.0660711	0.0528849	0.653892	0.0907454	0.138601	0.0695136	0.0297097	0.0175384	0.524538	0.287639	0.117052	0.0707709	0	0.970351	0.00670894	0.0221112	0	0.000777128	5.12256e-05	0.965926	5.8472e-05	0.000890203	0	0.0252707	0.00785546	0	6.26522e-06	9.10089e-06	3.00001e-05	0.000200606	0.000129404	0.000461891	0.00868697	0.0183987	0.972077	0	0.0107454	0.00301443	0
WT Food Restricted ZT 0 13 C Set 5	WT Food Restricted	0	5	13	0.446358	0.448035	0.0477784	0.0578286	0.718748	0.13479	0.0808321	0.06563	0.622554	0.0872742	0.149491	0.0812339	0.037389	0.0220583	0.513511	0.281953	0.127661	0.0768747	0	0.972084	0.00742619	0.0194951	0.000166179	0.000792145	3.62042e-05	0.969961	4.13131e-05	0.000899107	0.00019813	0.022135	0.00676551	0	1.03962e-05	9.29635e-06	7.81634e-05	0.000467692	0.000289437	0.000550177	0.00127997	0.0121258	0.985189	0	0.0127065	0.00128015	0
WT Food Restricted ZT 12 13 C Set 1	WT Food Restricted	12	1	13	0.380464	0.529386	0.0421253	0.0480247	0.762028	0.122642	0.0682616	0.0470686	0.642378	0.0963596	0.145297	0.0681932	0.0303039	0.0174684	0.538324	0.280176	0.115016	0.0664844	0	0.931919	0.0057045	0.0596722	0.00123799	0.00145229	1.42411e-05	0.923054	1.62961e-05	0.00164057	0.0014105	0.0675988	0.00628005	0	0	4.97306e-06	2.4142e-05	0.000283884	0.000201489	0.000453256	0.00469437	0.0200997	0.974238	0	0.0158167	0.00318816	0.000282016
WT Food Restricted ZT 12 13 C Set 2	WT Food Restricted	12	2	13	0.350742	0.547842	0.0481931	0.0532233	0.744393	0.130305	0.0704304	0.0548717	0.660286	0.0873933	0.136883	0.0676994	0.0302092	0.0175291	0.536605	0.277815	0.116283	0.0692971	0	0.98558	0.00595846	0.00767149	0.000202774	0.000581219	5.63519e-06	0.983286	6.45843e-06	0.000667334	0.000240235	0.00894414	0.00685626	0	1.10956e-05	1.0351e-05	3.69169e-05	0.000215852	0.000210786	0.000270145	0.0014526	0.00966321	0.988129	0	0.0113142	0.00166745	0
WT Food Restricted ZT 12 13 C Set 3	WT Food Restricted	12	3	13	0.41826	0.459141	0.0574424	0.0651567	0.688996	0.149767	0.0900508	0.0711862	0.577381	0.0947361	0.163585	0.0901519	0.0445194	0.0296264	0.485649	0.288599	0.135017	0.0907349	0	0.951687	0.00660013	0.0392237	0.000985145	0.00150364	0	0.945695	0	0.00170673	0.00112358	0.044595	0.00687931	1.09055e-05	6.01663e-06	2.85135e-05	8.04861e-05	0.000584633	0.000271672	0.000595251	0.0070085	0.0185748	0.972839	0	0.0173516	0.00317203	0.000620303
WT Food Restricted ZT 12 13 C Set 4	WT Food Restricted	12	4	13	0.361355	0.534382	0.0534426	0.0508208	0.80537	0.0993159	0.0503007	0.0450129	0.681781	0.082458	0.120285	0.066804	0.0303331	0.0183392	0.517699	0.284344	0.126289	0.0716682	0	1	0	0	0	0	0	1	0	0	0	0	0	0	0	4.9136e-06	1.02738e-05	0.000119162	0.000193961	0.000471633	0.0085475	0.0138718	0.976781	0	0.00265513	0.000959141	0
WT Food Restricted ZT 12 13 C Set 5	WT Food Restricted	12	5	13	0.332747	0.554999	0.051686	0.0605686	0.725127	0.134878	0.0781924	0.0618022	0.621927	0.0954868	0.157088	0.0742395	0.0323862	0.0188729	0.543593	0.271402	0.116563	0.0684425	0	0.977627	0.00405132	0.0172403	0.000114561	0.000962649	4.52698e-06	0.97403	5.21661e-06	0.00109269	0.000127499	0.0199461	0.00479833	2.04516e-06	0	1.11092e-05	6.06874e-05	0.000233012	0.000218764	0.000571061	0.00653125	0.0191091	0.973263	0	0.0115006	0.00242723	0.0019461
WT Food Restricted ZT 4 13 C Set 1	WT Food Restricted	4	1	13	0.389965	0.527413	0.0321024	0.0505198	0.748862	0.127316	0.0725301	0.0512918	0.645529	0.0956055	0.145291	0.0698914	0.0288911	0.0147922	0.561262	0.276156	0.106621	0.0559612	0	0.999942	0	0	0	0	5.75473e-05	0.999935	6.52347e-05	0	0	0	0	0	9.45011e-06	1.00952e-05	7.30473e-05	0.000289056	0.000223621	2.10432e-05	0	0	0.999374	0	0.00933236	0.00165044	0
WT Food Restricted ZT 4 13 C Set 2	WT Food Restricted	4	2	13	0.430004	0.466452	0.0388943	0.0646503	0.676808	0.155255	0.0859331	0.0820044	0.600788	0.0885052	0.149545	0.0901943	0.0436847	0.0272829	0.483403	0.291673	0.138635	0.0862895	0	0.999929	0	0	0	0	7.06313e-05	0.99992	8.04404e-05	0	0	0	0	0	1.07272e-05	2.51807e-05	4.99073e-05	0.000406305	0.00022121	3.66631e-05	0	0	0.99925	0	0.0189347	0.00219587	0
WT Food Restricted ZT 4 13 C Set 3	WT Food Restricted	4	3	13	0.424784	0.457594	0.0492579	0.0683644	0.691876	0.149635	0.0903662	0.0681222	0.606467	0.0936451	0.154064	0.0847581	0.0390989	0.0219663	0.507271	0.293883	0.124404	0.0744421	0	0.999979	2.10943e-05	0	0	0	0	1	0	0	0	0	0	0	7.06753e-06	2.77761e-05	8.09321e-05	0.000405084	0.00026853	0.000283023	0	0.00684521	0.992082	0	0.0161375	0.001451	0
WT Food Restricted ZT 4 13 C Set 4	WT Food Restricted	4	4	13	0.365702	0.558876	0.0279952	0.0474271	0.790892	0.0987826	0.0528613	0.0574643	0.71892	0.0658293	0.102693	0.0647665	0.029922	0.0178696	0.498727	0.300912	0.128519	0.0718421	0	1	0	0	0	0	0	1	0	0	0	0	0	0	1.03594e-05	4.65817e-06	3.03757e-05	0.000307391	0.000170813	0.000459461	0.00248434	0.0063032	0.99023	0	0.00131661	0	0
WT Food Restricted ZT 4 13 C Set 5	WT Food Restricted	4	5	13	0.456041	0.438273	0.0441259	0.0615598	0.657829	0.167501	0.088235	0.0864345	0.567398	0.086665	0.171483	0.0946328	0.0496087	0.0302128	0.480606	0.287013	0.144338	0.0880426	0	0.966388	0.0033514	0.0277686	0.000780298	0.00161997	9.20599e-05	0.961648	0.000104184	0.0018355	0.000962297	0.031501	0.00394867	0	7.8573e-06	4.77369e-05	0.000100166	0.000671627	0.000322102	0.000456707	0	0.0108054	0.987588	0	0.0180634	0.00455781	0
WT Food Restricted ZT 8 13 C Set 1	WT Food Restricted	8	1	13	0.363212	0.546197	0.0423061	0.0482847	0.751914	0.130712	0.0682599	0.0491143	0.742409	0.0825787	0.107263	0.0452083	0.0155857	0.00695556	0.613515	0.263099	0.083944	0.0394421	0	0.991118	0.00818871	0	0.000315235	0.000377945	0	0.991605	0	0.0004288	0.000355247	0	0.00761119	0	0	3.61154e-06	3.41932e-05	0.000227891	0.000170558	0.000464671	0.000685878	0.00991451	0.988499	0	0.00800986	0.0028457	0
WT Food Restricted ZT 8 13 C Set 2	WT Food Restricted	8	2	13	0.385191	0.504592	0.0544159	0.0558018	0.71282	0.138072	0.0814715	0.0676366	0.623989	0.0960199	0.152815	0.0767066	0.0324996	0.0179698	0.543311	0.278952	0.113802	0.0639354	0	0.9827	0.00467032	0.0118225	0	0.000807517	0	0.980967	0	0.000914501	0	0.0137892	0.00432941	0	8.94285e-06	1.44941e-05	7.16315e-05	0.000412771	0.000180174	0.000361229	0	0.0081851	0.990766	0	0.012389	0.00211801	0
WT Food Restricted ZT 8 13 C Set 3	WT Food Restricted	8	3	13	0.382315	0.527921	0.0304586	0.0593051	0.720805	0.145496	0.0655751	0.0681239	0.671848	0.080498	0.113811	0.0763608	0.0357285	0.0217533	0.471694	0.302179	0.138014	0.088113	0	1	0	0	0	0	0	0.999737	0	0	0	0	0.000263476	0	8.53772e-06	2.9639e-05	3.62107e-05	0.000532089	0.000228522	0.000564029	0.00477462	0.0138732	0.979953	0	0.00450881	0	0
WT Food Restricted ZT 8 13 C Set 4	WT Food Restricted	8	4	13	0.406108	0.486156	0.0504455	0.0572908	0.715885	0.144962	0.0780823	0.0610711	0.612148	0.09516	0.155633	0.0811027	0.0359946	0.0199618	0.522026	0.286947	0.120982	0.0700447	0	0.997487	0.000981414	0.00127339	4.72888e-07	0.000257036	0	0.996934	0	0.000291531	8.17192e-06	0.00148057	0.00128564	0	0	0	3.09314e-05	0.000380177	0.0002068	0.000580613	0.00121073	0.00940053	0.98819	0	0.0168195	0.00199299	0
WT Food Restricted ZT 8 13 C Set 5	WT Food Restricted	8	5	13	0.398887	0.486843	0.0541127	0.0601576	0.697096	0.154131	0.0859931	0.0627795	0.599664	0.100013	0.159561	0.0816265	0.0369825	0.0221533	0.512128	0.288709	0.125283	0.0738803	0	0.943056	0.0094957	0.0452102	0.000300705	0.00193739	0	0.936553	0	0.00221108	0.000357476	0.0515798	0.00929845	0	1.77567e-06	6.42899e-06	2.08748e-05	0.000441877	0.000188519	0.000620065	0.00618685	0.0166139	0.97592	0	0.0132973	0.00255758	0
[truncated: 222 more columns]

## Sheet: Table E_raw_data_feeding
	WT	FMN	FMN.1	WT.1	FMN.2	WT.2	WT.3	FMN.3	WT.4	FMN.4	FMN.5	WT.5	FMN.6	WT.6	FMN.7	WT.7	FMN.8	WT.8	FMN.9	WT.9	FMN.10	FMN.11	FMN.12	WT.10	FMN.13	WT.11	FMN.14	WT.12	FMN.15	WT.13	FMN.16	WT.14	WT.15	FMN.17	WT.16	FMN.18	WT.17	FMN.19	WT.18	FMN.20	FMN.21	WT.19	FMN.22	WT.20	FMN.23	WT.21	FMN.24	WT.22	FMN.25
Day	1	1	1	1	1	1	1	1	1	1	1	1	1	1	1	1	1	1	1	1	1	2	2	2	2	2	2	2	2	2	2	2	2	2	2	2	2	2	2	2	1	1	1	1	1	1	1	1	1
Sample	December_11_2019	December_11_2019	December_11_2019	December_11_2019	December_11_2019	December_11_2019	December_11_2019	December_11_2019	December_11_2019	December_11_2019	December_11_2019	December_11_2019	December_11_2019	December_11_2019	December_11_2019	December_11_2019	December_11_2019	December_11_2019	December_11_2019	December_11_2019	December_11_2019	December_12_2019	December_12_2019	December_12_2019	December_12_2019	December_12_2019	December_12_2019	December_12_2019	December_12_2019	December_12_2019	December_12_2019	December_12_2019	December_12_2019	December_12_2019	December_12_2019	December_12_2019	December_12_2019	December_12_2019	December_12_2019	December_12_2019	December_14_2019_L	December_14_2019_L	December_14_2019_L	December_14_2019_L	December_14_2019_L	December_14_2019_L	December_14_2019_L	December_14_2019_L	December_14_2019_L
File	WT	FMN	FMN	WT	FMN	WT	WT	FMN	WT	FMN	FMN	WT	FMN	WT	FMN	WT	FMN	WT	FMN	WT	FMN	FMN	FMN	WT	FMN	WT	FMN	WT	FMN	WT	FMN	WT	WT	FMN	WT	FMN	WT	FMN	WT	FMN	FMN	WT	FMN	WT	FMN	WT	FMN	WT	FMN
12	0	0	0	0	0	0	0	0	0	0	0	0	0	0	0	0	0	0	0	0	0	0	0	0	0	0	0	0	0	0	0	0	0	0	0	0	0	0.0706152	0	0	0	0	0	0	0	0	0	0	0
12.0167	0	0	0	0	0	0	0	0	0	0	0	0	0	0	0	0	0	0	0	0	0	0	0	0	0	0	0	0	0	0	0	0	0	0.00808359	0	0	0	0	0	0	0	0	0	0	0	0	0	0	0
12.0333	0	0	0	0	0	0.014197	0	0	0	0	0	0	0	0	0	0	0	0	0	0	0	0	0	0	0	0	0	0	0	0	0	0	0	0	0	0	0	0	0	0	0	0	0	0	0	0	0	0	0
12.05	0	0	0	0	0	0	0	0	0	0	0	0	0	0	0	0	0	0	0	0	0	0	0	0	0	0	0	0	0	0	0	0.00723362	0	0.00650997	0	0	0	0	0	0	0	0	0	0	0	0	0.00728925	0	0
12.0667	0	0	0	0	0	0	0	0	0	0	0	0	0	0	0	0	0	0	0	0	0	0	0	0	0	0	0	0	0	0	0	0	0	0	0	0	0	0	0	0	0	0	0	0	0	0	0	0	0
12.0833	0	0	0	0	0	0	0	0	0	0	0	0	0	0	0	0	0	0	0	0	0	0	0	0	0	0	0	0	0	0	0.00820321	0	0	0	0	0	0	0	0	0	0	0	0	0	0	0	0	0	0
12.1	0	0	0	0	0	0	0	0	0	0	0	0	0	0	0	0	0	0	0	0	0	0	0	0	0	0	0	0	0	0	0	0	0	0.00670667	0	0	0	0	0	0	0	0	0	0	0	0	0	0	0
12.1167	0	0	0	0	0	0.0124266	0	0	0	0	0	0	0	0	0	0	0	0	0	0	0	0	0	0	0	0	0	0	0	0	0	0	0	0	0	0	0	0	0	0	0	0	0	0	0	0	0	0	0
12.1333	0	0	0	0	0	0	0	0	0	0	0	0	0	0	0	0	0	0	0	0	0	0	0	0	0	0	0	0	0	0	0	0	0	0	0	0	0	0	0	0	0	0	0	0	0	0	0	0	0
12.15	0	0	0	0	0	0	0	0	0	0	0	0	0	0	0	0	0	0	0	0	0	0	0	0	0	0	0	0	0	0	0	0	0	0	0	0	0	0	0	0	0	0	0	0	0	0	0	0	0
12.1667	0	0	0	0	0	0	0	0	0	0	0	0	0	0	0	0	0	0	0	0	0	0	0	0	0	0	0	0	0	0	0	0	0	0	0	0	0	0	0	0	0	0	0	0	0	0	0	0	0
12.1833	0	0	0	0	0	0	0	0	0	0	0	0	0	0	0	0	0	0	0	0	0	0	0	0	0	0	0	0	0	0	0	0	0	0.00631327	0	0	0	0	0	0	0	0	0	0	0	0	0	0	0
12.2	0	0	0	0	0	0	0	0	0	0	0	0	0	0	0	0	0	0	0	0	0	0	0	0	0	0	0	0	0	0	0	0	0	0	0	0	0	0.00978567	0	0	0	0	0	0	0	0	0	0	0
12.2167	0	0	0	0	0	0	0	0	0	0	0	0	0	0	0	0	0	0	0	0	0	0	0	0	0	0	0	0	0	0	0	0	0	0	0	0	0	0	0	0	0	0	0	0	0	0	0	0	0
12.2333	0	0	0	0	0	0.0078853	0	0	0	0	0	0	0	0	0	0	0	0	0	0	0	0	0	0	0	0	0	0	0	0	0	0	0	0	0	0	0	0	0	0	0	0	0	0	0	0	0	0	0
12.25	0	0	0	0	0	0	0	0	0	0	0	0	0	0	0	0	0	0	0	0	0	0	0	0	0	0	0	0	0	0	0	0	0	0	0	0	0	0	0	0	0	0	0	0	0	0	0	0	0
12.2667	0	0	0	0	0	0	0	0	0	0	0	0	0	0	0	0	0	0	0	0	0	0	0	0	0	0	0	0	0	0	0	0	0	0	0	0	0	0	0	0	0	0	0	0	0	0	0	0	0
12.2833	0	0	0	0	0	0	0	0	0	0	0	0	0	0	0	0	0	0	0	0	0	0	0	0	0	0	0	0	0	0	0	0	0	0	0	0	0	0	0	0	0	0	0	0	0	0	0	0	0
12.3	0	0	0	0	0	0.00650838	0.0110304	0	0.0079077	0	0	0	0	0	0	0	0	0	0	0	0	0	0	0	0	0	0	0	0	0	0	0	0	0	0	0	0	0	0	0	0.00754372	0	0	0	0	0	0	0	0
12.3167	0	0	0	0	0	0	0	0	0	0	0	0	0	0	0	0	0	0	0	0	0	0	0	0	0	0	0	0	0	0	0	0	0	0	0	0	0	0	0	0	0	0	0	0	0	0	0	0	0
12.3333	0	0	0	0	0	0.00906552	0	0	0	0	0	0	0	0	0	0	0	0	0	0	0	0	0	0	0	0	0	0	0	0	0	0	0	0	0	0	0	0	0	0	0	0	0	0	0	0	0	0	0
12.35	0	0	0	0	0	0	0	0	0	0	0	0	0	0	0	0	0	0	0	0	0	0	0	0	0	0	0	0	0	0	0	0	0	0	0	0	0	0	0	0	0	0	0	0	0	0	0	0	0
12.3667	0	0	0	0	0	0	0	0	0.00908792	0	0	0	0	0	0	0	0	0	0	0	0	0	0	0	0	0	0	0	0	0	0	0	0	0	0	0	0	0	0	0	0	0	0	0	0.00701407	0	0	0	0
12.3833	0	0	0	0	0	0	0	0	0	0	0	0	0	0	0	0	0	0	0	0	0	0	0	0	0	0	0	0	0	0	0	0	0	0	0	0	0	0	0	0	0	0	0	0	0	0	0	0	0
12.4	0	0	0	0	0	0.00670508	0	0	0	0	0	0	0	0	0	0	0	0	0	0	0	0	0	0	0	0	0	0	0	0	0	0	0	0	0	0	0	0	0	0	0	0	0	0	0	0	0	0	0
12.4167	0	0	0	0	0	0	0	0	0	0	0	0	0	0	0	0	0	0	0	0	0	0	0	0	0	0	0	0	0	0	0	0	0	0	0	0	0	0	0	0	0	0	0	0	0	0	0	0	0
12.4333	0	0	0	0	0	0	0	0	0	0	0	0	0	0	0	0	0	0	0	0	0	0	0	0	0	0	0	0	0	0	0	0	0	0	0	0	0	0	0	0	0	0	0	0	0	0	0	0	0
12.45	0	0	0	0	0	0	0	0	0	0.0172509	0	0	0	0	0	0	0	0	0	0	0	0	0	0	0	0	0	0	0	0	0	0	0	0	0	0	0	0	0	0	0	0	0	0	0	0	0	0	0
12.4667	0	0	0	0	0	0	0	0	0	0	0	0	0	0	0	0	0	0	0	0	0	0	0	0	0	0	0	0	0	0	0	0.0113644	0	0	0	0	0	0	0	0	0	0	0	0	0	0	0	0	0
12.4833	0	0	0	0	0	0.00611497	0	0	0	0	0	0	0	0	0	0	0	0	0	0	0	0	0	0	0	0	0	0	0	0	0	0	0	0	0	0	0	0	0	0	0	0	0	0	0	0	0	0	0
12.5	0	0	0	0	0	0	0	0	0	0	0	0	0	0	0	0	0	0	0	0	0	0	0	0	0	0	0	0	0	0	0	0	0	0	0	0	0	0	0	0	0	0	0	0	0	0	0	0	0
12.5167	0	0	0	0	0	0	0	0	0	0	0	0	0	0	0	0	0	0	0	0	0	0	0	0	0	0	0	0	0	0	0	0	0	0	0	0	0	0	0	0	0	0	0	0	0	0	0	0	0.00749555
12.5333	0	0	0	0	0	0	0	0	0	0	0	0	0	0	0	0	0	0	0	0	0	0	0	0	0	0	0	0	0	0	0	0	0	0	0	0	0	0	0	0	0	0	0	0	0	0	0	0	0
12.55	0	0	0	0	0	0	0	0	0	0	0	0	0	0	0	0	0	0	0	0	0	0	0	0	0	0	0	0	0	0	0	0	0	0	0	0	0	0	0	0	0	0	0	0	0	0	0	0	0
12.5667	0	0	0	0	0	0	0	0	0	0	0	0	0	0	0	0	0	0	0	0	0	0	0	0	0	0	0	0	0	0	0	0	0	0	0	0	0	0	0	0	0	0	0	0	0	0	0	0	0
12.5833	0	0	0	0	0	0	0	0	0	0	0	0	0	0	0	0	0	0	0	0	0	0	0	0	0	0	0	0	0	0	0	0	0	0	0	0	0	0	0	0	0	0	0	0	0	0	0	0	0
12.6	0	0	0	0	0	0	0	0	0	0	0	0	0	0	0	0	0	0	0	0	0	0	0	0	0	0	0	0	0	0	0	0	0	0	0	0	0	0	0	0	0	0	0	0	0	0	0	0	0
12.6167	0	0	0	0	0	0	0	0	0	0	0	0	0	0	0	0	0	0	0	0	0	0	0	0	0	0	0	0	0	0	0	0	0	0	0	0	0	0.0574856	0	0	0	0	0	0	0	0	0	0	0
12.6333	0	0	0	0	0	0	0	0	0	0	0	0	0	0	0	0	0	0	0	0	0	0	0	0	0	0	0	0	0	0	0	0	0	0	0	0	0	0	0	0	0	0	0	0	0	0	0	0	0
12.65	0	0	0	0	0	0	0	0	0	0	0.0136306	0	0	0	0	0	0	0	0	0	0	0	0	0	0	0	0	0	0	0	0	0	0	0	0	0	0	0	0	0	0	0	0	0	0	0	0	0	0
12.6667	0	0	0	0	0	0	0	0	0	0	0	0	0	0	0	0	0	0	0	0	0	0	0	0	0	0.00756212	0	0	0	0	0	0	0	0	0	0	0	0	0	0	0	0	0	0	0	0	0	0	0
12.6833	0	0	0	0	0.00923326	0	0.0074897	0	0	0	0	0	0	0	0	0	0	0	0	0	0	0	0	0	0	0	0	0	0.0166284	0	0	0	0	0	0	0	0	0	0	0	0	0	0	0	0.00721077	0	0	0	0
12.7	0	0	0	0	0	0	0	0	0	0	0	0	0	0	0	0	0	0	0	0	0	0	0	0	0	0	0	0	0	0	0	0	0	0	0	0	0	0.0113593	0	0	0	0	0	0	0	0	0	0	0
12.7167	0	0	0	0	0	0	0	0	0	0	0	0	0	0	0	0	0	0	0	0	0	0	0	0	0	0	0	0	0	0	0	0	0	0	0	0	0	0	0	0	0	0	0	0	0	0	0	0	0
12.7333	0	0	0	0	0	0	0	0	0	0	0	0	0	0	0	0	0	0	0	0	0	0	0	0	0	0	0	0	0	0	0	0	0	0	0	0	0	0	0	0	0	0	0	0	0	0	0	0	0
12.75	0	0	0	0	0	0	0	0	0	0	0	0	0	0	0	0	0	0	0	0	0	0	0	0	0	0	0	0	0	0	0	0	0	0	0	0	0	0	0	0	0	0	0	0	0	0	0	0	0
12.7667	0	0	0	0	0	0	0	0	0	0	0	0	0	0	0	0	0	0	0	0	0	0	0	0	0	0	0	0.00671197	0	0	0	0	0	0	0	0	0	0	0	0	0	0	0	0	0	0	0	0	0
12.7833	0	0	0	0	0	0	0	0	0	0	0	0	0	0	0	0	0	0	0	0	0	0	0	0	0	0	0	0	0	0	0	0	0	0	0	0	0	0	0	0	0	0	0	0	0	0	0	0	0
12.8	0	0	0	0	0	0	0	0	0	0	0	0	0	0	0	0	0	0	0	0	0	0	0	0	0	0	0	0	0	0	0	0	0	0	0	0	0	0	0	0	0	0	0	0	0	0	0	0	0
12.8167	0	0	0	0	0	0	0	0	0	0	0	0	0	0	0	0	0	0	0	0	0	0	0	0	0	0	0	0	0.00851088	0	0	0	0	0	0	0	0	0	0	0	0	0	0	0	0	0	0	0	0
12.8333	0	0	0	0	0	0	0	0	0	0	0	0	0	0	0	0	0	0	0	0	0	0	0	0	0	0	0	0	0	0	0	0	0	0	0	0	0	0	0	0	0	0	0	0	0	0	0	0	0
12.85	0	0	0	0	0	0	0	0	0	0	0	0	0	0	0	0	0	0	0	0	0	0	0	0	0	0	0	0	0	0	0	0	0	0	0	0	0	0	0	0	0	0	0	0	0	0	0	0	0
12.8667	0	0	0	0	0	0	0	0	0	0	0	0	0	0	0	0	0	0	0	0	0	0	0	0	0	0	0	0	0	0	0	0	0	0	0	0	0	0	0	0	0	0	0	0	0	0	0	0	0
12.8833	0	0	0	0	0	0	0	0	0	0	0	0	0	0	0	0	0	0	0	0	0	0	0	0	0	0	0	0	0	0	0	0	0	0	0	0	0	0	0	0	0	0	0	0	0	0	0	0	0
12.9	0	0	0	0	0	0	0	0	0	0.0205948	0	0	0	0	0	0	0	0	0	0	0	0	0	0	0	0	0	0	0	0	0	0	0	0	0	0	0	0	0	0	0	0	0	0	0	0	0	0	0
12.9167	0	0	0	0	0	0	0	0	0	0	0	0	0	0	0	0	0	0	0	0	0	0	0	0	0	0	0	0	0	0	0	0	0	0	0	0	0	0	0	0	0	0	0	0	0	0	0	0	0
12.9333	0	0	0	0	0	0	0	0	0	0	0	0	0	0	0	0	0	0	0	0	0	0	0	0	0	0	0	0	0	0	0	0	0	0	0	0	0	0	0	0	0	0	0	0	0	0	0	0	0
12.95	0	0	0	0	0	0	0	0	0	0	0	0	0	0	0	0	0	0	0	0	0	0	0	0	0	0	0	0	0	0	0	0	0	0	0	0	0	0	0	0	0	0	0	0	0	0	0	0	0
12.9667	0	0	0	0	0	0	0	0	0	0	0	0	0	0	0	0	0	0	0	0	0	0	0	0	0	0	0	0	0	0	0	0	0	0	0	0	0	0	0	0	0	0	0	0	0	0	0	0	0
12.9833	0	0	0	0	0	0	0	0	0	0	0	0	0	0	0	0	0	0	0	0	0	0	0	0	0	0	0	0	0	0	0	0	0	0	0	0	0	0	0	0	0	0	0	0	0	0	0	0	0
13	0	0	0	0	0	0	0	0	0	0	0	0	0	0	0	0	0	0	0	0	0	0	0	0	0	0	0	0	0	0	0	0	0	0	0	0	0	0	0	0	0	0	0	0	0	0	0	0	0
13.0167	0	0	0	0	0	0	0	0	0	0	0	0	0	0	0	0	0	0	0	0	0	0	0	0	0	0	0	0	0	0	0	0	0	0	0	0	0	0	0	0	0	0.00706344	0	0	0	0	0	0	0
13.0333	0	0	0	0	0	0	0	0.0123283	0	0	0	0	0	0	0	0	0	0	0	0	0	0	0	0	0	0	0	0	0	0	0	0	0	0	0	0	0	0	0	0	0	0	0	0	0	0	0	0	0
13.05	0	0	0	0	0	0	0	0	0	0	0	0	0	0	0	0	0	0	0	0	0	0	0	0	0	0	0	0	0	0	0	0	0	0	0	0	0	0	0	0	0	0	0	0	0	0	0	0	0
13.0667	0	0	0	0	0	0	0	0	0	0	0	0	0	0	0	0	0	0	0	0	0	0	0	0	0	0	0	0	0	0	0	0	0	0	0	0	0	0	0	0	0	0	0	0	0	0	0	0	0
13.0833	0	0	0	0	0	0	0	0	0	0	0	0	0	0	0	0	0	0	0	0	0	0	0	0	0	0	0	0	0	0	0	0	0	0	0	0	0	0	0	0	0	0	0	0	0	0	0	0	0
13.1	0	0	0	0	0	0	0	0	0	0	0	0	0	0	0	0	0	0	0	0	0	0	0	0	0	0	0	0	0	0	0.0117439	0	0	0	0	0	0	0	0	0	0	0	0	0	0	0	0	0	0
13.1167	0	0	0	0	0	0	0	0	0	0	0	0	0	0	0	0	0	0	0	0	0	0	0	0	0	0	0	0	0	0	0	0	0	0	0	0	0	0	0	0	0	0	0	0	0	0	0	0.00752058	0
13.1333	0	0	0	0	0	0	0	0	0	0	0	0	0	0	0	0	0	0	0	0	0	0	0	0	0	0	0	0	0	0	0	0	0	0	0	0	0	0	0	0	0	0	0	0	0	0	0	0	0
13.15	0	0	0	0	0	0	0	0	0	0	0.0118602	0	0	0	0	0	0	0	0	0	0	0	0	0	0	0	0	0	0	0	0	0	0	0	0	0	0	0	0	0	0	0	0	0	0	0	0	0	0
13.1667	0	0	0	0	0	0	0.00729299	0	0	0	0	0	0	0	0	0	0	0	0	0	0	0	0	0	0	0	0	0	0	0	0	0	0	0	0	0	0	0	0	0	0	0	0	0	0	0	0	0	0
13.1833	0	0	0	0	0	0	0	0	0	0	0	0	0	0	0	0	0	0	0	0	0	0	0	0	0	0	0	0	0	0	0	0	0	0	0	0	0	0	0	0	0	0	0	0	0	0	0	0	0
13.2	0	0	0	0	0	0	0	0	0	0	0	0	0	0	0	0	0	0	0	0	0	0	0	0	0	0	0	0	0	0	0	0	0	0	0	0	0	0	0	0	0	0	0	0	0	0	0	0	0
13.2167	0	0	0	0	0	0	0	0	0	0	0	0	0	0	0	0	0	0	0	0	0	0	0	0	0	0	0	0	0	0	0	0	0	0	0	0	0	0	0	0	0	0	0	0	0	0	0	0	0
13.2333	0	0	0	0	0	0	0	0	0	0	0	0	0	0	0	0	0	0	0	0	0	0	0	0	0	0	0	0	0	0	0	0	0	0	0	0	0	0	0	0	0	0	0	0	0	0	0	0	0
13.25	0	0	0	0	0	0	0	0	0	0	0	0	0	0	0	0	0	0	0	0	0	0	0	0	0	0	0	0	0	0	0	0	0	0	0	0	0	0	0	0	0	0	0	0	0	0	0	0	0
13.2667	0	0	0	0	0	0	0	0	0	0	0	0	0	0	0	0	0	0	0	0	0	0	0	0	0	0	0	0	0	0	0	0	0	0	0	0	0	0	0	0	0	0	0	0	0	0	0	0	0
13.2833	0	0	0	0	0	0	0	0	0	0	0	0	0	0	0.0103852	0	0	0	0	0	0	0	0	0	0	0	0	0	0	0	0	0	0	0	0	0	0	0	0	0	0	0	0	0	0	0	0	0	0
13.3	0	0	0	0	0	0	0	0	0	0	0	0	0	0	0	0	0	0	0	0	0	0	0	0	0	0	0	0	0	0	0	0	0	0	0	0	0	0	0	0	0	0	0	0	0	0	0	0	0
13.3167	0	0	0	0	0	0	0	0	0	0	0	0	0	0	0	0	0	0	0	0	0	0	0	0	0	0	0	0	0	0	0	0	0	0	0	0	0	0	0	0	0	0	0	0	0	0	0	0	0
13.3333	0	0	0	0	0	0	0	0	0	0	0	0	0	0	0	0	0	0	0	0	0	0	0	0	0	0	0	0	0	0	0	0	0	0	0	0	0	0	0	0	0	0	0	0	0	0	0	0	0
13.35	0	0	0	0	0	0	0	0	0	0	0	0	0	0	0	0	0	0	0	0	0	0	0	0	0	0	0.0153267	0	0	0	0	0	0	0	0	0	0	0	0	0	0	0	0	0	0	0	0	0	0
13.3667	0	0	0	0	0	0	0	0	0	0	0	0	0	0	0	0	0	0	0	0	0	0	0	0	0	0	0	0	0	0	0	0	0	0	0	0	0	0	0	0	0	0	0	0	0	0	0	0	0
13.3833	0	0	0	0	0	0.00611497	0	0	0	0	0	0	0	0	0	0	0	0	0	0	0	0	0	0	0	0	0	0	0	0	0	0	0	0	0	0	0	0	0	0	0	0	0	0	0	0	0	0	0
13.4	0	0	0	0	0	0	0	0	0	0	0	0	0	0	0.0147127	0	0	0.00828887	0	0	0	0	0	0	0	0	0	0	0	0	0	0	0	0	0	0	0	0	0	0	0	0	0	0	0	0	0	0	0
13.4167	0	0	0	0	0	0	0	0	0	0	0	0	0	0	0	0	0	0	0	0	0	0	0	0	0	0	0	0	0	0	0	0	0	0	0	0	0	0	0	0	0	0	0	0	0	0	0	0	0
13.4333	0	0	0	0	0	0	0	0	0	0	0	0	0	0	0	0	0	0	0	0	0	0	0	0	0	0	0	0	0	0	0	0	0	0	0	0	0	0	0	0	0	0	0	0	0	0	0	0	0
13.45	0	0	0	0	0	0	0	0	0	0	0	0	0	0	0	0	0	0	0	0	0	0	0	0	0	0	0	0	0	0	0	0	0	0	0	0	0	0	0	0	0	0	0	0	0	0	0	0	0
13.4667	0	0	0	0	0	0	0	0	0	0	0	0	0	0	0	0	0	0	0	0	0	0	0	0	0	0	0	0	0	0	0	0	0	0	0	0	0	0	0	0	0	0	0	0	0	0	0	0	0
13.4833	0	0	0	0	0	0	0	0	0	0	0	0	0	0	0	0	0	0	0	0	0	0	0	0	0	0	0	0	0	0	0	0	0	0	0	0	0	0	0	0	0	0	0	0	0	0	0	0	0
13.5	0	0	0	0	0	0	0	0	0	0	0	0	0	0	0	0	0	0	0	0	0	0	0	0	0	0	0	0	0	0	0	0	0	0	0	0	0	0	0	0	0	0	0	0	0	0	0	0	0
13.5167	0	0	0	0	0	0	0	0	0	0	0	0	0	0	0	0	0	0	0	0	0	0	0	0	0	0	0	0	0	0	0	0	0	0	0	0	0	0	0	0	0	0	0	0	0	0	0	0	0
13.5333	0	0	0	0	0	0	0	0	0	0	0	0	0	0	0	0	0	0	0	0	0	0	0	0	0	0	0	0	0	0	0	0	0	0	0	0	0	0	0	0	0	0	0	0	0	0	0	0	0
13.55	0	0	0	0	0	0	0	0	0	0	0	0	0	0	0	0	0	0	0	0	0	0	0	0	0	0	0	0	0	0	0	0	0	0	0	0	0	0	0	0	0	0	0	0	0	0	0	0	0
13.5667	0	0	0	0	0	0	0	0	0	0	0	0	0	0	0	0	0	0	0	0	0	0	0	0	0	0	0	0	0	0	0	0	0	0	0	0	0	0	0	0	0	0	0	0	0	0	0	0	0
13.5833	0	0	0	0	0	0	0	0	0	0	0	0	0	0	0	0	0	0	0	0	0	0	0	0	0	0	0	0	0	0	0	0	0	0	0	0	0	0	0	0	0	0	0	0	0	0	0	0	0
13.6	0	0	0	0	0	0	0	0	0	0	0	0	0	0	0	0	0	0	0	0	0	0	0	0	0	0	0	0	0	0	0	0	0	0	0	0	0	0	0	0	0	0	0	0	0	0	0	0	0
13.6167	0	0	0	0	0	0	0	0	0	0	0	0	0	0	0	0	0	0	0	0	0	0	0	0	0	0	0	0	0	0	0	0	0	0	0	0	0	0	0	0	0	0	0	0	0.00760418	0	0	0	0
13.6333	0	0	0	0	0	0	0	0	0	0	0	0	0	0	0	0	0	0	0	0	0	0	0	0	0	0	0	0	0	0	0	0	0	0	0	0	0	0	0	0	0	0	0	0	0	0	0	0	0
13.65	0	0	0	0	0	0	0	0	0	0	0	0	0	0	0	0	0	0	0	0	0	0	0	0	0	0	0	0	0	0	0	0	0	0	0	0	0	0	0	0	0	0	0	0	0	0	0	0	0
13.6667	0	0	0	0	0	0	0	0	0	0	0	0	0	0	0	0	0	0	0	0	0	0	0	0	0	0	0	0	0	0	0	0	0	0	0	0	0	0	0	0	0	0	0	0	0	0	0	0	0
13.6833	0	0	0	0	0	0	0	0	0	0	0	0	0	0	0	0	0	0	0	0	0	0	0	0	0	0	0	0	0	0	0	0	0	0	0	0	0	0	0	0	0	0	0	0	0	0	0	0	0
13.7	0	0	0	0	0	0	0	0	0	0	0	0	0	0	0	0	0	0	0	0	0	0	0	0	0	0	0	0	0	0	0	0	0	0	0	0	0	0	0	0	0	0	0	0	0	0	0	0	0
13.7167	0	0	0	0	0	0	0	0	0	0	0.00753277	0	0	0	0	0	0	0	0	0	0	0	0	0	0	0	0	0	0	0	0	0	0	0	0	0	0	0	0	0	0	0	0	0	0	0	0	0	0
13.7333	0	0	0	0	0	0	0	0	0	0	0	0	0	0	0	0	0	0	0	0	0	0	0	0	0	0	0	0	0	0	0	0	0	0	0	0	0	0	0	0	0	0	0	0	0	0	0	0	0
13.75	0	0	0	0	0	0	0	0	0	0	0	0	0	0	0	0	0	0	0	0	0	0	0	0	0	0	0	0	0	0	0	0	0	0	0	0	0	0	0	0	0	0	0	0	0	0	0	0	0
13.7667	0	0	0	0	0	0	0	0	0	0	0	0	0	0	0	0	0	0	0	0	0	0	0	0	0	0	0	0	0	0	0	0	0	0	0	0	0	0	0	0	0	0	0	0	0	0	0	0	0
13.7833	0	0	0	0	0	0	0	0	0	0	0	0	0	0	0	0	0	0	0	0	0	0	0	0	0	0	0	0	0	0	0	0	0	0	0	0	0	0	0	0	0	0	0	0	0	0	0	0	0
13.8	0	0	0	0	0	0	0	0	0	0	0	0	0	0	0	0	0	0	0	0	0	0	0	0	0	0	0	0	0	0	0	0	0	0	0	0	0	0	0	0	0	0	0	0	0	0	0	0	0
13.8167	0	0	0	0	0	0	0	0	0	0	0	0	0	0	0	0	0	0	0	0	0	0	0	0	0	0	0	0	0	0	0	0	0	0	0	0	0	0	0	0	0	0	0	0	0.00858769	0	0	0	0
13.8333	0	0	0	0	0	0	0	0	0	0	0	0	0	0	0	0	0	0	0	0	0	0	0	0	0	0	0	0	0	0	0	0	0	0	0	0	0	0	0	0	0	0	0	0.00794456	0	0	0	0	0
13.85	0	0	0	0	0	0	0	0	0	0	0	0	0	0	0	0	0	0	0	0	0	0	0	0	0	0	0	0	0	0	0	0	0	0	0	0	0	0	0	0	0	0	0	0	0	0	0	0	0
13.8667	0	0	0	0	0	0	0	0	0	0	0	0	0	0	0	0	0	0	0	0	0	0	0	0	0	0	0	0	0	0	0	0	0	0	0	0	0	0	0	0	0	0	0	0	0	0	0	0	0
13.8833	0	0	0	0	0	0	0.0175365	0	0	0	0	0	0	0	0	0	0	0	0	0	0	0	0	0	0	0	0	0	0	0	0	0	0	0	0	0	0	0	0	0	0	0	0	0	0	0	0	0	0
13.9	0	0	0	0	0	0	0	0	0	0	0	0	0	0	0	0	0	0	0	0	0	0	0	0	0	0	0	0	0	0	0	0	0	0	0	0	0	0	0	0	0	0	0	0	0	0	0	0	0
13.9167	0	0	0	0	0	0	0	0	0	0	0	0	0	0	0	0	0	0	0	0	0	0	0	0	0	0	0	0	0	0	0	0	0	0	0	0	0	0	0	0	0	0	0	0	0	0	0	0	0
13.9333	0	0	0	0	0	0	0	0	0	0	0	0	0	0	0	0	0	0	0	0	0	0	0	0	0	0	0	0	0	0	0	0	0	0	0	0	0	0	0	0	0	0	0	0	0	0	0	0	0
13.95	0	0	0	0	0	0	0	0	0	0	0	0	0	0	0	0	0	0	0	0	0	0	0	0	0	0	0	0	0	0	0	0	0	0	0	0	0	0	0	0	0.00774042	0	0	0	0	0	0	0	0
13.9667	0	0	0	0	0	0	0	0	0	0	0	0	0	0	0	0	0	0	0	0	0	0	0	0	0	0	0	0	0	0	0	0	0	0	0	0	0	0	0	0	0	0	0	0	0	0	0	0	0
13.9833	0	0	0	0	0	0	0	0	0	0	0	0	0	0	0	0	0	0	0	0	0	0	0	0	0	0	0	0	0	0	0	0	0	0	0	0	0	0	0	0	0	0	0	0	0	0	0	0	0
14	0	0	0	0	0	0	0	0	0	0	0	0	0	0	0	0	0	0	0	0	0	0	0	0	0	0	0	0	0	0	0	0	0	0	0	0	0	0	0	0	0	0	0	0	0	0	0	0	0
14.0167	0	0	0	0	0	0	0	0	0	0	0	0	0	0	0	0	0	0	0	0	0	0	0	0	0	0	0	0	0	0	0	0	0	0	0	0	0	0	0	0	0	0	0	0	0	0	0	0	0
14.0333	0	0	0	0	0	0	0	0	0	0	0	0	0	0	0	0	0	0	0	0	0	0	0	0	0	0	0	0	0	0	0	0	0	0	0	0	0	0	0	0	0	0	0.00842784	0	0	0	0	0	0
14.05	0	0	0	0	0	0	0	0	0	0	0	0	0	0	0	0	0	0	0	0	0	0	0	0	0	0	0	0	0	0	0	0	0	0	0	0	0	0	0	0	0	0	0	0	0	0	0	0	0
14.0667	0	0	0	0	0	0	0	0	0	0	0	0	0	0	0	0	0	0	0	0	0	0	0	0	0	0	0	0	0	0	0	0	0	0	0	0	0	0	0	0	0	0	0	0	0	0	0	0	0
14.0833	0	0	0	0	0	0	0	0	0	0	0	0	0	0	0	0	0	0	0	0	0	0	0	0	0	0	0.0108026	0	0	0	0	0	0	0	0	0	0	0	0	0	0	0	0	0	0	0	0	0	0
14.1	0	0	0	0	0	0	0	0	0	0	0	0	0	0	0	0	0	0	0	0	0	0	0	0	0	0	0	0	0	0	0	0	0	0	0	0	0	0	0	0	0	0	0	0	0	0	0	0	0
14.1167	0	0	0	0	0	0	0	0	0	0	0	0	0	0	0	0	0	0	0	0	0	0	0	0	0	0	0	0	0	0	0	0	0	0	0	0	0	0	0	0	0	0	0	0	0	0	0	0	0
14.1333	0	0	0	0	0	0	0	0	0	0	0	0	0	0	0	0	0	0	0	0	0	0	0	0	0	0	0	0	0	0	0	0	0	0	0	0	0	0	0	0	0	0	0	0	0	0	0	0	0
14.15	0	0	0	0	0	0	0	0	0	0	0	0	0	0	0	0	0	0	0	0	0	0	0	0	0	0	0	0	0	0	0	0	0	0	0	0	0	0	0	0	0	0	0	0	0	0	0	0	0
14.1667	0	0	0	0	0	0	0	0	0	0	0	0	0	0	0	0	0	0	0	0	0	0	0	0	0	0	0	0	0	0	0	0	0	0	0	0	0	0	0	0	0	0	0	0	0	0	0	0	0
14.1833	0	0	0	0	0	0	0	0	0	0	0	0	0	0	0	0	0	0	0	0	0	0	0	0	0	0	0	0	0	0	0	0.00743032	0	0	0	0	0	0	0	0	0	0	0	0	0	0	0	0	0
14.2	0	0	0	0	0	0	0	0	0	0	0	0	0	0	0	0	0	0	0	0	0	0	0	0	0	0	0	0	0	0	0	0	0	0	0	0	0	0	0	0	0	0	0	0	0	0	0	0	0
14.2167	0	0	0	0	0	0	0.0112271	0	0	0	0	0	0	0	0	0	0	0	0	0	0	0	0	0	0	0	0	0	0	0	0	0	0	0	0	0	0	0	0	0	0	0	0	0	0	0	0	0	0
14.2333	0	0	0	0	0	0	0	0	0	0	0	0	0	0	0	0	0	0	0	0	0	0	0	0	0	0	0	0	0	0	0.00584277	0	0	0	0	0	0	0	0	0	0	0	0	0	0	0	0	0	0
14.25	0	0	0	0	0	0	0	0	0	0	0	0	0	0	0	0	0	0	0	0	0	0	0	0	0	0	0	0	0	0	0	0	0	0	0	0	0	0	0	0	0	0	0	0	0	0	0	0	0
14.2667	0	0	0	0	0	0	0.00866991	0	0	0	0	0	0	0	0	0	0	0	0	0	0	0	0	0	0	0	0	0	0	0	0	0	0	0	0	0	0	0	0	0	0	0	0	0	0	0	0	0	0
14.2833	0	0	0	0	0	0	0	0	0	0	0	0	0	0	0	0	0	0	0	0	0	0	0	0	0	0	0	0	0	0	0	0	0	0	0	0	0	0	0	0	0	0	0	0	0	0	0	0	0
14.3	0	0	0	0	0	0	0	0	0	0	0	0	0	0	0	0	0	0	0	0	0	0	0	0	0	0	0	0	0	0	0	0	0	0	0	0	0	0	0	0	0	0	0	0	0	0	0	0	0
14.3167	0	0	0	0	0	0	0	0	0	0	0	0	0	0	0	0	0	0	0	0	0	0	0	0	0	0	0	0	0	0	0	0	0	0	0	0	0	0	0	0	0	0	0	0	0	0	0	0	0
14.3333	0	0	0	0	0	0	0	0	0	0	0	0	0	0	0	0	0	0	0	0	0	0	0	0	0	0	0	0	0	0	0	0	0	0	0	0	0	0	0	0	0	0	0	0	0	0	0	0	0
14.35	0	0	0	0	0	0	0	0	0	0	0	0	0	0	0	0	0	0	0	0	0	0	0	0	0	0	0	0	0	0	0	0	0	0	0	0	0	0	0	0	0	0	0	0	0	0	0	0	0
14.3667	0	0	0	0	0	0	0	0	0	0	0	0	0	0	0	0	0	0	0	0	0	0	0	0	0	0	0	0	0	0	0	0	0	0	0	0	0	0	0	0	0	0	0	0	0	0	0	0	0
14.3833	0	0	0	0	0	0	0	0	0	0	0	0	0	0	0	0	0	0	0	0	0	0	0	0	0	0	0	0	0	0	0	0	0	0	0	0	0	0	0	0	0	0	0	0	0.0091778	0	0	0	0
14.4	0	0	0	0	0	0	0	0	0	0	0	0	0	0	0	0	0	0	0	0	0	0	0	0	0	0	0	0	0	0	0	0	0	0	0	0	0	0	0	0	0	0	0	0	0	0	0	0	0
14.4167	0	0	0	0	0	0	0	0	0	0	0	0	0	0	0	0	0	0	0	0	0	0	0	0	0	0	0	0	0	0	0	0	0	0	0	0	0	0	0	0	0	0	0	0	0	0	0	0	0
14.4333	0	0	0	0	0	0	0	0	0	0	0	0	0	0	0	0	0	0	0	0	0	0	0	0	0	0	0	0	0	0	0	0	0	0	0	0	0	0	0	0	0	0	0	0	0	0	0	0	0
14.45	0	0	0	0	0	0	0	0	0	0	0	0	0	0	0	0	0	0	0	0	0	0	0	0	0	0	0	0	0	0	0	0	0	0	0	0	0	0	0	0	0	0	0	0	0	0	0	0	0
14.4667	0	0	0	0	0	0	0	0	0	0	0	0	0	0	0	0	0	0	0	0	0	0	0	0	0	0	0	0	0	0	0	0	0	0	0	0	0	0	0	0	0	0	0	0	0	0	0	0	0
14.4833	0	0	0	0	0	0	0	0	0	0	0	0	0	0	0	0	0	0	0	0	0	0	0	0	0	0	0	0	0	0	0	0	0	0	0	0	0	0	0	0	0	0	0	0	0	0	0	0	0
14.5	0	0	0	0	0	0	0	0	0	0	0	0	0	0	0	0	0	0	0	0	0	0	0	0	0	0	0	0	0	0	0	0	0	0	0	0	0	0	0	0	0	0	0	0	0	0	0	0	0
14.5167	0	0	0	0	0	0	0	0	0	0	0	0	0	0	0	0	0	0	0	0	0	0	0	0	0	0	0	0	0	0	0	0	0	0	0	0	0	0	0	0	0	0	0	0	0	0	0	0	0
14.5333	0	0	0	0	0	0	0	0	0	0	0	0	0	0	0	0	0	0	0	0	0	0	0	0	0	0	0	0	0	0	0	0	0	0	0	0	0	0	0	0	0	0	0	0	0	0	0	0	0
14.55	0	0	0	0	0	0	0	0	0	0	0	0	0	0	0	0	0	0	0	0	0	0	0	0	0	0	0	0	0	0	0	0	0	0	0	0	0	0	0	0	0	0	0	0	0	0	0	0	0
14.5667	0	0	0	0	0	0	0	0	0	0	0	0	0	0	0	0	0	0	0	0	0	0	0	0	0	0	0	0	0	0	0	0	0	0	0	0	0	0	0	0	0	0	0	0	0	0	0	0	0
14.5833	0	0	0	0	0	0	0	0	0	0	0	0	0	0	0	0	0	0	0	0	0	0	0	0	0	0	0	0	0	0	0	0	0	0	0	0	0	0	0	0	0	0	0	0	0	0	0	0	0
14.6	0	0	0	0	0	0	0	0	0	0	0	0	0	0	0	0	0	0	0	0	0	0	0	0	0	0	0	0	0	0	0	0	0	0	0	0	0	0	0	0	0	0	0	0	0	0	0	0	0
14.6167	0	0	0	0	0	0	0	0	0	0	0	0	0	0	0	0	0	0	0	0	0	0	0	0	0	0	0	0	0	0	0	0	0	0	0	0	0	0	0	0	0	0	0	0	0	0	0	0	0
14.6333	0	0	0	0	0	0	0	0	0	0	0	0	0	0	0	0	0	0	0	0	0	0	0	0	0	0	0	0	0	0	0	0	0	0	0	0	0	0	0	0	0	0	0	0	0	0	0	0	0
14.65	0	0	0	0	0	0	0	0	0	0	0	0	0	0	0	0	0	0	0	0	0	0	0	0	0	0	0	0	0	0	0	0	0	0	0	0	0	0	0	0	0	0	0	0	0	0	0	0	0
14.6667	0	0	0	0	0	0	0	0	0	0	0	0	0	0	0	0	0	0	0	0	0	0	0	0	0	0	0	0	0	0	0	0	0	0	0	0	0	0	0	0	0	0	0	0	0	0	0	0	0
14.6833	0	0	0	0	0	0	0	0	0	0	0	0	0	0	0	0	0	0	0	0	0	0	0	0	0	0	0	0	0	0	0	0	0	0	0	0	0	0	0	0	0	0	0	0	0	0	0	0	0
14.7	0	0	0	0	0	0	0	0	0	0	0	0	0	0	0	0	0	0	0	0	0	0	0	0	0	0	0	0	0	0	0	0	0	0	0	0	0	0	0	0	0	0	0	0	0	0	0	0	0
14.7167	0	0	0	0	0	0	0	0	0	0	0	0	0	0	0	0	0	0	0	0	0	0	0	0	0	0	0	0	0	0	0	0	0	0	0	0	0	0	0	0	0	0	0	0	0	0	0	0	0
14.7333	0	0	0	0	0	0	0	0	0	0	0	0	0	0	0	0	0	0	0	0	0	0	0	0	0	0	0	0	0	0	0	0	0	0	0	0	0	0	0	0	0	0	0	0	0	0	0	0	0
14.75	0	0	0	0	0	0	0	0	0	0	0	0	0	0	0	0	0	0	0	0	0	0	0	0	0	0	0	0	0	0	0	0	0	0	0	0	0	0	0	0	0	0	0	0	0	0	0	0	0
14.7667	0	0	0	0	0	0	0	0	0	0	0	0	0	0	0	0	0	0	0	0	0	0	0	0	0	0	0	0	0	0	0	0	0	0	0	0	0	0	0	0	0	0	0	0	0	0	0	0	0
14.7833	0	0	0	0	0	0	0	0	0	0	0	0	0	0	0	0	0	0	0	0	0	0	0	0	0	0	0	0	0	0	0	0	0	0	0	0	0	0	0	0	0	0	0	0	0	0	0	0	0
14.8	0	0	0	0	0	0	0	0	0	0	0	0	0	0	0	0	0	0	0	0	0	0	0	0	0	0	0	0	0	0	0	0	0	0	0	0	0	0	0	0	0	0	0	0	0	0	0	0	0
14.8167	0	0	0	0	0	0	0	0	0	0	0	0	0	0	0	0	0	0	0	0	0	0	0	0	0	0	0	0	0	0	0	0	0	0	0	0	0	0	0	0	0	0	0	0	0	0	0	0	0
14.8333	0	0	0	0	0	0	0	0	0	0	0	0	0	0	0	0	0	0	0	0	0	0	0	0	0	0	0	0	0	0	0	0	0	0	0	0	0	0	0	0	0	0	0	0	0	0	0	0	0
14.85	0	0	0	0	0	0	0	0	0	0	0	0	0	0	0	0	0	0	0	0	0	0	0	0	0	0	0	0	0	0	0	0	0	0	0	0	0	0	0	0	0	0	0	0	0	0	0	0	0
14.8667	0	0	0	0	0	0	0	0	0	0	0	0	0	0	0	0	0	0	0	0	0	0	0	0	0	0	0	0	0	0	0	0	0	0	0	0	0	0	0	0	0	0	0	0	0	0	0	0	0
14.8833	0	0	0	0	0	0	0	0	0	0	0	0	0	0	0	0	0	0	0	0	0	0	0	0	0	0	0	0	0	0	0	0	0	0	0	0	0	0	0	0	0	0	0	0	0	0	0	0	0
14.9	0	0	0	0	0	0	0	0	0	0	0	0	0	0	0	0	0	0	0	0	0	0	0	0	0	0	0	0	0	0	0	0	0	0	0	0	0	0	0	0	0	0	0	0	0	0	0	0	0
14.9167	0	0	0	0	0	0	0	0	0	0	0	0	0	0	0	0	0	0	0	0	0	0	0	0	0	0	0	0	0	0	0	0	0	0	0	0	0	0	0	0	0	0	0	0	0	0	0	0	0
14.9333	0	0	0	0	0	0	0	0	0	0	0	0	0	0	0	0	0	0	0	0	0	0	0	0	0	0	0	0	0	0	0	0	0	0	0	0	0	0	0	0	0	0	0	0	0	0	0	0	0
14.95	0	0	0	0	0	0	0	0	0	0	0	0	0	0	0	0	0	0	0	0	0	0	0	0	0	0	0	0	0	0	0	0	0	0	0	0	0	0	0	0	0	0	0	0	0	0	0	0	0.00769225
14.9667	0	0	0	0	0	0	0	0	0	0	0	0	0	0	0	0	0	0	0	0	0	0	0	0	0	0	0	0	0	0	0	0	0	0	0	0	0	0	0	0	0	0	0.0125586	0	0	0	0	0	0
14.9833	0	0	0	0	0	0	0	0	0	0	0	0	0	0	0	0	0	0	0	0	0	0	0	0	0	0	0	0	0	0	0	0	0	0	0	0	0	0	0	0	0	0	0	0	0	0	0	0	0
15	0	0	0	0	0	0	0	0	0	0	0	0	0	0	0	0	0	0	0	0	0	0	0	0	0	0	0	0	0	0	0	0	0	0	0	0	0	0	0	0	0	0	0	0	0	0	0	0	0
15.0167	0	0	0	0	0	0	0	0	0	0	0	0	0	0	0	0	0	0	0	0	0	0	0	0	0	0	0	0	0	0	0	0	0	0	0	0	0	0	0	0	0	0	0	0	0	0	0	0	0
15.0333	0	0	0	0	0	0	0	0	0	0	0	0	0	0	0	0	0	0	0	0	0	0	0	0	0	0	0	0	0	0	0	0	0	0	0	0	0	0	0	0	0	0	0	0	0	0	0	0	0
15.05	0	0	0	0	0	0	0	0	0	0	0	0	0	0	0	0	0	0	0	0	0	0	0	0	0	0	0	0	0	0	0	0	0	0	0	0	0	0	0	0	0	0	0	0	0	0	0	0	0
15.0667	0	0	0	0	0	0	0	0	0	0	0	0	0	0	0	0	0	0	0	0	0	0	0	0	0	0	0	0	0	0	0	0	0	0	0	0	0	0	0	0	0	0	0	0	0	0	0	0	0
15.0833	0	0	0	0	0	0	0	0	0	0	0	0	0	0	0	0	0	0	0	0	0	0	0	0	0	0	0	0	0	0	0	0	0	0	0	0	0	0	0	0	0	0	0	0.00715775	0	0	0	0	0
15.1	0	0	0	0	0	0	0	0	0	0	0	0	0	0	0	0	0	0	0	0	0	0	0	0	0	0	0	0	0	0	0	0	0	0	0	0	0	0	0	0	0	0	0	0	0	0	0	0	0
15.1167	0	0	0	0	0	0	0	0	0	0	0	0	0	0	0	0	0	0	0	0	0	0	0	0	0	0	0	0	0	0	0	0	0	0	0	0	0	0	0	0	0	0	0	0	0	0	0	0	0
15.1333	0	0	0	0	0	0	0	0	0	0	0	0	0	0	0	0	0	0	0	0	0	0	0	0	0	0	0	0	0	0	0	0	0	0	0	0	0	0	0	0	0	0	0	0	0	0	0	0	0
15.15	0	0	0	0	0	0	0	0	0	0	0	0	0	0	0	0	0	0	0	0	0	0	0	0	0	0	0	0	0	0	0	0	0	0	0	0	0	0	0	0	0	0	0	0	0	0	0	0	0
15.1667	0	0	0	0	0	0	0	0	0	0	0	0	0	0	0	0	0	0	0	0	0	0	0	0	0	0	0	0	0	0	0	0	0	0	0	0	0	0	0	0	0	0	0	0	0	0	0	0	0
15.1833	0	0	0	0	0	0	0	0	0	0	0	0	0	0	0	0	0	0	0	0	0	0	0	0	0	0	0	0	0	0	0	0	0	0	0	0	0	0	0	0	0	0	0	0	0	0	0	0	0
15.2	0	0	0	0	0	0	0	0	0	0	0	0	0	0	0	0	0	0	0	0	0	0	0	0	0	0	0	0	0	0	0	0	0	0	0	0	0	0	0	0	0	0	0	0	0	0	0	0	0
15.2167	0	0	0	0	0	0	0	0	0	0	0	0	0	0	0	0	0	0	0	0	0	0	0	0	0	0	0	0	0	0	0	0	0	0	0	0	0	0	0	0	0	0	0	0	0	0	0	0	0
15.2333	0	0	0	0	0	0	0	0	0	0	0	0	0	0	0	0	0	0	0	0	0	0	0	0	0	0	0	0	0	0	0	0	0	0	0	0	0	0	0	0	0	0	0	0	0	0	0	0	0
15.25	0	0	0	0	0	0	0.00985013	0	0	0	0	0	0	0	0	0	0	0	0	0	0	0	0	0	0	0	0	0	0	0	0	0	0	0	0	0	0	0	0	0	0	0	0	0	0	0	0.00787936	0	0
15.2667	0	0	0	0	0	0	0	0	0	0	0	0	0	0	0	0	0	0	0	0	0	0	0	0	0	0	0	0	0	0	0	0	0	0	0	0	0	0	0	0	0	0	0	0	0	0	0	0	0
15.2833	0	0	0	0	0	0	0	0	0	0	0	0	0	0	0	0	0	0	0	0	0	0	0	0	0	0	0	0	0	0	0	0	0	0	0	0	0	0	0	0	0	0	0	0	0	0	0	0	0
15.3	0	0	0	0	0	0	0	0	0	0	0	0	0	0	0	0	0	0	0	0	0	0	0	0	0	0	0	0	0	0	0	0	0	0	0	0	0	0	0	0	0	0	0	0	0	0	0	0	0.011823
15.3167	0	0	0	0	0	0	0	0	0	0	0	0	0	0	0	0	0	0	0	0	0	0	0	0	0	0	0	0	0	0	0	0	0	0	0	0	0	0	0	0	0	0	0	0	0	0	0	0	0
15.3333	0	0	0	0	0	0	0	0	0	0	0	0	0	0	0	0	0	0	0	0	0	0	0	0	0	0	0	0	0	0	0	0	0	0	0	0	0	0	0	0	0	0	0	0	0	0	0	0	0
15.35	0	0	0	0	0	0	0	0	0	0	0	0	0	0	0	0	0	0	0	0	0	0	0	0	0	0	0	0	0	0	0	0	0	0	0	0	0	0	0	0	0	0	0	0	0	0	0	0	0
15.3667	0	0	0	0	0	0	0	0	0	0	0	0	0	0	0	0	0	0	0	0	0	0	0	0	0	0	0	0	0	0	0	0	0	0	0	0	0	0	0	0	0	0	0	0	0	0	0	0	0
15.3833	0	0	0	0	0	0	0	0	0	0	0	0	0	0	0	0	0	0	0	0	0	0	0	0	0	0	0	0	0	0	0	0	0	0	0	0	0	0	0	0	0	0	0	0	0	0	0	0	0
15.4	0	0	0	0	0	0	0	0	0	0	0	0	0	0	0	0	0	0	0	0	0	0	0	0	0	0	0	0	0	0	0	0	0	0	0	0	0	0	0	0	0	0	0	0	0	0	0	0	0
15.4167	0	0	0	0	0	0	0	0	0	0	0	0	0	0	0	0	0	0	0	0	0	0	0	0	0	0	0	0	0	0	0	0	0	0	0	0	0	0	0	0	0	0	0	0	0	0	0	0	0
15.4333	0	0	0	0	0	0	0	0	0	0	0	0	0	0	0	0	0	0	0	0	0	0	0	0	0	0	0	0	0	0	0	0	0	0	0	0	0	0	0	0	0	0	0	0	0	0	0	0	0
15.45	0	0	0	0	0	0	0	0	0	0	0	0	0	0	0	0	0	0	0	0	0	0	0	0	0	0	0	0	0	0	0	0	0	0	0	0	0	0	0	0	0	0	0	0	0	0	0	0	0
15.4667	0	0	0	0	0	0	0	0	0	0	0	0	0	0	0	0	0	0	0	0	0	0	0	0	0	0	0	0	0	0	0	0	0	0	0	0	0	0	0	0	0	0	0	0	0	0	0	0	0
15.4833	0	0	0	0	0	0	0	0	0	0	0	0	0	0	0	0	0	0	0	0	0	0	0	0	0	0	0	0	0	0	0	0	0	0	0	0	0	0	0	0	0	0	0	0	0	0	0	0	0
15.5	0	0	0	0	0	0	0	0	0	0	0	0	0	0	0	0	0	0	0	0	0	0	0	0	0	0	0	0	0	0	0	0	0	0	0	0	0	0	0	0	0	0	0	0	0	0	0	0	0
15.5167	0	0	0	0	0	0	0	0	0	0	0	0	0	0	0	0	0	0	0	0	0	0	0	0	0	0	0	0	0	0	0	0	0	0	0	0	0	0	0	0	0	0	0	0	0	0	0	0	0
15.5333	0	0	0	0	0	0	0	0	0	0	0	0	0	0	0	0	0	0	0	0	0	0	0	0	0	0	0	0	0	0	0	0	0	0	0	0	0	0	0	0	0	0	0	0	0	0	0	0	0
15.55	0	0	0	0	0	0	0	0	0	0	0	0	0	0	0	0	0	0	0	0	0	0	0	0	0	0	0	0	0	0	0	0	0	0	0	0	0	0	0	0	0	0	0	0	0	0	0	0	0
15.5667	0	0	0	0	0	0	0	0	0	0	0	0	0	0	0	0	0	0	0	0	0	0	0	0	0	0	0	0	0	0	0	0	0	0	0	0	0	0	0	0	0	0	0	0	0	0	0	0	0
15.5833	0	0	0	0	0	0	0	0	0	0	0	0	0	0	0	0	0	0	0	0	0	0	0	0	0	0	0	0	0	0	0	0	0	0	0	0	0	0	0	0	0	0	0	0	0	0	0	0	0
15.6	0	0	0	0	0	0	0	0	0	0	0	0	0	0	0	0	0	0	0	0	0	0	0	0	0	0	0	0	0	0	0	0	0	0	0	0	0	0	0	0	0	0	0	0	0	0	0	0	0
15.6167	0	0	0	0	0	0	0	0	0	0	0	0	0	0	0	0	0	0	0	0	0	0	0	0	0	0	0	0	0	0	0	0	0	0	0	0	0	0	0	0	0	0	0	0	0	0	0	0	0
15.6333	0	0	0	0	0	0	0	0	0	0	0	0	0	0	0	0	0	0	0	0	0	0	0	0	0	0	0	0	0	0	0	0	0	0	0	0	0	0	0	0	0	0	0	0	0	0	0	0	0
15.65	0	0	0	0	0	0	0	0	0	0	0	0	0	0	0	0	0	0	0	0	0	0	0	0	0	0	0	0	0	0	0	0	0	0	0	0	0	0	0	0	0	0	0	0	0	0	0	0	0
15.6667	0	0	0	0	0	0	0	0	0	0	0	0	0	0	0	0	0	0	0	0	0	0	0	0	0	0	0	0	0	0	0	0	0	0	0	0	0	0	0	0	0	0	0	0	0	0	0	0	0
15.6833	0	0	0	0	0	0	0	0	0	0	0	0	0	0	0	0	0	0	0	0	0	0	0	0	0	0	0	0	0	0	0	0	0	0	0	0	0	0	0	0	0	0	0	0	0	0	0	0	0
15.7	0	0	0	0	0	0	0	0	0	0	0	0	0	0	0	0	0	0	0	0	0	0	0	0	0	0	0	0	0	0	0	0	0	0	0	0	0	0	0	0	0	0	0	0	0	0	0	0	0
15.7167	0	0	0	0	0	0	0	0	0	0	0	0	0	0	0	0	0	0	0	0	0	0	0	0	0	0	0	0	0	0	0	0	0	0	0	0	0	0	0	0	0	0	0	0	0	0	0	0	0
15.7333	0	0	0	0	0	0	0	0	0	0	0	0	0	0	0	0	0	0	0	0	0	0	0	0	0.00877393	0	0	0	0	0	0	0	0	0	0	0	0	0	0	0	0	0	0	0	0	0	0	0	0
15.75	0	0	0	0	0	0	0	0	0	0	0	0	0	0	0	0	0	0	0	0	0	0	0	0	0	0	0	0	0	0	0	0	0	0	0	0	0	0	0	0	0	0	0	0	0	0	0	0	0
15.7667	0	0	0	0	0	0	0	0	0	0	0	0	0	0	0	0	0	0	0	0	0	0	0	0	0	0	0	0	0	0	0	0	0	0	0	0	0	0	0	0	0	0	0	0	0	0	0	0	0
15.7833	0	0	0	0	0	0	0	0	0	0	0	0	0	0	0	0	0	0	0	0	0	0	0	0	0	0	0	0	0	0	0	0	0	0	0	0	0	0	0	0	0	0	0	0	0	0	0	0	0
15.8	0	0	0	0	0	0	0	0	0	0	0	0	0	0	0	0	0	0	0	0	0	0	0	0	0	0	0	0	0	0	0	0	0	0	0	0	0	0	0	0	0	0	0	0	0	0	0	0	0
15.8167	0	0	0	0	0	0	0	0	0	0	0	0	0	0	0	0	0	0	0	0	0	0	0	0	0	0	0	0	0	0	0	0	0	0	0	0	0	0	0	0	0	0	0	0	0	0	0	0	0
15.8333	0	0	0	0	0	0	0	0	0	0	0	0	0	0	0	0	0	0	0	0	0	0	0	0	0	0	0	0	0	0	0	0	0	0	0	0	0	0	0	0	0	0	0	0	0	0	0	0	0
15.85	0	0	0	0	0	0	0	0	0	0	0	0	0	0	0	0	0	0	0	0	0	0	0	0	0	0	0	0	0	0	0	0	0	0	0	0	0	0	0	0	0	0	0	0	0	0	0	0	0
15.8667	0	0	0	0	0	0	0	0	0	0	0	0	0	0	0	0	0	0	0	0	0	0	0	0	0	0	0	0	0	0	0	0	0	0	0	0	0	0	0	0	0	0	0	0	0	0	0	0	0
15.8833	0	0	0	0	0	0	0	0	0	0	0	0	0	0	0	0	0	0	0	0	0	0	0	0	0	0	0	0	0	0	0	0	0	0	0	0	0	0	0	0	0	0	0	0	0	0	0	0	0
15.9	0	0	0	0	0	0	0	0	0	0	0	0	0	0	0	0	0	0	0	0	0	0	0	0	0	0	0	0	0	0	0	0	0	0	0	0	0	0	0	0	0	0	0	0	0	0	0	0	0
15.9167	0	0	0	0	0	0	0	0	0	0	0	0	0	0	0	0	0	0	0	0	0	0	0	0	0	0	0	0	0	0	0	0	0	0	0	0	0	0	0	0	0	0	0	0	0	0	0	0	0
15.9333	0	0	0	0	0	0	0	0	0	0	0	0	0	0	0	0	0	0	0	0	0	0	0	0	0	0	0	0	0	0	0	0	0	0	0	0	0	0	0	0	0	0	0	0	0	0	0	0	0
15.95	0	0	0	0	0	0	0	0	0	0	0	0	0	0	0	0	0	0	0	0	0	0	0	0	0	0	0	0	0	0	0	0	0	0	0	0	0	0	0	0	0	0	0	0	0	0	0	0	0
15.9667	0	0	0	0	0	0	0	0	0	0	0	0	0	0	0	0	0	0	0	0	0	0	0	0	0	0	0	0	0	0	0	0	0	0	0	0	0	0	0	0	0	0	0	0	0	0	0	0	0
15.9833	0	0	0	0	0	0	0	0	0	0	0	0	0	0	0	0	0	0	0	0	0	0	0	0	0	0	0	0	0	0	0	0	0	0	0	0	0	0	0	0	0	0	0	0	0	0	0	0	0
16	0	0	0	0	0	0	0	0	0	0	0	0	0	0	0	0	0	0	0	0	0	0	0	0	0	0	0	0	0	0	0	0	0	0	0	0	0	0	0	0	0	0	0	0	0	0	0	0	0
16.0167	0	0	0	0	0	0	0	0	0	0	0	0	0	0	0	0	0	0	0	0	0	0	0	0	0	0	0	0	0	0	0	0	0	0	0	0	0	0	0	0	0	0	0	0	0	0	0	0	0
16.0333	0	0	0	0	0	0	0	0	0	0	0	0	0	0	0	0	0	0	0	0	0	0	0	0	0	0	0	0	0	0	0	0	0	0	0	0	0	0	0	0	0	0	0	0	0	0	0	0	0
16.05	0	0	0	0	0	0	0	0	0	0	0	0	0	0	0	0	0	0	0	0	0	0	0	0	0	0	0	0	0	0	0	0	0	0	0	0	0	0	0	0	0	0	0	0	0	0	0	0	0
16.0667	0	0.00736606	0	0	0	0	0	0	0	0	0	0	0	0	0	0	0	0	0	0	0	0	0	0	0	0	0	0	0	0	0	0	0	0	0	0	0	0	0	0	0	0	0	0	0	0	0	0	0
16.0833	0	0	0	0	0	0	0	0	0	0	0	0	0	0	0	0	0	0	0	0	0	0	0	0	0	0	0	0	0	0	0	0	0	0	0	0	0	0	0	0	0	0	0	0	0	0	0	0	0
16.1	0	0.00998079	0	0	0	0	0	0	0	0	0	0	0	0	0	0	0	0	0	0	0	0	0	0	0	0	0	0	0	0	0	0	0	0	0	0	0	0	0	0	0	0	0	0	0	0	0	0	0
16.1167	0	0	0	0	0	0	0	0	0	0	0	0	0	0	0	0	0	0	0	0	0	0	0	0	0	0	0	0	0	0	0	0	0	0	0	0	0	0	0	0	0	0	0	0	0	0	0	0	0
16.1333	0	0	0	0	0	0	0	0	0	0	0	0	0	0	0	0	0	0	0	0	0	0	0	0	0	0	0	0	0	0	0	0	0	0	0	0	0	0	0	0	0	0	0	0	0	0	0	0	0
16.15	0	0	0	0	0	0	0	0	0	0	0	0	0	0	0	0	0	0	0	0	0	0	0	0	0	0	0	0	0	0	0	0	0	0	0	0	0	0	0	0	0	0	0	0	0	0	0	0	0
16.1667	0	0	0	0	0	0	0	0	0	0	0	0	0	0	0	0	0	0	0	0	0	0	0	0	0	0	0	0	0	0	0	0	0	0	0	0	0	0	0	0	0	0	0	0	0	0	0	0	0
16.1833	0	0	0	0	0	0	0	0	0	0	0	0	0	0	0	0	0	0	0	0	0	0	0	0	0	0	0	0	0	0	0	0	0	0	0	0	0	0	0	0	0	0	0	0	0	0	0	0	0
16.2	0	0	0	0	0	0	0	0	0	0	0	0	0	0	0	0	0	0	0	0	0	0	0	0	0	0	0	0	0	0	0	0	0	0	0	0	0	0	0	0	0	0	0	0	0	0	0	0	0
16.2167	0	0	0	0	0	0	0	0	0	0	0	0	0	0	0	0	0	0	0	0	0	0	0	0	0	0	0	0	0	0	0	0	0	0	0	0	0	0	0	0	0	0	0	0	0	0	0	0	0
16.2333	0	0	0	0	0	0	0	0	0	0	0	0	0	0	0	0	0	0	0	0	0	0	0	0	0	0	0.00922893	0	0	0	0	0	0	0	0	0	0	0	0	0	0	0	0	0	0	0	0	0	0
16.25	0	0	0	0	0	0	0	0	0	0	0	0	0	0	0	0	0	0	0	0	0	0	0	0	0	0	0	0	0	0	0	0	0	0	0	0	0	0	0	0	0	0	0	0	0	0	0	0	0
16.2667	0	0	0	0	0	0	0	0	0	0	0	0	0	0	0	0	0	0	0	0	0	0	0	0	0	0	0	0	0	0	0	0	0	0	0	0	0	0	0	0	0	0	0	0	0	0	0	0	0
16.2833	0	0	0	0	0	0	0	0	0	0	0	0	0	0	0	0	0	0	0	0	0	0	0	0	0	0	0	0	0	0	0	0	0	0	0	0	0	0	0	0	0	0	0	0	0	0	0	0	0
16.3	0	0	0	0	0	0	0	0	0	0	0	0	0	0	0	0	0	0	0	0	0	0	0	0	0	0	0	0	0	0	0	0	0	0	0	0	0	0	0	0	0	0	0	0	0	0	0	0	0
16.3167	0	0	0	0	0	0	0	0	0	0	0	0	0	0	0	0	0	0	0	0	0	0	0	0	0	0	0	0	0	0	0	0	0	0	0	0	0	0	0	0	0	0	0	0	0	0	0	0	0
16.3333	0	0	0	0	0	0	0	0	0	0	0	0	0	0	0	0	0	0	0	0	0	0	0	0	0	0	0	0	0	0	0	0	0	0	0	0	0	0	0	0	0	0	0	0	0	0	0	0	0
16.35	0	0	0	0	0	0	0	0	0	0	0	0	0	0	0	0	0	0	0	0	0	0	0	0	0	0	0	0	0	0	0	0	0	0	0	0	0	0	0	0	0	0	0	0	0	0	0	0	0
16.3667	0	0	0	0	0	0	0	0	0.0171839	0	0	0	0.00766481	0	0	0	0	0	0	0	0	0	0	0	0	0	0	0	0	0	0	0	0	0	0	0	0	0	0	0	0	0	0	0	0	0	0	0	0
16.3833	0	0	0	0	0	0	0	0	0	0	0	0	0	0	0	0	0	0	0	0	0	0	0	0	0	0	0	0	0	0	0	0	0	0	0	0	0	0	0	0	0	0	0	0	0	0	0	0	0
16.4	0	0	0	0	0	0	0	0	0.0214286	0	0	0	0.0081059	0	0	0	0	0	0	0	0	0	0	0	0	0	0	0	0	0	0	0	0	0	0	0	0	0	0	0	0	0	0	0	0	0	0	0	0
16.4167	0	0	0	0	0	0	0	0	0	0	0	0	0	0.00715947	0	0	0	0	0	0	0	0	0	0	0	0	0	0	0	0	0	0	0	0	0	0	0	0	0	0	0	0	0	0	0	0	0	0	0
16.4333	0	0	0	0	0	0	0	0	0.0280337	0.00881228	0	0	0.0109074	0	0.00778873	0	0	0	0	0	0	0	0	0	0	0	0	0	0	0	0	0	0	0	0	0	0	0	0	0	0	0	0	0	0	0	0	0	0
16.45	0	0	0	0	0	0	0	0	0	0	0	0	0	0	0	0	0	0	0	0	0	0	0	0	0	0	0	0	0	0	0	0	0	0	0	0	0	0	0	0	0	0	0	0	0	0	0	0	0
16.4667	0	0	0	0	0	0	0	0	0	0	0	0	0	0	0	0	0	0	0	0	0	0	0	0	0	0	0	0	0	0	0	0	0	0	0	0	0	0	0	0	0	0	0	0	0	0	0	0	0
16.4833	0	0	0	0	0	0	0	0	0	0	0	0	0	0	0	0	0	0	0	0	0	0	0	0	0	0	0	0	0	0	0	0	0	0	0	0	0	0	0	0	0	0	0	0	0	0	0	0	0
16.5	0	0	0	0	0	0	0	0	0	0	0	0	0	0	0	0	0	0	0	0	0	0	0	0	0	0	0	0	0	0	0	0	0	0	0	0	0	0	0	0	0	0	0	0	0	0	0	0	0
16.5167	0	0	0	0	0	0	0	0	0	0	0	0	0	0	0	0	0	0	0	0	0	0	0	0	0	0	0	0	0	0	0	0	0	0	0	0	0	0	0	0	0	0	0	0	0	0	0	0	0
16.5333	0	0	0	0	0	0	0	0	0	0	0	0	0	0	0	0	0	0	0	0	0	0	0	0	0	0	0	0	0	0	0	0	0	0	0	0	0	0	0	0	0	0	0	0	0	0	0	0	0
16.55	0	0	0	0	0	0	0	0	0	0	0	0	0	0	0	0	0	0	0	0	0	0	0	0	0	0	0	0	0	0	0	0	0	0	0	0	0	0	0	0	0	0	0	0	0	0	0	0	0
16.5667	0	0	0	0	0	0	0	0	0	0	0	0	0	0	0	0	0	0	0	0	0	0	0	0	0	0	0	0	0	0	0	0	0	0	0	0	0	0	0	0	0	0	0	0	0	0	0	0	0
16.5833	0	0	0	0	0	0	0	0	0	0	0	0	0	0	0	0	0	0	0	0	0	0	0	0	0	0	0	0	0	0	0	0	0	0	0	0	0	0	0	0	0	0	0	0	0	0	0	0	0
16.6	0	0	0	0	0	0	0	0	0	0	0	0	0	0	0	0	0	0	0	0	0	0	0	0	0	0	0	0	0	0	0	0	0	0	0	0	0	0	0	0	0	0	0	0	0	0	0	0	0
16.6167	0	0	0	0	0	0	0	0	0	0	0	0	0	0	0	0	0	0	0	0	0	0	0	0	0	0	0	0	0	0	0	0	0	0	0	0	0	0	0	0	0	0	0	0	0	0	0	0	0
16.6333	0	0	0	0	0	0	0	0	0	0	0	0	0	0	0	0	0	0	0	0	0	0	0	0	0	0	0	0	0	0	0	0	0	0	0	0	0	0	0	0	0	0	0	0	0	0	0	0	0
16.65	0	0	0	0	0	0	0	0	0	0	0	0	0	0	0	0	0	0	0	0	0	0	0	0	0	0	0	0	0	0	0	0	0	0	0	0	0	0	0	0	0	0	0	0	0	0	0	0	0
16.6667	0	0	0	0	0	0	0	0	0	0	0	0	0	0	0	0	0	0	0	0	0	0	0	0	0	0	0	0	0	0	0	0	0	0	0	0	0	0	0	0	0	0	0	0	0	0	0	0	0
16.6833	0	0	0	0	0	0	0	0	0	0	0	0	0	0	0	0	0	0	0	0	0	0	0	0	0	0	0	0	0	0	0	0	0	0	0	0	0	0	0	0	0	0	0	0	0	0	0	0	0
16.7	0	0	0	0	0	0	0	0	0	0	0	0	0	0	0	0	0	0	0	0	0	0	0	0	0	0	0	0	0	0	0	0	0	0	0	0	0	0	0	0	0	0	0	0	0	0	0	0	0
16.7167	0	0	0	0	0	0	0	0	0	0	0	0	0	0	0	0	0	0	0	0	0	0	0	0	0	0	0	0	0	0	0	0	0	0	0	0	0	0	0	0	0	0	0	0	0	0	0	0	0
16.7333	0	0	0	0	0	0	0	0	0	0	0	0	0	0	0	0	0	0	0	0	0	0	0	0	0	0	0	0	0	0	0	0	0	0	0	0	0	0	0	0	0	0	0	0	0	0	0	0	0
16.75	0	0	0	0	0	0	0	0	0	0	0	0	0	0	0	0	0	0	0	0	0	0	0	0	0	0	0	0	0	0	0	0	0	0	0	0	0	0	0	0	0	0	0	0	0	0	0	0	0
16.7667	0	0	0	0	0	0	0	0	0	0	0	0	0	0	0	0	0	0	0	0	0	0	0.00786293	0	0	0	0	0	0	0	0	0	0	0	0	0	0	0	0	0	0	0	0	0	0	0	0	0	0
16.7833	0	0	0	0	0	0	0	0	0	0	0	0	0	0	0	0	0	0	0	0	0	0	0	0	0	0	0	0	0	0	0	0	0	0	0	0	0	0	0	0	0	0	0	0	0	0	0	0	0
16.8	0	0	0	0	0	0	0	0	0	0	0	0	0	0	0	0	0	0	0	0	0	0	0	0	0	0	0	0	0	0	0	0	0	0	0	0	0	0	0	0	0	0	0	0	0	0	0	0	0
16.8167	0	0	0	0	0	0	0	0	0	0	0	0	0	0	0	0	0	0	0	0	0	0	0	0	0	0	0	0	0	0	0	0	0	0	0	0	0	0	0	0	0	0	0	0	0	0	0	0	0
16.8333	0	0	0	0	0	0	0	0	0	0	0	0	0	0	0	0	0	0	0	0	0	0	0	0	0	0	0	0	0	0	0	0	0	0	0	0	0	0	0	0	0	0	0	0	0	0	0	0	0
16.85	0	0	0	0	0	0	0	0	0	0	0	0	0	0	0	0	0	0	0	0	0	0	0	0	0	0	0	0	0	0	0	0	0	0	0	0	0	0	0	0	0	0	0	0	0	0	0	0	0
16.8667	0	0	0	0	0	0	0	0	0	0	0	0	0	0	0	0	0	0	0	0	0	0	0	0	0	0	0	0	0	0	0	0	0	0	0	0	0	0	0	0	0	0	0	0	0	0	0	0	0
16.8833	0	0	0	0	0	0	0	0	0	0	0	0	0	0	0	0	0	0	0	0	0	0	0	0	0	0	0	0	0	0	0	0	0	0	0	0	0	0	0	0	0	0	0	0	0	0	0	0	0
16.9	0	0	0	0	0	0	0	0	0	0	0	0	0	0	0	0	0	0	0	0	0	0	0	0	0	0	0	0	0	0	0	0	0	0	0	0	0	0	0	0	0	0	0	0	0	0	0	0	0
16.9167	0	0	0	0	0	0	0	0	0	0	0	0	0	0	0	0	0	0	0	0	0	0	0	0	0	0	0	0	0	0	0	0	0	0	0	0	0	0	0	0	0	0	0	0	0	0	0	0	0
16.9333	0	0	0	0	0	0	0	0	0	0	0	0	0.00746811	0	0	0	0	0	0	0	0	0	0	0	0	0	0	0	0	0	0	0	0	0	0	0	0	0	0	0	0	0	0	0	0	0	0	0	0
16.95	0	0	0	0	0	0	0	0	0	0	0	0	0	0	0	0	0	0	0	0	0	0	0	0	0	0	0	0	0	0	0	0	0	0	0	0	0	0	0	0	0	0	0	0	0	0	0	0	0
16.9667	0	0	0	0	0	0	0	0	0	0	0	0	0	0	0	0	0	0	0	0	0	0	0	0	0	0	0	0	0	0	0	0	0	0	0	0	0	0	0	0	0	0	0	0	0	0	0	0	0
16.9833	0	0	0	0	0	0	0	0	0	0	0	0	0	0	0	0	0	0	0	0	0	0	0	0	0	0	0	0	0	0	0	0	0	0	0	0	0	0	0	0	0	0	0	0	0	0	0	0	0
17	0	0	0	0	0	0	0	0	0	0	0	0	0	0	0	0	0	0	0	0	0	0	0	0	0	0	0	0	0	0	0	0	0	0	0	0.0496989	0	0	0	0	0	0	0	0	0	0	0	0	0
17.0167	0	0	0	0	0	0	0	0	0	0	0	0	0	0	0	0	0	0	0	0	0	0	0	0	0	0	0	0	0	0	0	0	0	0	0	0	0	0	0	0	0	0	0	0	0	0	0	0	0
17.0333	0	0	0	0	0	0	0	0	0	0	0	0	0	0	0	0	0	0	0	0	0	0	0	0	0	0	0	0	0	0	0	0	0	0	0	0	0	0	0	0	0	0	0	0	0	0	0	0	0
17.05	0	0	0	0	0	0	0	0	0	0	0	0	0	0	0	0	0	0	0	0	0	0	0	0	0	0	0	0	0	0	0	0	0	0	0	0	0	0	0	0	0	0	0.0101982	0	0	0	0	0	0
17.0667	0	0	0	0	0	0	0	0	0	0	0	0	0	0	0	0	0	0	0	0	0	0	0	0	0	0	0	0	0	0	0	0	0	0	0	0	0	0	0	0	0	0	0	0	0	0	0	0	0
17.0833	0	0	0	0	0	0	0	0	0	0	0	0	0	0	0	0	0	0	0	0	0	0	0	0	0	0	0	0	0	0	0	0	0	0	0	0	0	0	0	0	0	0	0	0	0	0	0	0	0
17.1	0	0	0	0	0	0	0	0	0	0	0	0	0	0	0	0	0	0	0	0	0	0	0	0	0	0	0	0	0	0	0	0	0	0	0	0	0	0	0	0	0	0	0	0	0	0	0	0	0
17.1167	0	0	0	0	0	0	0.0074897	0	0	0	0	0	0	0	0	0	0	0	0	0	0	0	0	0	0	0	0	0	0	0	0	0	0	0	0	0	0	0	0	0	0	0	0	0	0	0	0	0	0
17.1333	0	0	0	0	0	0	0	0	0	0	0	0	0	0	0	0	0	0	0	0	0	0	0	0	0	0	0	0	0	0	0	0	0	0	0	0	0	0	0	0	0	0	0	0	0	0	0	0	0
17.15	0	0	0	0	0	0	0	0	0	0	0	0	0	0	0	0	0	0	0	0	0	0	0	0	0	0	0	0	0	0	0	0	0	0	0	0	0	0	0	0	0	0	0	0	0	0	0	0	0
17.1667	0	0	0	0	0	0	0	0	0	0	0	0	0	0	0	0	0	0	0	0	0	0	0	0	0	0	0	0	0	0	0	0	0	0	0	0	0	0	0	0	0	0	0	0	0	0	0	0	0
17.1833	0	0	0	0	0	0	0	0	0	0	0	0	0	0	0	0	0	0	0	0	0	0	0	0	0	0	0	0	0	0	0	0	0	0	0	0	0	0	0	0	0	0	0	0	0	0	0	0	0
17.2	0	0	0	0	0	0	0	0	0	0	0	0	0	0	0	0	0	0	0	0	0	0	0.0110102	0	0	0	0	0	0	0	0	0	0	0	0	0	0	0	0	0	0	0	0	0	0	0	0	0	0
17.2167	0	0	0	0	0	0	0	0	0	0	0	0	0	0	0	0	0	0	0	0	0	0	0	0	0	0	0	0	0	0	0	0	0	0	0	0	0	0	0	0	0	0	0	0	0	0	0	0	0
17.2333	0	0	0	0	0	0	0	0	0	0	0	0	0	0	0	0	0	0	0	0	0	0	0	0	0	0	0	0	0	0	0	0	0	0	0	0	0	0	0	0	0	0	0	0	0	0	0	0	0
17.25	0	0	0	0	0	0	0	0	0	0	0	0	0	0	0	0	0	0	0	0	0	0	0	0	0	0	0	0	0	0	0	0	0	0	0	0	0	0	0	0	0	0	0	0	0	0	0	0	0
17.2667	0	0	0	0	0	0	0	0	0	0	0	0	0	0	0	0	0	0	0	0	0	0	0	0	0	0	0	0	0	0	0	0	0	0	0	0	0	0	0	0	0	0	0	0	0	0	0	0	0
17.2833	0	0	0	0	0	0	0	0	0	0	0	0	0	0	0	0	0	0	0	0	0	0	0	0	0	0	0	0	0	0	0	0	0	0	0	0	0	0	0	0	0	0	0	0	0	0	0	0	0
17.3	0	0	0	0	0	0	0	0	0	0	0	0	0	0	0	0	0	0	0	0	0	0	0	0	0	0	0	0	0	0	0	0	0	0	0	0	0	0	0	0	0	0	0	0	0	0	0	0	0
17.3167	0	0	0	0	0	0	0	0	0	0	0	0	0	0	0	0	0	0	0	0	0	0	0	0	0	0	0	0	0	0	0	0	0	0	0	0	0	0	0	0	0	0	0	0	0	0	0	0	0
17.3333	0	0	0	0	0	0	0	0	0	0	0	0	0	0	0	0	0	0	0	0	0	0	0	0	0	0	0	0	0	0	0	0	0	0	0	0	0	0	0	0	0	0	0	0	0	0	0	0	0.0161713
17.35	0	0	0	0	0	0	0	0	0	0	0	0	0	0	0	0	0	0	0	0	0	0	0	0	0	0	0	0	0	0	0	0	0	0	0	0	0	0	0	0	0	0	0	0	0	0	0	0	0
17.3667	0	0	0	0	0	0	0	0	0	0	0.00772948	0	0	0	0	0	0	0	0	0	0	0	0	0	0	0	0	0	0	0	0	0	0	0	0	0	0	0	0	0	0	0	0	0	0	0	0	0	0
17.3833	0	0	0	0	0	0	0	0	0	0	0	0	0	0	0	0	0	0	0	0	0	0	0	0	0	0	0	0	0	0	0	0	0	0	0	0	0	0	0	0	0	0	0	0	0	0	0	0	0
17.4	0	0	0	0	0	0	0	0	0	0	0	0	0	0	0	0	0	0	0	0	0	0	0	0	0	0	0	0	0	0	0	0	0	0	0	0	0	0	0	0	0	0	0	0	0	0	0	0	0
17.4167	0	0	0	0	0	0	0	0	0	0	0	0	0	0	0	0	0	0	0	0	0	0	0	0	0	0	0	0	0	0	0	0	0	0	0	0	0	0	0	0	0	0	0	0	0	0	0	0	0
17.4333	0	0	0	0	0	0	0	0	0	0	0	0	0	0	0	0	0	0	0	0	0	0	0	0	0	0	0	0	0	0	0	0	0	0	0	0	0	0	0	0	0	0	0	0	0	0	0	0	0
17.45	0	0	0	0	0	0	0	0	0	0	0	0	0	0	0	0	0	0	0	0	0	0	0	0	0	0	0	0	0	0	0	0	0	0	0	0	0	0	0	0	0	0	0	0	0	0	0	0	0
17.4667	0	0	0	0	0	0	0	0	0	0	0	0	0	0	0	0	0	0	0	0	0	0	0	0	0	0	0	0	0	0	0	0	0	0	0	0	0	0	0	0	0	0	0	0	0	0	0	0	0
17.4833	0	0	0	0	0	0	0	0	0	0	0	0	0	0	0	0	0	0	0	0	0	0	0	0	0	0	0	0	0	0	0	0	0	0	0	0	0	0	0	0	0	0	0	0	0	0	0	0	0
17.5	0	0	0	0	0	0	0	0	0	0	0	0	0	0	0	0	0	0	0	0	0	0	0	0	0	0	0	0	0	0	0	0	0	0	0	0	0	0	0	0	0	0	0	0	0	0	0	0	0
17.5167	0	0	0	0	0	0	0	0	0	0	0	0	0	0	0	0	0	0	0	0	0	0	0	0	0	0	0	0	0	0	0	0	0	0	0	0	0	0	0	0	0	0	0	0	0	0	0	0	0
17.5333	0	0	0	0	0	0	0	0	0	0	0	0	0	0	0	0	0	0	0	0	0	0	0	0	0	0	0	0	0	0	0	0	0	0	0	0	0	0	0	0	0	0	0	0	0	0	0	0	0
17.55	0	0	0	0	0	0	0	0	0	0	0	0	0	0	0	0	0	0	0	0	0	0	0	0	0	0	0	0	0	0	0	0	0	0	0	0	0	0	0	0	0	0	0	0	0	0	0	0	0.00749555
17.5667	0	0	0	0	0	0	0	0	0	0	0	0	0	0	0	0	0	0	0	0	0	0	0	0	0	0	0	0	0	0	0	0	0	0	0	0	0	0	0	0	0	0	0	0	0	0	0	0	0
17.5833	0	0	0	0	0	0	0	0	0	0	0	0	0	0	0	0	0	0	0	0	0	0	0	0	0	0	0	0	0	0	0	0	0	0	0	0	0	0	0	0	0	0	0	0	0	0	0	0	0
17.6	0	0	0	0	0	0	0	0	0	0	0	0	0	0	0	0	0	0	0	0	0	0	0	0	0	0	0	0	0	0	0	0	0	0	0	0	0	0	0	0	0	0	0	0	0	0	0	0	0
17.6167	0	0	0	0	0	0	0	0	0	0	0	0	0	0	0	0	0	0	0	0	0	0	0	0	0	0	0	0	0	0	0	0	0	0	0	0	0	0	0	0	0	0	0	0	0	0	0	0	0
17.6333	0	0	0	0	0	0	0	0	0	0	0	0	0	0	0	0	0	0	0	0	0	0	0	0	0	0	0	0	0	0	0	0	0	0	0	0	0	0	0	0	0	0	0	0	0	0	0	0	0
17.65	0	0	0	0	0	0	0	0	0	0	0	0	0	0	0	0	0	0	0	0	0	0	0	0	0	0	0	0	0	0	0	0	0	0	0	0	0	0	0	0	0	0	0	0	0	0	0	0	0
17.6667	0	0	0	0	0	0	0	0	0	0	0	0	0	0	0	0	0	0	0	0	0	0	0	0	0	0	0	0	0	0	0	0	0	0	0	0	0	0	0	0	0	0	0	0	0	0	0	0	0
17.6833	0	0	0	0	0	0	0	0	0	0	0	0	0	0	0	0	0	0	0	0	0	0	0	0	0	0	0	0	0	0	0	0	0	0	0	0	0	0	0	0	0	0	0	0	0	0	0	0	0
17.7	0	0	0	0	0	0	0	0	0	0	0	0	0	0	0	0	0	0	0	0	0	0	0	0	0	0	0	0	0	0	0	0	0	0	0	0	0	0	0	0	0	0	0	0	0	0	0	0	0
17.7167	0	0	0	0	0	0	0	0	0	0	0	0	0	0	0	0	0	0	0	0	0	0	0	0	0	0	0	0	0	0	0	0	0	0	0	0	0	0	0	0	0	0	0	0	0	0	0	0	0
17.7333	0	0	0	0	0	0	0	0	0	0	0	0	0	0	0	0	0	0	0	0	0	0	0	0	0	0	0	0	0	0	0	0	0	0	0	0	0	0	0	0	0	0	0	0	0	0	0	0	0
17.75	0	0	0	0	0	0	0	0	0	0	0	0	0	0	0	0	0	0	0	0	0	0	0	0	0	0	0	0	0	0	0	0	0	0	0	0	0	0	0	0	0	0	0	0	0	0	0	0	0
17.7667	0	0	0	0	0	0	0	0	0	0	0	0	0	0	0	0	0	0	0	0	0	0	0	0	0	0	0	0	0	0	0	0	0	0	0	0	0	0	0	0	0	0	0	0	0	0	0	0	0
17.7833	0	0	0	0	0	0	0	0	0	0	0	0	0	0	0	0	0	0	0	0	0	0	0	0	0	0	0	0	0	0	0	0	0	0	0	0	0	0	0	0	0	0	0	0	0	0	0	0	0
17.8	0	0	0	0	0	0	0	0	0	0	0	0	0	0	0	0	0	0	0	0	0	0	0	0	0	0	0	0	0	0	0	0	0	0	0	0	0	0	0	0	0	0	0	0	0	0	0	0	0
17.8167	0	0	0	0	0	0	0	0	0	0	0	0	0	0	0	0	0	0	0	0	0	0	0	0	0	0	0	0	0	0	0	0	0	0	0	0	0	0	0	0	0	0	0	0	0	0	0	0	0
17.8333	0	0	0	0	0	0	0	0	0	0	0	0	0	0	0	0	0	0	0	0	0	0	0	0	0	0	0	0	0	0	0	0	0	0	0	0	0	0	0	0	0	0	0	0	0	0	0	0	0
17.85	0	0	0	0	0	0	0	0	0	0	0	0	0	0	0	0	0	0	0	0	0	0	0	0	0	0	0	0	0	0	0	0	0	0	0	0	0	0	0	0	0	0	0	0	0	0	0	0	0
17.8667	0	0.0077834	0	0	0	0	0	0	0	0	0	0	0	0	0	0	0	0	0	0	0	0	0	0	0	0	0	0	0	0	0	0	0	0	0	0	0	0	0	0	0	0	0	0	0	0	0	0	0
17.8833	0	0	0	0	0	0	0	0	0	0	0	0	0	0	0	0	0	0	0	0	0	0	0	0	0	0	0	0	0	0	0	0	0	0	0	0	0	0	0	0	0	0	0	0	0	0	0	0	0
17.9	0	0	0	0	0	0	0	0	0	0	0	0	0	0	0	0	0	0	0	0	0	0	0	0	0	0	0	0	0	0	0	0	0	0	0	0	0	0	0	0	0	0	0	0	0	0	0	0	0
17.9167	0	0	0	0	0	0	0	0	0	0	0	0	0	0	0	0	0	0	0	0	0	0	0	0	0	0	0	0	0	0	0	0	0	0	0	0	0	0	0	0	0	0	0	0	0	0	0	0	0
17.9333	0	0	0	0	0	0	0	0	0	0	0	0	0	0	0	0	0	0	0	0	0	0	0	0	0	0	0	0	0	0	0	0	0	0	0	0	0	0	0	0	0	0	0	0	0	0	0	0	0
17.95	0	0	0	0	0	0	0	0	0	0	0	0	0	0	0	0	0	0	0	0	0	0	0	0	0	0	0	0	0	0	0	0	0	0	0	0	0	0	0	0	0	0	0	0	0	0	0	0	0
17.9667	0	0	0	0	0	0	0	0	0	0	0	0	0	0	0	0	0	0	0	0	0	0	0	0	0	0	0	0	0	0	0	0	0	0	0	0	0	0	0	0	0	0	0	0	0	0	0	0	0
17.9833	0	0	0	0	0	0	0	0	0	0.0078091	0	0	0	0	0	0	0	0	0	0	0	0	0	0	0	0	0	0	0	0	0	0	0	0	0	0	0	0	0	0	0	0	0	0	0	0	0	0	0
18	0	0	0	0	0	0	0	0	0	0	0	0	0	0	0	0	0	0	0	0	0	0	0	0	0	0	0	0	0	0	0	0	0	0	0	0	0	0	0	0	0	0	0	0	0	0	0	0	0
18.0167	0	0	0	0	0	0	0	0	0	0	0	0	0	0	0	0	0	0	0	0	0	0	0	0	0	0	0	0	0	0	0	0	0	0	0	0	0	0	0	0	0	0	0	0	0	0	0	0	0
18.0333	0	0	0	0	0	0	0	0	0	0	0	0	0	0	0	0	0	0	0	0	0	0	0	0	0	0	0	0	0	0	0	0	0	0	0	0	0	0	0	0	0	0	0	0	0	0	0	0	0
18.05	0	0	0	0	0	0	0	0	0	0	0	0	0	0	0	0	0	0	0	0	0	0	0	0	0	0	0	0	0	0	0	0	0	0	0	0	0	0	0	0	0	0	0	0	0	0	0	0	0
18.0667	0	0	0	0	0	0	0	0	0	0	0	0	0	0	0	0	0	0	0	0	0	0	0	0	0	0	0	0	0	0	0	0	0	0	0	0	0	0	0	0	0	0	0	0	0	0	0	0	0
18.0833	0	0	0	0	0	0	0	0	0	0	0	0	0	0	0	0	0	0	0	0	0	0	0	0	0	0	0	0	0	0	0	0	0	0	0	0	0	0	0	0	0	0	0	0	0	0	0	0	0
18.1	0	0	0	0	0	0	0	0	0	0	0	0	0	0	0	0	0	0	0	0	0	0	0	0	0	0	0	0	0	0	0	0	0	0	0	0	0	0	0	0	0	0	0	0	0	0	0	0	0
18.1167	0	0	0	0	0	0	0	0	0	0	0	0	0	0	0	0	0	0	0	0	0	0	0	0	0	0	0	0	0	0	0	0	0	0	0	0	0	0	0	0	0	0	0	0	0	0	0	0	0
18.1333	0	0	0	0	0	0	0	0	0	0	0	0	0	0	0	0	0	0	0	0	0	0	0	0	0	0	0	0	0	0	0	0	0	0	0	0	0	0	0	0	0	0	0	0	0	0	0	0	0
18.15	0	0	0	0	0	0	0	0	0	0	0	0	0	0	0	0	0	0	0	0	0	0	0	0	0	0	0	0	0	0	0	0	0	0	0	0	0	0	0	0	0	0	0	0	0	0	0	0	0
18.1667	0	0	0	0	0	0	0	0	0	0	0	0	0	0	0	0	0	0	0	0	0	0	0	0	0	0	0	0	0	0	0	0	0	0	0	0	0	0	0	0	0	0	0	0	0	0	0	0	0
18.1833	0	0	0	0	0	0	0	0	0	0	0	0	0	0	0	0	0	0	0	0	0	0	0	0	0	0	0	0	0	0	0	0	0	0	0	0	0	0	0	0	0	0	0	0	0.00760418	0	0	0	0
18.2	0	0	0	0	0	0	0	0	0	0	0	0	0	0	0	0	0	0	0	0	0	0	0	0	0	0	0	0	0	0	0	0	0	0	0	0	0	0	0	0	0	0	0	0	0	0	0	0	0
18.2167	0	0	0	0	0	0	0	0	0	0	0	0	0	0	0	0	0	0	0	0	0	0	0	0	0	0	0	0	0	0	0	0	0	0	0	0	0	0	0	0	0	0	0	0	0	0	0	0	0
18.2333	0	0	0	0	0	0	0	0	0	0	0	0	0	0	0	0	0	0	0	0	0	0	0	0	0	0	0	0	0	0	0	0	0	0	0	0	0	0	0	0	0	0	0	0	0	0	0	0	0
18.25	0	0	0	0	0	0	0.00847321	0	0	0	0	0	0	0	0	0	0	0	0	0	0	0	0	0	0	0	0	0	0	0	0	0	0	0	0	0	0	0	0	0	0	0	0	0	0	0	0	0	0
18.2667	0	0	0	0	0	0	0	0	0	0	0	0	0	0	0	0	0	0	0	0	0	0	0	0	0	0	0	0	0	0	0	0	0	0	0	0	0	0	0	0	0	0	0	0	0	0	0	0	0
18.2833	0	0	0	0	0	0	0	0	0	0	0	0	0	0	0	0	0	0	0	0	0	0	0	0	0	0	0	0	0	0	0	0	0	0	0	0	0	0	0	0	0	0	0	0	0	0	0	0	0
18.3	0	0	0	0	0	0	0	0	0	0	0	0	0	0	0	0	0	0	0	0	0	0	0	0	0	0	0	0	0	0	0	0	0	0	0	0	0	0	0	0	0	0	0	0	0	0	0	0	0
18.3167	0	0	0	0	0	0	0	0	0	0	0	0	0	0	0	0	0	0	0	0	0	0	0	0	0	0	0	0	0	0	0	0	0	0	0	0	0	0	0	0	0	0	0	0	0	0	0	0	0
18.3333	0	0	0	0	0	0	0	0	0	0	0	0	0	0	0	0	0	0	0	0	0	0	0	0	0	0	0	0	0	0	0	0	0	0	0	0	0	0	0	0	0	0	0	0	0	0	0	0	0
18.35	0	0	0	0	0	0	0	0	0	0	0	0	0	0	0	0	0	0	0	0	0	0	0	0	0	0	0	0	0	0	0	0	0	0	0	0	0	0	0	0	0	0	0	0	0	0	0	0	0
18.3667	0	0	0	0	0	0	0	0	0	0	0	0	0	0	0	0	0	0	0	0	0	0	0	0	0	0	0	0	0	0	0	0	0	0	0	0	0	0	0	0	0	0	0	0	0	0	0	0	0
18.3833	0	0	0	0	0	0	0	0	0	0	0	0	0	0	0	0	0	0	0	0	0	0	0	0	0	0	0	0	0	0	0	0	0	0	0	0	0	0	0	0	0	0	0	0	0	0	0	0	0
18.4	0	0	0	0	0	0	0	0	0	0	0	0	0	0	0	0	0	0	0	0	0	0	0	0	0	0	0	0	0	0	0	0	0	0	0	0	0	0	0	0	0	0	0	0	0	0	0	0	0
18.4167	0	0	0	0	0	0	0	0	0	0	0	0	0	0	0	0	0	0	0	0	0	0	0	0	0	0	0	0	0	0	0	0	0	0	0	0	0	0	0	0	0	0	0	0	0	0	0	0	0
18.4333	0	0	0	0	0	0	0	0	0	0	0	0	0	0	0	0	0	0	0	0	0	0	0	0	0	0	0	0	0	0	0	0	0	0	0	0	0	0	0	0	0	0	0	0	0	0	0	0	0
18.45	0	0	0	0	0	0	0	0	0	0	0	0	0	0	0	0	0	0	0	0	0	0	0	0	0	0	0	0	0	0	0	0	0	0	0	0	0	0	0	0	0	0	0	0	0	0	0	0	0
18.4667	0	0	0	0	0	0	0	0	0	0	0	0	0	0	0	0	0	0	0	0	0	0	0	0	0	0	0	0	0	0	0	0	0	0	0	0	0	0	0	0	0	0	0	0	0	0	0	0	0
18.4833	0	0	0	0	0	0	0	0	0	0.00977613	0	0	0	0	0	0	0	0	0	0	0	0	0	0	0	0	0	0	0	0	0	0	0	0	0	0	0	0	0	0	0	0	0	0	0	0	0	0	0
18.5	0	0	0	0	0	0	0	0	0	0	0	0	0	0	0	0	0	0	0	0	0	0	0	0	0	0	0	0	0	0	0	0	0	0	0	0	0	0	0	0	0	0	0	0	0	0	0	0	0
18.5167	0	0	0	0	0	0	0	0	0	0	0	0	0	0	0	0	0	0	0	0	0	0	0	0	0	0	0	0	0	0	0	0	0	0	0	0	0	0	0	0	0	0	0	0	0	0	0	0	0
18.5333	0	0	0	0	0	0	0	0	0	0	0	0	0	0	0	0	0	0	0	0	0	0	0	0	0	0	0	0	0	0	0	0	0	0	0	0	0	0	0	0	0	0	0	0	0	0	0	0	0
18.55	0	0	0	0	0	0	0	0	0	0	0	0	0	0	0	0	0	0	0	0	0	0	0	0	0	0	0	0	0	0	0	0	0	0	0	0	0	0	0	0	0	0	0	0	0	0	0	0	0
18.5667	0	0	0	0	0	0	0	0	0	0	0	0	0	0	0	0	0	0	0	0	0	0	0	0	0	0	0	0	0	0	0	0	0	0	0	0	0	0	0	0	0	0	0	0	0	0	0	0	0
18.5833	0	0	0	0	0	0	0	0	0	0	0	0	0	0	0.00704126	0	0	0	0	0	0	0	0	0	0	0	0	0	0	0	0	0	0	0	0	0	0	0	0	0	0	0	0	0	0	0	0	0	0
18.6	0	0	0	0	0	0	0	0	0	0	0	0	0	0	0	0	0	0	0	0	0	0	0	0	0	0	0	0	0	0	0	0	0	0	0	0	0	0	0	0	0	0	0	0	0	0	0	0	0
18.6167	0	0	0	0	0	0	0	0	0	0	0	0	0	0	0	0	0	0	0	0	0	0	0	0	0	0	0	0	0	0	0	0	0	0	0	0	0	0	0	0	0	0	0	0	0	0	0	0	0
18.6333	0	0	0	0	0	0	0	0	0	0	0	0	0	0	0	0	0	0	0	0	0	0	0	0	0.0070036	0	0	0	0	0	0	0	0	0	0	0	0	0	0	0	0	0	0	0	0.00642396	0	0	0	0.00906917
18.65	0	0	0	0	0	0	0	0	0	0	0	0	0	0	0	0	0	0	0	0	0	0	0	0	0	0	0	0	0	0	0	0	0	0	0	0	0	0	0	0	0	0	0	0	0	0	0	0	0
18.6667	0	0	0	0	0	0	0	0	0	0	0	0	0	0	0	0	0	0	0	0	0	0	0	0	0	0	0	0	0	0	0	0	0	0	0	0	0	0	0	0	0	0	0	0	0	0	0	0	0
18.6833	0	0	0	0	0	0	0	0	0	0	0	0	0	0	0	0	0	0	0	0	0	0	0	0	0	0	0	0	0	0	0	0	0	0	0	0	0	0	0	0	0	0	0	0	0	0	0	0	0
18.7	0	0	0	0	0	0	0	0	0	0	0	0	0	0	0	0	0	0	0	0	0	0	0	0	0	0	0	0	0	0	0	0	0	0	0	0	0	0	0	0	0	0	0	0	0	0	0	0	0
18.7167	0	0	0	0	0	0	0	0	0	0	0	0	0	0	0	0	0	0	0	0	0	0	0	0	0	0	0	0	0	0	0	0	0	0	0	0	0	0	0	0	0	0	0	0	0	0	0	0	0
18.7333	0	0	0	0	0	0	0	0	0	0	0	0	0.00864833	0	0	0	0	0	0	0	0	0	0	0	0	0	0	0	0	0	0	0	0	0	0	0	0	0	0	0	0	0	0	0	0	0	0	0	0
18.75	0	0	0	0	0	0	0	0	0	0	0	0	0	0	0	0	0	0	0	0	0	0	0	0	0	0	0	0	0	0	0	0	0	0	0	0	0	0	0	0	0	0	0	0	0	0	0	0	0
18.7667	0	0	0	0	0	0	0	0	0	0	0	0	0	0	0	0	0	0	0	0	0	0	0	0	0	0	0	0	0	0	0	0	0	0	0	0	0	0	0	0	0	0	0	0	0	0	0	0	0
18.7833	0	0	0	0	0	0	0	0	0	0	0	0	0	0	0	0	0	0	0	0	0	0	0	0	0	0	0	0	0	0	0	0	0	0	0	0	0	0	0	0	0	0	0	0	0	0.00709668	0	0	0
18.8	0	0	0	0	0	0	0	0	0	0	0	0	0	0	0	0	0	0	0	0	0	0	0	0	0	0	0	0	0	0	0	0	0	0	0	0	0	0	0	0	0	0	0	0	0	0	0	0	0
18.8167	0	0	0	0	0	0	0	0	0	0	0	0	0	0	0	0	0	0	0	0	0	0	0	0	0	0	0	0	0	0	0	0	0	0	0	0	0	0	0	0	0	0	0	0	0	0	0	0	0
18.8333	0	0	0	0	0	0	0	0	0	0	0	0	0	0	0	0	0	0	0	0	0	0	0	0	0	0	0	0	0	0	0	0	0	0	0	0	0	0	0	0	0	0	0	0	0	0	0	0	0
18.85	0	0	0	0	0	0	0	0	0	0	0	0	0	0	0	0	0	0	0	0	0	0	0	0	0	0	0	0	0	0	0	0	0	0	0	0	0	0	0	0	0	0	0	0	0	0	0	0	0
18.8667	0	0	0	0	0	0	0	0	0	0	0.00949981	0	0	0	0	0	0	0	0	0	0	0	0	0	0	0	0	0	0	0	0	0	0	0	0	0	0	0	0	0	0	0	0	0	0	0	0.00866618	0	0
18.8833	0	0	0	0	0	0	0	0	0	0	0	0	0	0	0	0	0	0.0104526	0	0	0	0	0	0	0	0	0	0	0	0	0	0	0	0	0	0	0	0	0	0	0	0	0	0	0	0	0	0	0
18.9	0	0	0	0	0	0	0	0	0	0	0	0	0	0	0	0	0	0	0	0	0	0	0	0	0	0	0	0	0	0	0	0	0	0	0	0	0	0	0	0	0	0	0	0	0	0	0	0	0
18.9167	0	0	0	0	0	0	0	0	0	0	0	0	0	0	0	0	0	0	0	0	0	0	0	0	0	0	0	0	0	0	0	0	0	0	0	0	0	0	0	0	0	0	0	0	0	0	0	0	0
18.9333	0	0	0	0	0	0	0	0	0	0	0	0	0	0	0	0	0	0	0	0	0	0	0	0	0	0	0	0	0	0	0	0	0	0	0	0	0	0	0	0	0	0	0	0	0	0	0	0	0
18.95	0	0	0	0	0.0121838	0	0	0	0	0	0	0	0	0	0	0	0	0	0	0	0	0	0	0	0	0	0	0	0	0	0	0	0	0	0	0	0	0	0	0	0	0	0	0	0	0	0	0	0
18.9667	0	0	0	0	0	0	0	0	0	0	0	0	0	0	0	0	0	0	0	0	0	0	0	0	0	0	0	0	0	0	0	0	0	0	0	0	0	0	0	0	0	0	0	0	0	0	0	0	0
18.9833	0	0	0	0.0107966	0	0	0	0	0	0	0	0	0	0	0	0	0	0	0	0	0	0	0	0	0	0	0	0	0	0	0	0	0	0	0	0	0	0	0	0	0	0	0	0	0	0	0	0	0
19	0	0	0	0	0	0	0	0	0	0	0	0	0	0	0	0	0	0	0	0	0	0	0	0	0	0	0	0	0	0	0	0	0	0	0	0	0	0	0	0	0	0	0	0	0	0	0	0	0
19.0167	0	0	0	0	0	0	0	0	0	0	0	0	0	0	0	0	0	0	0	0	0	0	0	0	0	0	0	0	0	0	0	0	0	0	0	0	0	0	0	0	0	0	0	0	0	0	0	0	0
19.0333	0	0	0	0	0	0	0	0	0	0	0	0	0	0	0	0	0	0	0	0	0	0	0	0	0	0	0	0	0	0	0	0	0	0	0	0	0	0	0	0	0	0	0	0	0	0	0	0	0.0141835
19.05	0	0	0	0	0	0	0	0	0	0	0	0	0	0	0	0	0	0	0	0	0	0	0	0	0	0	0	0	0	0	0	0	0	0	0	0	0	0	0	0	0	0	0	0	0	0	0	0	0
19.0667	0	0	0	0	0	0	0	0	0	0	0	0	0	0	0	0	0	0	0	0	0	0	0	0	0	0	0	0	0	0	0	0	0	0	0	0	0	0	0	0	0	0	0	0	0	0	0	0	0
19.0833	0	0	0	0	0	0	0	0	0	0	0	0	0	0	0	0	0	0	0	0	0	0	0	0	0	0	0	0	0	0	0	0	0	0	0	0	0	0	0	0	0	0	0	0	0	0	0	0	0
19.1	0	0	0	0	0	0	0	0	0	0	0	0	0	0	0	0	0	0	0	0	0	0	0	0	0	0	0	0	0	0	0	0	0	0	0	0	0	0	0	0	0	0	0	0	0	0	0	0	0
19.1167	0	0	0	0	0	0	0	0	0	0	0	0	0	0	0	0	0	0	0	0	0	0	0	0	0	0	0	0	0	0	0	0	0	0	0	0	0	0	0	0	0	0	0	0	0	0	0	0	0
19.1333	0	0	0	0	0	0	0	0	0	0	0	0	0	0	0	0	0	0	0	0	0	0	0	0	0	0	0	0	0	0	0	0	0	0	0	0	0	0	0	0	0	0	0	0	0	0	0	0	0
19.15	0	0	0	0	0	0	0	0	0	0	0	0	0	0	0	0	0	0	0	0	0	0	0	0	0	0	0	0	0	0	0	0	0	0	0	0	0	0	0	0	0	0	0	0	0	0	0	0	0
19.1667	0	0	0	0	0	0	0	0	0	0	0	0	0	0	0	0	0	0	0	0	0	0	0	0	0	0	0	0	0	0	0	0	0	0	0	0	0	0	0	0	0	0	0	0	0	0	0	0	0
19.1833	0	0	0	0	0	0	0	0	0	0	0	0	0	0	0	0	0	0	0	0	0	0	0	0	0	0	0	0	0	0	0	0	0	0	0	0	0	0	0	0	0	0	0	0	0	0	0	0	0
19.2	0	0	0	0	0	0	0	0	0	0	0	0	0	0	0	0	0	0	0	0	0	0	0	0	0	0	0	0	0	0	0	0	0	0	0	0	0	0	0	0	0	0	0	0	0	0	0	0	0
19.2167	0	0	0	0	0	0	0	0	0	0	0	0	0	0	0	0	0	0	0	0	0	0	0	0	0	0	0	0	0	0	0	0	0	0	0	0	0	0	0	0	0	0	0	0	0	0	0	0	0
19.2333	0	0	0	0	0	0	0	0	0	0	0	0	0	0	0	0	0	0	0	0	0	0	0	0	0	0	0	0	0	0	0	0	0	0	0	0	0	0	0	0	0	0	0	0	0	0	0	0	0
19.25	0	0	0	0	0	0	0	0	0	0	0	0	0	0	0	0	0	0	0	0	0	0	0	0	0	0	0	0	0	0	0	0	0	0	0	0	0	0	0	0	0	0	0	0	0	0	0	0	0
19.2667	0	0	0	0	0	0	0	0	0	0	0	0	0	0	0	0	0	0	0	0	0	0	0	0	0	0	0	0	0	0	0	0	0	0	0	0	0	0	0	0	0	0	0	0	0	0	0	0	0
19.2833	0	0	0	0	0	0	0	0	0	0	0	0	0	0	0	0	0	0	0	0	0	0	0	0	0	0	0	0	0	0	0	0	0	0	0	0	0	0	0	0	0	0	0	0	0	0	0	0	0
19.3	0	0	0	0	0	0	0	0	0	0	0	0	0	0	0	0	0	0	0	0	0	0	0	0	0	0	0	0	0	0	0	0	0	0	0	0	0	0	0	0	0	0	0	0	0	0	0	0	0
19.3167	0	0	0	0	0	0	0	0	0	0	0	0	0	0	0	0	0	0	0	0	0	0	0	0	0	0	0	0	0	0	0	0	0	0	0	0	0	0	0	0	0	0	0	0	0	0	0	0	0
19.3333	0	0	0	0	0	0	0	0	0	0	0	0	0	0	0	0	0	0	0	0	0	0	0	0	0	0	0	0	0	0	0	0	0	0	0	0	0	0	0	0	0	0	0	0	0	0	0	0	0
19.35	0	0	0	0	0	0	0	0	0	0	0	0	0	0	0	0	0	0	0	0	0	0	0	0	0	0	0	0	0	0	0	0	0	0	0	0	0	0	0	0	0	0	0	0	0	0	0	0	0
19.3667	0	0	0	0	0	0	0	0	0	0	0	0	0	0	0	0	0	0	0	0	0	0	0	0	0	0	0	0	0	0	0	0	0	0	0	0	0	0	0	0	0	0	0	0	0	0	0	0	0
19.3833	0	0	0	0	0	0	0	0	0	0	0	0	0	0	0	0	0	0	0	0	0	0	0	0	0	0	0	0	0	0	0	0	0	0	0	0	0	0	0	0	0	0	0	0	0	0	0	0	0
19.4	0	0	0	0	0	0	0	0	0	0	0	0	0	0	0	0	0	0	0	0	0	0	0	0	0	0	0	0	0	0	0	0	0	0	0	0	0	0	0	0	0	0	0	0	0	0	0	0	0
19.4167	0	0	0	0	0	0	0	0	0	0	0	0	0	0	0	0	0	0	0	0	0	0	0	0	0	0	0	0	0	0	0	0	0	0	0	0	0	0	0	0	0	0	0	0	0	0	0	0	0
19.4333	0	0	0	0	0	0	0	0	0	0	0	0	0	0	0	0	0	0	0	0	0	0	0	0	0	0	0	0	0	0	0	0	0	0	0	0	0	0	0	0	0	0	0	0	0	0	0	0	0
19.45	0	0	0	0	0	0	0	0	0	0	0	0	0	0	0	0	0	0	0	0	0	0	0	0	0	0	0	0	0	0	0	0	0	0	0	0	0	0	0	0	0	0	0	0	0	0	0	0	0
19.4667	0	0	0	0	0	0	0	0	0	0	0	0	0	0	0	0	0	0	0	0	0	0	0	0	0	0	0	0	0	0	0	0	0	0	0	0	0	0	0	0	0	0	0	0	0	0	0	0	0
19.4833	0	0	0	0	0	0	0	0	0	0	0	0	0.0106154	0	0	0	0	0	0	0	0	0	0	0	0	0	0	0	0	0	0	0	0	0	0	0	0	0	0	0	0	0	0	0	0	0	0	0	0
19.5	0	0	0	0	0	0	0	0	0	0	0	0	0	0	0	0	0	0	0	0	0	0	0	0	0	0	0	0	0	0	0	0	0	0	0	0	0	0	0	0	0	0	0	0	0	0	0	0	0
19.5167	0	0	0	0	0	0	0	0	0	0	0	0	0	0	0	0	0	0	0	0	0	0	0	0	0	0	0	0	0	0	0	0	0	0	0	0	0	0	0	0	0	0	0	0	0.00701407	0	0	0	0
19.5333	0	0	0	0	0	0	0	0	0	0	0	0	0	0	0	0	0	0	0	0	0	0	0	0	0	0	0	0	0	0	0	0	0	0	0	0	0	0	0	0	0	0	0	0	0	0	0	0	0
19.55	0	0	0	0	0	0	0	0	0	0	0	0	0	0	0	0	0	0	0	0	0	0	0	0	0	0	0	0	0	0	0	0	0	0	0	0	0	0	0	0	0	0	0	0	0	0	0	0	0
19.5667	0	0	0	0	0	0	0	0	0	0	0	0	0	0	0	0	0	0	0	0	0	0	0	0	0	0	0	0	0	0	0	0	0	0	0	0	0	0	0	0	0	0	0	0	0	0	0	0	0
19.5833	0	0	0	0	0	0	0	0	0	0	0	0	0	0	0	0	0	0	0	0	0	0	0	0	0	0	0	0	0	0	0	0	0	0	0	0	0	0	0	0	0	0	0	0	0	0	0	0	0
19.6	0	0	0	0	0	0	0	0	0	0	0	0	0	0	0	0	0	0	0	0	0.0192487	0	0	0	0	0	0	0	0	0	0	0	0	0	0	0	0	0	0	0	0	0	0	0	0	0	0	0	0
19.6167	0	0	0	0	0	0	0	0	0	0	0	0	0	0	0	0	0	0	0	0	0	0	0	0	0	0	0	0	0	0	0	0	0	0	0	0	0	0	0	0	0	0	0	0	0	0	0	0	0
19.6333	0	0	0	0	0	0	0	0	0	0	0	0	0	0	0	0	0	0	0	0	0	0	0	0	0	0	0	0	0	0	0	0	0	0	0	0	0	0	0	0	0	0	0	0	0	0	0	0	0
19.65	0	0	0	0	0	0	0	0	0	0	0	0	0	0	0	0	0	0	0	0	0	0	0	0	0	0	0	0	0	0	0	0	0	0	0	0	0	0	0	0	0	0	0	0	0	0	0	0	0
19.6667	0	0	0	0	0	0	0	0	0	0	0	0	0	0	0	0	0	0	0	0	0	0	0	0	0	0	0	0	0	0	0	0	0	0	0	0	0	0	0	0	0	0	0	0	0	0	0	0	0
19.6833	0	0	0	0	0	0	0	0	0	0	0	0	0	0	0	0	0	0	0	0	0	0	0	0	0	0	0	0	0	0	0	0	0	0	0	0	0	0	0	0	0	0	0	0	0	0	0	0	0
19.7	0	0	0	0	0	0	0	0	0	0	0	0	0	0	0	0	0	0	0	0	0	0	0	0	0	0	0	0	0	0	0	0	0	0	0	0	0	0	0	0	0	0	0	0	0	0	0	0	0
19.7167	0	0	0	0	0	0	0	0	0	0	0	0	0	0	0	0	0	0	0	0	0	0	0	0	0	0	0	0	0	0	0	0	0	0	0	0	0	0	0	0	0	0	0	0	0	0	0	0	0
19.7333	0	0	0	0	0	0	0	0	0	0	0	0	0	0	0	0	0	0	0	0	0	0	0	0	0	0	0	0	0	0	0	0	0	0	0	0	0	0	0	0	0	0	0	0	0	0	0	0	0
19.75	0	0	0	0	0	0	0	0	0	0	0	0	0	0	0	0	0	0	0	0	0	0	0	0	0	0	0	0	0.00654385	0	0	0	0	0	0	0	0	0	0	0	0	0	0	0	0	0	0	0	0
19.7667	0	0	0	0	0	0	0	0	0	0	0	0	0	0	0	0	0	0	0	0	0	0	0	0	0	0	0	0	0	0	0	0	0	0	0	0	0	0	0	0	0	0	0	0	0	0	0	0	0
19.7833	0	0	0	0	0	0	0	0	0	0	0	0	0	0	0	0	0	0	0	0	0	0	0	0	0	0	0	0	0	0	0	0	0	0	0	0	0	0	0	0	0	0	0	0	0	0	0	0	0
19.8	0	0	0	0	0	0	0	0	0	0	0	0	0	0	0	0	0	0	0	0	0	0	0	0	0	0	0	0	0	0	0	0	0	0	0	0	0	0	0	0	0	0	0.010985	0	0	0	0	0	0
19.8167	0	0	0	0	0	0	0	0	0	0	0	0	0	0	0	0	0	0	0	0	0	0	0	0	0	0	0	0	0	0	0	0	0	0	0	0	0	0	0	0	0	0	0	0	0	0	0	0	0
19.8333	0	0	0	0	0	0	0	0	0	0	0	0	0	0	0	0	0	0	0	0	0	0	0	0	0	0	0	0	0	0	0	0	0	0	0	0	0	0	0	0	0	0	0	0	0	0	0	0	0
19.85	0	0	0	0	0	0	0	0	0	0	0	0	0	0	0	0	0	0	0	0	0	0	0	0	0	0	0	0	0	0	0	0	0	0	0	0	0	0	0	0	0	0	0	0	0	0	0	0	0
19.8667	0	0	0	0	0	0	0	0	0	0	0	0	0	0	0	0	0	0	0	0	0	0	0	0	0	0	0	0	0	0	0	0	0	0	0	0	0	0	0	0	0	0	0	0	0	0	0	0	0
19.8833	0	0	0	0	0	0	0	0	0	0	0	0	0	0	0	0	0	0	0	0	0	0	0	0	0	0	0	0	0	0	0	0	0	0	0	0	0	0	0	0	0	0	0	0	0	0	0	0	0
19.9	0	0	0	0	0	0	0	0	0	0	0	0	0	0	0	0	0	0	0	0	0	0	0	0	0	0	0	0	0	0	0	0	0	0	0	0	0	0	0	0	0	0	0	0	0	0	0	0	0
19.9167	0	0	0	0	0	0	0	0	0	0	0	0	0	0	0	0	0	0	0	0	0	0	0	0	0	0	0	0	0	0	0	0	0	0	0	0	0	0	0	0	0	0	0	0	0	0	0	0	0
19.9333	0	0	0	0	0	0	0	0	0	0	0	0	0.00904173	0	0	0	0	0	0	0	0	0	0	0	0	0	0	0	0	0	0	0	0	0	0	0	0	0	0	0	0	0	0	0	0	0	0	0	0
19.95	0	0	0	0	0	0	0	0	0	0	0	0	0	0	0	0	0	0	0	0	0	0	0	0	0	0	0	0	0	0	0	0	0	0	0	0	0	0	0	0	0	0	0	0	0	0	0	0	0
19.9667	0	0	0	0	0	0	0	0	0	0	0	0	0	0	0	0	0	0	0	0	0	0	0	0	0	0	0	0	0	0	0	0	0	0	0	0	0	0	0	0	0	0	0.00901795	0	0	0	0	0	0
19.9833	0	0	0	0	0	0	0	0	0	0	0	0	0	0	0	0	0	0	0	0	0	0	0	0	0	0	0	0	0	0	0	0	0	0	0	0	0	0	0	0	0	0	0	0	0	0	0	0	0.00946258
20	0	0	0	0	0	0	0	0	0	0	0	0	0	0	0	0	0	0	0	0	0	0	0	0	0	0	0	0	0	0	0	0	0	0	0	0	0	0	0	0	0	0	0	0	0	0	0	0	0
20.0167	0	0	0	0	0	0	0	0	0	0	0	0	0	0	0	0	0	0	0	0	0	0	0	0	0.00818382	0	0	0	0	0	0	0	0	0	0	0	0	0	0	0	0	0	0	0	0	0	0	0	0
20.0333	0	0	0	0	0	0	0	0	0	0	0	0	0	0	0	0	0	0	0	0	0	0	0	0	0	0	0	0	0	0	0	0	0	0	0	0	0	0	0	0	0	0	0	0	0	0	0	0	0
20.05	0	0	0	0	0	0	0	0	0	0	0	0	0	0	0	0	0	0	0	0	0	0	0	0	0	0	0	0	0	0	0	0	0	0	0	0	0	0	0	0	0	0	0	0	0	0	0	0	0
20.0667	0	0	0	0	0	0	0	0	0	0	0	0	0	0	0	0	0	0	0	0	0	0	0	0	0	0	0	0	0	0	0	0	0	0	0	0	0	0	0	0	0	0	0	0	0	0	0	0	0
20.0833	0	0	0	0	0	0	0	0	0	0	0	0	0	0	0	0	0	0	0	0	0	0	0	0	0	0	0	0	0	0	0	0	0	0	0	0	0	0	0	0	0	0	0	0	0	0	0	0	0
20.1	0	0	0	0	0	0	0	0	0	0	0	0	0	0	0	0	0	0	0	0	0	0	0	0	0	0	0	0	0	0	0	0	0	0	0	0	0	0	0	0	0	0	0	0	0	0	0	0	0
20.1167	0	0	0	0	0	0	0	0	0	0	0	0	0	0	0	0	0	0	0	0	0	0	0	0	0	0	0	0	0	0	0	0	0	0	0	0	0	0	0	0	0	0	0	0	0	0	0	0	0
20.1333	0	0	0	0	0	0	0	0	0	0	0	0	0	0	0	0	0	0	0	0	0	0	0	0	0	0	0	0	0	0	0	0	0	0	0	0	0	0	0	0	0	0	0	0	0	0	0	0	0
20.15	0	0	0	0	0	0	0	0	0	0	0	0	0	0	0	0	0	0	0	0	0	0	0	0	0	0	0	0	0	0	0	0	0	0	0	0	0	0	0	0	0	0	0	0	0	0	0	0	0
20.1667	0	0	0	0	0	0	0	0	0	0	0	0	0	0	0	0	0	0	0	0	0	0	0	0	0	0	0	0	0	0	0	0	0	0	0	0	0	0	0	0	0	0	0	0	0	0	0	0	0
20.1833	0	0	0	0	0	0	0	0	0	0	0	0	0	0	0	0	0	0	0	0	0	0	0	0	0	0	0	0	0	0	0	0	0	0	0	0	0	0	0	0	0	0	0	0	0	0	0	0	0
20.2	0	0	0	0	0	0	0	0	0	0	0	0	0	0	0	0	0	0	0	0	0	0	0	0	0	0	0	0	0	0	0	0	0	0	0	0	0	0	0	0	0	0	0	0	0	0	0	0	0
20.2167	0	0	0	0	0	0	0	0	0	0	0	0	0	0	0	0	0	0	0	0	0	0	0	0	0	0	0	0	0	0	0	0	0	0	0	0	0	0	0	0	0	0	0	0	0	0	0	0	0
20.2333	0	0	0	0	0	0	0	0	0	0	0	0	0	0	0	0	0	0	0	0	0	0	0	0	0	0	0	0	0	0	0	0	0	0	0	0	0	0	0	0	0	0	0	0	0	0	0	0	0
20.25	0	0	0	0	0	0	0	0	0	0	0	0	0	0	0	0	0	0	0	0	0	0	0	0	0	0	0	0	0	0.0181953	0	0	0	0	0	0	0	0	0	0	0	0	0	0	0	0	0	0	0
20.2667	0	0.00935703	0	0	0	0	0	0	0	0	0	0	0	0	0	0	0	0	0	0	0	0	0	0	0	0	0	0	0	0	0	0	0	0	0	0	0	0	0	0	0	0	0	0	0	0	0	0	0
20.2833	0	0	0	0	0	0	0	0	0	0	0	0	0	0	0	0	0	0	0	0	0	0	0	0	0	0	0	0	0	0	0	0	0	0	0	0	0	0	0	0	0	0	0	0	0	0	0	0	0
20.3	0	0	0	0	0	0	0	0	0	0	0	0	0	0	0	0	0	0	0	0	0	0	0	0	0	0	0	0	0	0	0	0	0	0	0	0	0	0	0	0	0	0	0	0	0	0	0	0	0
20.3167	0	0	0	0	0	0	0	0	0	0	0	0	0	0	0	0	0	0	0	0	0	0	0	0	0	0	0	0	0	0	0	0	0	0	0	0	0	0	0	0	0	0	0	0	0	0	0	0	0
20.3333	0	0	0	0	0	0	0	0	0	0	0	0	0	0	0	0	0	0	0	0	0	0	0	0	0	0	0	0	0	0	0	0	0	0	0	0	0	0	0	0	0	0	0	0	0	0	0	0	0
20.35	0	0	0	0	0	0	0	0	0	0	0	0	0	0	0	0	0	0	0	0	0	0	0	0	0	0	0.00844212	0	0	0	0	0	0	0	0	0	0	0	0	0	0	0	0	0	0	0	0	0	0
20.3667	0	0	0	0	0	0	0	0	0	0	0	0	0	0	0	0	0	0	0	0	0	0	0	0	0	0	0	0	0	0	0	0	0	0	0	0	0	0	0	0	0	0	0	0	0	0	0	0	0
20.3833	0	0	0	0	0	0	0	0	0	0	0	0	0	0	0	0	0	0	0	0	0	0	0	0	0	0	0	0	0	0	0	0	0	0	0	0	0	0	0	0	0	0	0	0	0	0	0	0	0
20.4	0	0	0	0	0	0	0	0	0	0	0	0	0	0	0	0	0	0	0	0	0	0	0	0	0	0	0	0	0	0	0	0	0	0	0	0	0	0	0	0	0	0	0	0	0	0	0	0	0
20.4167	0	0	0	0	0	0	0	0	0	0	0	0	0	0	0	0	0	0	0	0	0	0	0	0	0	0	0	0	0	0	0	0	0	0	0	0	0	0	0	0	0	0	0	0	0	0	0	0	0
20.4333	0	0	0	0	0	0	0	0	0	0	0	0	0	0	0	0	0	0	0	0	0	0.031552	0	0	0	0	0	0	0	0	0	0	0	0	0	0	0	0	0	0	0	0.0788244	0	0	0	0	0	0	0
20.45	0	0	0	0	0	0	0	0	0	0	0	0	0	0	0	0	0	0	0	0	0	0	0	0	0	0	0	0	0	0	0	0	0	0	0	0	0	0	0	0	0	0	0	0	0	0	0	0	0
20.4667	0	0	0	0	0	0	0	0	0	0	0	0	0	0	0	0	0	0	0	0	0	0	0	0	0	0	0	0	0	0	0	0	0	0	0	0	0	0	0	0	0	0	0	0	0	0	0	0	0
20.4833	0	0	0	0	0	0	0	0	0	0	0	0	0	0	0	0	0	0	0	0	0	0	0	0	0	0	0	0	0	0	0	0	0	0	0	0	0	0	0	0	0	0	0	0	0	0	0	0	0
20.5	0	0	0	0	0	0	0	0	0	0	0	0	0	0	0	0	0	0	0	0	0	0	0	0	0	0	0	0	0	0	0	0	0	0	0	0	0	0	0	0	0	0	0	0	0	0	0	0	0
20.5167	0	0	0	0	0	0	0	0	0	0	0	0	0	0	0	0	0	0	0	0	0	0	0	0	0	0	0	0	0	0	0	0	0	0	0	0	0	0	0	0	0	0	0	0	0	0	0	0	0
20.5333	0	0	0	0	0	0	0	0	0	0	0	0	0	0	0	0	0	0	0	0	0	0	0	0	0	0	0	0	0	0	0	0	0	0	0	0	0	0	0	0	0	0	0	0	0	0	0	0	0
20.55	0	0	0	0	0	0	0	0	0	0	0	0	0	0	0	0	0	0	0	0	0	0	0	0	0	0	0	0	0	0	0	0	0	0	0	0	0	0	0	0	0	0	0	0	0	0	0	0	0
20.5667	0	0	0	0	0	0	0	0	0	0	0	0	0	0	0	0	0	0	0	0	0	0	0	0	0	0	0	0	0	0	0	0	0	0	0	0	0	0	0	0	0	0	0	0	0	0	0	0	0
20.5833	0	0	0	0	0	0	0	0	0	0	0	0	0	0	0	0	0	0	0	0	0	0	0	0	0	0	0	0	0	0	0	0	0	0	0	0	0	0	0	0	0	0	0	0	0	0	0	0	0
20.6	0	0	0	0	0	0	0	0	0	0	0	0	0	0	0	0	0	0	0	0	0	0	0	0	0	0	0	0	0	0	0	0	0	0	0	0	0	0	0	0	0	0	0	0	0	0	0	0	0
20.6167	0	0	0	0	0	0	0	0	0	0	0	0	0	0	0	0	0	0	0	0	0	0	0	0	0	0	0	0	0	0	0	0	0	0	0	0	0	0	0	0	0	0	0	0	0	0	0	0	0
20.6333	0	0	0	0	0	0	0	0	0	0	0	0	0	0	0	0	0	0	0	0	0	0	0	0	0	0	0	0	0	0	0	0	0	0	0	0	0	0	0	0	0	0	0	0	0	0	0	0	0
20.65	0	0	0	0	0	0	0	0	0	0	0	0	0	0	0	0	0	0	0	0	0	0	0	0	0	0	0	0	0	0	0	0	0	0	0	0	0	0	0	0	0	0	0	0	0	0	0	0	0
20.6667	0	0	0	0	0	0	0	0	0	0	0	0	0	0	0	0	0	0	0	0	0	0	0	0	0	0	0	0	0	0	0	0	0	0	0	0	0	0	0	0	0	0	0	0	0	0	0	0	0
20.6833	0	0	0	0	0	0	0	0	0	0	0	0	0	0	0	0	0	0	0	0	0	0	0	0	0	0	0	0	0	0	0	0	0	0	0	0	0	0	0	0	0	0	0	0	0	0	0	0	0
20.7	0	0	0	0	0	0	0	0	0	0	0	0	0	0	0	0	0	0	0	0	0	0	0	0	0	0	0	0	0	0	0	0	0	0	0	0	0	0	0	0	0	0	0	0	0	0	0	0	0
20.7167	0	0	0	0	0	0	0	0	0	0	0	0	0	0	0	0	0	0	0	0	0	0	0	0	0	0	0	0	0	0	0	0	0	0	0	0	0	0	0	0	0	0	0	0	0	0	0	0	0
20.7333	0	0	0	0	0	0	0	0	0	0	0	0	0	0	0	0	0	0	0	0	0	0	0	0	0	0	0	0	0	0	0	0	0	0	0	0	0	0	0	0	0	0	0	0	0	0	0	0	0
20.75	0	0	0	0	0	0	0	0	0	0	0	0	0	0	0	0	0	0	0	0	0	0	0	0	0	0	0	0	0	0	0	0	0	0	0	0	0	0	0	0	0	0	0	0	0	0	0	0	0
20.7667	0	0	0	0	0	0	0	0	0	0	0	0	0	0	0	0	0	0	0	0	0	0	0	0	0	0	0	0	0	0	0	0	0	0	0	0	0	0	0	0	0	0	0	0	0	0	0	0	0
20.7833	0	0	0	0	0	0	0	0	0	0	0	0	0	0	0	0	0	0	0	0	0	0	0	0	0	0	0	0	0	0	0	0	0	0	0	0	0	0	0	0	0	0	0	0	0	0	0	0	0
20.8	0	0	0	0	0	0	0	0	0	0	0	0	0	0	0	0	0	0	0	0	0	0	0	0	0	0	0	0	0	0	0	0	0	0	0	0	0	0	0	0	0	0	0	0	0	0	0	0	0
20.8167	0	0	0	0	0	0	0	0	0	0	0	0	0	0	0	0	0	0	0	0	0	0	0	0	0	0	0	0	0	0	0	0	0	0	0	0	0	0	0	0	0	0	0	0	0	0	0	0	0
20.8333	0	0	0	0	0	0	0	0	0	0	0	0	0	0	0	0	0	0	0	0	0	0	0	0	0	0	0	0	0	0	0	0	0	0	0	0	0	0	0	0	0	0	0	0	0	0	0	0	0
20.85	0	0	0	0	0	0	0	0	0	0	0	0	0	0	0	0	0	0	0	0	0	0	0	0	0	0	0	0	0	0	0	0	0	0	0	0	0	0	0	0	0	0	0	0	0	0	0	0	0
20.8667	0	0	0	0	0	0	0	0	0	0	0	0	0	0	0	0	0	0	0	0	0	0	0	0	0	0	0	0	0	0	0	0	0	0	0	0	0	0	0	0	0	0	0	0	0	0	0	0	0
20.8833	0	0	0	0	0	0	0	0	0	0	0	0	0	0	0	0	0	0	0	0	0	0	0	0	0	0	0	0	0	0	0	0	0	0	0	0	0	0	0	0	0	0	0	0	0	0	0	0	0
20.9	0	0	0	0	0	0	0	0	0	0	0	0	0	0	0	0	0	0	0	0	0	0	0	0	0	0	0	0	0	0	0	0	0	0	0	0	0	0	0	0	0	0	0	0	0	0	0	0	0
20.9167	0	0	0	0	0	0	0	0	0	0	0	0	0	0	0	0	0	0	0	0	0	0	0	0	0	0	0	0	0	0	0	0	0	0	0	0	0	0	0	0	0	0	0	0	0	0	0	0	0
20.9333	0	0	0	0	0	0	0	0	0	0	0	0	0	0	0	0	0	0	0	0	0	0	0	0	0	0	0	0	0	0	0	0	0	0	0	0	0	0	0	0	0	0	0	0	0	0	0	0	0
20.95	0	0	0	0	0	0	0	0	0	0	0	0	0	0	0	0	0	0	0	0	0	0	0	0	0	0	0	0	0	0	0	0	0	0	0	0	0	0	0	0	0	0	0	0	0	0	0	0	0
20.9667	0	0	0	0	0	0	0	0	0	0	0	0	0	0	0	0	0	0	0	0	0	0	0	0	0	0	0	0	0	0	0	0	0	0	0	0	0	0	0	0	0	0	0	0	0	0	0	0	0
20.9833	0	0	0	0	0	0	0	0	0	0	0	0	0	0	0	0	0	0	0	0	0	0	0	0	0	0	0	0	0	0	0	0	0	0	0	0	0	0	0	0	0	0	0	0	0	0	0	0	0
21	0	0	0	0	0	0	0	0	0	0	0	0	0	0	0	0	0	0	0	0	0	0	0	0	0	0	0	0	0	0	0	0	0	0	0	0	0	0	0	0	0	0	0	0	0	0	0	0	0
21.0167	0	0	0	0	0	0	0	0	0	0	0	0	0	0	0	0	0	0	0	0	0	0	0	0	0	0	0	0	0	0	0	0	0	0	0	0	0	0	0	0	0	0	0	0	0	0	0.0118134	0	0
21.0333	0	0	0	0	0	0	0	0	0	0	0	0	0	0	0	0	0	0	0	0	0	0	0	0	0	0	0	0	0	0	0	0	0	0	0	0	0	0	0	0	0	0	0	0	0	0	0	0	0
21.05	0	0	0	0	0	0	0	0	0	0	0	0	0	0	0	0	0	0	0	0	0	0	0	0	0	0	0	0	0	0	0	0	0	0	0	0	0	0	0	0	0	0	0	0	0	0	0	0	0
21.0667	0	0	0	0	0	0	0	0	0	0	0	0	0	0	0	0	0	0	0	0	0	0	0	0	0	0	0	0	0	0	0	0	0	0	0	0	0	0	0	0	0	0	0	0	0	0	0	0	0
21.0833	0	0	0	0	0	0	0	0	0	0	0	0	0	0	0	0	0	0	0	0	0	0	0	0	0	0	0	0	0	0	0	0	0	0	0	0	0	0	0	0	0	0	0	0	0	0	0	0	0
21.1	0	0	0	0	0	0	0	0	0	0	0	0	0	0	0	0	0.00723427	0	0	0	0	0	0	0	0	0	0	0	0	0	0	0	0	0	0	0	0	0	0	0	0	0	0	0	0	0	0	0	0
21.1167	0	0	0	0	0	0	0	0	0	0	0	0	0	0	0	0	0	0	0	0	0	0	0	0	0	0	0	0	0	0	0	0	0	0	0	0	0	0	0	0	0	0	0	0	0	0	0	0	0
21.1333	0	0	0	0	0	0	0	0	0	0	0	0	0	0	0	0	0	0	0	0	0	0	0	0	0	0	0	0	0	0	0	0	0	0	0	0	0	0	0	0	0	0	0	0	0.0109481	0	0	0	0
21.15	0	0	0	0	0	0	0	0	0	0	0	0	0	0	0	0	0	0	0	0	0	0	0	0	0	0	0	0	0	0	0	0	0	0	0	0	0	0	0	0	0	0	0	0	0	0	0	0	0
21.1667	0	0	0	0	0	0	0	0	0	0	0	0	0	0	0	0	0	0	0	0	0	0	0	0	0	0	0	0	0	0	0	0	0	0	0	0	0	0	0	0	0	0	0	0	0	0	0	0	0
21.1833	0	0	0	0	0	0	0	0	0	0	0	0	0	0	0	0	0	0	0	0	0	0	0	0	0	0	0	0	0	0	0	0	0	0	0	0	0	0	0	0	0	0	0	0	0	0	0	0	0
21.2	0	0	0	0	0	0	0	0	0	0	0	0	0	0	0	0	0	0	0	0	0	0	0	0	0	0	0	0	0	0	0	0	0	0	0	0	0	0	0	0	0	0	0	0	0	0	0	0	0
21.2167	0	0	0	0	0	0	0	0	0	0	0	0	0	0	0	0	0	0	0	0	0	0	0	0	0	0	0	0	0	0	0	0	0	0	0	0	0	0	0	0	0	0	0	0	0	0	0	0	0
21.2333	0	0	0	0	0	0	0	0	0	0	0	0	0	0	0	0	0	0	0	0	0	0	0	0	0	0	0	0	0	0	0	0	0	0	0	0	0	0	0	0	0	0	0	0	0	0	0	0	0
21.25	0	0	0	0	0	0	0	0	0	0	0	0	0	0	0	0	0	0	0	0	0	0	0	0	0	0	0	0	0	0	0	0	0	0	0	0	0	0	0	0	0	0	0	0	0	0	0	0	0
21.2667	0	0	0	0	0	0	0	0	0	0	0	0	0	0	0	0	0	0	0	0	0	0	0	0	0	0	0	0	0	0	0	0	0	0	0	0	0	0	0	0	0	0	0	0	0	0	0	0	0
21.2833	0	0	0	0	0	0	0	0	0	0	0	0	0	0	0	0	0	0	0	0	0	0	0	0	0	0	0	0	0	0	0	0	0	0	0	0	0	0	0	0	0	0	0	0	0	0	0	0	0
21.3	0	0	0	0	0	0	0	0	0	0	0	0	0	0	0	0	0	0	0	0	0	0	0	0	0	0	0	0	0	0	0	0	0	0	0	0	0	0	0	0	0	0	0	0	0	0	0	0	0
21.3167	0	0	0	0	0	0	0	0	0	0	0	0	0	0	0	0	0	0	0	0	0	0	0	0	0	0	0	0	0	0	0	0	0	0	0	0	0	0	0	0	0	0	0	0	0	0	0	0	0
21.3333	0	0	0	0	0	0	0	0	0	0	0	0	0	0	0	0	0.00861119	0	0	0	0	0	0	0	0	0	0	0	0	0	0	0	0	0	0	0	0	0	0	0	0	0	0	0	0	0	0	0	0
21.35	0	0	0	0	0	0	0	0	0	0	0	0	0.0178868	0	0	0	0	0	0	0	0	0	0	0	0	0	0	0	0	0	0	0	0	0	0	0	0	0	0	0	0	0	0	0	0	0	0	0	0
21.3667	0	0	0	0	0	0	0	0	0	0	0	0	0	0	0	0	0	0	0	0	0	0	0	0	0	0	0	0	0	0	0	0	0	0	0	0	0	0	0	0	0	0	0	0	0	0	0	0	0
21.3833	0	0	0	0	0	0	0	0	0	0	0	0	0	0	0	0	0	0	0	0	0	0	0	0	0	0	0	0	0	0	0	0	0	0	0	0	0	0	0	0	0	0	0	0	0	0	0	0	0
21.4	0	0	0	0	0	0	0	0	0	0	0	0	0	0	0	0	0	0	0	0	0	0	0	0	0	0	0	0	0	0	0	0	0	0	0	0	0	0	0	0	0	0	0	0	0	0	0	0	0
21.4167	0	0	0	0	0	0	0	0	0	0	0	0	0	0	0	0	0	0	0	0	0	0	0	0	0	0	0	0	0	0	0	0	0	0	0	0	0	0	0	0	0	0	0	0	0	0	0	0	0
21.4333	0	0	0	0	0	0	0	0	0	0	0	0	0	0	0	0	0	0	0	0	0	0	0	0	0	0	0	0	0	0	0	0	0	0	0	0	0	0	0	0	0	0	0	0	0	0	0	0	0
21.45	0	0	0	0	0	0	0	0	0	0	0	0	0	0	0	0	0	0	0	0	0	0	0	0	0	0	0	0	0	0	0	0	0	0	0	0	0	0	0	0	0	0	0	0	0	0	0	0	0
21.4667	0	0	0	0	0	0	0	0	0	0	0	0	0	0	0	0	0	0	0	0	0	0	0	0	0	0	0	0	0	0	0	0	0	0	0	0	0	0	0	0	0	0	0	0	0	0	0	0	0
21.4833	0	0	0	0	0	0	0	0	0	0	0	0	0	0	0	0	0	0	0	0	0	0	0	0	0	0	0	0	0	0	0	0	0	0	0	0	0	0	0	0	0	0	0	0	0	0	0	0	0
21.5	0	0	0	0	0	0	0	0	0	0	0	0	0	0	0	0	0	0	0	0	0	0	0	0	0	0	0	0	0	0	0	0	0	0	0	0	0	0	0	0	0	0	0	0	0	0	0	0	0
21.5167	0	0	0	0	0	0	0	0	0	0	0	0	0	0	0	0	0	0	0	0	0	0	0	0	0	0	0	0	0	0	0	0	0	0	0	0	0	0	0	0	0	0	0	0	0	0	0	0	0
21.5333	0	0	0	0	0	0	0	0	0	0	0	0	0	0	0	0	0	0	0	0	0	0	0	0	0	0	0	0	0	0	0	0	0	0	0	0	0	0	0	0	0	0	0	0	0	0	0	0	0
21.55	0	0	0	0	0	0	0	0	0	0	0	0	0	0	0	0	0	0	0	0	0	0	0	0	0	0	0	0	0	0	0	0	0	0	0	0	0	0	0	0	0	0	0	0	0	0	0	0	0
21.5667	0	0	0	0	0	0	0	0	0	0	0	0	0	0	0	0	0	0	0	0	0	0	0	0	0	0	0	0	0	0	0	0	0	0	0	0	0	0	0	0	0	0	0	0	0	0	0	0	0
21.5833	0	0	0	0	0	0	0	0	0	0	0	0	0	0	0	0	0	0	0	0	0	0	0	0	0	0	0	0	0	0	0	0	0	0	0	0	0	0	0	0	0	0	0	0	0	0	0	0	0
21.6	0	0	0	0	0	0	0	0	0	0	0	0	0	0	0	0	0	0	0	0	0	0	0	0	0	0	0	0	0	0	0	0	0	0	0	0	0	0	0	0	0	0	0	0	0	0	0	0	0
21.6167	0	0	0	0	0	0	0	0	0	0	0	0	0	0	0	0	0	0	0	0	0	0	0	0	0	0	0	0	0	0	0	0	0	0	0	0	0	0	0	0	0	0	0	0	0	0	0	0	0
21.6333	0	0	0	0	0	0	0	0	0	0	0	0	0	0	0	0	0	0	0	0	0	0	0	0	0	0	0	0	0	0	0	0	0	0	0	0	0	0	0	0	0	0	0	0	0	0	0	0	0
21.65	0	0	0	0	0	0	0	0	0	0	0	0	0	0	0	0	0	0	0	0	0	0	0	0	0	0	0	0	0	0	0	0	0	0	0	0	0	0	0	0	0	0	0	0	0	0	0	0	0
21.6667	0	0	0	0	0	0	0	0	0	0	0	0	0	0	0	0	0	0	0	0	0	0	0	0	0	0	0	0	0	0	0	0	0	0	0	0	0	0	0	0	0	0	0	0	0	0	0	0	0
21.6833	0	0	0	0	0	0	0	0	0	0	0	0	0	0	0	0	0	0	0	0	0	0	0	0	0	0	0	0	0	0	0	0	0	0	0	0	0	0	0	0	0	0	0	0	0.0177655	0	0	0	0
21.7	0	0	0	0	0	0	0	0	0	0	0	0	0	0	0	0	0	0	0	0	0	0	0	0	0	0	0	0	0	0	0	0	0	0	0	0	0	0	0	0	0	0	0	0	0	0	0	0	0
21.7167	0	0	0	0	0	0	0	0	0	0	0	0	0	0	0	0	0	0	0	0	0	0	0	0	0	0	0	0	0	0	0	0	0	0	0	0	0	0	0	0	0	0	0	0	0	0	0	0	0
21.7333	0	0	0	0	0	0	0	0	0	0	0	0	0	0	0	0	0	0	0	0	0	0	0	0	0	0	0	0	0	0	0	0	0	0	0	0	0	0	0	0	0	0	0	0	0	0	0	0	0
21.75	0	0	0	0	0	0	0	0	0	0	0	0	0	0	0	0	0	0	0	0	0	0	0	0	0	0	0	0	0	0	0	0	0	0	0	0	0	0	0	0	0	0	0	0	0	0	0	0	0
21.7667	0	0	0	0	0	0	0	0	0	0	0	0	0	0	0	0	0	0	0	0	0	0	0	0	0	0	0	0	0	0	0	0	0	0	0	0	0	0	0	0	0	0	0	0	0	0	0	0	0
21.7833	0	0	0	0	0	0	0	0	0	0	0	0	0	0	0	0	0	0	0	0	0	0	0	0	0	0	0	0	0	0	0	0	0	0	0	0	0	0	0	0	0	0	0	0	0	0	0	0	0
21.8	0	0	0	0	0	0	0	0	0	0	0	0	0	0	0	0	0	0	0	0	0	0	0	0	0	0	0	0	0	0	0	0	0	0	0	0	0	0	0	0	0	0	0	0	0	0	0	0	0
21.8167	0	0	0	0	0	0	0	0	0	0	0	0	0	0	0	0	0	0	0	0	0	0	0	0	0	0	0	0	0	0	0	0	0	0	0	0	0	0	0	0	0	0	0	0	0	0	0	0	0
21.8333	0	0	0	0	0	0	0	0	0	0	0	0	0	0	0	0	0	0	0	0	0	0	0	0	0	0	0	0	0	0	0	0	0	0	0	0	0	0	0	0	0	0	0	0	0	0	0	0	0
21.85	0	0	0	0	0	0	0	0	0	0	0	0	0	0	0	0	0	0	0	0	0	0	0	0	0	0	0	0	0	0	0	0	0	0	0	0	0	0	0	0	0	0	0	0	0	0	0	0	0
21.8667	0	0	0	0	0	0	0	0	0	0	0	0	0	0	0	0	0	0	0	0	0	0	0	0	0	0	0	0	0	0	0	0	0	0	0	0	0	0	0	0	0	0	0	0	0	0	0	0	0
21.8833	0	0	0	0	0	0	0	0	0	0	0	0	0	0	0	0	0	0	0	0	0	0	0	0	0	0	0	0	0	0	0	0	0	0	0	0	0	0	0	0	0	0	0	0	0	0	0	0	0
21.9	0	0	0	0	0	0	0	0	0	0	0	0	0	0	0	0	0	0	0	0	0	0	0	0	0	0	0	0	0	0	0	0	0	0	0	0	0	0	0	0	0	0	0	0	0	0	0	0	0
21.9167	0	0	0	0	0	0	0	0	0	0	0	0	0	0	0	0	0	0	0	0	0	0	0	0	0	0	0	0	0	0	0	0	0	0	0	0	0	0	0	0	0	0	0	0	0	0	0	0	0
21.9333	0	0	0	0	0	0	0	0	0	0	0	0	0	0	0	0	0	0	0	0	0	0	0	0	0	0	0	0	0	0	0	0	0	0	0	0	0	0	0	0	0	0	0	0	0	0	0	0	0
21.95	0	0	0	0	0	0	0	0	0	0	0	0	0	0	0	0	0	0	0	0	0	0	0	0	0	0	0	0	0.0132318	0	0	0	0	0	0	0	0	0	0	0	0	0	0	0	0	0	0	0	0
21.9667	0	0	0	0	0	0	0	0	0	0	0	0	0	0	0	0	0	0	0	0	0	0	0	0	0	0	0	0	0	0	0	0	0	0	0	0	0	0	0	0	0	0	0	0	0	0	0	0	0
21.9833	0	0	0	0	0	0	0	0	0	0	0	0	0	0	0	0	0	0	0	0	0	0	0	0	0	0	0	0	0	0	0	0	0	0	0	0	0	0	0	0	0	0	0	0	0	0	0	0	0
22	0	0	0	0	0	0	0	0	0	0	0	0	0	0	0	0	0	0	0	0	0	0	0	0	0	0	0	0	0	0	0	0	0	0	0	0	0	0	0	0	0	0	0	0	0	0	0	0	0
22.0167	0	0.0109307	0	0	0	0	0	0	0	0	0	0	0	0	0	0	0	0	0	0	0	0	0	0	0	0	0	0	0	0	0	0	0	0	0	0	0	0	0	0	0	0	0	0	0	0	0	0	0
22.0333	0	0	0	0	0	0	0	0	0	0	0	0	0	0	0	0	0	0	0	0	0	0	0	0	0	0	0	0	0	0	0	0	0	0	0	0	0	0	0	0	0	0	0	0	0	0	0	0	0
22.05	0	0	0	0	0	0	0	0	0	0	0	0	0	0	0	0	0	0	0	0	0	0	0	0	0	0	0	0	0	0	0	0	0	0	0	0	0	0	0	0	0	0	0	0	0	0	0	0	0
22.0667	0	0	0	0	0	0	0	0	0	0	0	0	0	0	0	0	0	0	0	0	0	0	0	0	0	0	0	0	0	0	0	0	0	0	0	0	0	0	0	0	0	0	0	0	0	0	0	0	0.0199087
22.0833	0	0	0	0	0	0	0	0	0	0	0	0	0	0	0	0	0	0	0	0	0	0	0	0	0	0	0	0	0	0	0	0	0	0	0	0	0	0	0	0	0	0	0	0	0	0	0	0	0
22.1	0	0	0	0	0	0	0	0	0	0	0	0	0	0	0	0	0	0	0	0	0	0	0	0	0	0	0	0	0	0	0	0	0	0	0	0	0	0	0	0	0	0	0	0	0	0	0	0	0
22.1167	0	0	0	0	0	0	0	0	0	0	0	0	0	0	0	0	0	0	0	0	0	0	0	0	0	0	0	0	0	0	0	0	0	0	0	0	0	0	0	0	0	0	0	0	0	0	0	0	0
22.1333	0	0	0	0	0	0	0	0	0	0	0	0	0	0	0	0	0	0	0	0	0	0	0	0	0	0	0	0	0	0	0	0	0	0	0	0	0	0	0	0	0	0	0	0	0	0.0232417	0	0	0
22.15	0	0	0	0	0	0	0	0	0	0	0	0	0	0	0	0	0	0	0	0	0	0	0	0	0	0	0	0	0	0	0	0	0	0	0	0	0	0	0	0	0	0	0	0	0	0	0	0	0
22.1667	0	0	0	0	0	0	0	0	0	0	0	0	0	0	0	0	0	0	0	0	0	0	0	0	0	0	0	0	0	0	0	0	0	0	0	0	0	0	0	0	0	0	0	0	0	0	0	0	0
22.1833	0	0	0	0	0	0	0	0	0	0	0	0	0	0	0	0	0	0	0	0	0	0	0	0	0	0	0	0	0	0	0	0	0	0	0	0	0	0	0	0	0	0	0	0	0	0	0	0	0
22.2	0	0	0	0	0	0	0	0	0	0	0	0	0	0	0	0	0	0	0	0	0	0	0	0	0	0	0	0	0	0	0	0	0	0	0	0	0	0	0	0	0	0	0	0	0	0	0	0	0
22.2167	0	0.00857022	0	0	0	0	0	0	0	0	0	0	0	0	0	0	0	0	0	0	0	0	0	0	0	0	0	0	0	0	0	0	0	0	0	0	0	0	0	0	0	0	0	0	0	0	0	0	0
22.2333	0	0	0	0	0	0	0	0	0	0	0	0	0	0	0	0	0	0	0	0	0	0	0	0	0	0	0	0	0	0	0	0	0.0365007	0	0	0	0	0	0	0	0	0	0	0	0	0	0	0	0
22.25	0	0	0	0	0	0	0	0	0	0	0	0	0	0	0	0	0	0	0	0	0	0	0	0	0	0	0	0	0	0	0	0	0	0	0	0	0	0	0	0	0	0	0	0	0.00681736	0	0	0	0
22.2667	0	0	0	0	0	0	0	0	0	0	0	0	0	0	0	0	0	0	0	0	0	0	0	0	0	0	0	0	0	0	0	0	0	0	0	0	0	0	0	0	0	0	0	0	0	0	0	0	0
22.2833	0	0	0	0	0	0	0	0	0	0	0	0	0	0	0	0	0	0	0	0	0	0	0	0	0	0	0	0	0	0	0	0	0	0	0	0	0	0	0	0	0	0	0	0	0	0	0	0	0
22.3	0	0	0	0	0	0	0	0	0	0	0	0	0	0	0	0	0	0	0	0	0	0	0	0	0	0	0	0	0	0	0	0	0	0	0	0	0	0	0	0	0	0	0	0	0	0	0	0	0
22.3167	0	0	0	0	0	0	0	0	0	0	0	0	0	0	0	0	0	0	0	0	0	0	0	0	0	0	0	0	0	0	0	0	0	0	0	0	0	0	0	0	0	0	0	0	0	0	0	0	0
22.3333	0	0	0	0	0	0	0	0	0	0	0	0	0	0	0	0	0	0	0	0	0	0	0	0	0	0	0	0	0	0	0	0	0	0	0	0	0	0	0	0	0	0	0	0	0	0	0	0	0
22.35	0	0	0	0	0	0	0	0	0	0	0	0	0	0	0	0	0	0	0	0	0	0	0	0	0	0	0	0	0	0	0	0	0	0	0	0	0	0	0	0	0	0	0	0	0	0	0	0	0
22.3667	0	0	0	0	0	0	0	0	0	0	0	0	0	0	0	0	0	0	0	0	0	0	0	0	0	0	0	0	0	0	0	0	0	0	0	0	0	0	0	0	0	0	0	0	0	0	0	0	0
22.3833	0	0	0	0	0	0	0	0	0	0	0	0	0	0	0	0	0	0	0	0	0	0	0	0	0	0	0	0	0	0	0	0	0	0	0	0	0	0	0	0	0	0	0	0	0	0	0	0	0
22.4	0	0	0	0	0	0	0	0	0	0	0	0	0	0	0	0	0	0	0	0	0	0	0	0	0.00956075	0	0	0	0	0	0	0	0	0	0	0	0	0	0	0	0	0	0	0	0	0	0	0	0
22.4167	0	0	0	0	0	0	0	0	0	0	0	0	0	0	0	0	0	0	0	0	0	0	0	0	0	0	0	0	0	0	0	0	0	0	0	0	0	0	0	0	0	0	0	0	0	0	0	0	0
22.4333	0	0	0	0	0	0	0	0	0	0	0	0	0	0	0	0	0	0	0	0	0	0	0	0	0	0	0	0	0	0	0	0	0	0	0	0	0	0	0	0	0	0	0	0	0	0	0	0	0
22.45	0	0	0	0	0	0	0	0	0	0	0	0	0	0	0	0	0	0	0	0	0	0	0	0	0	0	0	0	0	0	0	0	0	0	0	0	0	0	0	0	0	0	0	0	0	0	0	0	0
22.4667	0	0	0	0	0	0	0	0	0	0	0	0	0	0	0	0	0	0	0	0	0	0	0	0	0	0	0	0	0	0	0	0	0	0	0	0	0	0	0	0	0	0	0	0	0	0	0	0	0
22.4833	0	0	0	0	0	0	0	0	0	0	0	0	0	0	0	0	0	0	0	0	0	0	0	0	0	0	0	0	0	0	0	0	0	0	0	0	0	0	0	0	0	0	0	0	0	0	0	0	0
22.5	0	0	0	0	0	0	0	0	0	0	0	0	0	0	0	0	0	0	0	0	0	0	0	0	0	0	0	0	0	0	0	0	0	0	0	0	0	0	0	0	0	0	0	0	0	0	0	0	0
22.5167	0	0	0	0	0	0	0	0	0	0	0	0	0	0	0	0	0	0	0	0	0	0	0	0	0	0	0	0	0	0	0	0	0	0	0	0	0	0	0	0	0	0	0	0	0	0	0	0	0
22.5333	0	0	0	0	0	0	0	0	0	0	0	0	0	0	0	0	0	0	0	0	0	0	0	0	0	0	0	0	0	0	0	0	0	0	0	0	0	0	0	0	0	0	0	0	0	0	0	0	0
22.55	0	0	0	0	0	0	0	0	0	0	0	0	0	0	0	0	0	0	0	0	0	0	0	0	0	0	0	0	0	0	0	0	0	0	0	0	0	0	0	0	0	0	0	0	0	0	0	0	0
22.5667	0	0	0	0	0	0	0	0	0	0	0	0	0	0	0	0	0	0	0	0	0	0	0	0	0	0	0	0	0	0	0	0	0	0	0	0	0	0	0	0	0	0	0	0	0	0	0	0	0
22.5833	0	0	0	0	0	0	0	0	0	0	0	0	0	0	0	0	0	0	0	0	0	0	0	0	0	0	0	0	0	0	0	0	0	0	0	0	0	0	0	0	0	0	0	0	0	0	0	0	0
22.6	0	0	0	0	0	0	0	0	0	0	0	0	0	0	0	0	0	0	0	0	0	0	0	0	0	0	0	0	0	0	0	0	0	0	0	0	0	0	0	0	0	0	0	0	0	0	0	0	0
22.6167	0	0	0	0	0	0	0	0	0	0	0	0	0	0	0	0	0	0	0	0	0	0	0	0	0	0	0	0	0	0	0	0	0	0	0	0	0	0	0	0	0	0	0	0	0	0	0	0	0
22.6333	0	0	0	0	0	0	0	0	0	0	0	0	0	0	0	0	0	0	0	0	0	0	0	0	0	0	0	0	0	0	0	0	0	0	0	0	0	0	0	0	0	0	0	0	0	0	0	0	0
22.65	0	0	0	0	0	0	0	0	0	0	0	0	0	0	0	0	0	0	0	0	0	0	0	0	0	0	0	0	0	0	0	0	0	0	0	0	0	0	0	0	0	0	0	0	0	0	0	0	0
22.6667	0	0	0	0	0	0	0	0	0	0	0	0	0	0	0	0	0	0	0	0	0	0	0	0	0	0	0	0	0	0	0	0	0	0	0	0	0	0	0	0	0	0	0	0	0	0	0	0	0
22.6833	0	0	0	0	0	0	0	0	0	0	0	0	0	0	0	0	0	0	0	0	0	0	0	0	0	0	0	0	0	0	0	0	0	0	0	0	0	0	0	0	0	0	0	0	0	0	0	0	0
22.7	0	0	0	0	0	0	0	0	0	0	0	0	0	0	0	0	0	0	0	0	0	0	0	0	0	0	0	0	0	0	0	0	0	0	0	0	0	0	0	0	0	0	0	0	0	0	0	0	0
22.7167	0	0	0	0	0	0	0	0	0	0	0	0	0	0	0	0	0	0	0	0	0	0	0	0	0	0	0	0	0	0	0	0	0	0	0	0	0	0	0	0	0	0	0	0	0	0	0	0.0297939	0
22.7333	0	0	0	0	0	0	0	0	0	0	0	0	0	0	0	0	0	0	0	0	0	0	0	0	0	0	0	0	0	0	0	0	0	0	0	0	0	0	0	0	0	0	0	0	0	0	0	0	0
22.75	0	0	0	0	0	0	0	0	0	0	0	0	0	0	0	0	0	0	0	0	0	0	0	0	0	0	0	0	0	0	0	0	0	0	0	0	0	0	0	0	0	0	0	0	0	0	0	0	0
22.7667	0	0	0	0	0	0	0	0	0	0	0	0	0	0	0	0	0	0	0	0	0	0	0	0	0	0	0	0	0	0	0	0	0	0	0	0	0	0	0	0	0	0	0	0	0	0	0	0	0
22.7833	0	0	0	0	0	0	0	0	0	0	0	0	0	0	0	0	0	0	0	0	0	0	0	0	0	0	0	0	0	0	0	0	0	0	0	0	0	0	0	0	0	0	0	0	0	0	0	0	0
22.8	0	0	0	0	0	0	0	0	0	0	0	0	0	0	0	0	0	0	0	0	0	0	0	0	0	0	0	0	0	0	0	0	0	0	0	0	0	0	0	0	0	0	0	0	0.00740747	0	0	0	0
22.8167	0	0	0	0	0	0	0	0	0	0	0	0	0	0	0	0	0	0	0	0	0	0	0	0	0	0	0	0	0	0	0	0	0	0	0	0	0	0	0	0	0	0	0	0	0	0	0	0	0
22.8333	0	0	0	0	0	0	0	0	0	0	0	0	0	0	0	0	0	0	0	0	0	0	0	0	0	0	0	0	0	0	0	0	0	0	0	0	0	0	0	0	0	0	0	0	0	0	0	0	0
22.85	0	0	0	0	0	0	0	0	0	0	0	0	0	0	0	0	0	0	0	0	0	0	0	0	0	0	0	0	0	0	0	0	0	0	0	0	0	0	0	0	0	0	0	0	0	0	0	0.0240895	0
22.8667	0	0	0	0	0	0	0	0	0	0	0	0	0	0	0	0	0	0	0	0	0	0	0	0	0	0	0	0	0	0	0	0	0	0	0	0	0	0	0	0	0	0	0	0	0	0	0	0	0
22.8833	0	0	0	0	0	0	0	0	0	0	0	0	0	0	0	0	0	0	0	0	0	0	0	0	0	0	0	0	0	0	0	0	0	0	0	0	0	0	0	0	0	0	0	0	0	0	0	0	0
22.9	0	0	0	0	0	0	0	0	0	0	0	0	0	0	0	0	0	0	0	0	0	0	0	0	0	0	0	0	0	0	0	0	0	0	0	0	0	0	0	0	0	0	0	0	0	0	0	0	0
22.9167	0	0	0	0	0	0	0	0	0	0	0	0	0	0	0	0	0	0	0	0	0	0	0	0	0	0	0	0	0	0	0	0	0	0	0	0	0	0	0	0	0	0	0	0	0	0	0	0	0
22.9333	0	0	0	0	0	0	0	0	0	0	0	0	0	0	0	0	0	0	0	0	0	0	0	0	0	0	0	0	0	0	0	0	0	0	0	0	0	0	0	0	0	0	0	0	0	0	0	0	0
22.95	0	0	0	0	0	0	0	0	0	0	0	0	0	0	0	0	0	0	0	0	0	0	0	0	0	0	0	0	0	0	0	0	0	0	0	0	0	0	0	0	0	0	0	0	0	0	0	0	0
22.9667	0	0	0	0	0	0	0	0	0	0	0	0	0	0	0	0	0	0	0	0	0	0	0	0	0	0	0	0	0	0	0	0	0	0	0	0	0	0	0	0	0	0	0	0	0	0	0	0	0
22.9833	0	0	0	0	0	0	0	0	0.0315121	0	0	0	0	0	0	0	0	0	0	0	0	0	0	0	0	0	0	0	0	0	0	0	0	0	0	0	0	0	0	0	0	0	0	0	0	0	0	0	0
23	0	0	0	0	0	0	0	0	0	0	0	0	0	0	0	0	0	0	0	0	0	0	0	0	0	0	0	0	0	0	0	0	0	0	0	0	0	0	0	0	0	0	0	0	0	0	0	0	0
23.0167	0	0	0	0	0	0	0	0	0	0	0	0	0	0	0	0	0	0	0	0	0	0	0	0	0	0	0	0	0	0	0	0	0	0	0	0	0	0	0	0	0	0	0	0	0	0	0	0	0
23.0333	0	0	0	0	0	0	0	0	0	0	0	0	0	0	0	0	0	0	0	0	0	0	0	0	0	0	0	0	0	0	0	0	0	0	0	0	0	0	0	0	0	0	0	0	0.0133086	0	0	0	0
23.05	0	0	0	0	0	0	0	0	0	0	0	0	0	0	0	0	0	0	0	0	0	0	0	0	0	0	0	0	0	0	0	0	0	0	0	0	0	0	0	0	0	0	0	0	0	0	0	0	0
23.0667	0	0	0	0	0	0	0	0	0	0	0	0	0	0	0	0	0	0	0	0	0	0	0	0	0	0	0	0	0	0	0	0	0	0	0	0	0	0	0	0	0	0	0	0	0	0	0	0	0
23.0833	0	0	0	0	0	0	0	0	0	0	0	0	0	0	0	0	0	0	0	0	0	0	0	0	0	0	0	0	0	0	0	0	0	0	0	0	0	0	0	0	0	0	0	0	0	0	0	0	0
23.1	0	0	0	0	0	0	0	0	0	0	0	0	0	0	0	0	0	0	0	0	0	0	0	0	0	0	0	0	0	0	0	0	0	0	0	0	0	0	0	0	0	0	0	0	0	0	0	0	0
23.1167	0	0	0	0	0	0	0	0	0	0	0	0	0	0	0	0	0	0	0	0	0	0	0	0	0	0	0	0	0	0	0	0	0	0	0	0	0	0	0	0	0	0	0	0	0	0	0	0	0
23.1333	0	0	0	0	0	0	0	0	0	0	0	0	0	0	0	0.00820068	0	0	0	0	0	0	0	0	0	0	0	0	0	0	0	0	0	0	0	0	0	0	0	0	0	0	0	0	0	0	0	0	0
23.15	0	0	0	0	0	0	0	0	0	0	0	0	0	0	0	0	0	0	0	0	0	0	0	0	0	0	0	0	0	0	0	0	0	0	0	0	0	0	0	0	0	0	0	0	0	0	0	0	0
23.1667	0	0	0	0	0	0	0	0	0	0	0	0	0	0	0	0	0	0	0	0	0	0	0	0	0	0	0	0	0	0	0	0	0	0	0	0	0	0	0	0	0	0	0	0	0	0	0	0	0
23.1833	0	0	0	0	0	0	0	0	0	0	0	0	0	0	0	0	0	0	0	0	0	0	0	0	0	0	0	0	0	0	0	0	0	0	0	0	0	0	0	0	0	0	0	0	0	0	0	0	0
23.2	0	0	0	0	0	0	0	0	0	0	0	0	0	0	0	0	0	0	0	0	0	0	0	0	0	0	0	0	0	0	0	0	0	0	0	0	0	0	0	0	0	0	0	0	0	0	0	0	0
23.2167	0	0	0	0	0	0	0	0	0	0	0	0	0	0	0	0	0	0	0	0	0	0	0	0	0	0	0	0	0	0	0	0	0	0	0	0	0	0	0	0	0	0	0	0	0	0	0	0	0
23.2333	0	0	0	0	0	0	0	0	0	0	0	0	0	0	0	0	0	0	0	0	0	0	0	0	0	0	0	0	0	0	0	0	0	0	0	0	0	0	0	0	0	0	0	0	0	0	0	0	0
23.25	0	0	0	0	0	0	0	0	0	0	0	0	0	0	0	0	0	0	0	0	0	0	0	0	0	0	0	0	0	0	0	0	0	0	0	0	0	0	0	0	0	0	0	0	0	0	0	0	0
23.2667	0	0	0	0	0	0	0	0	0	0	0	0	0	0	0	0	0	0	0	0	0	0	0	0	0	0	0	0	0	0	0	0	0	0	0	0	0	0	0	0	0	0	0	0	0	0	0	0	0
23.2833	0	0	0	0	0	0	0	0	0	0	0	0	0	0	0	0	0	0	0	0	0	0	0	0	0	0	0	0	0	0	0	0	0	0	0	0	0	0	0	0	0	0	0	0	0	0	0	0.00673377	0
23.3	0	0	0	0	0	0	0	0	0	0	0	0	0	0	0	0	0	0	0	0	0	0	0	0	0	0	0	0	0	0	0	0	0	0	0	0	0	0	0	0	0	0	0	0	0	0	0	0	0
23.3167	0	0	0	0	0	0	0	0	0	0	0	0	0.0100252	0	0	0	0	0	0	0	0	0	0	0	0	0	0	0	0	0	0	0	0	0	0	0	0	0	0	0	0	0	0	0	0	0	0	0	0
23.3333	0	0	0	0	0	0	0	0	0	0	0	0	0	0	0	0	0	0	0	0	0	0	0	0	0	0	0	0	0	0	0	0	0	0	0	0	0	0	0	0	0	0	0	0	0	0	0	0	0
23.35	0	0	0	0	0	0	0	0	0	0	0	0	0	0	0	0	0	0	0	0	0	0	0	0	0	0	0	0	0	0	0	0	0	0	0	0	0	0	0	0	0	0	0	0	0	0	0	0	0
23.3667	0	0	0	0	0	0	0	0	0	0	0	0	0	0	0	0	0	0	0	0	0	0	0	0	0	0	0	0	0	0	0	0	0	0	0	0	0	0	0	0	0	0	0	0	0	0	0	0	0
23.3833	0	0	0	0	0	0	0	0	0	0	0	0	0	0	0	0	0	0	0	0	0	0	0	0	0	0	0	0	0	0	0	0	0	0	0	0	0	0	0	0	0	0	0	0	0	0	0	0	0.0169373
23.4	0	0	0	0	0	0	0	0	0	0	0	0	0	0	0	0	0	0	0	0	0	0	0	0	0	0	0	0	0	0	0	0	0	0	0	0	0	0	0	0	0	0	0	0	0	0	0	0	0
23.4167	0	0	0	0	0	0	0	0	0	0	0	0	0	0	0	0	0	0	0	0	0	0	0	0	0.00975745	0	0	0	0	0	0	0	0	0	0	0	0	0	0	0	0	0	0	0	0	0	0	0	0
23.4333	0	0	0	0	0	0	0	0	0	0	0	0	0	0	0	0	0	0	0	0	0	0	0	0	0	0	0	0	0	0	0	0	0	0	0	0	0	0	0	0	0	0	0	0	0	0	0	0	0
23.45	0	0	0	0	0	0	0	0	0	0	0	0	0	0	0	0	0	0	0	0	0	0	0	0	0	0	0	0	0	0	0	0	0	0	0	0	0	0	0	0	0	0	0	0	0	0	0	0	0
23.4667	0	0	0	0	0	0	0	0	0	0	0	0	0	0	0	0	0	0	0	0	0	0	0	0	0	0	0	0	0	0	0	0	0	0	0	0	0	0	0	0	0	0	0	0	0	0	0	0	0
23.4833	0	0	0	0	0	0	0	0	0	0	0	0	0	0	0	0	0	0	0	0	0	0	0	0	0	0	0	0	0	0	0	0	0	0	0	0	0	0	0	0	0	0	0	0	0	0	0	0	0
23.5	0	0	0	0	0	0	0	0	0	0	0	0	0	0	0	0	0	0	0	0	0	0	0	0	0	0	0	0	0	0	0	0	0	0	0	0	0	0	0	0	0	0	0	0	0	0	0	0	0
23.5167	0	0	0	0	0	0	0	0	0	0	0	0	0	0	0	0	0	0	0	0	0	0	0	0	0	0	0	0	0	0	0	0	0	0	0	0	0	0	0	0	0	0	0	0	0	0	0	0	0
23.5333	0	0	0	0	0	0	0	0	0	0	0	0	0	0	0	0	0	0	0	0	0	0	0	0	0	0	0	0	0	0	0	0	0	0	0	0	0	0	0	0	0	0	0	0	0	0	0	0	0
23.55	0	0	0	0	0	0	0	0	0	0	0	0	0	0	0	0	0	0	0	0	0	0	0	0	0	0	0	0	0	0	0	0	0	0	0	0	0	0	0	0	0	0	0	0	0	0	0	0	0
23.5667	0	0	0	0	0	0	0	0	0	0	0	0	0	0	0	0	0	0	0	0	0	0	0	0	0	0	0	0	0	0	0	0	0	0	0	0	0	0	0	0	0	0	0	0	0	0	0	0	0
23.5833	0	0	0	0	0	0	0	0	0	0	0	0	0	0	0	0	0	0	0	0	0	0	0	0	0	0	0	0	0	0	0	0	0	0	0	0	0	0	0	0	0	0	0.0100015	0	0	0	0	0	0
23.6	0	0	0	0	0	0	0	0	0	0	0	0	0	0	0	0	0	0	0	0	0	0	0	0	0	0	0	0	0	0	0	0	0	0	0	0	0	0	0	0	0	0	0	0	0	0	0	0	0
23.6167	0	0	0	0	0	0	0	0	0	0	0	0	0	0	0	0	0	0	0	0	0	0	0	0	0	0	0	0	0	0	0	0	0	0	0	0	0	0	0	0	0	0	0	0	0	0	0	0	0
23.6333	0	0	0	0	0	0	0	0	0	0	0	0	0	0	0	0	0	0	0	0	0	0	0	0	0	0	0	0	0	0	0	0	0	0	0	0	0	0	0	0	0	0	0	0	0	0	0	0	0
23.65	0	0	0	0	0	0	0	0	0	0	0	0	0	0	0	0	0	0	0	0	0	0	0	0	0	0	0	0	0	0	0	0	0	0	0	0	0	0	0	0	0	0	0	0	0	0	0	0	0
23.6667	0	0	0	0	0	0	0	0	0	0	0	0	0	0	0	0	0	0	0	0	0	0	0	0	0	0	0	0	0	0	0	0	0	0	0	0	0	0	0	0	0	0	0	0	0	0	0	0	0
23.6833	0	0	0	0	0	0	0	0	0	0	0	0	0	0	0	0	0	0	0	0	0	0	0	0	0	0	0	0	0	0	0	0	0	0	0	0	0	0	0	0	0	0	0	0	0	0	0	0	0
23.7	0	0	0	0	0	0	0	0	0	0	0	0	0	0	0	0	0	0	0	0	0	0	0	0	0	0	0	0	0	0	0	0	0	0	0	0	0	0	0	0	0	0	0	0	0	0	0	0	0
23.7167	0	0	0	0	0	0	0	0	0	0	0	0	0	0	0	0	0	0	0	0	0	0	0	0	0	0	0	0	0	0	0	0	0	0	0	0	0	0	0	0	0	0	0	0	0	0	0	0	0
23.7333	0	0	0	0	0	0	0	0	0	0	0	0	0	0	0	0	0	0	0	0	0	0	0	0	0	0	0	0	0	0	0	0	0	0	0	0	0	0	0	0	0	0	0	0	0	0	0	0	0
23.75	0	0	0	0	0	0	0	0	0	0	0	0	0	0	0	0	0	0	0	0	0	0	0	0	0	0	0	0	0	0	0	0	0	0	0	0	0	0	0	0	0	0	0	0	0	0	0	0	0
23.7667	0	0	0	0	0	0	0	0	0	0	0	0	0	0	0	0	0	0	0	0	0	0	0	0	0	0	0	0	0	0	0	0	0	0	0	0	0	0	0	0	0	0	0	0	0	0	0	0	0
23.7833	0	0	0	0	0	0	0	0	0	0	0	0	0	0	0	0	0	0	0	0	0	0	0	0	0	0	0	0	0	0	0	0	0	0	0	0	0	0	0	0	0	0	0	0	0	0	0	0	0
23.8	0	0	0	0	0	0	0	0	0	0	0	0	0	0	0	0	0	0	0	0	0	0	0	0	0	0	0	0	0	0	0	0	0	0	0	0	0	0	0	0	0	0	0	0	0	0	0	0	0
23.8167	0	0	0	0	0	0	0	0	0	0	0	0	0	0	0	0	0	0	0	0	0	0	0	0	0	0	0	0	0	0	0	0	0	0	0	0	0	0	0	0	0	0	0	0	0	0	0	0	0
23.8333	0	0	0	0	0	0	0	0	0	0	0	0	0	0	0	0	0	0	0	0	0	0	0	0	0	0	0	0	0	0	0	0	0	0	0	0	0	0	0	0	0	0	0	0	0	0	0	0	0
23.85	0	0	0	0	0	0	0	0	0	0	0	0	0	0	0	0	0	0	0	0	0	0	0	0	0	0	0	0	0	0	0	0	0	0	0	0	0	0	0	0	0	0	0	0	0	0	0	0	0
23.8667	0	0	0	0	0	0	0	0	0	0	0	0	0	0	0	0	0	0	0	0	0	0	0	0	0	0	0	0	0	0	0	0	0	0	0	0	0	0	0	0	0	0	0	0	0	0	0	0	0
23.8833	0	0	0	0	0	0	0	0	0	0	0	0	0	0	0	0	0	0	0	0	0	0	0	0	0	0	0	0	0	0	0	0	0	0	0	0	0	0	0	0	0	0	0	0	0	0	0	0	0
23.9	0	0	0	0	0	0	0	0	0	0	0	0	0	0	0	0	0	0	0	0	0	0	0	0	0	0	0	0	0	0	0	0	0	0	0	0	0	0	0	0	0	0	0	0	0	0	0	0	0
23.9167	0	0	0	0	0	0	0	0	0	0	0	0	0	0	0	0	0.00959471	0	0	0	0	0	0	0	0	0.0067753	0	0	0	0	0	0	0	0	0	0	0	0	0	0	0	0	0	0	0	0	0	0	0
23.9333	0	0	0	0	0	0	0	0	0	0	0	0	0	0	0	0	0	0	0	0	0	0	0	0.0135939	0	0	0	0	0	0	0	0	0	0	0	0	0	0	0	0	0	0	0	0	0	0	0	0	0
23.95	0	0	0	0	0	0	0	0	0	0	0	0	0	0	0	0	0	0	0	0	0	0	0	0	0	0	0	0	0	0	0	0	0	0	0	0	0	0	0	0	0	0	0	0	0	0	0	0	0
23.9667	0	0	0	0	0	0	0	0	0	0	0	0	0	0	0	0	0	0	0	0	0	0	0	0	0	0	0	0	0	0	0	0	0	0	0	0	0	0	0	0	0	0	0	0	0	0	0	0	0
23.9833	0	0	0	0	0	0	0	0	0	0	0	0	0	0	0	0	0	0	0	0	0	0	0	0	0	0	0	0	0	0	0	0	0	0	0	0	0	0	0	0	0	0	0	0	0	0	0	0.00929091	0
24	0	0	0	0	0	0	0	0	0	0	0	0	0	0	0	0	0	0	0	0	0	0	0	0	0	0	0	0	0	0	0	0	0	0	0	0	0	0	0	0	0	0	0	0	0	0	0	0	0
24.0167	0	0	0	0	0	0	0	0	0.011055	0	0	0	0.0127791	0	0	0	0	0	0	0	0	0	0	0	0	0	0	0	0	0	0	0	0	0	0	0	0	0	0	0	0	0	0	0.0191567	0	0	0	0	0
24.0333	0	0	0	0	0	0.00631168	0	0	0	0	0	0	0	0	0	0	0	0	0	0	0	0	0	0	0	0	0	0	0	0	0	0	0	0	0	0	0	0	0	0	0	0	0	0	0	0	0	0	0
24.05	0	0	0	0	0	0	0	0	0	0	0	0	0	0	0	0	0	0	0	0	0	0	0	0	0	0	0	0	0	0	0	0	0	0	0	0	0	0	0	0	0	0	0	0.0189599	0	0	0	0	0
24.0667	0	0	0	0	0	0	0	0	0	0	0	0	0	0	0	0	0	0	0	0	0	0	0	0	0	0	0	0	0	0	0	0.00762702	0	0	0	0	0	0	0	0	0	0	0	0	0	0	0	0	0
24.0833	0	0	0	0	0	0	0	0	0	0	0	0	0	0	0	0	0	0	0	0	0	0	0	0	0	0	0	0	0	0	0	0	0	0	0	0.0258978	0	0	0	0	0	0	0	0	0	0	0	0	0
24.1	0	0	0	0	0	0	0	0	0	0	0	0	0	0	0	0	0	0	0	0	0	0	0	0	0	0	0	0	0	0	0	0	0	0	0	0	0	0	0	0	0	0	0	0	0	0	0	0	0
24.1167	0	0	0	0	0	0	0	0	0	0	0	0	0.00786151	0	0	0	0	0	0	0	0	0	0	0	0	0	0	0	0	0	0	0	0	0	0	0	0	0	0	0	0	0	0	0	0	0	0	0	0
24.1333	0	0	0.00949461	0	0	0	0	0	0	0	0	0	0	0	0	0	0	0	0	0	0	0	0	0	0	0	0	0	0	0	0	0	0	0	0	0	0	0	0	0	0	0	0	0	0	0	0	0	0
24.15	0.00829466	0	0	0	0	0	0	0	0	0	0	0	0	0	0	0	0	0	0	0	0	0	0	0	0	0	0	0	0	0	0	0	0	0	0	0	0	0	0	0	0	0	0	0	0	0	0	0	0
24.1667	0	0	0	0	0	0	0	0	0	0	0	0	0	0	0	0	0	0	0	0	0	0	0	0	0	0	0	0	0	0	0	0	0	0	0	0	0	0	0	0	0	0	0	0	0	0	0	0	0
24.1833	0	0	0	0	0	0	0	0	0	0	0.00694266	0	0	0	0	0	0	0	0	0	0	0	0	0	0	0	0	0.00631857	0	0	0	0	0	0	0	0	0	0	0	0	0	0	0	0.0126654	0	0	0	0	0
24.2	0	0	0	0	0	0	0	0	0	0	0	0	0	0	0	0	0	0	0	0	0	0	0	0	0	0	0	0	0	0	0	0	0	0	0	0	0	0	0	0	0	0	0	0	0	0	0	0	0
24.2167	0	0	0	0	0	0	0	0	0	0	0	0	0	0	0	0	0	0	0	0	0	0	0	0	0	0	0	0	0	0	0	0	0	0	0	0	0	0	0	0	0	0	0	0	0	0	0	0	0.0122164
24.2333	0	0	0	0	0	0	0	0	0	0	0	0	0	0	0	0	0	0	0	0	0	0	0	0	0	0	0	0	0	0	0	0	0	0	0	0	0	0	0	0	0	0	0	0	0	0	0	0	0
24.25	0	0	0	0	0	0	0	0	0	0	0	0	0	0	0	0	0	0	0	0	0	0	0	0	0	0	0	0	0	0	0	0	0	0	0	0	0	0	0	0	0	0	0	0	0	0	0	0	0
24.2667	0	0	0	0	0	0	0	0	0	0	0	0	0	0	0	0	0	0	0	0	0	0	0	0	0	0	0	0	0	0	0	0	0	0.0155583	0	0	0	0	0	0	0	0	0	0	0	0	0	0	0
24.2833	0	0	0	0	0	0	0	0	0	0	0	0	0	0	0	0	0	0	0	0	0	0	0	0	0	0	0	0	0	0	0	0	0	0	0	0	0	0	0	0	0	0	0	0.0110918	0	0	0	0	0
24.3	0.0256708	0	0	0	0	0	0	0	0	0	0	0	0	0	0	0	0	0	0	0	0	0	0	0	0	0	0	0	0	0	0	0	0	0	0	0	0	0	0	0	0	0	0	0	0	0	0	0	0
24.3167	0	0	0	0	0	0	0	0	0	0	0.00792618	0	0	0	0	0	0	0	0	0	0	0	0	0	0	0	0	0	0	0	0	0	0	0	0	0	0	0	0	0	0	0	0	0	0	0	0	0	0
24.3333	0	0	0	0	0	0	0	0	0	0	0	0	0	0	0	0	0	0	0	0	0	0	0	0	0	0	0	0	0	0	0	0	0	0	0	0	0	0	0	0	0	0	0	0	0	0	0	0	0
24.35	0	0	0	0	0	0	0	0	0	0	0	0	0	0	0.0127457	0	0	0	0	0	0	0	0	0	0	0	0	0	0	0	0	0	0	0	0	0	0	0	0	0	0	0	0	0	0	0	0	0	0
24.3667	0	0	0	0	0	0	0	0	0	0	0	0	0	0	0	0	0	0	0	0	0	0	0	0	0	0	0	0	0	0	0	0	0	0	0	0	0	0	0	0	0	0	0	0	0	0	0	0	0
24.3833	0	0	0	0	0	0	0	0	0	0	0	0	0	0	0	0	0	0	0	0	0	0	0	0.00729936	0	0	0	0	0	0	0	0	0	0	0	0	0	0	0	0	0	0	0	0	0	0	0	0	0
24.4	0	0	0	0	0	0	0	0	0	0	0	0	0	0	0	0	0	0	0	0	0	0	0	0	0	0	0	0	0	0	0	0	0	0	0	0	0	0	0	0	0	0	0	0	0	0	0	0	0
24.4167	0	0	0	0	0	0	0	0	0	0	0	0	0	0	0	0	0	0	0	0	0	0	0	0	0	0	0	0	0	0	0	0	0	0	0	0	0	0	0	0	0	0	0	0	0	0	0	0.00693047	0
24.4333	0	0	0	0	0	0	0	0	0	0	0	0.00606368	0	0	0	0	0	0	0	0	0	0	0	0	0	0	0	0	0	0	0	0	0	0	0	0	0	0	0	0	0	0	0	0	0	0	0	0	0
24.45	0	0	0	0	0	0	0	0	0	0	0	0	0	0	0	0	0	0	0	0	0	0	0.00884644	0	0	0	0	0	0	0	0	0	0	0	0	0	0	0	0	0	0	0	0	0	0	0	0	0	0
24.4667	0	0	0	0	0	0	0	0	0	0	0.00989321	0	0	0	0	0	0	0	0	0	0	0	0	0	0	0	0	0	0	0	0	0	0	0	0	0	0	0	0	0	0	0	0	0	0	0	0	0	0
24.4833	0	0	0	0	0	0	0	0	0	0.0253157	0	0	0	0	0	0	0	0	0	0	0	0	0	0	0	0	0	0	0	0	0	0	0	0	0	0	0	0	0	0	0	0	0.00744433	0	0.00839099	0	0	0	0
24.5	0	0	0	0	0	0	0	0	0	0	0	0	0	0	0	0	0	0	0	0	0	0	0	0	0	0	0	0	0	0.00658977	0	0	0	0	0	0	0	0	0	0	0	0	0	0	0	0	0	0	0
24.5167	0	0	0	0	0	0	0	0	0	0	0	0	0	0	0	0	0	0	0	0	0	0	0	0	0	0	0	0	0	0	0	0	0	0	0	0	0	0	0	0	0	0	0	0	0	0	0	0	0
24.5333	0	0	0	0	0	0	0	0	0	0	0	0	0	0	0	0	0	0	0	0	0	0	0	0	0	0	0	0	0	0	0	0	0	0	0	0	0	0	0	0	0	0	0	0	0	0.0120143	0	0	0
24.55	0	0	0	0	0	0	0	0	0	0	0	0	0	0	0	0	0	0	0	0	0	0	0	0	0	0	0	0	0	0	0	0	0	0	0	0	0	0	0	0	0	0	0	0	0	0	0	0	0
24.5667	0	0	0	0	0	0	0	0.0366555	0	0	0	0	0	0	0	0	0	0.00730536	0	0	0	0	0	0	0	0	0	0	0	0	0	0	0	0	0	0	0	0	0	0	0	0	0	0	0	0	0	0	0
24.5833	0	0	0	0	0	0	0	0	0	0	0	0	0.0147461	0	0	0	0	0	0	0	0	0	0	0	0	0	0	0	0	0	0	0	0	0	0	0	0	0	0	0	0	0	0	0	0	0	0	0	0
24.6	0	0	0	0	0	0	0	0	0	0	0	0	0	0	0	0	0	0	0	0	0	0	0	0	0	0	0	0	0	0	0	0	0	0	0	0	0	0	0	0	0	0	0	0	0	0	0	0	0
24.6167	0	0	0	0	0	0	0	0	0	0	0	0	0	0	0	0	0	0	0	0	0	0	0	0	0	0	0	0	0	0	0	0	0	0	0	0	0	0	0	0	0	0	0	0	0	0	0	0	0
24.6333	0	0	0	0	0	0	0	0	0	0	0	0	0	0	0	0	0	0	0	0	0	0	0	0	0	0	0	0	0	0	0	0	0	0	0	0	0	0	0	0	0	0	0	0	0	0	0	0	0
24.65	0.0185563	0	0	0	0	0	0	0	0	0	0	0	0	0	0	0	0	0	0	0	0	0	0	0	0	0	0	0	0	0	0	0.00841384	0	0	0	0	0	0	0	0	0	0	0	0	0	0	0	0	0
24.6667	0	0	0	0	0	0	0	0	0	0	0	0	0	0	0	0	0	0	0	0	0	0	0.0100267	0	0	0	0	0	0	0	0	0	0	0	0	0	0	0	0	0	0	0	0	0	0	0	0	0	0
24.6833	0	0	0	0	0	0	0	0	0	0	0	0	0	0	0	0	0	0	0	0	0	0	0	0	0	0	0	0	0	0	0	0	0	0	0	0	0	0	0	0	0	0	0	0	0	0	0	0	0
24.7	0	0	0	0	0	0	0	0	0	0	0	0	0.00746811	0	0	0	0	0	0	0	0	0	0	0	0	0	0	0	0	0	0	0	0	0	0	0	0	0	0	0	0	0	0	0	0	0	0	0	0
24.7167	0	0	0	0	0	0	0	0	0	0	0	0	0	0	0	0	0	0.0145834	0	0	0.0115773	0	0	0	0	0	0	0	0	0	0	0	0	0	0	0	0	0	0	0	0	0	0	0	0	0	0	0	0
24.7333	0	0	0	0	0	0	0	0	0	0	0	0	0	0	0	0	0	0	0	0	0	0	0	0	0	0	0	0	0	0	0	0	0	0	0	0	0	0	0	0	0	0	0	0	0	0	0	0	0
24.75	0	0	0	0	0	0	0	0	0	0	0	0	0	0	0	0	0	0	0	0	0	0	0	0	0	0	0	0	0	0	0	0	0.00625143	0	0	0	0	0	0	0	0	0	0	0	0	0	0	0.00732388	0
24.7667	0	0	0	0	0	0	0	0	0	0	0	0	0	0	0	0	0	0	0	0	0	0	0	0	0	0	0	0	0	0	0	0	0	0	0	0	0	0	0	0	0	0	0	0	0	0	0	0	0
24.7833	0	0	0	0	0	0	0	0	0	0	0	0	0	0	0	0	0	0	0	0	0	0	0	0	0	0	0	0	0	0	0	0	0	0	0	0	0	0	0	0	0	0	0	0	0	0	0	0	0
24.8	0	0	0	0	0	0	0	0	0	0	0	0	0	0	0	0	0	0	0	0	0	0	0	0	0	0	0	0	0	0	0	0	0	0	0	0	0	0	0	0	0	0	0	0	0	0	0	0	0
24.8167	0	0	0	0	0	0	0	0	0	0	0	0	0	0	0	0	0	0	0	0	0	0	0	0	0	0	0	0	0	0	0	0	0	0	0	0	0	0	0	0	0	0	0	0	0.00642396	0	0	0	0.00749555
24.8333	0	0	0	0	0.0119871	0	0	0	0	0	0	0	0	0	0	0	0	0	0	0	0	0	0	0	0	0	0	0	0	0	0	0	0	0	0	0	0	0	0	0	0	0	0	0	0	0	0	0	0
24.85	0	0	0	0	0	0	0	0	0	0	0	0	0	0	0	0	0	0.00710865	0	0	0	0	0	0	0	0	0	0	0	0	0	0	0	0	0	0	0	0	0	0	0	0	0	0	0	0	0	0	0
24.8667	0	0	0	0	0	0	0	0	0	0	0	0	0	0	0	0	0	0	0	0	0	0	0	0	0	0	0	0	0	0	0	0	0	0	0	0	0	0	0	0	0	0	0	0	0	0	0	0	0
24.8833	0	0	0	0	0	0	0	0	0	0	0	0	0	0	0	0	0	0	0	0	0	0	0	0	0	0	0	0	0	0	0	0	0	0	0	0	0	0	0	0	0	0	0	0	0	0	0	0	0
24.9	0	0	0	0	0	0	0	0	0	0	0	0	0	0	0	0	0	0	0	0	0	0	0	0	0	0	0	0	0	0	0	0	0	0	0	0	0	0	0	0	0	0	0	0	0	0	0	0	0
24.9167	0	0	0	0	0	0	0	0	0	0	0.0124504	0	0	0	0	0	0	0	0	0	0	0	0	0	0	0	0	0	0	0	0	0	0	0	0	0	0	0	0	0	0	0	0	0	0	0	0	0	0
24.9333	0	0	0	0	0	0	0	0	0	0	0	0	0	0	0	0	0	0	0	0	0	0	0	0	0	0	0	0	0	0	0	0	0	0	0	0	0	0	0	0	0	0	0	0	0	0	0	0	0
24.95	0	0	0	0	0	0	0	0	0	0	0	0	0	0	0	0	0	0	0	0	0	0	0	0	0	0	0	0	0	0	0	0	0	0	0	0	0	0	0	0	0	0	0	0	0	0	0	0	0
24.9667	0	0	0	0	0	0	0	0	0	0	0	0	0	0	0	0	0	0	0	0	0	0	0	0	0	0	0	0	0	0	0	0	0	0	0	0	0	0	0	0	0	0	0	0	0	0	0	0	0
24.9833	0	0	0	0	0	0	0.0116205	0	0	0	0	0	0	0	0	0	0	0	0	0	0	0	0	0	0	0	0	0	0	0	0	0	0	0	0	0	0.00861915	0	0	0	0	0	0	0	0	0	0	0	0
25	0	0	0	0	0	0	0	0	0	0	0	0	0	0	0	0	0	0	0	0	0	0	0	0	0	0	0	0	0	0	0	0	0	0	0	0	0	0	0	0	0	0	0	0	0	0	0	0	0
25.0167	0	0	0	0	0	0	0	0	0	0	0	0	0	0	0	0	0	0	0	0	0	0	0	0	0	0	0	0	0	0	0	0.0241057	0	0	0	0	0	0	0	0	0	0	0	0	0	0	0	0	0
25.0333	0	0	0	0	0	0	0	0	0	0	0	0	0	0	0	0	0	0	0	0	0	0	0	0	0	0	0	0	0	0	0	0	0	0	0	0	0	0	0	0	0	0	0	0	0	0	0	0	0
25.05	0	0	0	0	0	0	0	0	0	0	0	0	0	0	0	0	0	0	0	0	0	0	0	0.00710266	0	0	0	0	0	0	0	0	0	0	0	0	0	0	0	0	0	0	0	0	0	0.0102439	0	0	0
25.0667	0	0	0	0	0	0	0	0	0	0	0	0	0	0	0	0	0	0	0	0	0	0	0	0	0	0	0	0	0	0	0	0	0	0	0	0	0	0	0	0	0	0.0530741	0	0	0	0	0	0	0
25.0833	0	0	0	0	0	0	0	0	0	0	0	0	0	0	0	0	0	0	0	0	0	0	0	0	0	0	0	0	0	0	0	0	0	0	0	0	0	0	0	0	0	0	0	0	0	0	0.00709255	0	0
25.1	0	0	0	0	0	0	0	0	0	0.00741569	0	0	0	0	0	0	0	0	0	0	0	0	0	0	0	0	0	0	0	0	0	0	0	0	0	0	0	0	0	0	0	0	0	0	0	0	0	0	0
25.1167	0	0	0	0	0	0	0	0	0	0	0	0	0	0	0	0	0	0	0	0	0	0	0	0	0	0	0	0	0	0	0	0	0	0	0	0	0	0	0	0	0	0	0	0	0	0	0	0	0
25.1333	0	0	0	0	0	0	0	0	0	0	0	0	0	0	0	0	0	0	0	0	0	0	0	0	0	0	0	0	0	0	0	0	0	0	0	0	0	0	0	0	0	0	0	0	0	0	0	0	0
25.15	0	0	0	0	0	0	0	0	0	0	0	0	0	0	0	0	0	0	0	0	0	0	0	0	0	0	0	0	0	0	0	0	0	0	0	0	0	0	0	0	0	0	0	0	0	0	0	0	0.0200846
25.1667	0	0	0	0	0	0	0	0	0	0	0	0	0	0	0	0	0	0	0	0	0	0	0	0	0	0	0	0	0	0	0	0	0	0	0	0	0	0	0	0	0	0	0	0	0	0	0	0	0
25.1833	0	0	0	0	0	0	0	0	0	0	0	0	0	0	0	0	0	0	0	0	0	0	0	0	0	0	0	0	0	0	0	0	0	0	0	0	0	0	0	0	0	0	0	0	0	0	0	0	0
25.2	0	0	0	0	0	0	0	0	0	0	0	0	0	0	0	0	0	0	0	0	0	0	0	0	0	0	0	0	0	0	0	0	0	0	0	0	0	0	0	0	0	0	0	0	0	0	0	0	0
25.2167	0	0	0	0	0	0	0	0	0	0	0	0	0	0	0	0	0	0	0	0	0	0	0.00982996	0	0	0	0	0	0	0	0	0	0	0	0	0	0	0	0	0	0	0	0	0	0	0	0	0	0
25.2333	0	0	0	0	0	0	0	0	0	0	0	0	0	0	0	0	0	0	0	0	0	0	0	0	0	0	0	0	0.00693725	0	0	0	0	0	0	0	0	0	0	0	0	0	0.0184597	0	0	0	0	0	0
25.25	0.022654	0	0	0	0	0	0	0	0	0	0	0	0	0	0	0	0	0	0	0	0	0	0	0	0	0.0138566	0	0	0	0	0	0	0	0	0	0	0	0	0	0	0	0	0	0	0	0	0	0	0
25.2667	0	0	0.0235134	0.00627243	0	0	0	0	0	0	0	0	0	0	0	0	0	0	0	0	0	0	0	0.00670926	0	0	0	0	0	0	0	0	0	0.0173286	0	0.0591072	0	0	0	0	0	0	0	0	0	0	0	0	0
25.2833	0	0	0	0	0	0	0	0	0	0	0	0	0	0	0	0	0	0	0	0	0	0	0	0	0	0	0	0	0	0	0	0	0	0	0	0	0	0	0	0	0	0	0	0	0	0	0	0	0
25.3	0	0	0	0	0	0	0	0	0	0	0	0	0	0	0	0	0	0	0	0	0	0	0	0	0	0	0	0	0	0	0	0	0	0	0	0	0	0	0	0	0	0	0	0	0	0	0	0	0
25.3167	0	0	0	0	0	0	0	0.0154756	0	0	0	0	0	0	0	0	0	0	0	0	0	0	0	0	0	0	0	0	0	0	0	0	0	0	0	0	0	0	0	0	0	0	0	0	0	0	0	0	0
25.3333	0	0	0	0	0	0	0	0	0	0	0	0	0	0	0	0	0	0	0	0	0	0	0	0	0	0	0	0	0	0	0	0	0	0	0	0	0	0	0	0	0	0	0	0	0	0	0	0	0
25.35	0	0	0	0	0	0	0	0	0	0	0	0	0	0	0	0	0	0	0	0	0	0	0	0	0	0	0	0	0	0	0	0	0	0	0	0	0	0	0	0	0	0	0	0	0	0	0	0	0
25.3667	0	0	0	0	0	0	0	0	0	0	0	0	0	0	0	0	0	0	0	0	0	0	0	0	0	0	0	0	0	0	0	0	0	0	0	0	0	0	0	0	0	0	0	0	0	0	0	0	0
25.3833	0	0	0	0	0	0	0	0	0	0	0	0	0	0	0	0	0	0	0	0	0	0	0	0	0	0	0	0	0	0	0	0	0	0	0	0	0	0	0	0	0	0	0	0	0	0	0	0	0.00985598
25.4	0	0	0	0	0	0	0	0	0	0	0	0	0	0	0	0	0	0	0	0	0	0	0	0	0	0	0	0	0	0	0	0	0	0	0	0	0	0	0	0	0	0	0	0	0	0	0	0	0
25.4167	0	0	0	0	0	0	0	0.0103613	0	0	0	0	0	0	0	0	0	0	0	0	0	0	0	0	0	0	0	0	0	0	0	0	0	0	0	0	0	0	0	0	0	0	0	0	0	0.0114241	0	0	0
25.4333	0	0	0	0	0	0	0	0	0	0	0	0	0	0	0	0	0	0	0	0	0	0	0	0	0	0	0	0	0	0	0	0.0174622	0	0	0	0	0	0	0	0	0	0	0.0100015	0	0	0	0	0	0
25.45	0	0	0	0	0	0	0	0	0	0	0	0	0	0	0	0	0	0	0	0	0	0	0	0	0	0	0	0	0	0	0	0	0	0	0	0	0	0	0	0	0	0	0	0	0	0	0	0	0
25.4667	0	0	0	0	0	0	0	0	0	0	0	0	0	0	0	0	0	0	0	0	0	0	0	0	0	0	0	0	0	0	0	0	0	0	0	0	0	0	0	0	0	0	0	0	0	0	0	0	0
25.4833	0	0	0	0	0	0	0	0	0	0	0	0	0	0	0	0	0	0	0	0	0	0	0	0	0	0	0	0	0	0	0	0	0	0	0	0	0	0	0	0	0	0	0	0	0	0	0	0	0
25.5	0	0	0	0	0	0	0	0	0	0	0	0	0	0	0	0	0	0	0	0	0	0	0	0	0	0	0	0	0	0	0	0	0	0	0	0	0	0	0	0	0	0	0	0	0	0	0	0	0
25.5167	0	0	0	0	0	0	0	0	0	0	0	0	0	0	0	0	0	0	0	0	0	0	0	0	0	0	0	0	0	0	0	0	0	0	0	0	0	0	0	0	0	0	0	0	0	0	0	0	0
25.5333	0	0	0	0	0	0	0	0	0	0	0	0	0	0	0	0	0	0	0	0	0	0	0	0	0	0	0	0	0	0.00875351	0	0	0	0	0	0	0	0	0	0	0	0	0	0	0	0	0	0	0
25.55	0	0	0	0	0	0	0	0	0	0	0	0	0	0	0	0	0	0	0	0	0	0	0	0	0	0	0	0	0	0	0	0	0	0	0	0	0	0	0	0	0	0	0	0	0	0	0	0	0
25.5667	0	0	0	0	0	0	0	0	0	0	0	0	0	0	0	0	0	0	0	0	0	0	0	0	0	0	0	0	0	0	0	0	0	0	0	0	0	0	0	0	0	0	0	0	0	0	0	0	0
25.5833	0	0	0	0	0	0	0	0	0	0	0	0	0	0	0	0	0	0	0	0	0	0	0	0	0	0	0	0	0	0	0	0	0	0	0	0	0	0	0	0	0	0	0	0	0	0	0	0	0
25.6	0	0	0	0	0	0	0	0	0	0	0	0	0	0	0	0	0	0	0	0	0	0	0	0	0	0	0	0	0	0	0	0	0	0	0	0	0	0	0	0	0	0	0	0	0	0	0	0	0
25.6167	0	0	0	0	0	0	0	0	0	0	0	0	0	0	0	0	0	0	0	0	0	0	0	0	0	0	0	0	0	0	0	0	0	0	0	0	0	0	0	0	0	0	0	0	0	0	0	0	0.00788895
25.6333	0	0	0	0	0	0	0	0	0	0	0	0	0	0	0	0	0	0	0	0	0	0	0	0	0	0	0	0	0	0	0	0	0	0	0	0	0	0	0	0	0	0	0	0	0	0	0	0	0
25.65	0	0	0	0	0	0	0	0	0	0	0	0	0	0	0	0	0	0	0	0	0	0	0	0	0	0	0	0	0	0	0	0	0	0	0	0	0	0	0	0	0	0	0	0	0	0	0	0	0
25.6667	0	0	0	0	0	0	0	0	0	0	0	0	0.019067	0	0	0	0	0	0	0	0	0	0	0	0	0	0	0	0	0	0	0	0	0	0	0	0	0	0	0	0	0	0	0	0	0	0	0	0
25.6833	0	0	0	0	0	0	0	0	0	0	0	0	0	0	0	0	0	0	0	0	0	0	0	0	0	0	0	0	0	0	0	0	0	0	0	0	0	0	0	0	0	0	0	0	0	0	0	0	0
25.7	0	0	0	0	0	0	0	0	0	0	0	0	0	0	0	0	0	0	0	0	0	0	0	0.00710266	0	0	0	0	0	0	0	0	0	0	0	0	0	0	0	0	0	0	0	0	0	0	0	0	0
25.7167	0	0	0	0	0	0	0	0	0	0	0	0	0	0	0	0	0	0	0	0	0	0	0	0	0	0	0	0	0	0	0	0	0	0	0	0	0	0	0	0	0	0	0	0	0	0	0	0	0
25.7333	0	0	0	0	0	0	0	0	0	0	0	0	0	0	0	0	0	0	0	0	0	0	0	0	0	0	0	0	0	0	0	0	0	0	0	0	0	0	0	0	0	0	0	0	0	0	0	0	0
25.75	0	0	0	0	0	0	0	0	0	0	0	0	0	0	0	0	0	0	0	0	0	0	0	0	0	0	0	0	0	0	0	0	0	0	0	0	0	0	0	0	0	0.0190623	0	0	0	0	0	0	0
25.7667	0	0	0	0	0	0	0	0.0221635	0	0	0	0	0	0	0	0	0	0	0	0	0	0	0	0	0	0	0	0	0	0	0	0	0	0	0	0	0	0	0	0	0	0	0	0	0	0	0	0	0
25.7833	0	0	0	0	0	0	0	0	0	0	0	0	0	0	0	0	0	0	0	0	0	0	0	0	0.010741	0	0	0	0	0	0	0	0	0	0	0	0	0	0	0	0	0	0.00862455	0	0	0	0	0	0
25.8	0	0	0	0	0	0	0	0	0	0	0	0	0	0	0	0	0	0	0	0	0	0	0	0	0	0	0	0	0	0	0	0	0	0	0	0	0	0	0	0	0	0	0	0	0	0	0	0	0
25.8167	0	0	0	0	0	0	0	0	0	0	0	0	0	0	0.00861489	0	0	0	0	0	0	0	0	0	0	0	0	0	0	0	0	0	0	0	0	0	0	0	0	0	0	0	0	0	0	0	0	0	0
25.8333	0	0	0	0	0	0	0	0	0	0	0	0	0	0	0	0	0	0	0	0	0	0	0	0	0	0	0	0	0	0	0	0	0	0	0	0	0	0	0	0	0	0	0	0	0	0	0	0	0
25.85	0	0	0	0	0	0	0	0	0	0	0	0	0	0	0	0	0	0	0	0	0	0	0	0	0	0	0	0	0	0	0	0	0	0	0	0	0	0	0	0	0	0	0.00842784	0	0	0	0	0	0
25.8667	0	0	0	0	0	0	0	0	0	0	0	0	0	0	0	0	0	0	0	0	0	0	0	0	0	0	0	0	0	0	0	0	0	0	0	0	0	0	0	0	0	0	0	0	0	0	0	0	0
25.8833	0	0	0	0	0	0	0	0	0	0	0	0	0	0	0	0	0	0	0	0	0	0	0.00923985	0	0	0	0	0	0	0	0	0	0	0	0	0	0	0	0	0	0	0	0	0	0	0	0	0	0
25.9	0	0	0	0	0	0	0	0	0	0	0	0	0	0	0	0	0	0	0	0	0	0	0	0	0	0	0	0	0	0	0	0	0	0	0	0	0	0	0	0	0	0	0	0	0	0	0	0	0
25.9167	0	0	0	0	0	0	0	0	0	0	0	0	0	0	0	0	0	0	0	0	0	0	0	0	0	0	0	0	0	0	0	0	0	0	0	0	0	0	0	0	0	0	0	0	0	0	0	0	0
25.9333	0	0	0	0	0	0	0	0	0	0	0	0	0	0	0	0	0	0	0	0	0	0	0	0	0	0	0	0	0	0	0	0	0	0	0	0	0	0	0	0	0	0	0	0	0	0	0	0	0
25.95	0	0	0	0	0	0	0	0	0	0	0	0	0	0	0	0	0	0	0	0	0	0	0	0	0	0	0	0	0	0	0	0	0	0	0	0	0	0	0	0	0	0	0.0162656	0	0	0	0	0	0
25.9667	0	0	0	0	0	0.0078853	0	0	0	0	0	0	0	0	0	0	0	0	0	0	0	0	0	0	0	0	0	0	0	0	0	0	0	0	0	0	0	0	0	0	0	0	0	0	0	0	0	0	0
25.9833	0	0	0	0	0	0	0	0	0	0	0	0	0	0	0	0	0	0	0	0	0	0	0	0	0	0	0	0	0	0	0	0	0	0	0	0	0	0	0	0	0	0	0	0	0	0	0	0	0
26	0	0	0	0	0	0	0	0	0	0	0	0	0	0	0	0	0	0	0	0	0	0	0	0	0	0	0	0	0	0	0	0	0	0	0	0	0	0	0	0	0	0	0	0	0	0	0	0	0
26.0167	0	0	0	0	0	0	0	0	0	0	0	0	0	0	0	0	0	0	0	0	0	0	0	0	0	0	0	0	0	0	0	0	0	0	0	0	0	0	0	0	0	0	0	0	0	0	0	0	0
26.0333	0	0	0	0	0	0	0	0	0	0	0	0	0	0	0	0	0	0	0	0	0	0	0	0	0.00759371	0	0	0	0	0	0	0	0	0	0	0	0	0	0	0	0	0	0	0	0	0	0	0	0
26.05	0	0	0	0	0	0	0	0	0	0	0.0089097	0	0	0	0	0	0	0	0	0	0	0	0	0	0	0	0	0	0	0	0	0	0	0	0	0	0	0	0	0	0	0	0	0	0	0	0	0	0
26.0667	0	0	0	0	0	0	0	0	0	0	0	0	0	0	0	0	0	0	0	0	0	0	0	0	0	0	0	0	0	0	0	0	0	0	0	0	0	0	0	0	0	0	0	0	0	0	0	0	0
26.0833	0	0	0	0	0	0	0	0	0	0	0	0	0	0	0	0	0	0	0	0	0	0	0	0	0	0	0	0	0	0	0	0	0	0	0	0	0	0	0	0	0	0	0	0	0	0	0	0	0
26.1	0	0	0	0	0	0	0	0	0	0	0	0	0	0	0	0	0	0	0	0	0	0	0	0	0	0	0.00962234	0	0	0	0	0	0	0	0	0	0	0	0	0	0	0	0	0	0	0	0	0	0
26.1167	0	0	0	0	0	0	0	0	0	0	0	0	0	0	0	0	0	0	0	0	0	0	0	0	0.0315138	0	0	0	0	0	0	0	0	0	0	0	0	0	0	0	0	0	0	0	0	0	0	0	0
26.1333	0	0	0	0	0	0	0	0	0	0	0	0	0	0	0	0	0	0	0	0	0	0	0	0	0	0	0	0	0	0	0	0	0	0.020298	0	0	0	0	0	0	0	0	0	0	0	0	0	0	0.0265966
26.15	0	0	0	0	0	0	0	0.0154756	0	0	0	0	0	0	0	0	0	0	0	0	0	0	0	0	0	0	0	0	0	0	0	0	0	0	0	0	0	0	0	0	0	0	0	0	0	0	0	0	0
26.1667	0	0	0	0	0	0	0	0	0	0	0	0	0	0	0	0	0	0	0	0	0	0	0	0	0	0	0	0	0	0	0	0	0	0	0	0	0	0	0	0	0	0	0	0	0	0	0	0	0
26.1833	0	0	0	0	0	0	0	0	0	0	0	0.0072439	0	0	0	0	0	0	0	0	0	0	0	0	0	0	0	0	0	0	0	0	0	0	0	0	0	0	0	0	0	0	0	0	0	0.0118176	0	0	0
26.2	0	0	0	0	0	0	0	0	0	0	0	0	0	0	0	0	0	0	0	0	0	0	0	0	0	0	0	0	0	0	0	0	0	0.0147715	0	0	0	0	0	0	0	0.0440079	0	0	0	0	0	0	0
26.2167	0	0	0	0	0	0	0	0	0	0	0	0	0	0	0	0	0	0	0	0	0	0	0	0	0	0	0	0	0	0	0	0	0	0	0	0	0	0	0	0	0	0	0	0	0	0	0	0	0
26.2333	0	0	0	0	0	0	0	0	0	0	0	0	0.0218208	0	0	0	0	0	0	0	0	0	0	0	0	0	0	0	0	0	0	0	0	0	0	0	0	0	0	0	0	0	0	0	0	0	0	0	0
26.25	0	0	0	0	0	0	0	0	0	0	0	0	0	0	0	0	0	0	0	0	0	0	0	0	0	0	0	0	0	0	0	0	0	0	0	0	0	0	0	0	0	0	0	0	0	0	0	0	0
26.2667	0	0	0	0	0	0	0	0	0	0	0	0	0	0	0	0	0	0	0	0	0	0	0	0	0	0	0	0	0	0	0	0	0	0	0	0	0	0	0	0	0	0	0	0	0	0	0	0	0
26.2833	0	0	0	0	0	0	0	0	0	0	0	0	0	0	0	0	0	0	0	0	0	0	0	0	0	0	0	0	0	0	0	0	0	0	0	0	0	0	0	0	0	0	0	0	0	0	0	0	0
26.3	0	0	0	0	0	0	0	0	0	0	0	0	0	0	0	0	0	0	0	0	0	0	0	0	0	0	0	0	0	0	0	0	0	0	0.00943108	0	0	0	0	0	0	0	0	0	0	0	0	0	0
26.3167	0	0	0	0	0	0	0	0	0	0	0	0	0	0	0	0	0	0	0	0	0	0	0	0	0	0	0	0	0	0	0	0	0	0	0	0	0	0	0	0	0	0	0	0	0	0	0	0	0
26.3333	0	0	0	0	0	0	0	0	0	0	0	0	0	0	0	0	0	0	0	0	0	0	0	0	0	0	0	0	0.00929769	0	0	0	0	0	0	0	0	0	0	0	0	0	0	0	0	0	0	0	0
26.35	0	0	0	0	0	0	0	0	0	0	0	0	0	0	0	0	0	0	0	0	0	0	0	0	0	0	0	0	0	0	0	0	0	0	0	0	0.00763564	0	0	0	0	0	0	0	0	0	0	0	0
26.3667	0	0	0	0	0	0	0	0	0	0	0	0	0	0	0	0	0	0	0	0	0	0	0	0	0	0	0	0	0	0	0	0	0	0	0	0	0	0	0	0	0	0	0	0	0	0	0	0	0
26.3833	0	0	0	0	0	0	0	0	0	0	0	0	0	0	0	0	0	0	0	0	0	0	0	0	0	0	0	0	0	0	0	0	0	0	0	0	0	0	0	0	0	0	0	0	0	0	0	0	0
26.4	0	0	0	0	0	0.0074919	0	0	0	0	0	0	0	0	0	0	0	0	0	0	0	0	0	0	0	0	0	0	0	0	0	0	0	0	0	0	0	0	0	0	0.00793712	0	0	0	0	0	0	0	0
26.4167	0	0	0	0	0	0	0	0	0	0	0	0	0	0	0	0	0	0	0	0	0	0	0	0	0	0	0	0	0	0	0	0	0	0	0	0	0	0	0	0	0	0	0	0	0	0	0	0	0
26.4333	0	0	0	0	0	0	0	0	0	0	0	0	0	0	0	0	0	0	0	0	0	0	0	0	0	0	0	0	0	0	0	0	0	0	0	0	0	0	0	0	0	0	0	0	0	0	0	0	0
26.45	0	0	0	0	0	0	0	0	0	0	0	0	0	0	0	0	0	0	0	0	0	0	0	0	0	0	0	0	0	0	0	0	0	0	0	0	0	0	0	0	0	0	0	0	0	0	0	0	0
26.4667	0	0	0	0	0	0	0	0	0	0	0	0	0	0	0	0	0	0	0	0	0	0	0	0	0	0	0	0.00533505	0	0	0	0	0	0	0	0	0	0	0	0	0	0	0	0	0	0	0	0	0
26.4833	0	0	0	0	0	0.0139831	0	0	0	0	0	0	0	0	0	0	0	0	0	0	0	0	0	0	0	0	0	0	0	0	0	0	0	0	0	0	0	0	0	0	0	0	0	0	0	0	0	0	0
26.5	0	0	0	0	0	0	0	0	0	0	0	0	0	0	0	0	0	0	0	0	0	0	0	0	0	0	0	0	0	0	0	0	0	0	0	0	0	0	0	0	0	0	0	0	0	0	0	0	0
26.5167	0	0	0	0	0	0	0	0	0	0	0	0	0	0	0	0	0	0	0	0	0	0	0	0	0	0	0	0	0	0	0	0	0	0	0	0	0	0	0	0	0	0	0	0	0	0	0	0	0
26.5333	0	0	0	0	0	0	0	0	0	0	0	0	0	0	0	0	0	0	0	0	0	0	0	0	0	0	0	0	0	0	0	0	0	0	0	0	0	0	0	0	0	0	0	0	0	0	0	0	0
26.55	0	0	0	0	0	0	0	0.0203291	0	0	0	0	0	0	0	0	0	0	0	0	0	0	0	0	0	0	0	0	0	0	0	0	0	0	0	0	0	0	0	0	0	0	0	0	0	0	0	0	0
26.5667	0	0	0	0	0	0	0	0	0	0	0	0	0	0	0	0	0	0	0	0	0	0	0	0	0	0	0	0	0	0	0	0	0	0	0	0	0	0	0	0	0	0	0	0	0	0	0	0	0
26.5833	0	0	0	0	0	0	0	0	0	0	0	0	0	0	0	0	0	0	0	0	0	0	0	0	0	0	0	0	0	0	0	0	0	0	0	0	0	0	0	0	0	0	0	0	0	0	0	0	0
26.6	0	0	0	0	0	0	0	0	0	0	0	0	0	0	0	0	0	0	0	0	0	0	0	0	0	0	0	0	0	0	0	0	0	0	0	0	0	0	0	0	0	0	0	0	0.0255042	0	0	0	0
26.6167	0	0	0	0	0	0	0	0	0	0	0	0	0	0	0	0	0	0	0	0	0	0	0	0	0	0	0	0	0	0.0157367	0	0	0	0	0	0	0	0	0	0	0	0	0	0	0	0	0	0	0
26.6333	0	0	0	0	0	0	0	0	0	0	0	0	0	0	0	0	0	0	0	0	0	0	0	0	0	0	0	0	0	0	0	0	0	0	0	0	0	0	0	0	0	0	0	0	0	0	0	0	0
26.65	0	0	0	0	0	0	0	0	0	0	0	0	0	0	0	0	0	0	0	0.0109125	0	0	0	0	0	0	0	0	0	0	0	0	0	0	0	0	0	0	0	0	0	0	0	0	0	0	0	0	0.0291537
26.6667	0	0	0	0	0	0	0	0	0	0	0	0	0	0	0	0	0	0	0	0	0	0	0	0	0	0	0	0	0	0	0	0	0	0	0	0	0	0	0	0	0	0	0	0	0	0	0	0	0
26.6833	0	0	0	0	0	0	0	0	0	0	0	0	0	0	0	0	0	0	0	0	0	0	0	0	0	0	0	0	0	0	0	0	0	0	0	0	0	0	0	0	0	0	0	0	0	0	0	0	0
26.7	0	0	0	0	0	0	0	0	0	0	0	0	0	0	0	0	0	0	0	0	0	0	0	0	0	0	0	0	0	0	0	0	0	0	0	0	0	0	0	0	0	0	0	0	0	0	0	0	0
26.7167	0	0	0	0	0	0	0.00650618	0	0	0	0	0	0	0	0	0	0	0	0	0	0	0	0	0	0	0	0	0	0	0	0	0	0	0	0	0	0	0	0	0	0	0	0	0	0	0	0	0	0
26.7333	0	0	0	0	0	0	0	0	0	0	0	0	0	0	0	0	0	0.0124196	0	0	0	0	0.00963326	0	0	0	0	0	0	0	0	0	0	0	0	0	0	0	0	0	0	0	0.0188227	0	0	0	0	0	0
26.75	0	0	0	0	0	0	0	0	0	0	0	0	0	0	0	0	0	0	0	0	0	0	0	0	0	0	0	0	0	0	0	0	0	0	0	0	0	0	0	0	0	0	0	0	0	0	0	0	0
26.7667	0	0	0	0	0	0	0	0	0	0.0305676	0	0	0	0	0	0	0	0	0	0	0	0	0	0	0	0	0	0	0	0	0	0	0	0	0	0	0	0	0	0	0	0	0	0	0	0	0	0	0
26.7833	0	0	0	0	0	0	0	0	0	0	0	0	0	0	0	0	0	0	0	0	0	0	0	0	0	0	0	0	0	0.0171136	0	0.0341376	0	0	0	0	0	0	0	0	0	0	0	0	0	0	0	0	0
26.8	0	0	0	0	0	0	0	0	0	0	0	0	0	0	0	0	0	0	0	0	0	0	0	0	0	0	0	0	0	0	0	0	0	0	0	0.0170797	0	0	0	0	0	0	0	0	0	0	0	0	0
26.8167	0	0	0	0	0	0	0	0	0	0	0	0	0	0	0	0	0	0	0	0	0	0	0	0	0	0	0	0	0	0	0	0	0	0	0	0	0	0	0	0	0	0	0	0	0	0	0	0	0
26.8333	0	0	0	0	0	0	0	0	0	0	0	0	0	0	0	0	0	0	0	0	0	0	0	0	0	0	0	0	0	0	0	0	0	0	0	0	0	0	0	0	0	0	0	0.0158127	0	0	0	0	0
26.85	0	0	0	0	0	0	0	0	0	0	0	0	0	0	0	0	0	0	0	0	0	0	0	0	0	0	0	0	0	0	0	0	0	0	0	0	0	0	0	0	0	0	0	0	0	0	0	0	0
26.8667	0	0.0209625	0	0	0	0	0	0	0	0	0	0	0	0	0	0	0	0	0	0	0	0	0	0	0	0	0	0	0	0	0	0	0	0	0	0	0	0	0	0	0	0	0	0	0	0	0	0	0
26.8833	0	0	0	0	0	0	0	0	0	0	0	0	0	0	0	0	0	0	0	0	0	0	0	0	0	0	0	0	0	0	0	0	0	0	0	0	0	0	0	0	0	0	0	0	0	0	0	0	0
26.9	0	0	0	0	0	0	0	0	0	0	0	0	0	0	0	0	0	0	0	0	0	0	0	0	0	0	0	0	0	0	0	0	0	0	0	0	0	0	0	0	0	0	0	0	0	0	0	0	0
26.9167	0	0	0	0	0	0	0	0	0	0	0	0	0	0	0	0	0	0	0	0	0	0	0	0	0	0	0	0	0	0	0	0	0	0	0	0	0	0	0	0	0	0	0	0	0	0	0	0	0
26.9333	0	0	0	0	0	0	0	0	0	0	0	0	0	0	0	0	0	0	0	0	0	0	0	0	0	0	0	0	0	0	0	0	0	0	0	0	0	0	0	0	0	0	0	0	0	0	0	0	0
26.95	0	0	0	0	0	0	0	0	0.0118418	0	0	0	0	0	0	0	0	0	0	0	0	0	0	0	0	0	0	0.00966252	0	0	0	0	0	0	0	0	0	0	0	0	0	0	0	0	0	0	0	0	0
26.9667	0	0	0	0	0	0	0	0	0	0	0	0	0	0	0	0	0	0	0	0	0	0	0	0	0	0	0	0	0	0	0	0	0	0	0	0	0	0	0	0	0	0	0	0	0	0	0	0	0
26.9833	0	0	0	0	0	0	0	0	0	0	0	0	0	0	0	0	0	0	0	0	0	0	0	0	0	0	0	0	0	0	0	0	0	0	0	0	0	0	0	0	0	0	0	0	0	0	0	0	0
27	0	0	0	0	0	0	0	0	0	0	0	0	0	0	0	0.00662706	0	0	0	0	0	0	0	0	0	0	0	0	0	0	0	0	0	0	0	0	0	0	0	0	0	0	0	0	0	0	0	0	0
27.0167	0	0	0	0	0	0	0	0.0248533	0	0	0	0	0	0	0	0	0	0	0	0	0	0	0	0	0	0	0	0	0	0	0	0	0	0	0	0	0	0	0	0	0	0	0	0	0	0	0	0	0
27.0333	0	0	0	0	0	0	0	0	0	0	0	0	0	0	0	0	0	0	0	0	0	0	0	0	0	0.0210253	0	0	0	0	0	0	0	0	0	0	0	0	0	0	0	0	0	0	0	0	0.0108299	0	0
27.05	0	0	0	0	0	0	0	0	0	0	0	0	0	0	0	0	0	0	0	0	0	0	0	0	0	0	0	0	0	0	0	0	0	0	0	0	0	0	0	0	0	0	0	0	0	0	0	0	0
27.0667	0	0	0	0	0	0	0	0	0	0	0	0	0	0	0	0	0	0	0	0	0	0	0	0	0	0	0	0	0	0	0	0	0	0	0	0	0	0	0	0	0	0	0	0	0	0	0	0	0
27.0833	0	0	0	0	0.00805304	0	0	0	0	0	0	0	0	0	0	0	0	0	0	0	0	0	0	0	0	0.0178781	0	0	0	0	0	0	0	0	0	0	0	0	0	0	0	0	0	0	0	0	0	0	0
27.1	0	0	0	0	0	0	0	0	0	0	0	0	0	0	0	0	0	0	0	0	0	0	0	0	0	0	0	0	0	0	0	0	0	0	0	0	0	0	0	0	0	0	0	0	0	0	0	0	0
27.1167	0	0	0	0	0	0	0	0	0	0	0	0	0	0	0	0	0	0	0	0	0	0	0	0	0	0	0	0	0	0	0	0	0	0	0	0	0	0	0	0	0.00793712	0	0	0	0	0	0	0	0
27.1333	0	0	0	0	0	0	0.0244211	0	0	0	0	0	0	0	0	0	0	0	0	0	0	0	0	0	0	0	0	0	0	0	0	0	0	0.0128045	0	0	0	0	0	0	0	0	0	0	0	0	0	0	0
27.15	0	0	0	0	0	0	0	0	0	0	0	0	0	0	0	0	0	0	0	0	0	0	0	0	0	0	0	0	0	0	0	0	0	0	0	0	0	0	0	0	0	0	0	0	0	0	0	0	0
27.1667	0	0	0	0	0	0	0	0	0	0	0	0	0	0	0	0	0	0	0	0	0	0	0	0	0	0	0	0	0	0	0	0	0	0	0	0	0	0	0	0	0	0	0	0	0	0	0	0	0
27.1833	0	0	0	0	0	0	0	0	0	0	0	0	0	0	0	0	0	0	0	0	0	0	0	0	0	0	0	0	0	0	0	0	0	0	0	0	0	0	0	0	0	0	0	0	0	0	0	0	0
27.2	0	0	0	0	0	0	0	0	0	0	0	0	0	0	0	0	0	0	0	0	0	0	0	0	0	0	0	0	0	0	0	0	0	0	0	0	0	0	0	0	0	0	0	0.00892808	0	0	0	0	0
27.2167	0	0	0	0.00941968	0	0	0	0	0	0	0	0	0	0	0	0	0	0	0	0	0	0	0	0	0	0	0	0	0	0	0	0	0	0	0	0	0	0	0	0	0	0	0	0	0	0	0	0	0
27.2333	0	0	0	0	0	0	0	0	0	0	0	0	0	0	0	0	0	0	0	0	0	0	0	0	0	0	0	0	0	0	0	0	0	0	0	0	0	0	0	0	0	0	0	0	0	0	0	0	0
27.25	0	0	0	0	0	0	0	0	0	0	0	0	0	0	0	0	0	0	0	0	0	0	0	0	0	0	0	0	0	0	0	0	0	0	0	0	0	0	0	0	0	0	0	0	0	0	0	0	0
27.2667	0	0	0	0	0	0	0	0	0	0	0	0	0.00904173	0	0	0	0	0	0	0	0	0	0	0	0	0	0	0	0	0	0	0	0	0	0	0	0	0	0	0	0	0	0	0	0	0	0	0	0.0320835
27.2833	0	0	0	0	0	0	0	0	0	0	0	0	0	0	0	0	0	0	0	0	0	0	0	0	0	0	0	0	0	0	0	0	0	0	0	0	0	0	0	0	0	0	0	0	0.018749	0	0	0	0
27.3	0	0	0	0	0	0	0	0	0	0	0	0	0	0	0	0	0	0	0	0	0	0	0	0	0	0	0	0	0	0	0	0	0	0	0	0	0	0	0	0	0	0	0	0	0	0	0	0	0
27.3167	0	0	0	0	0	0	0	0	0	0	0	0	0	0	0.0180566	0	0	0	0	0	0	0	0	0	0	0	0	0	0.020169	0	0	0	0	0	0	0	0	0	0	0	0	0	0	0	0	0	0	0	0
27.3333	0	0	0	0	0	0	0	0	0	0	0	0	0	0	0	0	0	0	0	0	0	0	0	0	0	0	0	0	0	0	0	0	0	0	0	0	0	0	0	0	0	0	0	0	0	0	0	0	0
27.35	0	0	0	0	0	0	0	0	0	0	0	0	0	0	0	0	0	0	0	0	0	0	0	0	0	0	0	0	0	0	0	0	0	0	0	0	0	0	0	0	0	0	0	0	0	0	0	0	0
27.3667	0	0	0	0	0	0	0	0	0	0	0	0	0	0	0	0	0	0	0	0	0	0	0	0	0	0	0	0	0	0	0	0	0	0	0	0	0	0	0	0	0	0	0	0	0	0	0	0	0
27.3833	0	0	0	0	0	0	0	0	0	0	0	0	0	0	0	0	0	0	0	0	0	0	0	0	0	0	0	0	0	0	0	0	0	0	0	0	0	0	0	0	0	0	0	0	0	0	0	0	0
27.4	0	0	0	0	0	0	0	0	0	0	0	0	0	0	0	0	0	0	0	0	0	0	0.0355929	0	0	0	0	0	0	0	0	0	0	0	0	0	0	0	0	0	0	0	0	0	0	0	0	0	0
27.4167	0	0	0	0	0	0	0	0	0	0	0	0	0	0	0	0	0	0	0	0	0	0	0	0	0	0	0	0	0	0	0	0	0	0	0	0.0306187	0	0	0	0	0	0	0	0	0	0	0	0	0
27.4333	0	0	0	0	0	0	0	0	0	0	0	0	0	0	0	0	0	0	0	0	0	0	0	0	0	0	0	0	0	0	0	0	0	0	0	0	0	0	0	0	0	0	0	0	0	0	0	0	0
27.45	0	0	0	0	0	0	0	0	0	0	0	0	0	0	0	0	0	0	0	0	0	0	0	0	0	0	0	0	0	0	0	0	0	0	0	0	0	0	0	0	0	0	0	0	0	0	0	0	0
27.4667	0	0	0	0	0	0	0	0	0	0	0	0	0	0	0	0	0	0	0	0	0	0	0	0	0	0	0	0	0	0	0	0	0	0	0	0	0	0	0	0	0	0	0	0	0	0	0	0	0
27.4833	0	0	0	0	0	0	0	0	0	0	0	0	0	0	0	0	0	0	0	0	0	0	0	0	0	0	0	0	0	0	0	0	0	0	0	0	0	0	0	0	0	0	0	0	0	0	0	0	0
27.5	0	0	0	0	0	0	0	0	0	0	0	0	0	0	0	0	0	0	0	0	0	0	0	0	0	0	0	0	0	0	0	0	0	0	0	0	0	0	0	0	0	0	0	0	0	0	0	0	0
27.5167	0	0	0	0	0	0	0	0	0	0	0	0	0	0	0	0	0	0	0	0	0	0	0	0	0	0	0	0	0	0	0	0	0	0	0	0	0	0	0	0	0	0	0	0	0	0	0	0	0
27.5333	0	0	0	0	0	0	0	0	0	0	0	0	0	0	0	0	0	0	0	0	0	0	0	0	0	0	0	0	0	0	0	0	0	0	0	0	0	0	0	0	0	0.0410573	0	0	0	0	0	0	0
27.55	0	0	0	0	0	0	0	0	0	0	0	0	0	0	0	0	0	0	0	0	0	0	0	0	0	0	0	0	0	0	0	0	0	0	0	0.0137357	0	0	0	0	0	0	0	0	0	0	0	0	0
27.5667	0	0	0	0	0	0	0	0	0	0	0	0	0	0	0	0	0	0	0	0	0	0	0	0	0	0	0	0	0	0	0	0.00959406	0	0	0	0	0	0	0	0	0	0	0	0	0	0	0	0	0
27.5833	0	0	0	0	0	0	0	0	0	0	0	0	0	0	0	0	0	0	0	0	0	0	0	0	0	0	0	0	0	0	0	0	0	0	0	0	0	0	0	0	0	0	0	0	0	0	0	0	0
27.6	0	0	0	0	0	0	0	0	0	0	0	0	0	0	0	0	0	0	0	0	0	0	0	0	0	0	0	0	0	0	0	0	0	0	0	0	0	0	0	0	0	0	0	0	0	0	0	0	0
27.6167	0	0	0	0	0	0	0	0	0	0	0	0	0	0	0	0	0	0	0	0	0	0	0	0	0	0	0	0	0	0	0	0	0	0	0	0	0	0	0	0	0	0	0	0	0	0	0	0	0
27.6333	0	0	0	0	0	0	0	0	0	0	0	0	0	0	0	0	0	0	0	0	0	0	0	0	0	0	0	0	0	0	0	0	0	0	0	0	0	0	0	0	0	0	0	0	0	0	0	0	0
27.65	0	0	0	0	0	0	0	0	0	0	0	0	0	0	0	0	0	0	0	0	0	0	0	0	0	0	0	0	0	0	0	0	0	0	0	0	0	0	0	0	0	0	0	0	0	0	0	0	0
27.6667	0	0	0	0	0	0.0234249	0	0	0	0	0	0	0	0	0	0	0	0	0	0	0	0	0	0	0	0	0	0	0	0	0	0	0	0	0	0	0	0	0	0	0	0	0	0	0	0	0	0	0
27.6833	0	0	0	0	0	0	0	0	0	0	0	0	0	0	0	0	0	0	0	0	0	0	0	0	0	0	0	0	0	0	0	0	0	0	0	0	0	0	0	0	0	0	0	0	0	0	0	0	0
27.7	0	0	0	0	0	0	0	0.00957446	0	0	0	0	0	0.00961826	0	0	0	0	0	0	0	0	0	0	0	0	0	0	0	0	0	0	0	0	0	0	0	0	0	0	0	0	0	0	0	0	0	0	0
27.7167	0	0	0	0	0	0	0	0	0	0	0	0	0	0	0	0	0	0	0	0	0	0	0	0	0	0	0	0	0	0	0	0	0	0	0	0	0	0	0	0	0	0	0	0	0	0	0.00787936	0	0
27.7333	0	0	0	0	0	0	0	0	0	0	0	0	0	0	0	0	0	0	0	0	0	0	0	0	0	0	0	0	0	0	0	0	0	0	0	0	0	0	0	0	0	0	0	0	0	0	0	0	0
27.75	0	0	0	0	0	0	0	0	0	0	0	0	0	0	0	0	0	0	0	0	0	0	0	0	0	0	0	0	0	0	0	0	0	0	0	0	0	0	0	0	0	0	0	0	0	0	0	0	0
27.7667	0	0	0.0157891	0	0	0	0	0	0	0	0	0	0	0.00804463	0	0	0	0	0	0	0	0	0	0	0	0	0	0	0	0	0	0	0	0	0	0	0	0	0	0	0	0	0	0	0	0	0	0	0
27.7833	0	0	0	0	0	0	0	0	0	0	0	0	0	0	0	0	0	0	0	0	0	0	0	0	0	0	0	0	0	0	0	0	0	0	0	0	0	0	0	0	0	0	0	0	0	0	0	0	0
27.8	0	0	0	0	0	0	0	0	0	0	0	0	0	0	0	0	0	0	0	0	0	0	0	0	0	0	0	0	0	0	0	0	0	0	0	0	0	0	0	0	0	0	0	0	0	0	0	0	0
27.8167	0	0	0	0	0	0	0	0	0	0	0	0	0	0	0	0	0	0	0	0	0	0	0	0	0	0	0	0	0	0	0	0	0	0	0	0	0	0	0	0	0	0	0.0107883	0	0	0	0	0	0
27.8333	0	0	0	0	0	0	0	0	0	0	0	0	0	0	0	0	0	0	0	0	0	0	0	0	0	0	0	0	0	0	0	0	0	0	0	0	0	0	0	0	0	0	0	0	0	0	0	0	0
27.85	0	0	0	0	0	0	0	0	0	0	0	0	0	0	0	0	0	0	0	0	0	0	0	0	0	0	0	0	0	0	0	0	0	0	0	0	0	0	0	0	0	0	0	0	0	0	0	0	0
27.8667	0	0	0	0	0	0	0	0	0	0	0	0	0	0	0	0	0	0	0	0	0	0	0.00746952	0	0	0	0	0	0	0	0	0	0	0	0	0	0	0	0	0	0	0	0	0	0	0	0	0	0
27.8833	0	0	0	0	0	0	0	0	0	0	0	0	0	0	0	0	0	0	0	0	0	0	0	0	0	0	0	0	0	0	0	0	0	0	0	0	0	0	0	0	0	0	0	0	0	0	0	0	0
27.9	0	0	0	0	0	0	0	0	0	0	0	0	0	0	0	0	0	0	0	0	0	0	0	0	0	0	0	0	0	0	0	0	0	0	0	0	0	0	0	0	0	0	0	0	0	0	0	0	0
27.9167	0	0	0	0	0	0	0	0	0	0	0	0	0	0	0	0	0	0	0	0	0	0	0	0	0	0	0	0	0	0	0	0	0	0	0	0	0	0	0	0	0	0	0	0	0	0	0	0	0
27.9333	0	0	0	0	0	0	0	0	0	0	0	0	0	0	0	0	0	0	0	0	0	0	0	0	0	0	0	0	0	0	0	0	0	0	0	0	0	0	0	0	0	0	0	0	0	0	0	0	0
27.95	0	0	0	0	0	0	0	0	0	0	0	0	0	0	0.0101885	0	0	0	0	0	0	0	0	0	0	0	0	0	0	0	0	0	0	0	0	0	0	0	0	0	0	0	0	0	0	0	0	0	0
27.9667	0	0	0	0	0	0	0	0	0	0	0	0	0	0	0	0	0	0	0	0	0	0	0	0	0	0	0	0	0	0	0	0	0	0	0	0	0	0	0	0	0	0	0	0	0	0	0	0	0
27.9833	0	0	0	0	0	0	0	0	0	0	0	0	0	0	0	0	0	0	0	0	0	0	0	0	0	0	0	0	0	0	0	0	0	0	0	0	0	0	0	0	0	0	0	0	0	0	0	0	0
28	0	0	0	0	0	0	0	0	0	0	0	0	0	0	0	0	0	0	0	0	0	0	0	0	0	0	0	0	0	0	0	0	0.0252886	0	0	0	0	0	0	0	0	0	0	0	0	0	0	0	0
28.0167	0	0	0	0	0	0	0	0	0	0	0	0	0	0	0	0	0	0	0	0	0	0	0	0	0	0	0	0	0	0	0	0	0	0.0181155	0	0	0	0	0	0	0	0	0	0	0	0	0	0	0
28.0333	0	0	0	0	0	0	0	0	0	0	0	0	0	0	0	0	0	0	0	0	0	0	0	0	0	0	0	0	0	0	0	0	0	0	0	0	0	0	0	0	0	0	0	0	0	0	0	0	0
28.05	0	0	0	0	0	0	0	0	0	0	0	0	0	0	0	0	0	0	0	0	0	0	0	0	0	0	0	0	0	0	0	0	0	0	0	0	0	0	0	0	0	0	0	0	0	0	0	0	0
28.0667	0	0	0	0	0	0	0	0	0	0	0	0	0	0	0	0	0	0	0	0	0	0	0	0	0	0	0	0	0	0	0	0	0	0	0	0	0	0	0	0	0	0	0	0	0	0	0	0	0
28.0833	0	0	0	0	0	0	0	0	0	0	0	0	0	0	0	0	0	0	0	0	0	0	0	0	0	0	0	0	0	0	0	0	0	0	0	0	0	0	0	0	0	0	0	0	0	0	0	0	0
28.1	0	0	0	0	0	0	0	0	0	0	0	0	0	0	0	0	0	0	0	0	0	0	0	0	0	0	0	0	0	0	0	0	0	0	0	0	0	0	0	0	0	0	0	0	0	0	0	0	0
28.1167	0	0	0	0	0	0	0	0	0	0	0	0	0	0	0	0	0	0	0	0	0	0	0	0	0	0	0	0	0	0	0	0	0.00684154	0	0	0	0	0	0	0	0	0	0	0	0	0	0	0	0
28.1333	0	0	0	0	0	0	0	0	0	0	0	0	0	0	0	0	0	0	0	0	0	0	0	0	0	0	0	0	0	0	0	0	0	0	0	0	0	0	0	0	0	0	0	0	0	0	0	0	0
28.15	0	0	0	0	0	0	0	0	0	0	0	0	0	0	0	0	0	0	0	0	0	0	0	0.0165444	0	0	0	0	0	0	0	0	0	0	0	0	0	0	0	0	0	0	0	0	0	0	0	0	0
28.1667	0	0	0	0	0	0	0	0	0	0	0	0	0	0	0	0	0	0	0	0	0	0	0	0	0	0	0	0	0	0	0	0	0	0	0	0	0	0	0	0	0	0	0	0	0	0	0	0	0
28.1833	0	0	0	0	0.0159212	0	0	0	0	0	0	0	0	0	0	0	0	0	0	0	0	0	0	0	0	0	0	0	0	0	0	0	0	0	0	0	0	0	0	0	0	0	0	0	0	0	0	0	0
28.2	0	0	0	0	0	0	0	0	0.00928463	0	0	0	0	0	0	0	0	0	0	0	0	0	0	0	0	0	0	0	0	0	0	0	0	0	0	0	0	0	0	0	0	0	0	0	0	0	0	0	0
28.2167	0	0	0	0	0	0	0	0	0	0	0	0	0	0	0	0	0	0	0	0	0	0	0	0	0	0	0	0	0	0	0	0	0	0	0	0	0	0	0	0	0	0	0	0	0	0	0	0	0
28.2333	0	0	0	0	0	0	0	0	0	0	0	0	0	0	0	0	0	0	0	0	0	0	0	0	0	0	0	0	0	0	0	0	0	0	0	0	0	0	0	0	0	0	0	0	0.0251108	0	0	0	0
28.25	0	0	0	0	0	0	0	0	0	0	0	0	0	0	0	0	0	0	0	0	0	0	0	0	0	0	0	0	0	0	0	0	0	0	0	0	0	0	0	0	0	0	0	0	0	0	0	0	0
28.2667	0	0	0	0	0	0	0	0	0	0	0	0	0	0	0	0	0	0	0	0	0	0	0	0	0	0	0	0	0	0	0	0	0	0	0	0	0	0	0	0	0	0	0	0	0	0	0	0	0
28.2833	0	0	0	0	0	0	0	0	0	0	0	0	0	0	0	0	0	0	0	0	0	0	0	0	0	0	0	0	0	0	0	0	0	0	0	0	0	0	0	0	0	0	0	0	0	0	0	0	0
28.3	0	0	0	0	0	0	0	0	0	0	0	0	0	0	0	0	0	0	0	0	0	0	0	0	0	0	0	0	0	0	0	0	0	0	0	0	0	0	0	0	0	0	0	0	0	0	0	0	0
28.3167	0	0	0	0.00784605	0	0	0	0	0	0	0	0	0	0	0	0	0	0	0	0	0	0	0	0	0	0	0	0	0	0	0	0	0	0	0	0	0	0	0	0	0	0	0	0	0	0	0	0	0
28.3333	0	0	0	0	0	0	0	0	0	0	0	0	0	0	0	0	0	0.0116328	0	0	0	0	0	0	0	0	0	0	0	0	0	0	0	0	0	0	0	0	0	0	0	0	0	0	0	0	0	0	0
28.35	0	0	0	0	0	0	0	0	0	0	0	0	0	0	0	0	0	0	0	0	0	0	0	0	0	0	0	0	0	0	0	0	0	0	0	0	0	0	0	0	0	0	0	0	0	0	0	0	0
28.3667	0	0	0	0	0	0	0	0	0	0	0	0	0	0	0	0	0	0	0	0	0	0	0	0	0	0	0	0	0	0	0	0	0	0.0149682	0	0	0	0	0	0	0	0	0	0	0	0	0	0	0
28.3833	0	0	0	0	0	0	0	0	0	0	0	0	0	0	0	0	0	0	0	0	0	0	0	0	0	0	0	0	0	0	0	0	0	0	0	0	0	0	0	0	0	0	0	0	0	0	0	0	0
28.4	0	0	0	0	0	0	0	0	0	0	0	0	0	0	0	0	0	0	0	0	0	0	0	0	0	0	0	0	0	0	0	0	0	0.0187056	0	0	0	0	0	0	0	0	0	0	0	0	0	0	0
28.4167	0	0	0	0	0	0	0	0	0	0	0	0	0	0	0	0	0	0	0	0	0	0	0	0	0	0	0	0	0	0	0	0	0	0	0	0	0	0	0	0	0	0	0	0	0	0	0	0	0
28.4333	0	0	0	0	0	0	0	0	0	0	0	0	0	0	0	0	0	0	0	0	0	0	0	0	0	0	0	0	0	0	0	0	0	0	0	0	0	0	0	0	0	0	0	0	0	0	0	0	0
28.45	0	0	0	0	0	0	0	0	0	0	0	0	0	0	0	0	0	0	0	0	0	0	0	0	0	0	0	0	0	0	0	0	0	0	0	0	0	0	0	0	0	0.0104074	0	0	0	0	0	0.0289612	0
28.4667	0	0	0	0	0	0	0	0	0	0	0	0	0	0	0	0	0	0	0	0	0	0	0	0	0	0	0	0	0	0	0	0	0	0	0	0	0	0	0	0	0	0	0	0	0	0	0	0	0
28.4833	0	0	0	0	0	0	0	0	0	0	0	0	0	0	0	0	0	0	0	0	0	0	0	0	0	0	0	0	0	0	0	0	0	0	0	0	0	0	0	0	0	0	0	0	0	0	0	0	0
28.5	0	0	0	0	0	0	0	0	0	0	0	0	0	0	0	0	0	0	0	0	0	0	0	0	0	0	0	0	0	0	0	0	0	0	0	0	0	0	0	0	0	0	0	0	0.0168492	0	0	0	0
28.5167	0	0	0	0	0	0	0	0	0	0	0	0	0	0	0	0	0	0	0	0	0	0	0	0	0	0	0	0	0.00772407	0	0	0	0	0	0	0	0	0	0	0.0647444	0	0	0	0	0	0	0	0	0
28.5333	0	0	0	0	0	0	0	0	0	0	0	0	0	0	0	0	0	0	0	0	0	0	0	0	0	0	0	0	0	0	0	0	0	0	0	0	0	0	0	0	0	0	0	0	0	0	0	0	0
28.55	0	0	0	0	0	0	0	0	0	0	0	0	0	0	0	0	0	0	0	0	0	0	0	0	0	0	0	0	0	0	0	0	0	0	0	0	0	0	0	0	0	0	0	0	0	0	0	0	0
28.5667	0	0	0	0	0	0	0	0	0	0	0	0	0	0	0	0	0	0	0	0	0	0	0	0	0	0	0	0	0	0	0	0	0	0	0	0	0	0	0	0.0390601	0	0	0	0	0	0	0	0	0
28.5833	0	0	0	0	0	0	0	0.00937776	0	0	0	0	0	0	0	0	0	0	0	0	0	0	0	0	0	0	0	0	0	0	0	0	0	0	0	0	0	0	0	0	0	0	0	0	0	0	0	0	0
28.6	0	0	0	0	0	0	0	0	0	0	0	0	0	0	0	0	0	0	0	0	0	0	0	0	0	0	0	0	0	0	0	0	0	0	0	0	0	0	0	0	0	0	0	0	0	0	0	0	0
28.6167	0	0	0	0	0	0	0	0	0	0	0	0	0	0	0	0	0	0	0	0	0	0	0	0	0	0	0	0	0	0	0	0	0	0	0	0	0	0	0	0	0	0	0	0	0	0	0	0	0
28.6333	0	0	0	0	0	0	0	0	0	0	0	0	0	0	0.0107786	0	0	0	0	0	0	0	0	0	0	0	0	0	0	0	0	0	0	0	0	0	0	0	0	0	0	0	0	0	0	0	0	0	0
28.65	0	0	0	0	0	0	0	0	0	0	0	0	0	0	0	0	0	0	0	0	0	0	0	0	0	0	0	0	0	0	0	0	0	0	0	0	0	0	0	0	0	0	0	0	0	0	0	0	0
28.6667	0	0	0	0	0	0	0	0	0	0	0	0	0	0	0	0	0	0	0	0	0	0	0	0	0	0	0	0	0	0	0	0	0	0	0	0	0	0	0	0	0	0	0	0	0	0	0	0	0
28.6833	0	0	0	0	0	0	0	0	0	0	0	0	0	0	0	0	0	0	0	0	0	0	0	0	0	0	0	0	0	0	0	0	0	0	0	0	0	0	0	0	0	0	0	0	0	0	0	0	0
28.7	0	0	0	0	0	0	0	0	0	0	0	0	0	0	0	0	0	0	0	0	0	0	0	0	0	0	0	0	0	0	0	0	0	0	0	0	0	0	0	0	0	0	0	0	0	0.0155703	0	0	0
28.7167	0	0	0	0	0	0	0	0	0	0	0	0	0	0	0	0	0	0	0	0	0	0	0	0	0.0117245	0	0	0	0	0	0	0	0	0	0.0247739	0	0	0	0	0	0	0	0	0	0	0	0	0	0
28.7333	0	0	0	0	0	0	0	0	0	0	0	0	0	0	0	0	0	0	0	0	0	0	0	0	0	0	0	0	0	0	0	0	0	0	0	0	0	0	0	0	0	0	0	0	0	0	0	0	0
28.75	0	0	0	0	0	0	0	0	0	0	0	0.00685049	0	0	0	0	0	0	0	0	0	0	0	0	0	0	0	0	0	0	0	0	0	0	0.0102179	0	0	0	0	0	0	0	0	0	0	0	0	0	0
28.7667	0	0	0	0	0	0	0	0	0	0	0	0	0	0	0	0	0	0	0	0	0	0	0	0	0	0	0	0	0	0	0	0	0	0	0	0	0	0	0	0	0	0	0	0	0	0	0	0	0
28.7833	0	0	0	0	0	0	0	0	0	0	0	0	0	0	0	0	0	0	0	0	0	0	0	0	0	0	0	0	0	0	0	0	0	0	0	0	0	0	0	0	0	0	0	0	0	0	0	0	0
28.8	0	0	0	0	0	0	0	0	0	0	0	0	0	0	0	0	0	0	0	0	0	0	0	0	0	0	0	0	0	0	0	0	0	0	0	0	0	0	0	0	0	0	0	0	0	0	0	0	0
28.8167	0	0	0	0	0	0	0	0	0	0	0	0	0	0	0	0	0	0	0	0	0	0	0	0	0	0	0	0	0	0	0	0	0	0	0	0	0	0	0	0	0	0	0	0	0	0	0	0	0
28.8333	0	0	0	0	0	0	0	0	0	0	0	0	0	0	0	0	0	0	0	0	0	0	0	0	0.0158553	0	0	0	0	0	0	0	0	0	0	0	0	0	0	0	0	0	0	0	0	0	0	0	0
28.85	0	0	0	0	0	0	0	0	0	0	0.0100899	0	0	0	0.0127457	0	0	0	0	0	0	0	0	0	0	0	0	0	0	0	0	0	0	0	0	0	0	0	0	0	0	0	0	0	0	0	0	0	0.0269692
28.8667	0	0	0	0	0	0	0	0	0	0	0	0	0	0	0	0	0	0	0	0	0	0	0	0.0171345	0	0	0	0	0	0	0	0	0	0	0	0	0	0	0	0	0	0	0	0	0	0	0	0	0
28.8833	0	0	0	0	0	0	0	0	0	0	0	0	0	0	0	0	0	0	0	0	0	0	0	0	0	0	0	0	0	0	0	0	0	0	0	0	0	0	0	0	0.0118712	0	0	0	0	0	0	0	0
28.9	0	0	0	0	0	0	0	0	0	0	0	0	0	0	0	0	0	0	0	0	0	0	0	0	0	0	0	0	0	0	0	0	0	0	0	0	0	0	0	0	0	0	0	0	0	0	0	0	0
28.9167	0	0	0	0	0	0	0	0	0	0	0	0	0	0	0	0	0	0	0	0	0	0	0	0	0	0	0	0	0	0	0	0	0	0	0	0	0	0	0	0	0	0	0	0	0	0	0	0	0
28.9333	0	0	0	0	0	0	0	0	0	0	0	0.0248789	0	0	0	0	0	0	0	0	0	0	0	0	0	0	0	0	0	0	0	0	0	0	0	0	0	0	0	0	0	0	0	0	0	0	0	0	0.0208714
28.95	0	0	0	0	0	0	0	0	0	0	0	0	0	0	0	0	0.00723427	0	0	0	0	0	0	0	0	0	0	0	0	0	0	0	0	0	0	0	0	0	0	0	0	0	0	0	0	0	0	0	0
28.9667	0	0	0	0	0	0	0	0	0	0	0	0	0	0	0	0	0	0	0	0	0	0	0	0	0	0	0	0	0	0	0	0	0	0	0	0	0	0	0	0	0	0	0	0	0	0	0	0	0.0139868
28.9833	0	0	0	0	0	0	0	0	0	0	0	0	0	0	0	0	0	0	0	0	0	0	0	0	0	0	0	0	0	0	0	0	0	0	0	0	0	0	0	0	0	0	0	0	0	0	0	0	0
29	0	0	0	0	0	0	0	0	0	0	0	0	0	0	0	0	0	0	0	0	0	0	0	0	0	0	0	0	0	0	0	0	0	0	0	0	0	0	0	0	0	0	0	0	0	0	0	0	0
29.0167	0	0	0	0	0	0	0	0	0	0	0	0	0	0	0	0	0	0	0	0	0	0	0	0	0	0	0	0	0	0	0	0	0	0	0	0	0	0	0	0	0	0	0	0	0	0	0	0	0
29.0333	0	0	0	0	0	0	0	0	0	0	0	0	0	0	0	0	0	0	0	0	0	0	0	0	0	0	0	0	0	0	0	0	0	0	0	0	0	0	0	0	0	0	0	0	0	0	0	0	0
29.05	0	0	0	0	0	0	0	0	0	0	0	0	0	0	0	0	0	0	0	0	0	0	0	0	0	0	0	0	0	0	0	0	0	0	0	0	0	0	0	0	0	0	0	0	0	0	0	0	0
29.0667	0	0	0	0	0	0	0	0	0	0	0	0	0	0	0	0	0	0	0	0	0	0	0	0	0	0	0	0	0	0	0	0	0	0	0	0	0	0	0.0242221	0	0	0	0	0	0	0	0	0	0
29.0833	0	0	0	0	0	0	0	0	0	0	0	0	0	0	0	0	0	0	0	0	0	0	0	0	0	0	0	0	0	0	0	0.0105776	0	0	0	0	0	0	0	0	0	0	0	0	0	0	0	0	0
29.1	0	0	0	0	0	0	0	0	0	0	0	0	0	0	0	0	0	0	0	0	0	0	0	0	0	0	0	0	0	0	0	0	0	0	0	0	0	0	0	0	0	0	0	0	0	0	0	0	0
29.1167	0	0	0	0	0	0	0	0	0	0	0	0	0	0	0	0	0	0	0	0	0	0	0.0100267	0	0	0	0	0	0	0	0	0	0	0	0	0	0	0	0	0	0	0	0	0	0	0	0	0	0
29.1333	0	0	0	0	0	0	0	0	0	0	0	0	0	0	0	0	0	0	0	0	0	0	0	0	0	0	0	0	0	0	0	0	0	0	0	0	0	0	0	0	0	0	0	0	0	0	0	0	0
29.15	0	0	0	0	0	0	0	0	0	0	0	0	0	0	0	0	0	0	0	0	0	0	0	0	0	0	0	0	0	0	0	0	0	0	0	0	0	0	0	0	0	0	0	0	0	0	0	0	0
29.1667	0	0	0	0	0	0	0	0	0	0	0	0	0	0	0	0	0	0	0	0	0	0	0	0	0	0	0	0	0	0	0	0	0	0	0	0	0	0	0	0	0	0	0	0	0	0	0	0	0
29.1833	0	0	0	0	0	0	0	0	0	0	0	0	0	0	0	0	0	0	0	0	0	0	0	0	0	0	0	0	0	0	0	0	0	0	0	0	0	0	0	0	0	0	0	0.00735445	0	0	0	0	0
29.2	0	0	0	0	0	0	0	0	0	0	0	0	0	0	0	0	0	0	0	0	0	0	0	0	0.00956075	0	0	0	0	0	0	0	0	0	0	0	0	0	0	0	0	0	0	0	0	0	0	0	0
29.2167	0	0	0	0	0	0	0	0	0	0	0	0	0	0	0	0	0	0	0	0	0	0	0	0	0	0	0	0	0	0	0	0	0	0	0	0	0	0	0	0	0	0	0	0	0	0	0	0	0
29.2333	0	0	0	0	0	0	0	0	0	0	0	0	0	0	0	0	0	0	0	0	0	0	0	0	0	0	0	0	0	0	0	0	0	0	0	0	0	0	0	0	0	0	0	0	0	0	0	0	0
29.25	0	0	0	0	0	0	0	0	0	0	0	0	0	0	0	0	0	0	0	0	0	0	0	0	0	0	0	0	0	0	0	0	0	0	0	0	0	0	0	0	0	0	0	0	0	0	0	0	0
29.2667	0	0	0	0	0	0	0	0	0	0	0	0	0	0	0	0	0	0	0	0	0	0	0	0	0	0	0	0	0	0	0	0	0	0	0	0	0	0	0	0	0	0	0	0	0	0	0	0	0
29.2833	0	0	0	0	0	0	0	0	0	0	0	0	0	0	0	0	0	0	0	0	0	0	0	0	0	0	0	0	0	0	0	0	0	0	0	0	0	0	0	0	0	0	0	0	0	0	0	0	0
29.3	0	0	0	0	0	0	0	0	0	0	0	0	0	0	0	0	0	0	0	0	0	0	0	0	0	0	0	0	0	0	0	0	0	0	0	0	0	0	0	0	0	0	0	0	0	0	0.00925629	0	0
29.3167	0	0	0	0	0	0	0	0	0	0	0	0	0	0	0	0	0	0	0	0	0	0	0	0	0	0	0	0	0	0	0	0	0	0	0	0	0	0	0	0	0	0	0	0	0	0	0	0	0
29.3333	0	0	0	0	0	0	0	0	0	0	0	0	0	0	0	0	0	0	0	0	0	0	0	0.00749607	0	0	0	0	0	0	0	0	0	0	0	0	0	0	0	0	0	0	0	0	0	0	0	0	0
29.35	0	0	0	0	0	0	0	0	0	0	0	0	0	0	0	0	0	0	0	0	0.0233795	0	0	0	0	0	0	0	0	0	0	0	0	0	0	0	0	0	0	0	0	0	0	0	0	0	0	0	0
29.3667	0	0	0	0	0	0	0	0	0	0	0	0	0	0	0	0	0	0	0	0	0	0	0	0	0	0	0	0	0	0	0	0	0	0	0	0	0	0	0	0	0	0	0	0	0	0	0	0	0
29.3833	0	0	0	0	0	0	0	0	0	0	0	0	0	0	0	0	0	0	0	0	0	0	0	0	0	0	0	0	0	0	0	0	0	0	0	0	0	0	0	0	0	0	0	0	0	0	0	0	0
29.4	0	0	0	0	0	0	0	0	0	0	0	0	0	0	0	0	0	0	0	0	0	0	0	0	0	0	0	0	0	0	0	0	0	0	0	0	0	0	0	0	0	0	0	0	0	0	0	0	0
29.4167	0	0	0	0	0	0	0	0	0	0	0	0	0.0216307	0	0	0	0	0	0	0	0	0	0	0	0	0	0	0	0	0	0	0	0	0	0	0	0	0	0	0	0	0	0	0	0	0	0	0	0
29.4333	0	0	0	0	0	0	0	0	0	0	0	0	0	0	0	0	0	0	0	0	0	0	0	0	0	0	0	0	0	0	0	0	0	0	0	0	0	0	0	0	0	0	0	0	0	0	0	0	0
29.45	0	0	0	0	0	0	0	0	0	0	0	0	0	0	0	0	0	0	0	0	0	0	0	0	0	0	0	0	0	0	0	0	0	0	0	0	0	0.0335373	0	0	0	0	0	0	0	0	0	0	0
29.4667	0	0	0	0	0	0	0	0	0	0	0	0	0	0	0	0	0	0	0	0	0	0	0	0	0	0	0	0	0	0	0	0	0	0	0	0	0	0	0	0	0	0	0	0	0	0	0	0	0
29.4833	0	0	0	0	0	0	0	0	0	0	0	0	0	0	0	0	0	0	0	0	0	0	0	0	0	0	0	0	0	0	0	0	0	0	0	0	0	0	0	0	0	0	0	0	0	0	0	0	0
29.5	0	0	0	0	0	0	0	0	0	0	0	0	0	0	0	0	0	0	0	0	0	0	0	0	0	0	0	0	0	0	0	0	0	0	0	0	0	0	0	0	0	0	0	0	0	0	0	0	0
29.5167	0	0	0	0	0	0	0	0.0232797	0	0	0	0	0	0	0	0	0	0	0	0	0	0	0	0	0	0	0	0	0	0	0	0	0	0	0	0	0	0	0	0	0	0	0	0	0	0	0	0	0
29.5333	0	0	0	0	0	0	0	0	0	0	0	0	0	0	0	0	0	0	0	0	0	0	0	0	0	0	0	0	0	0	0	0	0	0	0	0	0	0	0	0	0	0	0	0	0	0	0	0	0
29.55	0	0	0	0	0	0	0	0	0	0	0	0	0	0	0	0	0	0	0	0	0	0	0	0	0	0	0	0	0	0	0	0	0.00743165	0	0	0	0	0	0	0	0	0.00726014	0	0	0	0	0	0	0
29.5667	0	0	0	0	0	0	0	0	0	0	0	0	0	0	0	0	0	0	0	0	0	0	0	0	0	0	0	0	0	0	0	0	0	0	0	0	0	0	0	0	0	0	0	0	0	0	0	0	0
29.5833	0	0	0	0	0	0	0	0	0	0	0	0	0	0	0	0	0	0	0	0	0	0	0	0	0	0	0	0	0	0	0	0	0	0	0	0	0	0	0	0	0	0	0	0	0	0	0	0	0
29.6	0	0	0	0	0	0	0	0	0	0	0	0	0	0	0	0	0	0	0	0	0	0	0	0	0	0	0	0	0	0	0	0	0	0	0	0	0	0	0	0	0	0	0	0	0	0	0	0	0
29.6167	0	0	0	0	0	0	0	0	0	0	0	0	0	0	0	0	0	0	0	0	0	0	0	0	0	0	0	0	0	0	0	0	0	0	0	0	0	0	0	0	0	0	0	0	0	0	0	0	0
29.6333	0	0	0	0	0	0	0	0	0.0108583	0	0	0	0	0	0	0	0	0	0	0	0	0	0	0	0	0	0	0	0	0	0	0	0	0	0	0	0	0	0	0	0	0	0	0	0	0	0	0	0
29.65	0	0	0	0	0	0	0	0	0	0	0	0	0	0	0	0	0	0	0	0	0	0	0	0	0	0	0	0	0	0	0	0	0	0	0	0	0	0	0	0	0	0	0	0	0	0	0	0	0
29.6667	0	0	0	0	0	0	0	0	0	0	0	0	0	0	0	0	0	0	0	0	0	0	0	0	0	0	0	0	0	0	0	0	0	0	0	0	0	0	0	0	0	0	0	0	0	0	0	0	0
29.6833	0	0	0	0	0	0	0	0	0	0	0	0	0	0	0	0	0	0	0	0	0	0	0	0	0	0	0	0.0108427	0	0	0	0	0	0	0	0	0	0	0	0	0	0	0	0	0	0	0	0	0
29.7	0	0	0	0	0	0	0	0	0	0	0	0	0	0	0	0	0	0	0	0	0	0	0	0	0	0	0	0	0	0	0	0	0	0	0	0	0	0	0	0	0	0	0	0	0	0	0	0	0
29.7167	0	0	0	0	0	0	0	0	0	0	0	0	0	0	0	0	0	0	0	0	0	0	0	0	0	0	0	0	0	0	0	0	0	0	0	0	0	0	0	0	0	0	0	0	0	0	0	0	0
29.7333	0	0	0	0	0	0	0	0	0	0	0	0	0	0	0	0	0	0	0	0	0	0	0	0	0	0	0	0	0	0	0	0	0	0	0	0	0.0139301	0	0	0	0	0	0	0	0	0	0	0	0
29.75	0	0	0	0	0	0	0	0	0	0	0	0	0	0	0	0	0	0	0	0	0	0	0	0	0	0	0	0	0	0	0	0	0	0	0	0	0	0	0	0	0	0	0	0	0	0	0	0	0
29.7667	0	0	0	0	0	0	0	0	0	0	0	0	0	0	0	0	0	0	0	0	0	0	0	0	0	0	0	0	0	0	0	0	0	0	0	0	0	0	0	0	0	0	0	0	0	0	0	0	0
29.7833	0	0	0	0	0	0	0	0	0	0	0	0	0	0	0	0	0	0	0	0	0	0	0	0	0	0	0	0	0	0	0	0	0	0	0	0	0	0	0	0	0	0	0	0	0	0	0	0	0
29.8	0	0	0	0	0	0	0	0	0	0	0	0	0	0	0	0	0	0	0	0	0	0	0	0	0	0	0	0	0	0	0	0	0	0	0	0	0	0	0	0	0	0	0	0	0	0	0	0	0
29.8167	0	0	0	0	0	0	0	0	0	0	0	0	0	0	0	0	0	0	0	0	0	0	0	0	0	0	0	0	0	0	0	0	0	0	0	0	0	0	0	0	0	0	0	0	0	0	0	0	0
29.8333	0	0	0	0	0	0	0	0	0	0	0	0	0	0	0	0	0	0	0	0	0	0	0	0	0	0	0	0	0	0	0	0	0	0	0	0	0	0	0	0	0	0	0	0	0	0	0	0	0
29.85	0	0	0	0	0	0	0	0	0	0	0	0	0	0	0	0	0	0	0	0	0	0	0	0	0	0	0	0	0	0	0	0	0	0	0	0	0	0	0	0	0	0	0	0	0	0	0	0	0
29.8667	0	0	0	0	0	0	0	0	0	0	0	0	0	0	0	0	0	0	0	0	0	0	0	0	0	0	0	0	0	0	0	0	0	0	0	0	0	0	0	0	0	0	0	0	0	0	0	0	0
29.8833	0	0	0	0	0	0	0	0	0	0	0	0	0	0	0	0	0	0	0	0	0	0	0	0	0	0	0	0	0	0	0	0	0	0	0	0	0	0	0	0	0	0	0	0	0	0	0	0	0
29.9	0	0	0	0	0	0	0	0	0	0	0	0	0	0	0	0	0	0	0	0	0	0	0	0	0	0	0	0	0	0	0	0	0	0	0	0	0	0	0	0	0	0	0	0	0	0	0	0	0
29.9167	0	0	0	0	0	0	0	0	0	0	0	0	0	0	0	0	0	0	0	0	0	0	0	0	0	0	0	0	0	0	0	0	0	0	0	0	0	0	0	0	0	0	0	0	0	0	0	0	0
29.9333	0	0	0	0	0	0	0	0	0	0	0	0	0	0	0	0	0	0	0	0	0	0	0	0	0	0	0	0	0	0	0	0	0	0	0	0	0	0	0	0	0	0	0	0	0	0	0	0	0
29.95	0	0	0	0	0	0	0	0	0	0	0	0	0	0	0	0	0	0	0	0	0	0	0	0	0	0	0	0	0	0	0	0.00703691	0	0	0	0	0	0	0	0	0	0	0	0	0	0	0	0	0
29.9667	0	0	0	0	0	0	0	0	0	0	0	0	0	0	0	0	0	0	0	0	0	0	0	0	0	0	0	0	0	0	0	0	0	0.0210848	0	0	0	0	0	0	0	0	0	0	0	0	0	0	0
29.9833	0	0	0	0	0	0	0	0	0	0.0113498	0	0	0	0	0	0	0	0	0	0	0	0	0	0	0	0	0	0.00612186	0	0	0	0	0	0	0	0	0	0	0	0	0	0	0	0	0	0	0	0	0
30	0	0	0	0	0	0	0	0	0	0	0	0	0	0	0	0	0	0	0	0	0	0	0	0	0	0	0	0	0	0	0	0	0	0	0	0	0	0	0	0	0	0	0	0	0	0	0	0	0
30.0167	0	0	0	0	0	0	0	0	0	0	0	0	0	0	0	0	0	0	0	0	0	0	0	0	0	0	0	0	0	0	0	0	0	0	0	0	0	0	0	0	0	0	0	0	0	0	0	0	0
30.0333	0	0	0	0	0	0	0	0	0	0	0	0	0	0	0	0	0	0	0	0	0	0	0	0	0	0	0	0	0	0	0	0	0	0	0	0	0	0	0	0	0	0	0	0	0	0	0	0	0
30.05	0	0	0	0	0	0	0	0	0	0	0	0	0	0	0	0	0	0.00868228	0	0	0	0	0	0	0.00916734	0	0	0	0	0	0	0	0	0	0	0	0	0	0	0	0	0	0	0	0	0	0	0	0
30.0667	0	0	0	0	0	0	0	0	0	0	0	0	0	0	0	0	0	0	0	0	0	0	0	0	0	0	0	0	0	0	0	0	0	0	0	0	0	0	0	0	0	0	0	0	0	0	0	0	0
30.0833	0	0	0	0	0	0	0	0	0	0	0	0	0	0	0	0	0	0	0	0	0	0	0	0	0	0	0	0	0	0	0	0	0	0	0	0	0	0	0	0	0	0	0	0	0	0	0	0	0
30.1	0	0	0	0	0	0	0	0	0	0	0	0	0	0	0	0	0	0	0	0	0	0	0	0	0	0	0	0	0	0	0	0	0	0	0	0	0	0	0	0	0	0	0	0	0	0	0	0	0
30.1167	0	0	0	0	0	0	0	0	0	0	0	0	0	0	0	0	0	0	0	0	0	0	0	0	0	0	0	0	0	0	0	0	0	0	0	0	0	0	0	0	0	0	0	0	0	0	0	0	0
30.1333	0	0	0	0	0	0	0	0	0	0	0	0	0	0	0	0	0	0	0	0	0	0	0	0	0	0	0	0	0	0	0	0	0	0	0	0	0	0	0	0	0	0	0	0	0	0	0	0	0
30.15	0	0	0	0	0	0	0	0	0	0	0	0	0	0	0	0	0	0	0	0	0	0	0	0	0	0	0	0	0	0	0	0	0	0	0	0	0	0	0	0	0	0	0	0	0	0	0.00689585	0	0
30.1667	0	0	0	0	0	0	0	0	0	0	0	0	0	0	0	0	0	0	0	0	0	0	0	0	0	0	0	0	0	0	0	0	0	0	0	0	0	0	0	0	0	0	0	0	0	0	0	0	0
30.1833	0	0	0	0	0	0	0	0	0	0.00721899	0	0	0	0	0	0	0	0	0	0	0	0	0	0	0	0	0	0	0	0	0	0	0	0	0	0	0	0	0	0	0	0	0	0	0	0	0	0	0
30.2	0	0	0	0	0	0	0	0.0148855	0	0	0	0	0	0	0	0	0	0	0	0	0	0	0	0	0	0	0	0	0	0	0	0	0	0	0	0	0	0	0	0	0	0	0	0	0	0	0	0	0
30.2167	0	0	0	0	0	0	0	0	0	0	0	0	0	0	0	0	0	0	0	0	0	0	0	0	0	0	0	0	0	0	0	0	0	0	0	0	0	0	0	0	0	0	0	0	0	0	0	0	0
30.2333	0	0	0	0	0	0	0	0	0	0	0	0	0	0	0	0	0	0	0	0	0	0	0	0	0	0	0	0	0	0	0	0	0	0	0	0	0	0	0	0	0	0	0	0	0	0	0	0	0
30.25	0	0	0	0	0	0	0	0	0	0	0	0	0	0	0	0	0	0	0	0	0	0	0	0	0	0	0	0	0	0	0	0	0	0	0	0	0	0	0	0	0	0	0	0	0	0	0	0	0
30.2667	0	0	0	0	0	0	0	0	0	0	0	0	0	0	0	0	0	0	0	0	0	0	0	0	0	0	0	0	0	0	0	0	0	0	0	0	0	0	0	0	0	0	0	0	0	0	0	0	0
30.2833	0	0	0	0	0	0	0	0	0	0	0	0	0	0	0	0	0	0	0	0	0	0	0	0	0	0	0	0	0	0	0	0	0	0	0	0	0	0	0	0	0	0	0	0	0	0	0	0	0
30.3	0	0	0	0	0	0	0	0	0	0	0	0	0	0	0	0	0	0	0	0	0	0	0	0	0	0	0	0	0	0	0	0.00998746	0	0	0	0	0	0	0	0	0	0	0	0	0	0	0	0	0
30.3167	0	0	0	0	0	0	0	0	0	0	0	0	0	0	0	0	0	0	0	0	0	0	0	0	0	0	0	0	0	0	0	0	0	0	0	0.0528462	0	0	0	0	0	0	0	0	0	0	0	0	0
30.3333	0	0	0	0	0	0	0	0	0	0	0	0	0	0	0	0	0	0	0	0	0	0	0	0	0	0	0	0	0	0	0	0	0	0	0	0	0	0	0	0	0	0	0	0	0	0	0	0	0
30.35	0	0	0	0	0	0	0	0	0	0	0	0	0	0	0	0	0	0	0	0	0	0	0	0	0	0	0	0	0	0	0	0	0	0	0	0	0	0	0	0	0	0	0	0	0	0	0	0	0
30.3667	0	0	0	0	0	0	0	0	0	0	0	0	0	0	0	0	0	0	0	0	0	0	0	0	0	0	0	0	0	0	0	0	0	0	0	0	0	0	0	0	0	0	0	0	0	0	0	0	0
30.3833	0	0	0	0	0	0	0	0	0	0	0	0	0	0	0	0	0	0	0	0	0	0	0	0	0	0	0	0	0	0	0	0	0	0	0	0	0	0	0	0	0	0	0	0	0	0	0	0	0
30.4	0	0	0	0	0	0	0	0	0	0	0	0	0	0	0	0	0	0	0	0	0	0	0	0	0	0	0	0	0	0	0	0	0	0	0	0	0	0	0	0	0	0	0	0	0	0	0	0	0
30.4167	0	0	0	0	0	0	0	0	0	0	0	0	0	0	0	0	0	0	0	0	0	0	0	0	0	0.00697201	0	0	0	0	0	0	0	0	0	0	0	0	0	0	0	0	0	0	0	0	0	0	0
30.4333	0	0	0	0	0	0	0	0	0	0	0	0	0	0	0	0	0	0	0	0	0	0	0	0	0	0	0	0	0	0	0	0	0	0	0	0.00645772	0.00802904	0	0	0	0	0	0	0	0	0	0	0	0
30.45	0	0.0158482	0	0	0	0	0	0	0	0	0	0	0	0	0	0	0	0	0	0	0	0	0	0	0	0	0	0	0	0	0	0	0	0	0	0	0	0	0	0	0	0	0	0	0	0	0	0	0
30.4667	0	0	0	0	0	0	0	0	0	0	0	0	0	0	0	0	0	0	0	0	0	0	0	0	0	0	0	0	0	0	0	0	0	0	0	0	0	0	0	0	0	0	0	0	0	0	0	0	0
30.4833	0	0	0	0	0	0	0	0	0	0	0	0	0	0	0	0	0	0	0	0	0	0	0	0	0	0	0	0	0	0	0	0	0	0	0	0	0	0	0	0	0	0	0	0	0	0	0	0	0
30.5	0	0	0	0	0	0	0	0	0	0	0	0	0	0	0	0	0	0	0	0	0	0	0	0	0	0	0	0	0	0	0	0	0	0	0	0	0	0	0	0	0	0	0	0	0	0	0	0	0
30.5167	0	0	0	0	0	0	0	0	0	0	0	0	0	0	0	0	0	0	0	0	0	0	0	0	0	0	0	0	0	0	0	0	0	0	0	0	0	0	0	0	0	0	0	0	0	0	0	0	0
30.5333	0	0	0	0	0	0	0	0	0	0	0	0	0	0	0	0	0	0	0	0	0	0	0	0	0	0	0	0	0	0	0	0	0	0	0	0	0	0	0	0	0	0	0	0	0	0	0	0	0
30.55	0	0	0	0.00843616	0	0	0	0	0	0	0	0	0	0	0	0	0	0	0	0	0	0	0	0	0	0	0	0	0	0	0	0	0	0	0	0	0	0	0	0	0	0	0	0	0	0	0	0	0
30.5667	0	0	0	0	0	0	0	0	0	0	0	0	0	0	0	0	0	0	0	0	0	0	0	0	0	0	0	0	0	0	0	0	0	0	0	0	0	0	0	0	0	0	0	0	0	0	0	0	0
30.5833	0	0	0	0	0	0	0	0	0	0	0	0	0	0	0	0	0	0	0	0	0	0	0	0	0	0	0	0	0	0	0	0	0	0	0	0	0	0	0	0	0	0	0	0	0	0	0	0	0
30.6	0	0	0	0	0	0	0	0	0	0	0	0	0	0	0	0	0	0	0	0	0	0	0	0	0	0	0	0	0	0	0	0	0	0	0	0	0	0	0	0	0	0	0.0247542	0	0	0	0	0	0
30.6167	0	0	0	0	0	0	0	0	0	0	0	0	0	0	0	0	0	0	0	0	0	0	0	0	0	0	0	0	0	0	0	0	0	0	0	0	0	0	0	0	0	0	0	0	0	0	0	0	0
30.6333	0	0	0	0	0	0	0	0	0	0	0	0	0	0	0	0	0	0	0	0	0	0	0	0	0	0	0	0	0	0	0	0	0	0	0	0	0	0	0	0	0	0	0	0	0	0	0	0	0
30.65	0	0	0	0	0	0	0	0	0	0	0	0	0	0	0	0	0	0	0	0	0	0	0	0	0	0	0	0	0	0	0	0	0	0	0	0	0	0	0	0	0	0	0	0	0	0	0	0	0
30.6667	0	0	0	0	0	0	0	0	0	0	0	0	0	0	0	0	0	0	0	0	0	0	0	0	0	0	0	0	0	0	0	0	0	0	0	0	0	0	0	0	0	0	0	0	0	0	0	0	0
30.6833	0	0	0	0	0	0	0	0	0	0	0	0	0	0	0	0	0	0	0	0	0	0	0	0	0	0	0	0	0	0	0	0	0	0	0	0	0	0	0	0	0	0	0	0	0	0	0	0	0
30.7	0	0	0	0	0	0	0	0	0	0	0	0	0	0	0	0	0	0	0	0	0	0	0	0	0	0	0	0	0	0	0	0	0	0	0	0	0	0	0	0	0	0	0	0	0	0	0	0	0
30.7167	0	0	0	0	0	0	0	0	0	0	0	0	0	0	0	0	0	0	0	0	0	0	0	0	0	0	0	0	0	0	0	0	0	0	0	0	0	0	0	0	0	0	0	0	0	0	0	0	0
30.7333	0	0	0	0	0	0	0	0	0	0	0	0	0	0	0	0	0	0	0	0	0	0	0	0	0	0	0	0	0	0	0	0	0	0	0	0	0	0	0	0	0	0	0	0	0	0	0	0	0
30.75	0	0	0	0	0	0	0	0	0	0	0	0	0	0	0	0	0	0	0	0	0	0	0	0	0	0	0	0	0	0	0	0	0	0	0	0	0	0	0	0	0	0	0	0	0	0	0	0	0
30.7667	0	0	0	0	0	0	0	0	0	0	0	0	0	0	0	0	0	0	0	0	0	0	0	0	0	0	0	0	0	0	0	0	0	0	0	0	0	0	0	0	0	0	0	0	0	0	0	0	0
30.7833	0	0	0	0	0	0	0	0	0	0	0	0	0	0	0	0	0	0	0	0	0	0	0	0	0	0	0	0	0	0	0	0	0	0	0	0	0	0	0	0	0	0	0	0	0	0	0	0	0
30.8	0	0	0	0	0	0	0	0	0	0	0	0	0	0	0	0	0	0	0	0	0	0	0	0	0	0	0	0	0	0	0	0	0	0	0	0	0	0	0	0	0	0	0	0	0	0	0	0	0
30.8167	0	0	0	0	0	0	0	0	0	0	0	0	0	0	0	0.00859409	0	0	0	0	0	0	0	0	0	0	0	0	0	0	0	0	0	0	0	0	0	0	0	0	0	0	0	0	0	0	0	0	0
30.8333	0	0	0	0	0	0	0	0	0	0	0	0	0	0	0	0	0	0	0	0	0	0	0	0	0	0	0	0	0	0	0	0	0	0	0	0	0	0	0	0	0	0	0	0	0	0	0	0	0
30.85	0	0	0	0	0	0	0	0	0	0	0	0	0	0	0	0	0	0	0	0	0	0	0	0	0	0	0	0	0	0	0	0	0	0	0	0	0	0	0	0	0	0	0	0	0	0	0	0	0
30.8667	0	0	0	0	0	0	0	0	0	0	0	0	0	0	0	0	0	0	0	0	0	0	0	0	0	0	0	0	0	0	0	0	0	0	0	0	0	0	0	0	0	0	0	0	0	0	0	0	0
30.8833	0	0	0	0	0	0	0	0	0	0	0	0	0	0	0	0	0	0	0	0	0	0	0	0	0	0	0	0	0	0	0	0	0	0	0	0	0	0	0	0	0	0	0	0	0	0	0	0	0
30.9	0	0	0	0	0	0	0	0	0	0	0	0	0	0	0	0	0	0	0	0	0	0	0	0	0	0	0	0	0	0	0	0	0	0	0	0	0	0	0	0	0	0	0	0	0	0	0	0	0
30.9167	0	0	0	0	0	0	0	0	0	0	0	0	0	0	0	0	0	0	0	0	0	0	0	0	0	0	0	0	0	0	0	0	0	0	0	0	0	0	0	0	0	0	0	0	0	0	0	0	0
30.9333	0	0	0	0	0	0	0	0	0.0102681	0	0	0	0	0	0	0	0	0	0	0	0	0	0	0	0	0	0	0	0	0	0	0	0	0	0	0	0	0	0	0	0	0	0	0	0	0	0	0	0
30.95	0	0	0.0216902	0	0	0	0	0	0	0	0.00635256	0	0	0	0	0	0	0	0	0	0	0	0	0	0	0	0	0	0	0	0	0	0	0	0	0	0	0	0	0	0	0	0	0	0	0	0	0	0
30.9667	0	0	0	0	0	0	0	0	0	0	0	0	0	0	0	0	0	0	0	0	0	0	0	0	0	0	0	0	0	0	0	0	0	0	0	0	0	0	0	0	0	0	0	0	0	0	0	0	0
30.9833	0	0	0	0	0	0	0	0	0	0	0	0	0	0	0	0	0	0	0	0	0	0	0	0	0	0	0	0	0	0	0	0	0	0	0	0	0	0	0	0	0	0	0	0	0	0	0	0	0
31	0	0	0	0	0	0	0	0	0	0	0	0	0	0	0	0	0	0	0	0	0	0	0	0	0	0	0	0	0	0	0	0	0	0	0	0	0	0	0	0	0	0	0	0	0	0	0	0	0
31.0167	0	0	0	0	0	0	0	0	0	0	0	0	0	0	0	0	0	0	0	0	0	0	0	0	0	0	0	0	0	0	0	0	0	0	0	0	0	0	0	0	0	0	0	0	0	0	0	0	0
31.0333	0	0	0	0	0	0	0	0	0	0	0	0	0	0	0	0	0	0	0	0	0	0	0	0	0	0	0	0	0	0	0	0	0	0	0	0	0	0	0	0	0	0	0	0	0	0	0	0	0
31.05	0	0	0	0	0	0	0	0	0	0	0.0110734	0	0	0	0	0	0	0	0	0	0	0	0	0	0	0	0	0	0	0	0	0	0	0	0	0	0	0	0	0	0	0	0	0	0	0	0	0	0
31.0667	0	0	0	0	0	0	0	0	0	0	0	0	0	0	0	0	0	0	0	0	0	0	0.0104201	0	0	0	0	0	0	0	0	0	0	0	0	0	0	0	0	0	0	0	0	0	0	0	0	0	0
31.0833	0	0	0	0	0	0	0	0	0	0	0	0	0	0	0	0	0	0	0	0	0	0	0	0	0	0	0	0	0	0	0	0	0	0	0	0	0	0	0	0	0	0	0	0	0	0	0	0	0
31.1	0	0	0	0	0	0	0	0	0	0	0	0	0	0	0	0	0	0	0	0	0	0	0	0	0	0	0	0	0	0	0	0	0	0	0	0	0	0	0	0	0	0	0	0	0	0	0	0	0
31.1167	0	0	0	0	0	0	0	0	0	0	0	0	0	0	0	0	0	0	0	0	0	0	0	0	0	0	0	0	0	0	0	0	0	0	0	0	0	0	0	0	0	0	0	0	0	0	0	0	0
31.1333	0	0	0	0	0	0	0	0	0	0	0	0	0.0151395	0	0	0	0	0	0	0	0	0	0	0	0	0	0	0	0	0	0	0.0127413	0	0	0	0	0	0	0	0	0	0	0	0	0	0	0	0	0
31.15	0	0	0	0	0	0.00945893	0	0	0	0	0	0	0	0	0	0	0	0	0	0	0	0	0	0	0	0	0	0	0	0	0	0	0	0	0	0	0	0	0	0	0	0	0.0182326	0	0	0	0	0	0
31.1667	0	0	0	0	0	0	0	0	0	0	0	0	0	0	0	0	0	0	0	0	0	0	0	0	0	0	0	0	0	0	0	0	0	0	0	0	0	0	0	0	0	0	0	0	0	0	0	0	0
31.1833	0	0	0	0	0	0	0	0	0	0	0	0	0	0	0	0	0	0	0	0	0	0	0	0	0	0	0	0	0	0.00639307	0	0	0	0	0	0	0	0	0	0	0	0	0	0	0	0	0.0102398	0	0
31.2	0	0	0	0	0	0	0	0	0	0	0	0	0	0	0	0	0	0	0	0	0	0	0	0	0	0	0	0	0	0	0	0	0	0	0	0	0	0	0	0	0	0	0	0	0.0292415	0	0	0	0
31.2167	0	0	0	0	0	0	0	0	0	0	0	0	0	0	0	0	0	0	0	0	0	0	0	0	0	0	0	0	0	0	0	0	0	0	0	0	0	0	0	0	0	0	0	0	0	0	0	0	0
31.2333	0	0	0	0	0	0	0	0	0	0	0	0	0.0175	0	0	0	0	0	0	0	0	0	0	0	0	0	0	0	0	0	0	0	0	0	0	0	0	0	0	0	0	0	0	0	0	0	0	0	0
31.25	0	0	0	0	0	0	0	0	0	0	0	0	0	0	0	0	0	0	0	0	0	0	0	0	0	0	0	0	0	0	0	0.00802043	0	0	0	0	0	0	0	0	0	0	0	0	0	0	0	0	0
31.2667	0	0	0	0	0	0	0	0	0	0	0	0	0	0	0	0	0	0	0	0	0	0	0	0	0	0	0	0	0	0	0	0	0	0	0	0	0	0	0	0	0	0	0	0	0	0	0	0	0
31.2833	0	0	0	0	0	0	0	0	0	0	0	0	0	0	0	0	0	0	0	0	0	0	0	0	0	0	0	0	0	0	0	0	0	0	0	0	0	0	0	0	0	0	0	0	0	0	0	0	0
31.3	0	0	0	0	0	0	0	0	0	0	0	0	0	0	0	0	0	0	0	0	0	0	0	0	0	0	0	0	0	0	0	0	0	0	0	0	0	0	0	0	0	0	0	0	0	0	0	0	0
31.3167	0	0	0	0	0	0	0	0	0	0	0	0	0	0	0	0	0	0	0	0	0	0	0	0	0	0	0	0	0	0	0	0	0	0	0	0	0	0	0	0	0	0	0	0	0	0	0	0	0
31.3333	0	0	0	0	0	0	0	0	0	0	0	0	0	0	0	0	0	0	0	0	0	0	0	0	0	0	0	0	0	0	0	0	0	0	0	0	0	0	0	0	0	0	0	0	0	0	0	0	0
31.35	0	0	0	0	0	0	0	0	0	0	0	0	0	0	0	0	0	0	0	0	0	0	0	0	0	0	0	0	0	0	0	0	0	0	0	0	0	0	0	0	0	0	0	0	0	0	0	0	0
31.3667	0	0	0	0	0	0	0	0	0	0	0	0	0	0	0	0	0	0	0	0	0	0	0	0	0	0	0	0	0	0	0	0	0	0	0	0	0	0	0	0	0	0	0	0	0	0	0	0	0
31.3833	0	0	0	0	0	0	0	0	0	0	0	0	0	0	0	0	0	0	0	0	0	0	0	0	0	0	0	0	0	0	0	0	0	0	0	0	0	0	0	0	0	0	0	0	0	0	0	0	0
31.4	0	0	0	0	0	0	0	0	0	0	0	0	0	0	0	0	0	0	0	0	0	0	0	0	0	0	0	0	0	0	0	0	0	0	0	0	0	0	0	0	0	0	0	0	0	0	0	0	0
31.4167	0.0455378	0	0	0	0	0	0	0	0	0	0	0	0	0	0	0	0	0	0	0	0	0	0	0	0	0	0	0	0	0	0	0	0	0	0	0	0	0.0192274	0	0	0	0	0	0	0	0	0	0	0
31.4333	0	0	0	0	0	0	0	0	0	0	0	0	0	0	0	0	0	0	0	0	0	0	0	0	0	0	0	0	0	0	0	0	0	0	0	0	0	0	0	0	0	0	0	0	0	0	0	0	0
31.45	0	0	0	0	0	0	0	0	0	0	0	0	0	0	0	0	0	0	0	0	0	0	0	0	0	0	0	0	0	0	0	0	0.00644813	0	0	0	0	0	0	0	0	0	0	0	0	0	0	0	0
31.4667	0	0	0	0	0	0	0	0	0	0	0	0	0	0	0	0	0	0	0	0	0	0	0	0	0	0	0	0	0	0	0	0	0	0	0	0	0	0	0	0	0	0	0	0	0	0	0	0	0
31.4833	0	0	0	0	0	0	0	0	0	0	0	0	0	0	0	0	0	0	0	0	0	0	0	0	0	0	0	0	0	0	0	0	0	0	0	0	0	0	0	0	0	0	0	0	0	0	0	0	0
31.5	0	0	0	0	0	0	0	0	0	0	0	0	0	0	0	0	0	0	0	0	0	0	0	0	0	0	0	0	0	0	0	0	0	0	0	0	0	0	0	0	0	0	0	0	0	0	0	0	0
31.5167	0	0	0	0	0	0	0	0	0	0	0	0	0	0	0	0	0	0	0	0	0	0	0	0	0	0	0	0	0	0	0	0	0	0	0	0	0	0	0	0	0	0	0	0	0	0	0	0	0
31.5333	0	0	0	0	0	0	0	0.00859095	0	0	0	0	0	0	0	0	0	0	0	0	0	0	0	0	0	0	0	0	0	0	0	0	0	0	0	0	0	0	0	0	0	0	0	0	0	0	0	0	0
31.55	0	0	0	0	0	0	0	0	0	0	0	0	0	0	0	0	0	0	0	0	0	0	0	0	0	0	0	0	0	0	0	0	0	0	0	0	0	0	0	0	0	0	0	0	0	0	0	0	0
31.5667	0	0	0	0	0	0	0	0	0	0	0	0	0	0	0	0	0	0	0	0	0	0	0	0	0	0	0	0	0	0	0	0	0	0	0	0	0	0	0	0	0	0	0	0	0	0	0	0	0
31.5833	0	0	0	0	0	0	0	0	0	0	0	0	0	0	0	0	0	0	0	0	0	0	0	0	0.00877393	0	0	0	0	0	0	0	0	0	0	0	0	0	0	0	0	0	0	0	0	0	0	0	0
31.6	0	0	0	0	0	0	0	0	0	0	0	0	0	0	0	0	0	0	0	0	0	0	0	0	0	0	0	0	0	0	0	0	0	0	0	0	0	0	0	0	0	0	0	0	0	0	0	0	0
31.6167	0	0	0	0	0	0	0	0	0	0	0	0	0	0	0.011172	0	0	0	0	0	0	0	0	0	0	0	0	0	0	0	0	0	0	0	0	0	0	0	0	0	0	0	0	0	0	0	0	0	0
31.6333	0	0	0	0	0	0	0	0	0	0	0	0	0	0	0	0	0	0	0	0	0	0	0	0	0	0	0	0	0	0	0	0	0	0	0	0	0	0	0	0	0	0	0	0	0	0	0	0	0
31.65	0	0	0	0	0	0	0	0	0	0	0	0	0	0	0	0	0	0	0	0	0	0	0	0	0	0	0	0	0	0	0	0	0	0.0183309	0	0	0	0	0	0	0	0	0	0	0	0	0	0	0
31.6667	0	0	0	0	0	0	0	0	0	0	0	0	0	0	0	0	0	0	0	0	0	0	0	0	0	0	0	0	0	0	0	0	0	0	0	0	0	0	0	0	0	0	0	0	0	0	0	0	0
31.6833	0	0	0	0	0	0	0	0	0	0	0	0	0	0	0	0	0	0	0	0	0	0	0	0	0	0	0	0	0	0	0	0	0	0	0	0	0	0	0	0	0	0	0	0	0	0	0	0	0
31.7	0	0	0	0	0	0	0	0	0	0	0	0	0	0	0	0	0	0	0	0	0	0	0	0	0	0	0	0	0	0	0	0	0	0	0	0	0	0	0	0	0	0	0	0	0	0	0	0	0
31.7167	0	0	0	0	0	0	0	0	0	0	0	0	0	0	0	0	0	0	0	0	0	0	0	0	0	0	0	0	0	0	0	0	0	0	0	0	0	0	0	0	0	0	0	0	0.0178327	0	0	0	0
31.7333	0	0	0	0	0	0	0	0	0	0	0	0	0	0	0	0	0.0190365	0	0	0	0	0	0	0	0	0	0	0	0	0	0	0	0	0	0	0	0	0	0	0	0	0	0	0	0	0	0	0	0
31.75	0	0	0	0	0	0	0	0	0	0	0	0	0	0	0	0	0	0	0	0	0	0	0	0	0	0	0	0	0	0	0	0	0	0	0	0	0	0	0	0	0	0	0	0	0	0	0	0	0
31.7667	0	0	0	0	0	0	0	0	0	0	0	0	0	0	0	0	0	0	0	0	0	0	0	0	0	0	0	0	0	0	0	0	0	0	0	0	0	0	0	0	0	0	0	0	0	0	0	0	0
31.7833	0	0	0	0	0	0	0	0	0	0	0	0	0	0	0	0	0	0	0	0	0	0	0	0	0	0	0	0	0	0	0	0	0	0	0	0	0	0	0	0	0	0	0	0	0	0	0	0	0
31.8	0	0	0	0	0	0	0	0	0	0	0	0	0	0	0	0	0	0	0	0	0	0	0	0	0	0	0	0	0	0	0	0	0	0	0	0	0	0	0	0	0	0	0	0	0	0	0	0	0
31.8167	0	0	0	0	0	0	0	0	0	0	0	0	0	0	0	0	0	0	0	0	0	0	0	0	0	0	0	0	0	0	0	0	0	0	0	0	0	0	0	0	0	0	0	0	0	0	0	0	0
31.8333	0	0	0	0	0	0	0	0	0	0	0	0	0	0	0	0	0	0	0	0	0	0	0	0	0	0	0	0	0	0	0	0	0	0	0	0	0	0	0	0	0	0	0	0	0	0	0	0	0
31.85	0	0	0	0	0	0	0	0	0	0	0	0	0	0	0	0	0	0	0	0	0	0	0	0	0	0	0	0	0	0	0	0	0	0	0	0	0	0	0	0	0	0	0	0	0	0	0	0	0
31.8667	0	0	0	0	0	0	0	0	0	0	0	0	0	0	0.0095984	0	0	0	0	0	0	0	0	0	0	0	0	0	0	0	0	0	0	0	0	0	0	0	0	0	0	0	0	0	0	0	0	0	0
31.8833	0	0	0	0	0	0	0	0	0	0	0	0	0	0	0	0	0	0	0	0	0	0	0	0	0	0	0	0	0	0	0	0	0	0	0	0	0	0	0	0	0	0	0	0	0	0	0	0	0
31.9	0	0	0	0	0	0	0	0	0	0	0	0	0	0	0	0	0	0	0	0	0	0	0	0	0.0203017	0	0	0	0	0	0	0	0	0	0	0	0	0	0	0	0	0	0	0	0	0	0	0	0
31.9167	0	0	0	0	0	0	0	0	0	0	0	0	0	0	0	0	0	0	0	0	0	0	0	0	0	0	0	0	0	0	0	0	0	0	0	0	0	0	0	0	0	0	0	0	0	0	0	0	0
31.9333	0	0	0	0	0	0	0	0	0	0	0	0	0	0	0	0	0	0	0	0	0	0	0	0	0	0	0	0	0	0	0	0	0	0	0	0	0	0	0	0	0	0	0	0	0	0	0	0	0
31.95	0	0	0	0	0	0	0	0	0	0	0	0	0	0	0	0	0	0	0	0	0	0	0	0	0	0	0	0	0	0	0	0	0	0	0	0	0	0	0	0	0	0	0	0	0	0	0	0	0
31.9667	0	0	0	0	0	0	0	0	0	0	0	0	0	0	0	0	0	0	0	0	0	0	0	0	0	0	0	0	0	0	0	0	0	0	0	0	0	0	0	0	0	0	0	0	0	0	0	0	0
31.9833	0	0	0	0	0	0	0	0	0	0	0	0	0	0	0	0	0	0	0	0	0	0	0	0	0	0	0	0	0	0	0	0	0	0	0	0	0	0	0	0	0	0	0	0	0	0	0	0	0
32	0	0	0	0	0	0	0	0	0	0	0	0	0	0	0	0	0	0	0	0	0	0	0	0	0	0	0	0	0	0	0	0	0	0	0	0	0	0	0	0	0	0	0	0	0	0	0	0	0
32.0167	0	0	0	0	0	0	0	0	0	0	0	0	0	0	0	0	0	0	0	0	0	0	0	0	0	0	0	0	0	0	0	0	0	0	0	0	0	0	0	0	0	0	0	0	0	0	0	0	0
32.0333	0	0	0	0	0	0	0	0	0	0	0	0	0	0	0	0	0	0	0	0	0	0	0	0	0	0	0	0	0	0	0	0	0	0	0	0	0	0	0	0	0	0	0	0	0	0	0	0	0
32.05	0	0	0	0	0	0	0	0	0	0	0	0	0	0	0	0	0	0	0	0	0	0	0	0	0	0	0	0	0	0	0	0	0	0	0	0	0	0	0	0	0	0	0	0	0	0	0	0	0
32.0667	0	0	0	0	0	0	0	0	0	0	0	0	0	0	0	0	0	0	0	0	0	0	0	0	0	0	0	0	0	0	0	0	0	0	0	0	0	0	0	0	0	0	0	0	0	0	0	0	0
32.0833	0	0	0	0	0	0	0	0.00996787	0	0	0	0	0	0	0	0	0	0	0	0	0	0	0	0	0	0	0	0	0	0	0	0	0	0	0	0	0	0	0	0	0	0	0	0	0	0	0	0	0
32.1	0	0	0	0	0	0	0	0	0	0	0	0	0	0	0	0	0	0	0	0	0	0	0	0	0	0	0	0	0	0	0	0	0	0	0	0	0	0	0	0	0	0	0	0	0	0	0	0	0
32.1167	0	0	0	0	0	0	0	0	0	0	0	0	0	0	0	0	0	0	0	0	0	0	0	0	0	0	0	0	0	0	0	0	0	0	0	0	0	0	0	0	0	0	0	0	0	0	0	0	0
32.1333	0	0	0	0	0	0	0.00866991	0	0	0	0	0	0	0	0	0	0	0	0	0	0	0	0	0	0	0	0	0	0	0	0	0	0	0	0	0	0	0	0	0	0	0	0	0	0	0	0	0	0
32.15	0	0	0	0	0	0	0	0	0	0	0	0	0	0	0	0	0	0	0	0	0	0	0	0	0	0	0	0	0	0	0	0	0	0	0	0	0	0	0	0	0	0	0	0	0	0	0	0	0
32.1667	0	0	0	0	0	0	0	0	0	0	0	0	0	0	0	0	0	0	0	0	0	0	0	0	0	0	0	0	0	0	0	0	0	0	0	0	0	0	0	0	0	0	0	0	0	0	0	0	0
32.1833	0	0	0	0	0	0	0	0	0	0	0	0	0	0	0	0	0	0	0	0	0	0	0	0	0	0	0	0	0	0	0	0	0	0	0	0	0	0	0	0	0	0	0	0	0	0	0	0	0
32.2	0	0	0	0	0	0	0	0	0	0	0	0	0	0	0	0	0	0	0	0	0	0	0	0	0	0	0	0	0	0	0	0	0	0	0	0	0	0	0	0	0	0.0516793	0	0	0	0	0	0	0
32.2167	0	0	0	0	0	0	0	0	0	0	0	0	0	0	0	0	0	0	0	0	0	0	0	0	0	0	0	0	0	0	0	0	0	0	0	0	0	0	0	0	0	0	0	0	0	0	0	0	0
32.2333	0	0	0	0	0	0	0	0	0	0	0	0	0	0	0	0	0	0	0	0	0	0	0	0	0	0	0	0	0	0	0	0	0	0	0	0	0	0	0	0	0	0	0.0243304	0	0	0	0	0	0
32.25	0	0	0	0	0	0	0	0	0	0	0	0	0	0	0	0	0	0	0	0	0	0	0	0	0	0	0	0	0	0	0	0.00762702	0	0	0	0	0	0	0	0	0	0	0	0	0	0	0	0	0
32.2667	0	0	0	0	0	0	0	0	0	0	0	0	0	0	0	0	0	0	0	0	0	0	0	0	0	0	0	0	0	0	0	0	0	0	0	0	0	0	0	0	0	0	0	0	0	0	0	0	0
32.2833	0	0	0	0	0	0	0	0	0	0	0	0	0	0	0	0	0	0	0	0	0	0	0	0	0	0	0	0	0	0	0	0	0	0	0	0	0	0	0	0	0	0	0	0	0	0	0	0	0
32.3	0	0	0	0	0	0	0	0	0	0	0	0	0	0	0	0	0	0	0	0	0	0	0	0	0	0	0	0	0	0	0	0	0	0	0	0	0	0	0	0	0	0	0	0	0	0	0	0	0
32.3167	0	0	0	0	0	0	0	0	0	0	0	0	0	0	0	0	0	0	0	0	0	0	0	0	0	0	0	0	0	0	0	0	0	0	0	0	0	0	0	0	0	0	0	0	0	0	0	0	0
32.3333	0	0	0	0	0	0	0	0	0	0	0	0	0	0	0	0	0	0	0	0	0	0	0	0	0	0	0	0	0	0	0	0	0	0	0	0	0	0	0	0	0	0	0	0	0	0	0	0	0
32.35	0	0	0	0	0	0	0	0	0	0	0	0	0	0	0	0	0	0	0	0	0	0	0	0	0	0	0	0	0	0	0	0	0	0	0	0	0	0	0	0	0	0	0	0	0	0	0	0	0
32.3667	0	0	0	0	0	0	0	0	0	0.0288563	0	0	0	0	0	0	0	0	0	0	0	0	0	0	0	0	0	0	0	0	0	0	0	0	0	0	0	0	0	0	0	0	0	0	0	0	0	0	0
32.3833	0	0	0	0	0	0	0	0	0	0	0	0	0	0	0	0	0	0	0	0	0	0	0	0	0	0	0	0	0	0	0	0	0	0	0	0	0	0	0	0	0	0	0	0	0	0	0	0	0
32.4	0	0	0	0	0	0	0	0	0	0	0	0	0	0	0	0	0	0	0	0	0	0	0	0	0	0	0	0	0	0	0	0	0	0	0	0	0	0	0	0	0	0	0	0	0	0	0	0	0
32.4167	0	0	0	0	0	0	0	0	0	0	0	0	0	0	0	0	0	0	0	0	0	0	0	0	0	0	0	0	0	0	0	0	0	0	0	0	0	0	0	0	0	0	0	0	0	0	0	0	0
32.4333	0	0	0	0	0	0	0	0	0	0	0	0	0	0	0	0	0	0	0	0	0	0	0	0	0	0	0	0	0	0	0	0	0	0	0	0	0	0	0	0	0	0	0	0	0	0	0.0126002	0	0
32.45	0	0	0	0	0	0	0	0	0	0	0	0	0	0	0	0	0	0	0	0	0	0	0	0	0	0	0	0	0	0	0	0	0	0	0	0	0	0	0	0	0	0	0	0	0	0	0	0	0
32.4667	0	0	0	0	0	0	0	0	0	0	0	0	0	0	0	0	0	0	0	0	0	0	0	0	0	0	0	0	0	0	0	0	0	0	0	0	0	0	0	0	0	0	0	0	0	0	0	0	0
32.4833	0	0	0	0	0	0	0	0	0	0	0	0	0	0	0	0	0	0	0	0	0	0	0	0	0	0	0	0	0	0	0	0	0	0	0	0	0	0	0	0	0	0	0	0	0	0	0	0	0
32.5	0	0	0	0	0	0	0	0	0	0	0	0	0	0	0	0	0	0	0	0.0109125	0	0	0	0	0	0	0	0	0	0	0	0	0	0	0	0	0	0	0	0	0	0	0	0	0	0	0	0	0
32.5167	0	0	0	0	0	0	0	0	0	0	0	0	0	0	0	0	0	0	0	0	0	0	0	0	0	0	0	0	0	0	0	0	0	0	0	0	0	0	0	0	0	0	0	0	0	0	0	0	0
32.5333	0	0	0	0	0	0	0	0	0	0	0	0	0	0	0	0	0	0	0	0	0	0	0	0	0	0	0	0	0	0	0	0	0	0	0	0	0	0	0	0	0	0	0	0	0	0	0	0	0
32.55	0	0	0	0	0	0	0	0	0	0	0	0	0	0	0	0	0	0	0	0	0	0	0	0	0	0	0	0	0	0	0	0	0	0	0	0	0	0	0	0	0	0	0	0	0	0	0	0	0
32.5667	0	0	0	0	0	0	0	0	0	0	0	0	0	0	0	0	0	0	0	0	0	0	0	0	0	0	0	0	0	0	0	0	0	0	0	0	0	0	0	0	0	0	0	0	0.0181589	0	0	0	0
32.5833	0	0	0	0	0	0	0	0	0	0	0	0	0	0	0	0	0	0	0	0	0	0	0	0	0	0	0	0	0	0	0	0	0	0	0	0	0	0	0	0	0	0	0	0	0	0	0	0	0
32.6	0	0	0	0	0	0	0	0	0	0	0	0	0	0	0	0	0	0	0	0	0	0	0	0	0	0	0	0	0	0	0	0	0	0	0	0	0	0	0	0	0	0	0	0	0	0	0	0	0
32.6167	0	0	0	0	0	0	0	0	0	0	0	0	0	0	0	0	0	0	0	0	0	0	0	0	0	0	0	0	0	0	0	0	0	0	0	0	0	0	0	0	0	0	0	0	0	0	0	0	0
32.6333	0	0	0	0	0	0	0	0	0	0	0	0	0	0	0	0	0	0	0	0	0	0	0	0	0	0	0	0	0	0	0	0	0	0	0	0	0	0	0	0	0	0	0	0	0	0	0	0	0
32.65	0	0	0	0	0	0	0	0	0	0	0	0	0	0	0	0	0	0	0	0	0	0	0	0	0	0	0	0	0	0	0	0	0	0	0	0	0	0	0	0	0	0	0	0	0	0	0	0	0
32.6667	0	0	0	0	0	0	0	0	0	0	0	0	0	0	0	0	0	0	0	0	0	0	0.0119937	0	0	0	0	0	0	0	0	0	0	0	0	0	0	0	0	0	0	0	0	0	0	0	0	0	0
32.6833	0	0	0	0	0	0	0	0	0	0	0	0	0	0	0	0	0	0	0	0	0.0154622	0	0	0	0	0	0	0	0	0	0	0	0	0	0	0	0	0	0	0	0	0	0	0	0	0	0	0	0
32.7	0	0	0	0	0	0	0	0	0	0	0	0	0	0	0	0	0	0	0	0	0	0	0	0	0	0	0	0	0	0	0	0	0	0	0	0	0	0	0	0	0	0	0	0	0	0	0	0.0166148	0
32.7167	0	0	0	0	0	0	0	0	0	0	0	0	0	0	0	0	0	0	0	0	0.0162982	0	0	0	0	0	0	0	0	0	0	0	0	0	0	0	0	0	0	0	0	0	0	0	0	0	0	0	0
32.7333	0	0	0	0	0	0	0	0	0	0	0	0	0	0	0	0	0	0	0	0	0	0	0	0	0	0	0	0	0	0	0	0	0	0	0	0	0	0	0	0	0	0	0	0	0	0	0	0	0.0340505
32.75	0	0	0	0	0	0	0	0	0	0	0	0	0	0	0	0	0	0	0	0	0	0	0	0	0.0070036	0	0	0	0	0	0	0	0	0	0	0	0	0	0	0	0	0	0	0	0	0	0	0	0
32.7667	0	0	0	0	0	0	0	0	0	0	0	0	0	0	0	0	0	0	0	0	0	0	0	0	0	0	0	0	0	0	0	0	0	0	0	0	0	0	0	0	0	0	0	0	0	0	0	0	0
32.7833	0	0	0	0	0	0	0	0	0	0	0	0	0	0	0	0	0	0	0	0	0	0	0	0	0	0	0	0	0	0	0	0	0	0	0	0	0	0	0	0	0	0	0	0	0	0	0	0	0
32.8	0	0	0	0	0	0	0	0	0	0	0	0	0	0	0	0	0	0	0	0	0	0	0	0	0	0	0	0	0	0	0	0	0	0	0	0	0	0	0	0	0	0	0	0	0	0	0	0	0
32.8167	0	0	0	0	0	0	0	0	0	0	0	0	0	0	0	0	0	0	0	0	0	0	0	0	0	0	0	0	0	0	0	0	0	0	0	0	0	0	0	0	0	0	0	0	0	0	0	0	0
32.8333	0	0	0	0	0	0	0	0	0	0	0	0	0	0	0	0	0	0	0	0	0	0	0	0	0	0	0	0	0	0	0	0	0	0	0	0	0	0	0	0	0	0	0	0	0	0	0	0	0
32.85	0	0	0	0	0	0	0	0	0	0	0	0	0	0	0	0	0	0	0	0	0	0	0	0	0	0	0	0	0	0	0	0	0	0	0	0	0	0	0	0	0	0	0	0	0	0	0	0	0
32.8667	0	0	0	0	0	0	0	0	0	0	0	0	0	0	0	0	0	0	0	0	0	0	0	0	0	0	0	0	0	0	0	0	0	0	0	0	0	0	0	0	0	0	0	0	0	0	0	0	0
32.8833	0	0	0	0	0	0	0	0	0	0	0	0	0	0	0	0	0	0	0	0	0	0	0	0	0	0	0	0	0	0	0	0	0	0	0	0	0	0	0	0	0	0	0	0	0	0	0	0	0
32.9	0	0	0	0	0	0	0	0	0	0	0	0	0	0	0	0	0	0	0	0	0	0	0	0	0	0	0	0	0	0	0	0	0	0	0	0	0	0	0	0	0	0	0	0	0	0	0	0	0
32.9167	0	0	0	0	0	0	0	0	0	0	0	0	0	0	0	0	0	0	0	0	0	0	0	0	0	0	0	0	0	0	0	0	0	0	0	0	0	0	0	0	0	0	0	0	0	0	0	0	0
32.9333	0	0	0	0	0	0	0	0	0	0	0	0	0	0	0	0	0	0	0	0	0.0129542	0	0	0	0	0	0	0	0	0	0	0	0	0	0	0	0	0	0	0	0	0	0	0	0	0	0	0	0
32.95	0	0	0	0	0	0	0	0	0	0	0	0	0	0	0	0	0	0	0	0	0	0	0	0	0	0	0	0	0	0	0	0	0	0	0	0	0	0	0	0	0	0	0	0	0	0	0	0	0
32.9667	0	0	0	0	0	0	0	0	0	0	0	0	0	0	0	0	0	0	0	0	0	0	0	0	0	0	0	0	0	0	0	0	0	0	0	0	0	0	0	0	0	0	0	0	0	0	0	0	0
32.9833	0	0.0075867	0	0	0	0	0	0	0	0	0	0	0	0	0	0	0	0	0	0	0.0197405	0	0	0	0	0	0	0	0	0	0	0	0	0	0	0	0	0	0	0	0	0	0	0	0	0	0	0	0
33	0	0	0	0	0	0	0	0	0	0	0	0	0	0	0	0	0	0	0	0	0	0	0	0	0	0	0	0	0	0	0	0	0	0	0	0	0	0	0	0	0	0	0	0	0	0	0.00807607	0	0
33.0167	0	0	0	0	0	0	0	0	0	0	0	0	0	0	0	0	0	0	0	0	0	0	0	0	0	0	0	0	0	0	0	0	0	0	0	0	0	0	0	0	0.010691	0	0	0	0	0	0	0	0
33.0333	0	0	0	0	0	0	0	0	0	0	0	0	0	0	0	0	0	0	0	0	0	0	0	0	0	0	0	0	0	0	0	0	0	0	0	0	0	0	0	0	0	0	0	0	0	0	0	0	0
33.05	0	0	0	0	0	0	0.0204871	0	0	0	0	0	0	0	0	0	0	0	0	0	0	0	0	0	0	0	0	0	0	0	0	0	0	0	0	0	0	0	0	0	0	0	0	0	0	0	0	0	0
33.0667	0	0	0	0	0	0	0	0	0	0	0	0	0	0	0	0	0	0	0	0	0	0	0	0	0	0	0	0	0	0	0	0	0	0	0	0	0	0	0	0	0	0	0	0	0	0	0	0	0
33.0833	0	0	0	0	0	0	0	0	0	0	0.00654926	0	0	0	0	0	0	0	0	0	0	0	0	0	0	0	0	0	0	0	0	0	0	0	0	0	0	0	0	0	0	0	0	0	0	0	0	0	0
33.1	0	0	0	0	0	0	0	0	0	0	0	0	0	0	0	0	0	0	0	0	0	0	0	0	0	0	0	0	0	0	0	0	0	0	0	0	0	0	0	0	0	0	0	0	0	0	0	0	0
33.1167	0	0	0	0	0	0	0	0	0	0	0	0	0	0	0	0	0	0	0	0	0	0	0	0	0	0	0	0	0	0	0	0	0	0	0	0	0	0	0	0	0	0	0	0	0	0	0	0	0
33.1333	0	0	0	0	0	0	0	0	0	0	0	0	0	0	0	0	0	0	0	0	0	0	0	0	0	0	0	0	0	0	0	0	0	0	0	0	0	0	0	0	0	0	0	0	0	0	0	0	0
33.15	0	0	0	0	0	0	0	0	0	0	0	0	0	0	0	0	0	0	0	0	0	0	0	0	0	0	0	0	0	0	0	0	0	0	0	0	0	0	0	0	0	0	0	0	0	0	0	0	0
33.1667	0	0	0	0	0	0	0	0	0	0	0	0	0	0	0	0	0	0	0	0	0	0	0	0	0	0	0	0	0	0	0	0	0	0	0	0	0	0	0	0	0	0	0	0	0	0	0	0	0
33.1833	0	0	0	0	0	0	0	0	0	0	0	0	0	0	0	0	0	0	0	0	0	0	0	0	0	0	0	0	0	0	0	0	0	0	0	0	0	0	0	0	0	0	0	0	0	0	0	0	0.0145769
33.2	0	0	0	0	0	0	0	0	0	0	0	0	0	0	0	0	0	0	0	0	0	0	0	0	0	0	0	0	0	0	0	0	0	0	0	0	0	0	0	0	0	0	0	0	0	0	0	0	0
33.2167	0	0	0	0	0	0	0	0	0	0	0	0	0	0	0	0	0	0	0	0	0	0	0	0	0	0	0	0	0	0	0	0	0	0	0	0	0	0	0	0	0	0	0	0	0	0	0	0	0
33.2333	0	0	0	0	0	0	0	0	0	0	0	0	0	0	0	0	0	0	0	0	0	0	0	0	0	0	0	0	0	0	0	0	0	0	0	0	0	0	0	0	0	0	0	0	0	0	0	0	0
33.25	0	0	0	0	0	0	0	0	0	0	0	0	0	0	0	0	0	0	0	0	0	0	0	0	0	0	0	0	0	0	0	0	0	0	0	0	0	0	0	0	0	0	0	0	0	0	0	0	0
33.2667	0	0	0	0	0	0	0	0	0	0	0	0	0	0	0	0	0	0	0	0	0	0	0	0	0	0	0	0	0	0	0	0	0	0	0	0	0	0	0	0	0	0	0	0	0	0	0	0	0
33.2833	0	0	0	0	0	0	0	0	0	0	0	0	0	0	0	0	0	0	0	0	0	0	0	0	0	0	0	0	0	0	0	0	0	0	0	0	0	0	0	0	0	0	0	0	0	0	0	0	0
33.3	0	0	0	0	0	0	0	0	0	0	0	0	0	0	0	0	0	0	0	0	0	0	0	0	0	0	0	0	0	0	0	0	0	0	0	0	0	0	0	0	0	0	0	0	0	0	0	0	0
33.3167	0	0	0	0	0	0	0	0	0	0	0	0	0	0	0	0	0	0	0	0	0	0	0	0	0	0	0	0	0	0	0	0	0	0	0	0	0	0	0	0	0	0	0	0	0	0	0	0	0
33.3333	0	0	0	0	0	0	0	0	0	0	0	0	0	0	0	0	0	0	0	0	0	0	0	0	0	0	0	0	0	0	0	0	0	0	0	0	0	0	0	0	0	0	0	0	0	0	0	0	0
33.35	0	0	0	0	0	0	0	0	0	0	0	0	0	0	0	0	0	0	0	0	0	0	0	0	0	0	0	0	0	0	0	0	0	0	0	0	0	0	0	0	0	0	0	0	0	0	0	0	0
33.3667	0	0	0	0	0	0	0	0	0	0	0	0	0	0	0	0	0	0	0	0	0	0	0	0	0	0	0	0	0	0	0	0	0	0	0	0	0	0	0	0	0	0	0	0	0	0	0	0	0
33.3833	0	0	0	0	0	0	0	0	0	0	0	0	0	0	0	0	0	0	0	0	0	0	0	0	0	0	0	0	0	0	0	0	0	0	0	0	0	0	0	0	0	0	0	0	0	0	0	0	0
33.4	0	0	0	0	0	0	0	0	0	0	0	0	0	0	0	0	0	0	0	0	0	0	0	0	0	0	0	0	0	0	0	0	0	0	0	0	0	0	0	0	0	0	0	0	0	0	0	0	0
33.4167	0	0	0	0	0	0	0	0	0	0	0	0	0	0	0	0	0	0	0	0	0	0	0	0	0	0	0	0	0	0	0	0	0	0	0	0	0	0	0	0	0	0	0	0	0	0	0	0	0
33.4333	0	0	0	0	0	0	0	0	0	0	0	0	0	0	0	0	0	0	0	0	0	0	0	0	0	0	0	0	0	0	0	0	0	0	0	0	0	0	0	0	0	0	0	0	0	0	0	0	0
33.45	0	0	0.0124452	0	0	0	0	0	0	0	0	0	0	0	0	0	0	0	0	0	0	0	0	0	0	0	0	0	0	0	0	0	0	0	0	0	0	0	0	0	0	0	0	0	0	0	0	0	0
33.4667	0	0	0	0	0	0	0	0	0	0	0	0	0	0	0	0	0	0	0	0	0	0	0	0	0.0131014	0	0	0	0	0	0	0	0	0	0	0	0	0	0	0	0	0	0	0	0	0	0	0	0
33.4833	0	0	0	0	0	0	0	0	0	0	0	0	0	0	0	0	0	0	0	0	0	0	0	0	0	0	0	0	0	0	0	0	0	0	0	0	0	0	0	0	0	0	0	0	0	0	0	0	0
33.5	0	0	0	0	0	0	0	0	0	0	0	0	0	0	0	0	0	0	0	0	0	0	0	0	0	0	0	0	0	0	0	0	0	0	0	0	0	0	0	0	0	0	0	0	0	0	0	0	0
33.5167	0	0	0	0	0	0	0	0	0	0	0	0	0.0135659	0	0	0	0	0	0	0	0	0	0	0	0	0	0	0	0	0	0	0	0	0	0	0	0	0	0	0	0	0	0	0	0	0	0	0	0
33.5333	0	0	0	0	0	0	0	0	0	0	0	0	0	0	0	0	0	0	0	0	0	0	0	0	0	0	0	0	0	0	0	0	0	0	0	0	0	0	0	0	0	0	0	0	0	0	0	0	0
33.55	0	0	0	0	0	0	0	0	0	0	0	0	0	0	0	0	0	0	0	0	0	0	0	0	0	0	0	0	0	0	0	0	0	0	0	0	0	0	0	0	0	0	0	0	0	0	0	0	0
33.5667	0	0	0	0	0	0	0	0	0	0	0	0	0	0	0	0	0	0	0	0	0	0	0	0	0	0	0	0	0	0	0	0	0	0	0	0	0	0	0	0	0	0	0	0	0	0	0	0	0
33.5833	0	0	0	0	0	0	0	0	0	0	0	0	0	0	0	0	0	0	0	0	0	0	0	0	0	0	0	0	0	0	0	0	0	0	0	0	0	0	0	0	0	0	0	0	0	0	0	0	0
33.6	0	0	0	0	0	0	0	0	0	0	0	0	0	0	0	0	0	0	0	0	0	0	0	0	0	0	0	0	0	0	0	0	0	0	0	0	0	0	0	0	0	0	0	0	0	0	0	0	0
33.6167	0	0	0	0	0	0	0	0	0	0	0	0	0	0	0	0	0	0	0	0	0	0	0	0	0	0	0	0	0	0	0	0	0	0	0	0	0	0	0	0	0	0	0	0	0	0	0	0	0
33.6333	0	0	0	0	0	0	0	0	0	0	0	0	0	0	0	0	0	0	0	0	0	0	0	0	0	0	0	0	0	0	0	0	0	0	0	0	0	0	0	0	0	0	0	0	0	0	0	0	0
33.65	0	0	0	0	0	0	0	0	0	0	0	0	0	0	0	0	0	0	0	0	0	0	0	0	0	0	0	0	0	0	0	0	0	0	0	0	0	0	0	0	0	0	0	0	0	0	0	0	0
33.6667	0	0	0	0	0	0	0	0	0	0	0	0	0	0	0	0	0	0	0	0	0	0	0	0	0	0	0	0	0	0	0	0	0	0	0	0	0	0	0	0	0	0	0	0	0	0	0	0	0
33.6833	0	0	0	0	0	0	0	0	0	0	0	0	0	0	0	0	0	0	0	0	0	0	0	0	0	0	0	0	0	0	0	0	0	0	0	0	0	0	0	0	0	0	0	0	0	0	0	0	0
33.7	0	0	0	0	0	0	0	0	0	0	0	0	0	0	0	0	0	0	0	0	0	0	0	0	0	0	0	0	0	0	0	0	0	0	0	0	0	0	0	0	0	0	0	0	0	0	0	0	0
33.7167	0	0	0	0	0	0	0	0	0	0	0	0	0	0	0	0	0	0	0	0	0	0	0	0	0	0	0	0	0	0	0	0	0	0	0	0	0	0	0	0	0	0	0	0	0	0	0	0	0
33.7333	0	0	0	0	0	0	0	0	0	0	0	0	0	0	0	0	0	0	0	0	0	0	0	0	0	0	0	0	0	0	0	0	0	0	0	0	0	0	0	0	0	0	0	0	0	0	0	0	0
33.75	0	0	0	0	0	0	0	0	0	0	0	0	0	0	0	0	0	0	0	0	0	0	0	0	0	0	0	0.00592516	0	0	0	0	0	0	0	0	0	0	0	0	0	0	0	0	0	0	0	0	0
33.7667	0	0	0	0	0	0	0	0	0	0	0	0	0	0	0	0	0	0	0	0	0	0	0	0	0	0	0	0	0	0	0	0	0	0	0	0	0	0	0	0	0	0	0	0	0	0	0	0	0
33.7833	0	0	0	0	0	0	0	0	0	0	0	0	0	0	0	0	0	0	0	0	0	0	0	0	0	0	0	0	0	0	0	0	0	0	0	0	0	0	0	0	0	0	0	0	0	0	0	0	0
33.8	0	0	0	0	0	0	0	0	0	0	0	0	0	0	0	0	0	0	0	0	0	0	0	0	0	0	0	0	0	0	0	0	0	0	0	0	0	0	0	0	0	0	0	0	0	0	0	0	0
33.8167	0	0	0	0	0	0	0	0	0	0	0	0	0	0	0	0	0	0	0	0	0	0	0	0	0	0	0	0	0	0	0	0	0	0	0	0	0	0	0	0	0	0	0	0	0	0	0	0	0
33.8333	0	0	0	0	0	0	0	0	0	0	0	0	0	0	0	0	0	0	0	0	0	0	0	0	0	0	0	0	0	0	0	0	0	0	0	0	0	0	0	0	0	0	0	0	0	0	0	0	0
33.85	0	0	0	0	0	0	0	0	0	0	0	0	0	0	0	0	0	0	0	0	0	0	0	0	0	0	0	0	0	0	0	0	0	0	0	0	0	0	0	0	0	0	0	0	0	0	0	0	0
33.8667	0	0	0	0	0	0	0	0	0	0	0	0	0	0	0	0	0	0	0	0	0	0	0	0	0	0	0	0	0	0	0	0	0	0	0	0	0	0	0	0	0	0	0	0	0	0	0	0	0
33.8833	0	0	0	0.00627243	0	0	0	0	0	0	0	0	0	0	0	0	0	0	0	0	0	0	0	0	0	0	0	0	0	0	0	0	0	0	0	0	0	0	0	0	0	0	0	0	0	0	0	0	0
33.9	0	0	0	0	0	0	0	0	0	0	0	0	0	0	0	0	0	0	0	0	0	0	0	0	0	0	0	0	0	0	0	0	0	0	0.00766075	0	0	0	0	0	0	0	0	0	0	0	0	0	0
33.9167	0	0	0	0	0	0	0	0	0	0	0	0	0	0	0	0	0	0	0	0	0	0	0	0	0	0	0	0	0	0	0	0	0	0	0	0	0	0	0	0	0	0	0	0	0	0	0	0	0
33.9333	0	0	0	0	0	0	0	0	0	0	0	0	0	0	0	0	0	0	0	0	0	0	0	0	0	0	0	0	0	0	0	0	0	0	0	0	0	0	0	0	0	0	0	0	0	0	0	0	0
33.95	0	0	0	0	0	0	0	0	0	0	0	0	0	0	0	0	0	0	0	0	0	0	0	0	0	0	0	0	0	0	0	0	0	0	0.00825086	0	0	0	0	0	0	0	0	0	0	0	0	0	0
33.9667	0	0	0	0	0	0	0	0	0	0	0	0	0	0	0	0	0	0	0	0	0	0	0	0	0	0	0	0	0	0	0	0	0	0	0	0	0	0	0	0	0	0	0	0	0	0	0	0	0
33.9833	0	0	0	0	0	0	0	0	0	0	0	0	0	0	0	0	0	0	0	0	0	0	0.00864974	0	0	0	0	0	0	0	0	0	0	0	0	0	0	0	0	0	0	0	0	0	0	0	0	0	0
34	0	0	0	0	0	0	0	0	0	0	0	0	0	0	0	0	0	0	0	0	0	0	0	0	0	0	0	0	0	0	0	0	0	0	0	0	0	0	0	0	0	0	0	0	0	0	0	0	0
34.0167	0	0	0	0	0	0	0	0	0	0	0	0	0	0	0	0	0	0	0	0	0	0	0	0	0	0	0	0	0	0	0	0	0	0	0	0	0	0	0	0	0	0	0	0	0	0	0	0	0
34.0333	0	0	0	0	0	0	0	0	0	0	0	0	0	0	0	0	0	0	0	0	0	0	0	0	0	0	0	0	0	0	0	0	0	0	0	0	0	0	0	0	0	0	0	0	0	0	0	0	0
34.05	0	0	0	0	0	0	0	0	0	0	0	0	0	0	0	0	0	0	0	0	0	0	0	0	0	0	0	0	0	0	0	0	0	0	0	0	0	0	0	0	0	0	0	0	0	0	0	0	0
34.0667	0	0	0	0	0	0	0	0	0	0	0	0	0	0	0	0	0	0	0	0	0	0	0	0	0	0	0	0	0	0	0	0	0	0	0	0	0	0	0	0.0548947	0	0	0	0	0	0	0	0	0
34.0833	0	0	0	0	0	0	0	0	0	0	0	0	0	0	0	0	0	0	0	0	0	0	0	0	0	0	0	0	0	0	0	0	0	0	0	0	0	0	0	0	0	0	0	0	0	0	0	0	0
34.1	0	0	0	0	0	0	0	0	0	0	0	0	0	0	0	0	0	0	0	0	0	0	0	0	0	0	0	0	0	0	0	0	0	0	0	0	0	0	0	0	0	0	0	0	0	0	0	0	0
34.1167	0	0	0	0	0	0	0	0	0	0	0	0	0	0	0	0	0	0	0	0	0	0	0	0	0	0	0	0	0	0	0	0	0	0	0	0	0	0	0	0	0	0	0	0	0	0	0	0	0
34.1333	0	0	0	0	0	0	0	0	0	0	0	0	0	0	0	0	0	0	0	0	0	0	0	0	0	0	0	0	0	0	0	0	0	0	0	0	0	0	0	0	0	0	0	0	0	0	0	0	0
34.15	0	0	0	0	0	0	0	0	0	0	0	0	0	0	0	0	0	0	0	0	0	0	0	0	0	0	0	0	0	0	0	0	0	0	0	0	0	0	0	0	0	0	0	0	0	0	0	0	0
34.1667	0	0	0	0	0	0	0	0	0	0	0	0	0	0	0	0	0	0	0	0	0	0	0	0	0	0	0	0	0	0	0	0	0	0	0	0	0	0	0	0	0	0	0	0	0	0	0	0	0
34.1833	0	0	0	0	0	0	0	0	0	0	0	0	0	0	0	0	0	0	0	0	0	0	0	0	0	0	0	0	0	0	0	0	0	0	0	0	0	0	0	0	0	0	0	0	0	0	0	0	0
34.2	0	0	0	0	0	0	0	0	0	0	0	0	0	0	0	0	0	0	0	0	0	0	0	0	0	0	0	0	0	0	0	0	0	0	0	0	0	0	0	0	0.0104943	0	0	0	0	0	0	0	0
34.2167	0	0	0	0	0	0	0	0	0	0	0	0	0	0	0	0	0	0	0	0	0	0	0	0	0	0	0	0	0	0	0	0	0	0	0	0	0	0	0	0	0	0	0	0	0	0	0	0	0
34.2333	0	0	0	0	0	0	0	0	0	0	0	0	0	0	0	0	0	0	0	0	0	0	0	0	0	0	0	0	0	0	0	0	0	0	0	0	0	0	0	0	0	0	0	0	0	0	0	0	0
34.25	0	0	0	0	0	0	0	0	0	0	0	0	0	0	0	0	0	0	0	0	0	0	0	0	0	0	0	0	0	0	0	0	0	0	0	0	0	0	0	0	0	0	0	0	0	0	0	0	0
34.2667	0	0	0	0	0	0	0	0	0	0	0	0	0	0	0	0	0	0	0	0	0	0	0	0	0	0	0	0	0	0	0	0	0	0	0	0	0	0	0	0	0	0	0	0	0	0	0	0	0
34.2833	0	0	0	0	0	0	0	0	0	0	0	0	0	0	0	0	0	0	0	0	0	0	0	0	0	0	0	0	0	0	0	0	0	0	0	0	0	0	0	0	0	0	0	0	0	0	0	0	0
34.3	0	0	0	0	0	0	0	0	0	0	0	0	0	0	0	0	0	0	0	0	0	0	0	0	0	0	0	0	0	0	0	0	0	0	0	0	0	0	0	0	0	0	0	0	0	0	0	0	0
34.3167	0	0	0	0	0	0	0	0	0	0	0	0	0	0	0	0	0	0	0	0	0	0	0	0	0	0	0	0	0	0	0	0	0	0	0	0	0	0	0	0	0	0	0	0	0	0	0	0	0
34.3333	0	0	0	0	0	0	0	0	0	0	0	0	0	0	0	0	0	0	0	0	0	0	0	0	0	0	0	0	0	0	0	0	0	0	0	0	0	0	0	0	0	0	0	0	0	0	0	0	0
34.35	0	0	0	0	0	0	0	0	0	0	0	0	0	0	0	0	0	0	0	0	0	0	0	0	0	0	0	0	0	0	0	0	0	0	0	0	0	0	0	0	0	0	0	0	0	0	0	0	0
34.3667	0	0	0	0	0	0	0	0	0	0	0	0	0	0	0	0	0	0	0	0	0	0	0	0	0	0	0	0	0	0	0	0	0	0	0	0	0	0	0	0	0	0	0	0	0	0	0	0	0
34.3833	0	0	0	0	0	0	0	0	0	0	0	0	0	0	0	0	0	0	0	0	0	0	0	0	0	0	0	0	0	0	0	0	0	0	0	0	0	0	0	0	0	0	0	0	0	0	0	0	0
34.4	0	0	0	0	0	0	0	0	0	0	0	0	0	0	0	0	0	0	0	0	0	0	0	0	0	0	0	0	0	0	0	0	0	0	0	0	0	0	0	0	0	0	0	0	0	0	0	0	0
34.4167	0	0	0	0	0	0	0	0	0	0	0	0	0	0	0	0	0	0	0	0	0	0	0	0	0	0	0	0	0	0	0	0	0	0	0	0	0	0	0	0	0	0	0	0	0	0	0	0	0
34.4333	0	0	0	0	0	0	0	0	0	0	0	0	0	0	0	0	0	0	0	0	0	0	0	0	0	0	0	0	0	0	0	0	0	0	0	0	0	0	0	0	0	0	0	0	0	0	0	0	0
34.45	0	0	0	0	0	0	0	0	0	0	0	0	0	0	0	0	0	0	0	0	0	0	0	0	0	0	0	0	0	0	0	0	0	0	0	0	0	0	0	0	0	0	0	0	0	0	0	0	0
34.4667	0	0	0	0	0	0	0	0	0	0	0	0	0	0	0	0	0	0	0	0	0	0	0	0	0	0	0	0	0	0	0	0	0	0	0	0	0	0	0	0	0	0	0	0	0	0	0	0	0
34.4833	0	0	0	0	0	0	0	0	0	0	0	0	0	0	0	0	0	0	0	0	0	0	0	0	0	0	0	0	0	0	0	0	0	0	0	0	0	0	0	0	0	0	0	0	0	0	0	0	0
34.5	0	0	0	0	0	0	0	0	0	0	0	0	0	0	0	0	0	0	0	0	0	0	0	0	0	0	0	0	0	0	0	0	0	0	0	0	0	0	0	0	0	0	0	0	0	0	0	0	0
34.5167	0	0	0	0	0	0	0	0	0	0	0	0	0	0	0	0	0	0	0	0	0	0	0	0	0	0	0	0	0	0	0	0	0	0	0	0	0	0	0	0	0	0	0	0	0	0	0	0	0.0222483
34.5333	0	0	0	0	0	0	0	0	0	0	0	0	0	0	0	0	0	0	0	0	0	0	0	0	0	0	0	0	0	0	0	0	0	0	0	0	0	0	0	0	0	0	0	0	0	0	0	0	0
34.55	0	0	0	0	0	0	0	0	0	0	0	0	0	0	0	0	0	0	0	0	0	0	0	0	0	0	0	0	0	0	0	0	0	0	0	0	0	0	0	0	0	0	0	0	0	0	0	0	0
34.5667	0	0	0	0	0	0	0	0	0	0	0	0	0	0	0	0	0	0	0	0	0	0	0	0	0	0	0	0	0	0	0	0	0	0	0	0	0	0	0	0	0	0	0	0	0	0	0	0	0
34.5833	0	0	0	0	0	0	0	0	0	0	0	0	0	0	0	0	0	0	0	0	0	0	0	0	0	0	0	0	0	0	0	0	0	0	0	0	0	0	0	0	0	0	0	0	0	0	0	0	0
34.6	0	0	0	0	0	0	0	0	0	0	0	0	0	0	0	0	0	0	0	0	0	0	0	0	0	0	0	0	0	0	0	0	0	0	0	0	0	0	0	0	0	0	0	0	0	0	0	0	0
34.6167	0	0	0	0	0	0	0	0	0	0	0	0	0	0	0	0	0	0	0	0	0	0	0	0	0	0	0	0	0	0	0	0	0	0	0	0	0	0	0	0	0	0	0	0	0	0	0	0	0
34.6333	0	0	0	0	0	0	0	0	0	0	0	0	0	0	0	0	0	0	0	0	0	0	0	0	0	0	0	0	0	0	0	0	0	0	0	0	0	0	0	0	0	0	0	0	0	0	0	0	0
34.65	0	0	0	0	0	0	0	0	0	0	0	0	0	0	0	0	0	0	0	0	0	0	0	0	0	0	0	0	0	0	0	0	0	0	0	0	0	0	0	0	0	0	0	0	0	0	0	0	0
34.6667	0	0	0	0	0	0	0	0	0	0	0	0	0	0	0	0	0	0	0	0	0	0	0	0	0	0	0	0	0	0	0	0	0	0	0	0	0	0	0	0	0	0	0	0	0	0	0	0	0
34.6833	0	0	0	0	0	0	0	0	0	0	0	0	0	0	0	0	0	0	0	0	0	0	0	0	0	0	0	0	0	0	0	0	0	0	0	0	0	0	0	0	0	0	0	0	0	0	0.00709255	0	0
34.7	0	0	0	0	0	0	0	0	0	0	0	0	0	0	0	0	0	0	0	0	0	0	0	0	0.0177446	0	0	0	0	0	0	0	0	0	0	0	0	0	0	0	0	0	0	0	0	0	0	0	0
34.7167	0	0	0	0	0	0	0	0	0	0	0	0	0	0	0	0	0	0	0	0	0	0	0	0	0	0	0	0	0	0	0	0	0	0	0	0	0	0	0	0	0	0	0	0	0	0	0	0	0
34.7333	0	0	0	0	0	0	0	0	0	0	0	0	0	0	0	0	0	0	0	0	0	0	0	0	0	0	0	0	0	0	0	0	0	0	0	0	0	0	0	0	0	0	0	0	0	0	0	0	0
34.75	0	0	0	0	0	0	0	0	0	0	0	0	0	0	0	0	0	0	0	0	0	0	0	0	0	0	0	0	0	0	0	0	0	0	0	0	0	0	0	0	0	0	0	0	0	0	0	0	0
34.7667	0	0	0	0	0	0	0	0	0	0	0	0	0	0	0	0	0	0	0	0	0	0	0	0	0	0	0	0	0	0	0	0	0	0	0	0	0	0	0	0	0	0	0	0	0	0	0	0	0
34.7833	0	0.0119142	0	0	0	0	0	0	0	0	0	0	0	0	0	0	0	0	0	0	0	0	0	0	0	0	0	0	0	0	0	0	0	0	0	0	0	0	0	0	0	0	0	0	0	0	0	0	0
34.8	0	0	0	0	0	0	0	0	0	0	0	0	0	0	0	0	0	0	0	0	0	0	0	0	0	0	0	0	0	0	0	0	0	0	0	0	0	0	0	0	0	0	0	0	0	0	0	0	0
34.8167	0	0	0	0	0	0	0	0	0	0	0	0	0	0	0	0	0	0	0	0	0	0	0	0	0	0	0	0	0	0	0	0	0	0	0	0	0	0	0	0	0	0	0	0	0	0	0	0	0
34.8333	0	0	0	0	0	0	0	0	0	0	0	0	0	0	0.00802478	0	0	0	0	0	0	0	0	0	0	0	0	0	0	0	0	0	0	0	0	0	0	0	0	0	0	0	0	0	0	0	0	0	0
34.85	0	0	0	0	0	0	0	0	0	0	0	0	0	0	0	0	0	0	0	0	0	0	0	0	0	0	0	0	0	0	0	0	0	0	0	0	0	0	0	0	0	0	0.00980476	0	0	0	0	0	0
34.8667	0	0	0	0	0	0	0	0	0	0	0	0	0	0	0	0	0	0	0	0	0	0	0	0	0	0	0	0	0	0	0	0	0	0	0	0	0	0	0	0	0	0	0	0	0	0	0	0	0
34.8833	0	0	0	0	0	0	0	0	0	0	0	0	0	0	0	0	0	0	0	0	0	0	0	0	0	0	0	0	0	0	0	0	0	0	0	0	0	0	0	0	0	0	0	0	0	0	0	0	0
34.9	0	0	0	0	0	0	0	0	0	0	0	0	0	0	0	0	0	0	0	0	0	0	0	0	0	0	0	0	0	0	0	0	0	0	0	0	0	0	0	0	0	0	0	0	0	0	0	0	0
34.9167	0	0	0	0	0	0	0	0	0	0	0	0	0	0	0	0	0	0	0	0	0	0	0	0	0	0	0	0	0	0	0	0	0	0	0	0	0	0	0	0	0	0	0	0	0	0	0	0	0
34.9333	0	0	0	0	0	0	0	0	0	0	0	0	0	0	0	0	0	0	0	0	0	0	0	0	0	0	0	0	0	0	0	0	0	0	0	0	0	0	0	0	0	0	0	0	0	0	0	0	0
34.95	0	0	0	0	0	0	0	0	0	0	0	0	0	0	0	0	0	0	0	0	0	0	0	0	0	0	0	0	0	0	0	0	0	0	0	0.0153094	0	0	0	0	0	0	0	0	0	0	0	0	0
34.9667	0	0	0	0	0	0	0	0	0	0	0	0	0	0	0	0	0	0	0	0	0	0	0	0	0	0	0	0	0	0	0	0	0	0	0	0	0	0	0	0	0	0	0	0	0	0	0	0	0
34.9833	0	0	0	0	0	0	0	0	0	0	0	0	0	0	0	0	0	0	0	0	0	0	0	0	0	0	0	0	0	0	0	0	0	0	0	0	0	0	0	0	NA	NA	NA	NA	NA	NA	NA	NA	NA
35	0	0	0	0	0	0	0	0	0	0	0	0	0	0	0	0	0	0	0	0	0	0	0	0	0	0	0.0477667	0	0	0	0	0	0	0	0	0	0	0	0	0	NA	NA	NA	NA	NA	NA	NA	NA	NA
35.0167	0	0	0	0	0	0	0	0.00957446	0	0	0	0	0	0	0	0	0	0	0	0	0	0	0	0	0	0	0	0	0	0	0	0	0	0	0	0	0	0	0	0	NA	NA	NA	NA	NA	NA	NA	NA	NA
35.0333	0	0	0	0	0	0	0	0	0	0	0	0	0	0	0	0	0	0	0	0	0	0	0	0	0	0	0	0	0	0	0	0	0	0	0	0	0	0	0	0	NA	NA	NA	NA	NA	NA	NA	NA	NA
35.05	0	0	0	0	0	0	0	0	0	0	0	0	0	0	0	0	0	0	0	0	0	0	0	0	0	0	0.00863882	0	0	0	0	0	0	0	0	0	0	0	0	0	NA	NA	NA	NA	NA	NA	NA	NA	NA
35.0667	0	0	0	0	0	0	0	0	0	0	0	0	0	0	0	0	0	0	0	0	0	0	0	0	0	0	0	0	0	0	0	0	0	0	0	0	0	0	0	0	NA	NA	NA	NA	NA	NA	NA	NA	NA
35.0833	0	0	0	0	0	0	0	0	0	0	0	0	0	0	0	0	0	0	0	0	0	0	0	0	0	0	0	0	0	0	0	0	0	0	0	0	0	0	0	0	NA	NA	NA	NA	NA	NA	NA	NA	NA
35.1	0	0	0	0	0	0	0	0	0	0	0	0	0	0	0	0	0	0	0	0	0	0	0	0	0	0	0	0	0	0	0	0	0	0	0	0	0	0	0	0	NA	NA	NA	NA	NA	NA	NA	NA	NA
35.1167	0	0	0	0	0	0	0	0	0	0	0	0	0	0	0	0	0	0	0	0	0	0	0	0	0	0	0	0	0	0	0	0	0	0	0	0	0	0	0	0	NA	NA	NA	NA	NA	NA	NA	NA	NA
35.1333	0	0	0	0	0.00785634	0	0	0	0	0	0.0120569	0	0	0	0	0	0	0	0	0	0	0	0	0	0	0	0	0	0	0	0	0	0	0	0	0	0	0	0	0	NA	NA	NA	NA	NA	NA	NA	NA	NA
35.15	NA	NA	NA	NA	NA	NA	NA	NA	NA	NA	NA	NA	NA	NA	NA	NA	NA	NA	NA	NA	NA	0	0	0	0	0	0	0	0	0	0	0	0	0	0	0	0	0	0	0	NA	NA	NA	NA	NA	NA	NA	NA	NA
35.1667	NA	NA	NA	NA	NA	NA	NA	NA	NA	NA	NA	NA	NA	NA	NA	NA	NA	NA	NA	NA	NA	0	0	0	0	0	0	0	0	0	0	0	0	0	0	0	0	0	0	0	NA	NA	NA	NA	NA	NA	NA	NA	NA
35.1833	NA	NA	NA	NA	NA	NA	NA	NA	NA	NA	NA	NA	NA	NA	NA	NA	NA	NA	NA	NA	NA	0	0	0	0	0	0	0	0	0	0	0	0	0	0	0	0	0	0	0	NA	NA	NA	NA	NA	NA	NA	NA	NA
35.2	NA	NA	NA	NA	NA	NA	NA	NA	NA	NA	NA	NA	NA	NA	NA	NA	NA	NA	NA	NA	NA	0	0	0	0	0	0	0	0	0	0	0	0	0	0	0	0	0	0	0	NA	NA	NA	NA	NA	NA	NA	NA	NA
35.2167	NA	NA	NA	NA	NA	NA	NA	NA	NA	NA	NA	NA	NA	NA	NA	NA	NA	NA	NA	NA	NA	0	0	0	0	0	0	0	0	0	0	0	0	0	0	0	0	0	0	0	NA	NA	NA	NA	NA	NA	NA	NA	NA
35.2333	NA	NA	NA	NA	NA	NA	NA	NA	NA	NA	NA	NA	NA	NA	NA	NA	NA	NA	NA	NA	NA	0	0	0	0	0	0	0	0	0	0	0	0	0	0	0	0	0	0	0	NA	NA	NA	NA	NA	NA	NA	NA	NA
35.25	NA	NA	NA	NA	NA	NA	NA	NA	NA	NA	NA	NA	NA	NA	NA	NA	NA	NA	NA	NA	NA	0	0	0	0	0	0	0	0	0	0	0	0	0	0	0	0	0	0	0	NA	NA	NA	NA	NA	NA	NA	NA	NA
35.2667	NA	NA	NA	NA	NA	NA	NA	NA	NA	NA	NA	NA	NA	NA	NA	NA	NA	NA	NA	NA	NA	0	0	0	0	0	0	0	0	0	0	0	0	0	0	0	0	0	0	0	NA	NA	NA	NA	NA	NA	NA	NA	NA
35.2833	NA	NA	NA	NA	NA	NA	NA	NA	NA	NA	NA	NA	NA	NA	NA	NA	NA	NA	NA	NA	NA	0	0	0	0	0	0	0	0	0	0	0	0	0	0	0	0	0	0	0	NA	NA	NA	NA	NA	NA	NA	NA	NA
35.3	NA	NA	NA	NA	NA	NA	NA	NA	NA	NA	NA	NA	NA	NA	NA	NA	NA	NA	NA	NA	NA	0	0	0	0	0	0	0	0	0	0	0	0	0	0	0	0	0	0	0	NA	NA	NA	NA	NA	NA	NA	NA	NA
35.3167	NA	NA	NA	NA	NA	NA	NA	NA	NA	NA	NA	NA	NA	NA	NA	NA	NA	NA	NA	NA	NA	0	0	0	0	0	0	0	0	0	0	0	0	0	0	0	0	0	0	0	NA	NA	NA	NA	NA	NA	NA	NA	NA
35.3333	NA	NA	NA	NA	NA	NA	NA	NA	NA	NA	NA	NA	NA	NA	NA	NA	NA	NA	NA	NA	NA	0	0	0	0	0	0	0	0	0	0	0	0	0	0	0	0	0	0	0	NA	NA	NA	NA	NA	NA	NA	NA	NA
35.35	NA	NA	NA	NA	NA	NA	NA	NA	NA	NA	NA	NA	NA	NA	NA	NA	NA	NA	NA	NA	NA	0	0	0	0	0	0	0	0	0	0	0	0	0	0	0	0	0	0	0	NA	NA	NA	NA	NA	NA	NA	NA	NA
35.3667	NA	NA	NA	NA	NA	NA	NA	NA	NA	NA	NA	NA	NA	NA	NA	NA	NA	NA	NA	NA	NA	0	0	0	0	0	0	0	0	0	0	0	0	0	0	0	0	0	0	0	NA	NA	NA	NA	NA	NA	NA	NA	NA
35.3833	NA	NA	NA	NA	NA	NA	NA	NA	NA	NA	NA	NA	NA	NA	NA	NA	NA	NA	NA	NA	NA	0	0	0	0	0	0	0	0	0	0	0	0	0	0	0	0	0	0	0	NA	NA	NA	NA	NA	NA	NA	NA	NA
35.4	NA	NA	NA	NA	NA	NA	NA	NA	NA	NA	NA	NA	NA	NA	NA	NA	NA	NA	NA	NA	NA	0	0	0	0	0	0	0	0	0	0	0	0	0	0	0	0	0	0	0	NA	NA	NA	NA	NA	NA	NA	NA	NA
35.4167	NA	NA	NA	NA	NA	NA	NA	NA	NA	NA	NA	NA	NA	NA	NA	NA	NA	NA	NA	NA	NA	0	0	0	0	0	0	0	0	0	0	0	0	0	0	0	0	0	0	0	NA	NA	NA	NA	NA	NA	NA	NA	NA
35.4333	NA	NA	NA	NA	NA	NA	NA	NA	NA	NA	NA	NA	NA	NA	NA	NA	NA	NA	NA	NA	NA	0	0.0125838	0	0	0	0	0	0	0	0	0	0	0	0	0	0	0	0	0	NA	NA	NA	NA	NA	NA	NA	NA	NA
35.45	NA	NA	NA	NA	NA	NA	NA	NA	NA	NA	NA	NA	NA	NA	NA	NA	NA	NA	NA	NA	NA	0	0	0	0	0	0	0	0	0	0	0	0	0	0	0	0	0	0	0	NA	NA	NA	NA	NA	NA	NA	NA	NA
35.4667	NA	NA	NA	NA	NA	NA	NA	NA	NA	NA	NA	NA	NA	NA	NA	NA	NA	NA	NA	NA	NA	0	0	0	0	0	0	0	0	0	0	0	0	0	0	0	0	0	0	0	NA	NA	NA	NA	NA	NA	NA	NA	NA
35.4833	NA	NA	NA	NA	NA	NA	NA	NA	NA	NA	NA	NA	NA	NA	NA	NA	NA	NA	NA	NA	NA	0	0	0	0	0	0	0	0	0	0	0	0	0	0	0	0	0	0	0	NA	NA	NA	NA	NA	NA	NA	NA	NA
35.5	NA	NA	NA	NA	NA	NA	NA	NA	NA	NA	NA	NA	NA	NA	NA	NA	NA	NA	NA	NA	NA	0	0	0	0	0	0	0	0	0	0	0	0	0	0	0	0	0	0	0	NA	NA	NA	NA	NA	NA	NA	NA	NA
35.5167	NA	NA	NA	NA	NA	NA	NA	NA	NA	NA	NA	NA	NA	NA	NA	NA	NA	NA	NA	NA	NA	0	0	0	0	0	0	0	0	0	0	0	0	0	0	0	0	0	0	0	NA	NA	NA	NA	NA	NA	NA	NA	NA
35.5333	NA	NA	NA	NA	NA	NA	NA	NA	NA	NA	NA	NA	NA	NA	NA	NA	NA	NA	NA	NA	NA	0	0	0	0	0	0	0	0	0	0	0	0	0	0	0	0	0	0	0	NA	NA	NA	NA	NA	NA	NA	NA	NA
35.55	NA	NA	NA	NA	NA	NA	NA	NA	NA	NA	NA	NA	NA	NA	NA	NA	NA	NA	NA	NA	NA	0	0	0	0	0	0	0	0	0	0	0	0	0	0	0	0	0	0	0	NA	NA	NA	NA	NA	NA	NA	NA	NA
35.5667	NA	NA	NA	NA	NA	NA	NA	NA	NA	NA	NA	NA	NA	NA	NA	NA	NA	NA	NA	NA	NA	0	0	0	0	0	0	0	0	0	0	0	0	0	0	0.00665442	0	0	0	0	NA	NA	NA	NA	NA	NA	NA	NA	NA
35.5833	NA	NA	NA	NA	NA	NA	NA	NA	NA	NA	NA	NA	NA	NA	NA	NA	NA	NA	NA	NA	NA	0	0	0	0.00857723	0	0	0	0	0	0	0	0	0	0	0	0	0	0	0	NA	NA	NA	NA	NA	NA	NA	NA	NA
35.6	NA	NA	NA	NA	NA	NA	NA	NA	NA	NA	NA	NA	NA	NA	NA	NA	NA	NA	NA	NA	NA	0	0	0	0	0	0	0	0	0	0	0	0	0	0	0	0	0	0	0	NA	NA	NA	NA	NA	NA	NA	NA	NA
35.6167	NA	NA	NA	NA	NA	NA	NA	NA	NA	NA	NA	NA	NA	NA	NA	NA	NA	NA	NA	NA	NA	0	0	0	0	0	0	0	0	0	0	0	0	0	0	0	0	0	0	0	NA	NA	NA	NA	NA	NA	NA	NA	NA
35.6333	NA	NA	NA	NA	NA	NA	NA	NA	NA	NA	NA	NA	NA	NA	NA	NA	NA	NA	NA	NA	NA	0	0	0	0	0	0	0	0	0	0	0	0	0	0	0	0	0	0	0	NA	NA	NA	NA	NA	NA	NA	NA	NA
35.65	NA	NA	NA	NA	NA	NA	NA	NA	NA	NA	NA	NA	NA	NA	NA	NA	NA	NA	NA	NA	NA	0	0	0	0	0	0	0	0	0	0	0	0	0	0	0	0	0	0	0	NA	NA	NA	NA	NA	NA	NA	NA	NA
35.6667	NA	NA	NA	NA	NA	NA	NA	NA	NA	NA	NA	NA	NA	NA	NA	NA	NA	NA	NA	NA	NA	0	0	0	0	0	0	0	0	0	0	0	0	0	0	0	0	0	0	0	NA	NA	NA	NA	NA	NA	NA	NA	NA
35.6833	NA	NA	NA	NA	NA	NA	NA	NA	NA	NA	NA	NA	NA	NA	NA	NA	NA	NA	NA	NA	NA	0	0	0	0	0	0	0	0	0	0	0	0	0	0	0	0	0	0	0	NA	NA	NA	NA	NA	NA	NA	NA	NA
35.7	NA	NA	NA	NA	NA	NA	NA	NA	NA	NA	NA	NA	NA	NA	NA	NA	NA	NA	NA	NA	NA	0	0	0	0	0	0	0	0	0	0	0	0	0	0	0	0	0	0	0	NA	NA	NA	NA	NA	NA	NA	NA	NA
35.7167	NA	NA	NA	NA	NA	NA	NA	NA	NA	NA	NA	NA	NA	NA	NA	NA	NA	NA	NA	NA	NA	0	0	0	0	0	0	0	0	0	0	0	0	0	0	0	0	0	0	0	NA	NA	NA	NA	NA	NA	NA	NA	NA
35.7333	NA	NA	NA	NA	NA	NA	NA	NA	NA	NA	NA	NA	NA	NA	NA	NA	NA	NA	NA	NA	NA	0	0	0	0.00857723	0	0	0	0	0	0	0	0	0	0	0	0	0	0	0	NA	NA	NA	NA	NA	NA	NA	NA	NA
35.75	NA	NA	NA	NA	NA	NA	NA	NA	NA	NA	NA	NA	NA	NA	NA	NA	NA	NA	NA	NA	NA	NA	NA	NA	NA	NA	NA	NA	NA	NA	NA	NA	NA	NA	NA	NA	NA	NA	NA	NA	NA	NA	NA	NA	NA	NA	NA	NA	NA
35.7667	NA	NA	NA	NA	NA	NA	NA	NA	NA	NA	NA	NA	NA	NA	NA	NA	NA	NA	NA	NA	NA	NA	NA	NA	NA	NA	NA	NA	NA	NA	NA	NA	NA	NA	NA	NA	NA	NA	NA	NA	NA	NA	NA	NA	NA	NA	NA	NA	NA
35.7833	NA	NA	NA	NA	NA	NA	NA	NA	NA	NA	NA	NA	NA	NA	NA	NA	NA	NA	NA	NA	NA	NA	NA	NA	NA	NA	NA	NA	NA	NA	NA	NA	NA	NA	NA	NA	NA	NA	NA	NA	NA	NA	NA	NA	NA	NA	NA	NA	NA
35.8	NA	NA	NA	NA	NA	NA	NA	NA	NA	NA	NA	NA	NA	NA	NA	NA	NA	NA	NA	NA	NA	NA	NA	NA	NA	NA	NA	NA	NA	NA	NA	NA	NA	NA	NA	NA	NA	NA	NA	NA	NA	NA	NA	NA	NA	NA	NA	NA	NA
35.8167	NA	NA	NA	NA	NA	NA	NA	NA	NA	NA	NA	NA	NA	NA	NA	NA	NA	NA	NA	NA	NA	NA	NA	NA	NA	NA	NA	NA	NA	NA	NA	NA	NA	NA	NA	NA	NA	NA	NA	NA	NA	NA	NA	NA	NA	NA	NA	NA	NA
35.8333	NA	NA	NA	NA	NA	NA	NA	NA	NA	NA	NA	NA	NA	NA	NA	NA	NA	NA	NA	NA	NA	NA	NA	NA	NA	NA	NA	NA	NA	NA	NA	NA	NA	NA	NA	NA	NA	NA	NA	NA	NA	NA	NA	NA	NA	NA	NA	NA	NA
35.85	NA	NA	NA	NA	NA	NA	NA	NA	NA	NA	NA	NA	NA	NA	NA	NA	NA	NA	NA	NA	NA	NA	NA	NA	NA	NA	NA	NA	NA	NA	NA	NA	NA	NA	NA	NA	NA	NA	NA	NA	NA	NA	NA	NA	NA	NA	NA	NA	NA
35.8667	NA	NA	NA	NA	NA	NA	NA	NA	NA	NA	NA	NA	NA	NA	NA	NA	NA	NA	NA	NA	NA	NA	NA	NA	NA	NA	NA	NA	NA	NA	NA	NA	NA	NA	NA	NA	NA	NA	NA	NA	NA	NA	NA	NA	NA	NA	NA	NA	NA
35.8833	NA	NA	NA	NA	NA	NA	NA	NA	NA	NA	NA	NA	NA	NA	NA	NA	NA	NA	NA	NA	NA	NA	NA	NA	NA	NA	NA	NA	NA	NA	NA	NA	NA	NA	NA	NA	NA	NA	NA	NA	NA	NA	NA	NA	NA	NA	NA	NA	NA
35.9	NA	NA	NA	NA	NA	NA	NA	NA	NA	NA	NA	NA	NA	NA	NA	NA	NA	NA	NA	NA	NA	NA	NA	NA	NA	NA	NA	NA	NA	NA	NA	NA	NA	NA	NA	NA	NA	NA	NA	NA	NA	NA	NA	NA	NA	NA	NA	NA	NA
35.9167	NA	NA	NA	NA	NA	NA	NA	NA	NA	NA	NA	NA	NA	NA	NA	NA	NA	NA	NA	NA	NA	NA	NA	NA	NA	NA	NA	NA	NA	NA	NA	NA	NA	NA	NA	NA	NA	NA	NA	NA	NA	NA	NA	NA	NA	NA	NA	NA	NA
35.9333	NA	NA	NA	NA	NA	NA	NA	NA	NA	NA	NA	NA	NA	NA	NA	NA	NA	NA	NA	NA	NA	NA	NA	NA	NA	NA	NA	NA	NA	NA	NA	NA	NA	NA	NA	NA	NA	NA	NA	NA	NA	NA	NA	NA	NA	NA	NA	NA	NA
35.95	NA	NA	NA	NA	NA	NA	NA	NA	NA	NA	NA	NA	NA	NA	NA	NA	NA	NA	NA	NA	NA	NA	NA	NA	NA	NA	NA	NA	NA	NA	NA	NA	NA	NA	NA	NA	NA	NA	NA	NA	NA	NA	NA	NA	NA	NA	NA	NA	NA
35.9667	NA	NA	NA	NA	NA	NA	NA	NA	NA	NA	NA	NA	NA	NA	NA	NA	NA	NA	NA	NA	NA	NA	NA	NA	NA	NA	NA	NA	NA	NA	NA	NA	NA	NA	NA	NA	NA	NA	NA	NA	NA	NA	NA	NA	NA	NA	NA	NA	NA
35.9833	NA	NA	NA	NA	NA	NA	NA	NA	NA	NA	NA	NA	NA	NA	NA	NA	NA	NA	NA	NA	NA	NA	NA	NA	NA	NA	NA	NA	NA	NA	NA	NA	NA	NA	NA	NA	NA	NA	NA	NA	NA	NA	NA	NA	NA	NA	NA	NA	NA
36	NA	NA	NA	NA	NA	NA	NA	NA	NA	NA	NA	NA	NA	NA	NA	NA	NA	NA	NA	NA	NA	NA	NA	NA	NA	NA	NA	NA	NA	NA	NA	NA	NA	NA	NA	NA	NA	NA	NA	NA	NA	NA	NA	NA	NA	NA	NA	NA	NA
[truncated: 66 more columns]
